# Supplementary material for: In situ monitoring of polarons in a mixed conducting polymer using ultrafast transient absorption spectroelectrochemistry
Source: Chem Sci. 2025 Aug 27;16(38):17839–49. doi: 10.1039/d5sc04619j (PMC12412052; doi:10.1039/d5sc04619j)
Supplement: SC-016-D5SC04619J-s001 [file SC-016-D5SC04619J-s001.zip]

Archive with 29 entries (29 files):
- Absorbance_0pctEG.csv
- Absorbance_5pctEG.csv
- KineticModeling_0pct_+0.1V.csv
- KineticModeling_0pct_-0.1V.csv
- KineticModeling_0pct_-0.3V.csv
- KineticModeling_0pct_-0.4V.csv
- KineticModeling_0pct_-0.5V.csv
- KineticModeling_0pct_-0.9V.csv
- KineticModeling_5pct_+0.1V.csv
- KineticModeling_5pct_-0.1V.csv
- KineticModeling_5pct_-0.3V.csv
- KineticModeling_5pct_-0.4V.csv
- KineticModeling_5pct_-0.6V.csv
- KineticModeling_5pct_-0.7V.csv
- SpectroelectrochemistryCellData.csv
- TransientAbsorption_0pct_+0.1V.csv
- TransientAbsorption_0pct_-0.1V.csv
- TransientAbsorption_0pct_-0.3V.csv
- TransientAbsorption_0pct_-0.4V.csv
- TransientAbsorption_0pct_-0.5V.csv
- TransientAbsorption_0pct_-0.9V.csv
- CyclicVoltammetry.csv
- Chronoamperometry.csv
- TransientAbsorption_5pct_-0.7V.csv
- TransientAbsorption_5pct_-0.6V.csv
- TransientAbsorption_5pct_-0.4V.csv
- TransientAbsorption_5pct_-0.3V.csv
- TransientAbsorption_5pct_-0.1V.csv
- TransientAbsorption_5pct_+0.1V.csv
