# Supplementary material for: In situ monitoring of polarons in a mixed conducting polymer using ultrafast transient absorption spectroelectrochemistry
Source: Chem Sci. 2025 Aug 27;16(38):17839–49. doi: 10.1039/d5sc04619j (PMC12412052; doi:10.1039/d5sc04619j)
Supplement: SC-016-D5SC04619J-s001 [file SC-016-D5SC04619J-s001.zip › Absorbance_0pctEG.csv]

0% EG film absorbance
eV	Voltages (V)
0	-0.9	-0.8	-0.7	-0.6	-0.5	-0.45	-0.4	-0.35	-0.3	-0.2	-0.1	0	0.1	0.2	0.3	0.4	0.5
3.096459455	0.030308296	0.030375279	0.030669898	0.03060711	0.030406248	0.030070598	0.029943412	0.029849472	0.030001382	0.029114442	0.028190874	0.026762235	0.024026262	0.021631567	0.018965569	0.017112649	0.016127153
3.091888605	0.03032637	0.030421251	0.030702884	0.030524844	0.030278996	0.029923467	0.030059223	0.029931219	0.029929771	0.029080362	0.027982963	0.02660565	0.024008124	0.021564836	0.018839766	0.017021001	0.016053929
3.087331464	0.030399937	0.030387419	0.030650252	0.030495635	0.030272675	0.029863863	0.030001476	0.029880998	0.029807631	0.029027873	0.027855402	0.026363306	0.023949594	0.021393234	0.018756648	0.016873267	0.015951053
3.082787971	0.030315333	0.030292421	0.030629698	0.030398764	0.030216126	0.029773241	0.029935032	0.029823564	0.029667615	0.028941602	0.027699447	0.026169374	0.023861888	0.021231366	0.01870708	0.016801413	0.015854397
3.078258065	0.030303453	0.030180931	0.030623907	0.030389015	0.030194799	0.029713734	0.029811403	0.029739152	0.029523028	0.028853984	0.027623808	0.026028976	0.02374782	0.021120369	0.018622211	0.016694554	0.015760721
3.073741916	0.030272283	0.030190641	0.030586535	0.030395688	0.030180116	0.02977474	0.029751424	0.029704074	0.029459489	0.02880016	0.02759907	0.02587642	0.0236135	0.021081786	0.018621365	0.016704714	0.015751232
3.069239232	0.030235174	0.030226153	0.030607615	0.030387648	0.030158483	0.029817438	0.029718233	0.029689619	0.029434659	0.028727796	0.027534055	0.025832133	0.023552375	0.02107822	0.018633874	0.016690991	0.015701428
3.06474972	0.030078202	0.030149653	0.030527979	0.0303134	0.030066972	0.029671333	0.02959738	0.029496074	0.029236809	0.028539948	0.027389282	0.025619648	0.023372106	0.020871975	0.018467486	0.016524654	0.015481836
3.060273553	0.030159694	0.030240398	0.030512626	0.030362149	0.030130637	0.029695254	0.029591939	0.029429439	0.029171084	0.028457647	0.027286658	0.025547122	0.023302871	0.02076448	0.018378315	0.016428267	0.015409106
3.055811132	0.030138617	0.030335327	0.030501114	0.030349695	0.03008632	0.029633676	0.029574851	0.029311316	0.02908338	0.028354774	0.027159339	0.025391231	0.023285539	0.020627999	0.01830117	0.016326456	0.015286592
3.051361477	0.030141847	0.030301764	0.030429131	0.030266943	0.030020613	0.02947894	0.029482447	0.029145571	0.028956882	0.028119477	0.026972256	0.025216188	0.023129187	0.020428347	0.018090985	0.016082543	0.015040667
3.046925218	0.030112504	0.030270015	0.030326316	0.030259123	0.02996046	0.029382459	0.029386309	0.029025095	0.028849593	0.027905848	0.02679581	0.025080974	0.022917228	0.020216982	0.017956016	0.01588136	0.014872694
3.042501841	0.030190916	0.030294044	0.030299549	0.030291722	0.029913773	0.029371161	0.02937118	0.029027364	0.028834624	0.027898944	0.026724151	0.025026625	0.02277425	0.020182249	0.017877654	0.015835312	0.014832007
3.038091742	0.030204306	0.030298031	0.030266633	0.030264717	0.0297684	0.029271906	0.029342039	0.028979119	0.028798725	0.027823847	0.026630512	0.024881093	0.022599561	0.020109987	0.017749756	0.015694417	0.014662792
3.033694636	0.030233162	0.030269409	0.030243079	0.030262298	0.029729083	0.029241994	0.029301202	0.028966846	0.028768879	0.02771035	0.02648674	0.02478439	0.022388512	0.020011145	0.017601056	0.015516313	0.014504417
3.029310465	0.030213694	0.030241401	0.03022206	0.030271129	0.029752833	0.029222295	0.02926029	0.028907341	0.028693455	0.027705627	0.026416872	0.024726454	0.022297318	0.019944325	0.017586012	0.015496083	0.014457781
3.024939173	0.030265917	0.030283107	0.030272744	0.030218039	0.029766617	0.02917725	0.029245526	0.028885697	0.028680235	0.027694439	0.026331071	0.024597314	0.022267456	0.019854577	0.017462827	0.015408526	0.0143604
3.020580928	0.030333371	0.030334203	0.030362231	0.030247635	0.029811553	0.029226609	0.029233649	0.028873456	0.028648447	0.027610773	0.026284195	0.024537595	0.022285293	0.019830925	0.017353127	0.015287112	0.014288114
3.016235223	0.030409494	0.030404038	0.030428966	0.030329183	0.029903444	0.029280614	0.029242317	0.028904754	0.028693583	0.027568074	0.02629993	0.024461588	0.022260503	0.019823469	0.017268076	0.015219426	0.014282705
3.011902228	0.030419774	0.03045217	0.03048258	0.030369986	0.02997332	0.029269405	0.029240879	0.028868066	0.028687355	0.027582926	0.026318036	0.02438434	0.022227034	0.019761946	0.017195772	0.015210644	0.014233076
3.007581886	0.030552348	0.030580387	0.03066784	0.030485718	0.030046909	0.029383984	0.029317597	0.028937737	0.02875593	0.027638107	0.026347242	0.024420692	0.022192915	0.019716091	0.017165922	0.015214227	0.014254294
3.003274143	0.030681648	0.030681081	0.03087037	0.030663462	0.030142389	0.029523561	0.029418703	0.029045711	0.028795406	0.027718915	0.026415136	0.024495805	0.022223624	0.019755689	0.017202205	0.01529004	0.014274757
2.998979165	0.030784833	0.030808221	0.030935129	0.030796831	0.030244669	0.029589532	0.02950846	0.029140842	0.028869707	0.027800759	0.026445915	0.024481325	0.022186975	0.019711376	0.01722257	0.015327251	0.01425168
2.994696454	0.030849523	0.030912056	0.031039108	0.03094029	0.030342741	0.029716233	0.02955687	0.029274301	0.02889878	0.027877867	0.026441901	0.024617282	0.022199398	0.019723116	0.017262003	0.015377603	0.01425059
2.990426398	0.030991931	0.031098235	0.031173864	0.031050885	0.03046244	0.029943758	0.029638552	0.029493842	0.029010625	0.027972546	0.026540022	0.024798969	0.022297571	0.019825193	0.017363635	0.015416077	0.014344354
2.986168721	0.031137197	0.031233388	0.031248113	0.031153708	0.030593567	0.030093434	0.029720749	0.029652839	0.029102822	0.028023518	0.026611496	0.024868202	0.022442282	0.019909009	0.01739479	0.015444022	0.014333448
2.981923369	0.031354801	0.031427433	0.031377448	0.031347962	0.030806855	0.030260498	0.029897769	0.02979659	0.02925432	0.02814031	0.026761682	0.024979217	0.022520924	0.020062976	0.017507723	0.015515805	0.014424672
2.97769029	0.031485707	0.031560741	0.031508367	0.031434284	0.03100347	0.0304062	0.030020314	0.029897066	0.029356033	0.028262015	0.026876865	0.025089685	0.022618923	0.020185487	0.017644923	0.015647575	0.01455238
2.973469212	0.03161707	0.031676164	0.031709068	0.031521988	0.031223164	0.030549217	0.030195729	0.030004403	0.029490532	0.028380618	0.027076944	0.025190643	0.022794091	0.020282918	0.017791195	0.015719335	0.014639425
2.969260518	0.031784166	0.03177643	0.031884487	0.031702989	0.031320406	0.030586306	0.030377482	0.030077815	0.029582633	0.028470099	0.027109995	0.025240743	0.022835674	0.020268632	0.017822374	0.015747278	0.014593997
2.965063938	0.031937233	0.031950853	0.032037406	0.031885421	0.031471213	0.030741485	0.030549258	0.030207386	0.02974821	0.028641404	0.027213231	0.025340335	0.022838878	0.020297853	0.017930031	0.015758494	0.014611972
2.960879203	0.031916011	0.032000396	0.032033663	0.031932428	0.031473919	0.030825962	0.03055677	0.0302208	0.029740442	0.028644438	0.027163245	0.025348568	0.022795639	0.020163052	0.017844605	0.015712135	0.014532344
2.956706695	0.031991803	0.032143707	0.032145277	0.03204382	0.031468047	0.030914177	0.030632892	0.030252579	0.029779062	0.028625517	0.027128286	0.025384531	0.022733302	0.020114247	0.017695899	0.015595962	0.014407107
2.952546144	0.032121195	0.032314096	0.032238006	0.032164888	0.031489177	0.030997554	0.03072471	0.030269118	0.029796942	0.02865705	0.027069481	0.025363587	0.022647907	0.020076288	0.017578648	0.015523489	0.014305655
2.948397714	0.03222148	0.032460415	0.032283717	0.032247832	0.031609588	0.031121932	0.030773212	0.030264197	0.029805508	0.028713863	0.027075632	0.025280901	0.022607585	0.020039144	0.017454703	0.015438399	0.014243887
2.944260925	0.032300575	0.032586169	0.032422399	0.032331486	0.031675449	0.031193368	0.030775951	0.030277421	0.029741552	0.028677123	0.027026671	0.025196868	0.022581139	0.019965588	0.017337977	0.015344735	0.014212485
2.940136153	0.032439352	0.032731128	0.032603166	0.032428981	0.031781476	0.031238968	0.03079998	0.030334508	0.029752551	0.02868062	0.027037157	0.025159975	0.022545875	0.019888997	0.017291023	0.015273374	0.014172496
2.936023135	0.032582119	0.032841106	0.032774607	0.032563031	0.031913347	0.031284829	0.030868735	0.030418822	0.029804371	0.028706548	0.027066452	0.025112019	0.022529943	0.019792962	0.017286129	0.015229414	0.014149787
2.931921608	0.032705179	0.032915481	0.032838841	0.032624109	0.031918805	0.031246264	0.030788976	0.030402357	0.029741269	0.028622166	0.027030286	0.024999249	0.022383601	0.019646721	0.01717983	0.015092827	0.013998206
2.927831946	0.032876014	0.033044351	0.033001125	0.032723319	0.031998032	0.031277688	0.030831552	0.030453269	0.029777038	0.02859352	0.027044367	0.024998946	0.022358117	0.019607237	0.017159317	0.015043427	0.013967286
2.923753889	0.033062439	0.033149764	0.033136796	0.032851113	0.032132226	0.031350274	0.03097694	0.030497908	0.029928659	0.02864844	0.027067986	0.025082599	0.022396963	0.019620274	0.017115625	0.015039058	0.013885506
2.919687175	0.033265907	0.033294093	0.033317499	0.033029971	0.032285228	0.031495209	0.031147581	0.030597665	0.030098293	0.02872863	0.027171179	0.025189751	0.02249922	0.019751949	0.017145629	0.015077259	0.013864287
2.915632177	0.033471482	0.033466433	0.033499056	0.033170091	0.032464919	0.031672675	0.031273853	0.030706694	0.030243269	0.028850286	0.027311672	0.025279903	0.022585566	0.01982618	0.017208553	0.015079404	0.013824369
2.911588636	0.033664861	0.033696256	0.033722869	0.033382152	0.032701979	0.031926141	0.031500814	0.030900679	0.030490102	0.029050838	0.027457815	0.025441646	0.022788128	0.019966729	0.017309378	0.015156121	0.013933494
2.907556711	0.033851924	0.033906081	0.03389984	0.033611313	0.032883115	0.032161933	0.031665469	0.031141284	0.030675369	0.029190138	0.027601651	0.025575329	0.022948393	0.02001607	0.017374042	0.01515984	0.014001702
2.90353573	0.033961578	0.034055433	0.03404731	0.033799187	0.03300861	0.032317332	0.031772806	0.031299066	0.030781428	0.02929182	0.027732204	0.025636876	0.023018747	0.020067742	0.017415898	0.015159766	0.014070849
2.899526476	0.034153757	0.034226915	0.034235619	0.033917253	0.033160776	0.032469324	0.031943232	0.031433906	0.030912774	0.029433137	0.027838444	0.025695406	0.023042922	0.020072708	0.017387456	0.015168584	0.014126739
2.895528278	0.03436809	0.034376435	0.034435247	0.034114408	0.033303391	0.032618702	0.032080853	0.031594082	0.031014702	0.029570639	0.027896024	0.025780896	0.023131967	0.020117932	0.01735577	0.015214898	0.014153317
2.891541298	0.034551445	0.034518448	0.03462337	0.034298731	0.033444956	0.032762907	0.03220277	0.031727953	0.031101045	0.029720565	0.027991081	0.025856753	0.023187594	0.02013818	0.017393401	0.015289723	0.014153044
2.887565897	0.034721425	0.034691608	0.034823955	0.034447539	0.033664235	0.032895706	0.032369243	0.031789335	0.031217915	0.029867986	0.028047322	0.025957951	0.023220185	0.020199692	0.017450648	0.015357832	0.014132779
2.883601209	0.034979834	0.034963664	0.035071042	0.034687979	0.0339288	0.033055226	0.03256873	0.031940119	0.031395893	0.030031324	0.02819963	0.026034776	0.023268627	0.020256131	0.017549703	0.015393626	0.014118134
2.879647596	0.035139696	0.035172263	0.035228948	0.034917148	0.034110119	0.033201602	0.032656585	0.032126336	0.031546487	0.030166408	0.02831163	0.026139941	0.023335349	0.020332019	0.017642252	0.015394676	0.014144021
2.875705217	0.035239328	0.035401963	0.035390527	0.035106885	0.034271711	0.033381272	0.032795278	0.032233956	0.03169579	0.030237965	0.028396455	0.026195477	0.02336609	0.020357031	0.017665914	0.015348399	0.014131384
2.871773821	0.035458429	0.035665591	0.035587214	0.035315049	0.034474859	0.033589509	0.033016899	0.032409572	0.031855473	0.030329238	0.028500711	0.026277688	0.023412522	0.020375078	0.017662697	0.015316021	0.014155794
2.867853362	0.035702894	0.03589158	0.035803865	0.035548631	0.034664889	0.033818083	0.033222676	0.032648615	0.032005679	0.030438936	0.028641582	0.026369667	0.023458511	0.020457632	0.017689321	0.015373248	0.014152461
2.863943794	0.035944591	0.036106844	0.036028886	0.035739664	0.034870921	0.03405642	0.033411421	0.032883321	0.032129916	0.030590936	0.02874078	0.026456391	0.023535136	0.020537649	0.01768068	0.015492696	0.014179248
2.860045073	0.03625497	0.036382294	0.036341092	0.035993338	0.035131872	0.034304271	0.033694238	0.033044046	0.032345315	0.030745106	0.028901122	0.02653547	0.023673013	0.020633207	0.017751457	0.015575039	0.014195861
2.856157152	0.036645653	0.036622469	0.036669871	0.0362602	0.035440316	0.034534494	0.033960695	0.033247242	0.032573903	0.030974684	0.029120104	0.026695784	0.023808328	0.020761391	0.01787935	0.01567948	0.014266639
2.852280188	0.036910051	0.036826757	0.036940456	0.03651296	0.035693636	0.034749561	0.034156151	0.033425291	0.032747523	0.031144578	0.029288027	0.026820128	0.023912493	0.020811752	0.01792476	0.015772696	0.014300243
2.848413735	0.037193065	0.037076533	0.037217516	0.036779693	0.035914458	0.0349767	0.034330268	0.033565987	0.032938144	0.03131891	0.029447411	0.026924771	0.024032286	0.020847345	0.017956771	0.015823351	0.014395383
2.84455795	0.037452559	0.037343355	0.037480432	0.036988262	0.036110475	0.035180547	0.034491787	0.033677395	0.033147697	0.031443017	0.029583498	0.027056573	0.024159107	0.020843753	0.018030518	0.015829106	0.014481995
2.840712986	0.037688501	0.037643477	0.037709858	0.037226158	0.036334385	0.035438874	0.034687325	0.033905902	0.033268069	0.031608639	0.029718946	0.027163908	0.024218346	0.020874395	0.018074429	0.015886948	0.014525724
2.836878403	0.037845903	0.03786884	0.03787196	0.037402397	0.0364939	0.035635564	0.03484678	0.034061301	0.033328745	0.031662419	0.02977042	0.027209173	0.024246418	0.020871065	0.018038254	0.015892067	0.014536957
2.833054553	0.038085626	0.038126772	0.038081395	0.037563164	0.036647217	0.035826254	0.035017056	0.034216747	0.033466099	0.031710557	0.029847612	0.027286173	0.024267652	0.020898572	0.018062553	0.015864791	0.014540928
2.829241195	0.038311082	0.038333315	0.03828549	0.037729707	0.03685029	0.035997763	0.035203665	0.034410947	0.033634898	0.031810945	0.029961611	0.027393571	0.024319048	0.020944276	0.018143222	0.01586559	0.014554517
2.825438285	0.038514457	0.038558562	0.038448454	0.037946028	0.037066389	0.036136063	0.035418519	0.034578186	0.033737167	0.031935979	0.030055559	0.027487567	0.024384917	0.021022079	0.018143777	0.015833901	0.014569019
2.821645584	0.038768786	0.038769663	0.038633627	0.038178635	0.037251489	0.036288751	0.035607158	0.034709912	0.033890606	0.032056291	0.030096072	0.02757859	0.024419495	0.02101609	0.018149788	0.015758349	0.014562371
2.817863444	0.039073176	0.039092039	0.038913612	0.0384733	0.037516474	0.036529304	0.035904531	0.034953484	0.034142913	0.03228382	0.030275141	0.027741613	0.024517667	0.021098579	0.01824742	0.015822366	0.014647495
2.814091818	0.03932138	0.03936424	0.039168771	0.038695963	0.037771982	0.036715876	0.036119617	0.035131204	0.034363308	0.032507253	0.030380806	0.027852077	0.024606751	0.021189099	0.01833199	0.015883609	0.014678218
2.810330081	0.039566236	0.039628435	0.039417036	0.03892827	0.038039717	0.036931376	0.036360049	0.035334374	0.034533104	0.032661608	0.030514109	0.02796334	0.024669063	0.021245896	0.018373664	0.015905635	0.014736261
2.806578969	0.039804118	0.039862069	0.039707603	0.039150485	0.038272519	0.03718871	0.036600313	0.035551667	0.034738909	0.032813009	0.030683352	0.028072553	0.024736338	0.021314027	0.018460425	0.015999335	0.014800373
2.802837858	0.040027683	0.040096321	0.039994376	0.039359405	0.038467361	0.037357685	0.036758911	0.035744122	0.034918239	0.032940026	0.030844846	0.028145541	0.02486164	0.021376342	0.018530415	0.016075005	0.014866406
2.799107092	0.040211397	0.04026854	0.040158339	0.039527816	0.038579379	0.037525256	0.036837951	0.035839897	0.035020326	0.033025955	0.030920474	0.02820115	0.024908859	0.021363152	0.018534424	0.016057071	0.014867034
2.795386246	0.0404563	0.040478842	0.040351378	0.039800581	0.038774401	0.037757177	0.037032175	0.036051587	0.035129606	0.033158447	0.03107422	0.02826807	0.024952695	0.02137479	0.018520204	0.016024484	0.014909188
2.791675661	0.040715488	0.040796099	0.040612164	0.040075831	0.038961064	0.037980051	0.037236626	0.036267381	0.035293405	0.033353571	0.0312377	0.028330719	0.025035698	0.021410217	0.018534153	0.016070671	0.01494909
2.787975106	0.040991538	0.041066874	0.040844179	0.040355133	0.039155395	0.038146069	0.037424965	0.036444021	0.035473158	0.033555159	0.031304987	0.028413584	0.025069811	0.021425876	0.018566835	0.016087009	0.01496222
2.784284349	0.041227894	0.041306315	0.041039178	0.040625692	0.039439023	0.038373848	0.037673191	0.03667208	0.035654376	0.03375773	0.031419201	0.028513885	0.025112515	0.02147196	0.01861216	0.016129866	0.015024697
2.780603921	0.041520188	0.041682185	0.04138094	0.040961737	0.039778919	0.038625639	0.037956213	0.036994777	0.0359279	0.033983406	0.031578644	0.028628827	0.02522926	0.021589521	0.018722447	0.016243261	0.015152557
2.776933211	0.041814424	0.041994887	0.041727019	0.041248024	0.04005881	0.038852288	0.03819082	0.037224689	0.036166751	0.034180842	0.031743141	0.028760707	0.025360143	0.021663337	0.018782537	0.016344402	0.015271421
2.773272368	0.04207033	0.042236185	0.042006498	0.041476261	0.040294772	0.039067697	0.038401037	0.037423941	0.036383205	0.034363384	0.031841682	0.028895479	0.025460529	0.021689326	0.018840899	0.016410698	0.015329734
2.769621543	0.042346011	0.042512682	0.042278473	0.041716022	0.040548717	0.039364873	0.038644686	0.037661553	0.036582866	0.034513204	0.031997807	0.028996833	0.025580175	0.021753904	0.018915841	0.016453385	0.015371089
2.765980317	0.042629708	0.042818111	0.042587947	0.041970318	0.040775735	0.039625847	0.0388186	0.037865811	0.036803616	0.034674425	0.032141693	0.029129409	0.025691316	0.021798998	0.018957706	0.016493557	0.015456762
2.762349028	0.042899669	0.043062373	0.042822728	0.04221284	0.040978237	0.039873514	0.039005217	0.038033923	0.036945987	0.034829966	0.032267148	0.029231417	0.02576126	0.021814043	0.019001565	0.016501096	0.015530077
2.758727261	0.043160257	0.043352231	0.043096912	0.042507237	0.041249214	0.040134867	0.03924132	0.038233119	0.037139203	0.03500059	0.032383193	0.029334433	0.025883355	0.021876607	0.019109076	0.016542987	0.015599764
2.755115353	0.043431621	0.043655407	0.04335262	0.042799554	0.041500237	0.040383483	0.039447087	0.038407043	0.037305669	0.035098073	0.032488745	0.029405006	0.025972082	0.021928602	0.019186598	0.016550339	0.015663801
2.751513076	0.043747931	0.044007969	0.043655821	0.043125741	0.04180421	0.040640983	0.039619656	0.038636501	0.037485539	0.035261356	0.032663444	0.029482294	0.026058061	0.021971677	0.019218116	0.016600818	0.015775861
2.747920208	0.044012844	0.044267979	0.043953496	0.043406261	0.042056173	0.040897754	0.039876879	0.038823632	0.037620591	0.035420385	0.032814177	0.029596385	0.026106144	0.022041296	0.019297161	0.016708874	0.015851054
2.744337266	0.044268981	0.044485559	0.044200607	0.043657594	0.042331365	0.041084429	0.040073447	0.038989936	0.037793492	0.035564564	0.032945416	0.029693418	0.02620372	0.022083813	0.019334311	0.016775773	0.015887735
2.740763655	0.044513822	0.044734816	0.044415928	0.043905823	0.042558133	0.04127004	0.040252191	0.039147325	0.037967581	0.035709199	0.033062407	0.029755461	0.02626483	0.022121082	0.019381796	0.016864214	0.015933513
2.737199523	0.04477937	0.044981079	0.044709812	0.044200839	0.042816857	0.041494485	0.040504442	0.03935189	0.03817381	0.035880207	0.033201158	0.029830578	0.026331887	0.022186972	0.019408737	0.016932254	0.015994181
2.733645017	0.045014267	0.045188094	0.045030211	0.044469225	0.043035801	0.041696827	0.040750912	0.039541063	0.038334535	0.036047162	0.033337042	0.029927211	0.026396151	0.022253809	0.019484738	0.017000231	0.016053899
2.730099547	0.045308752	0.04550275	0.045304553	0.044725335	0.043276647	0.041921575	0.04097662	0.03971815	0.038504247	0.036190447	0.033450997	0.029956397	0.026451505	0.022267329	0.019467843	0.01699104	0.016021607
2.726563811	0.045677344	0.045855489	0.045696942	0.045070539	0.043561859	0.04221357	0.041246949	0.039965165	0.03875324	0.036348856	0.033603474	0.030051724	0.026514128	0.022349633	0.019504899	0.017052735	0.016039168
2.723037404	0.046001614	0.046167369	0.046046558	0.045370693	0.04384341	0.042480472	0.041490215	0.040210419	0.0389487	0.036507388	0.033741128	0.030182919	0.026548425	0.022415466	0.01951409	0.017116097	0.016103171
2.719520289	0.046357431	0.046516691	0.046361558	0.045651477	0.044093229	0.042768276	0.041722006	0.04043764	0.039124664	0.036678105	0.033866622	0.030279475	0.026593629	0.022441367	0.019547728	0.017187474	0.016141798
2.716012247	0.046651144	0.046820262	0.046597941	0.045888731	0.044293023	0.042999597	0.041928916	0.040643648	0.039301777	0.036745534	0.033910065	0.03032591	0.026604017	0.022432156	0.019525847	0.017197701	0.016128742
2.712513607	0.046983445	0.047135386	0.046920725	0.046186722	0.044610922	0.043239818	0.042153997	0.040898106	0.039536272	0.036904887	0.034018915	0.030439357	0.026656165	0.022516368	0.019597217	0.017246794	0.016183808
2.709024149	0.047231041	0.04742622	0.047166243	0.046436545	0.044838819	0.043448987	0.042371376	0.041083997	0.039682049	0.037029773	0.034118329	0.030516379	0.026673861	0.022490985	0.019607259	0.01723465	0.016197423
2.705544018	0.047537724	0.047723809	0.047447259	0.046679308	0.045032945	0.043649329	0.042553842	0.041234616	0.039844165	0.037126953	0.034215483	0.030526859	0.026659429	0.022462118	0.019569814	0.017141237	0.016134405
2.702072816	0.047787356	0.047931569	0.047717908	0.04690319	0.045238916	0.043804599	0.042729756	0.041378377	0.039997562	0.037205647	0.034267114	0.03054078	0.026625029	0.022454376	0.019485689	0.017088071	0.016062891
2.698610869	0.048053217	0.048187742	0.047970564	0.047140988	0.04546956	0.043984002	0.042889701	0.041521366	0.040157845	0.037399135	0.034371795	0.030600209	0.026611845	0.022465736	0.019432308	0.017086614	0.016073022
2.695157782	0.048307782	0.048448087	0.04818924	0.04736863	0.045629639	0.04419664	0.043009034	0.041641548	0.040265039	0.037526505	0.034447616	0.030614844	0.02658467	0.022436023	0.019342485	0.017059825	0.016041596
2.691713698	0.048625612	0.048765061	0.048455174	0.047628791	0.045863284	0.044441549	0.043182584	0.04183365	0.040419812	0.037708188	0.034554679	0.030655277	0.026573913	0.022496874	0.019292169	0.017068555	0.016054122
2.688278939	0.048944183	0.049120268	0.048765861	0.047955564	0.046169144	0.044737072	0.043474893	0.04213813	0.040649213	0.037876071	0.034676699	0.030760618	0.026643339	0.022566592	0.019337115	0.017102024	0.016063789
2.684852758	0.049268501	0.049494835	0.049058114	0.048286389	0.046482847	0.045034581	0.043715153	0.042398529	0.040896883	0.038068928	0.034859556	0.030895614	0.026737697	0.022649366	0.019422192	0.017124638	0.016098512
2.681435652	0.049652405	0.049866537	0.049438526	0.048644789	0.046832807	0.045348052	0.044011124	0.042642557	0.041176807	0.038209179	0.035003194	0.031031121	0.02683128	0.022683371	0.01948998	0.017102328	0.016026463
2.678027587	0.050018905	0.050252597	0.049866581	0.049005252	0.047210553	0.045654703	0.044377086	0.042916096	0.041501081	0.038401657	0.035195511	0.031184262	0.026956718	0.022744906	0.019596811	0.017176715	0.016059009
2.674627997	0.050424812	0.050637361	0.050267483	0.049364943	0.047596013	0.045974836	0.044695382	0.043185842	0.041765325	0.03860171	0.035341055	0.031319935	0.027087105	0.022814044	0.019685179	0.017222414	0.016082092
2.671237555	0.050813924	0.050981614	0.050654108	0.049720562	0.047947277	0.046298285	0.044978142	0.043432845	0.042025251	0.038885317	0.0355215	0.031466941	0.02721076	0.022920005	0.01978976	0.017345635	0.016190216
2.667855698	0.051242404	0.051389558	0.051065202	0.05009162	0.048303614	0.046678178	0.045348994	0.043735755	0.042281956	0.039175105	0.035711399	0.031647913	0.027327925	0.023021722	0.01989002	0.017451861	0.016291138
2.664482742	0.05165947	0.051789971	0.051463303	0.050460072	0.048643499	0.04702868	0.045717157	0.04405233	0.042556229	0.039474601	0.035952627	0.031848219	0.027428746	0.023193702	0.019982823	0.017572006	0.016453786
2.661118304	0.052113403	0.052190087	0.051856651	0.050842467	0.049003717	0.047402441	0.046052376	0.044445726	0.042872412	0.039801179	0.036206937	0.032079636	0.027599493	0.023386381	0.020134934	0.017714941	0.016631036
2.6577627	0.052467523	0.052559805	0.052198706	0.051180988	0.049328323	0.047736768	0.046362985	0.04478169	0.043201994	0.040092671	0.03646731	0.032333799	0.027745587	0.023533678	0.020294144	0.017875159	0.016807067
2.654415721	0.052838428	0.052969126	0.052548795	0.051499389	0.049646518	0.04805806	0.046690929	0.045062095	0.043535918	0.040350418	0.036695458	0.032536523	0.027876298	0.023660647	0.020403151	0.017998487	0.016908834
2.651077334	0.053251796	0.05339048	0.052963941	0.051884756	0.049985233	0.048383379	0.047008268	0.045377612	0.043879336	0.040633412	0.036950161	0.03273557	0.028059815	0.02383709	0.020560971	0.018170457	0.017080554
2.647747507	0.053662137	0.053817761	0.053373083	0.052300253	0.050338293	0.048798817	0.047300126	0.045718974	0.044192117	0.040926772	0.037220977	0.032906448	0.028307106	0.024021737	0.020772569	0.018381918	0.017279128
2.644426206	0.05407214	0.054243864	0.053791001	0.05273321	0.050731917	0.049180128	0.04765124	0.046017708	0.044476355	0.041209147	0.037439975	0.033107834	0.028508399	0.024165878	0.020932667	0.018482883	0.017420457
2.64111357	0.054523653	0.054714399	0.054282625	0.053211106	0.051132949	0.04960645	0.048090429	0.046408743	0.044854932	0.041575478	0.037742974	0.033328054	0.028730012	0.024360915	0.021137084	0.018693169	0.017576004
2.637809223	0.054995066	0.055165751	0.054727685	0.053679995	0.051561955	0.050014683	0.048504965	0.04681447	0.045190185	0.041901907	0.038042138	0.033584995	0.028940077	0.024563833	0.0213245	0.01886431	0.017770662
2.634513305	0.055393667	0.055552796	0.055142584	0.054128268	0.052005928	0.050411876	0.048866025	0.047203195	0.04551594	0.042185617	0.038308871	0.033790081	0.029111812	0.024723646	0.021470564	0.019018545	0.017900137
2.631225954	0.055781509	0.055980536	0.055541976	0.054540785	0.052455462	0.050742831	0.04922308	0.047556265	0.045843857	0.042497568	0.038544284	0.033996236	0.029225552	0.024844344	0.021614633	0.019147301	0.01802422
2.627946966	0.0561355	0.056376757	0.055921708	0.054924103	0.052852847	0.051125772	0.049566133	0.047911178	0.04613824	0.042751725	0.038812014	0.034188635	0.029357822	0.025000369	0.021734332	0.019342586	0.018185544
2.624676311	0.056519913	0.056769697	0.056315696	0.055283685	0.053222645	0.051493725	0.049906595	0.048217871	0.046420682	0.042968626	0.038989804	0.034336025	0.029482528	0.025128503	0.021828272	0.019442006	0.018299856
2.621413955	0.056904762	0.057163085	0.056725298	0.055675367	0.053600665	0.051860001	0.050222834	0.048527565	0.046697037	0.043241164	0.039164193	0.0344688	0.029595512	0.025244698	0.021921369	0.019553088	0.01842778
2.618159868	0.057301468	0.057586137	0.057143983	0.056065255	0.053930789	0.052209345	0.050545298	0.048817191	0.047010748	0.043534982	0.039360605	0.034622082	0.029724564	0.025397529	0.022057947	0.019689989	0.018594179
2.614914186	0.057707684	0.057973495	0.057544408	0.056455069	0.054270318	0.052566156	0.050896129	0.049114104	0.047294988	0.043749793	0.039524698	0.034806752	0.029875528	0.025541202	0.022145893	0.019805059	0.018715993
2.611676542	0.058109332	0.058391929	0.057932339	0.056815901	0.054588326	0.052887038	0.051182745	0.049377445	0.047559981	0.043961532	0.039656656	0.034930867	0.029986053	0.025625787	0.022244503	0.019867478	0.018811465
2.608447073	0.058432561	0.058715386	0.058267415	0.05712934	0.054891461	0.053168564	0.0514336	0.049620347	0.047776743	0.044141767	0.039821464	0.035054331	0.030076089	0.025717774	0.022349892	0.019943279	0.018924179
2.605225914	0.058801106	0.059115189	0.058660375	0.057523867	0.055226641	0.053498359	0.051735866	0.049880676	0.048045896	0.044331459	0.040012914	0.035178364	0.030213667	0.025833183	0.022456423	0.020030486	0.01903594
2.602012868	0.059208636	0.059504323	0.05902853	0.057940136	0.055624634	0.053810514	0.052055309	0.050139413	0.048257339	0.044521108	0.040166602	0.035304313	0.030316501	0.025892342	0.02250879	0.020086365	0.019115812
2.598807904	0.059612888	0.059908484	0.059415095	0.058321014	0.055991706	0.05415641	0.052393118	0.050436474	0.048543137	0.044741244	0.040351415	0.03544175	0.03045193	0.025986321	0.022616255	0.020175754	0.01919658
2.595610991	0.060019743	0.060290775	0.059799969	0.058709629	0.056344021	0.054468222	0.052753793	0.050745349	0.048853207	0.044966735	0.040576379	0.035595103	0.030534996	0.026083689	0.022704515	0.020270418	0.019259218
2.5924221	0.060460524	0.060697915	0.060186405	0.059106169	0.056748224	0.054803174	0.053090925	0.051014642	0.049130933	0.045161601	0.040733956	0.035705323	0.030605922	0.026136943	0.022730646	0.020302823	0.01931346
2.589241364	0.060854827	0.061085133	0.060556664	0.059473779	0.057130974	0.055105093	0.053370209	0.051275085	0.049365397	0.0453617	0.040876215	0.035824908	0.030667303	0.026166869	0.022769158	0.02035165	0.019351162
2.586068423	0.061168945	0.061457004	0.060891522	0.059764636	0.057433767	0.055376882	0.053653195	0.051534484	0.049613466	0.045561465	0.041049085	0.035927415	0.030747148	0.026248319	0.022879908	0.020447833	0.019398065
2.582903414	0.061611514	0.061909874	0.061298676	0.060174409	0.057806485	0.0557175	0.05394748	0.051836287	0.049871776	0.045801248	0.041236729	0.036078707	0.030822996	0.026324124	0.022932067	0.02054929	0.01949042
2.57974647	0.062031581	0.062337469	0.061697488	0.06058894	0.058168375	0.056083233	0.054271555	0.052111032	0.050124059	0.046037147	0.041378302	0.0362194	0.030937963	0.02640642	0.023000835	0.020641523	0.01957037
2.576597398	0.06246898	0.062844654	0.062142131	0.061022431	0.058529149	0.056442947	0.054589283	0.05246979	0.050453937	0.046338834	0.04157998	0.036377993	0.031076812	0.026534162	0.023128109	0.02077856	0.019664998
2.573456166	0.062886929	0.063290141	0.062556281	0.061383387	0.058887456	0.056796463	0.054942741	0.052810844	0.050739354	0.046574023	0.041792155	0.036513456	0.031177674	0.02662907	0.023222501	0.020856085	0.019726316
2.570322585	0.063332303	0.063731569	0.062969411	0.061778801	0.059260466	0.057174659	0.055282577	0.053129563	0.051019347	0.04676228	0.041953043	0.036631634	0.031244637	0.026695705	0.023279581	0.020894697	0.01977058
2.567197113	0.063709242	0.064113367	0.063378104	0.062161177	0.059625759	0.057470043	0.055614797	0.053393203	0.051275705	0.046940253	0.042100627	0.036688894	0.031294196	0.026749862	0.023360081	0.020931039	0.01979143
2.564079232	0.064129836	0.064549315	0.063833997	0.062569398	0.060023102	0.057809007	0.055929605	0.053705184	0.051541016	0.04716373	0.042289739	0.036768202	0.031356521	0.026794039	0.023424283	0.020943932	0.019855604
2.560969238	0.064548607	0.06492857	0.064232448	0.062935803	0.060373817	0.058139775	0.056232583	0.053965555	0.051752965	0.047335846	0.042427016	0.036843463	0.031401605	0.026827513	0.023463809	0.020995365	0.019907537
2.55786694	0.065022715	0.065336145	0.064670452	0.063357785	0.060737897	0.058514582	0.056569788	0.054248096	0.052036247	0.047545894	0.042563998	0.036964928	0.031494461	0.026918633	0.023543221	0.021088701	0.019996271
2.554772149	0.065447069	0.06574497	0.065064232	0.063757812	0.061114864	0.058837156	0.056874227	0.05455581	0.052301349	0.047767333	0.042722214	0.03708222	0.03158819	0.027000136	0.023579277	0.021165774	0.020074151
2.551685159	0.065858834	0.066208788	0.06546545	0.064181035	0.061500673	0.059227651	0.057218959	0.054879672	0.05259466	0.04801986	0.04293315	0.037219812	0.031681203	0.027088644	0.023645473	0.021221758	0.020187311
2.54860578	0.06625274	0.066625506	0.065836246	0.064571881	0.061836091	0.059549659	0.057536289	0.055168568	0.052866145	0.048219931	0.04307886	0.037352264	0.031772359	0.027198647	0.023725917	0.021311717	0.020241612
2.545533983	0.066646797	0.0670105	0.066211352	0.064979713	0.062171773	0.059876321	0.057839286	0.05547252	0.053108553	0.048450758	0.043250058	0.037441956	0.031877228	0.027308241	0.023791625	0.02135264	0.020263105
2.542469901	0.067070493	0.067474431	0.066652832	0.065409228	0.062569365	0.06024061	0.058186657	0.055805551	0.053406944	0.048694284	0.043472014	0.03757662	0.03199175	0.027419638	0.023887091	0.021423967	0.020323607
2.539413186	0.0675532	0.067993371	0.067167893	0.065837568	0.062958063	0.060651199	0.058529469	0.056092169	0.053714702	0.048987607	0.043671842	0.037714116	0.032077222	0.027501242	0.023945079	0.021477935	0.020350938
2.536363971	0.068028579	0.068443046	0.067640114	0.066231919	0.063330194	0.061031791	0.058871444	0.056375432	0.054014725	0.0492122	0.04383702	0.037840453	0.032176802	0.027571185	0.023997562	0.021536329	0.020353406
2.533322385	0.068467836	0.068857513	0.06809261	0.066631044	0.06371472	0.061415171	0.059189689	0.056649948	0.054300737	0.049429474	0.044041672	0.03796129	0.032255055	0.027660964	0.024076641	0.021611905	0.020434513
2.530288086	0.068996535	0.069387006	0.068619353	0.067116323	0.064196869	0.061856369	0.059567998	0.056992014	0.054633132	0.049654467	0.044225537	0.038152749	0.032334603	0.027733248	0.024125657	0.021680703	0.020507351
2.527261361	0.069458057	0.069849724	0.069054653	0.067556448	0.064651493	0.062236927	0.059912621	0.057296684	0.054910906	0.049897051	0.044396034	0.038285705	0.032430879	0.02777565	0.024177449	0.021730188	0.02056434
2.524242182	0.06996034	0.070320744	0.069517747	0.068035986	0.06510306	0.062661865	0.06030584	0.057657251	0.055222298	0.050122577	0.044605539	0.038444843	0.032553591	0.027856333	0.024282885	0.021803892	0.020677257
2.521230208	0.070420663	0.070781109	0.069950692	0.068482223	0.065495651	0.063034498	0.060628878	0.057987431	0.055489764	0.050371654	0.044769464	0.038563731	0.032643871	0.027922248	0.02433097	0.021869009	0.020753754
2.51822557	0.070951324	0.071329696	0.070406115	0.068942167	0.065939931	0.063438919	0.060994764	0.058366987	0.055814542	0.050671518	0.044970923	0.038686565	0.032790242	0.028003015	0.024392965	0.021951774	0.020807091
2.51522824	0.071419743	0.071813696	0.070849369	0.069384553	0.066367761	0.063841219	0.06140569	0.058694123	0.056146771	0.050974133	0.045195601	0.038836161	0.03293146	0.028106099	0.024534098	0.022057205	0.020930446
2.512238503	0.071900344	0.072281213	0.071339934	0.069821281	0.066730599	0.064265217	0.061743601	0.059004439	0.056451371	0.051217163	0.045391376	0.038977486	0.033012293	0.028177037	0.024609706	0.022138735	0.020990775
2.50925571	0.072396252	0.072785142	0.071842599	0.070308	0.067164228	0.064667237	0.062116513	0.059364942	0.056797048	0.051479485	0.045607782	0.039147501	0.033169167	0.028288224	0.024721649	0.022228222	0.021083765
2.506280301	0.07289913	0.073284956	0.07231461	0.070780652	0.067617638	0.065081354	0.062504544	0.059733128	0.057143186	0.051749343	0.045829676	0.039334397	0.033333154	0.028425657	0.024898073	0.022372729	0.021235512
2.503312094	0.073396576	0.073739997	0.07281861	0.071281073	0.068076921	0.065507852	0.0629217	0.060057375	0.057468761	0.052036487	0.045989321	0.039496506	0.033435053	0.028517798	0.025006079	0.022439291	0.021350791
2.500351063	0.073795739	0.074167452	0.073268859	0.071728818	0.068463643	0.065841026	0.063241231	0.060379392	0.057743356	0.052258209	0.046190368	0.039613699	0.03354302	0.028612073	0.025073605	0.02255946	0.021462779
2.497397336	0.074236863	0.074626846	0.073698452	0.072207916	0.068903765	0.066226712	0.063621576	0.06073892	0.058053931	0.05255114	0.046409236	0.039805842	0.033731148	0.028813433	0.025220926	0.022736357	0.02164555
2.494450579	0.074714617	0.075082252	0.074127059	0.07264571	0.069309524	0.066642838	0.063995026	0.06107297	0.058324219	0.052820179	0.046597166	0.039914703	0.033827171	0.028911997	0.025318141	0.02283749	0.021748032
2.491511073	0.075237246	0.07560357	0.074674462	0.073108243	0.069771564	0.0670606	0.064405564	0.061459116	0.058623117	0.053108525	0.046830764	0.040035802	0.033943199	0.029016108	0.025379358	0.02291958	0.021825281
2.488578487	0.075766674	0.076162448	0.075200127	0.073591964	0.070227942	0.067506692	0.064817587	0.061853216	0.05896035	0.05339042	0.04710787	0.040206292	0.034092334	0.029166722	0.0255178	0.023078395	0.021981812
2.485653101	0.076355345	0.076765719	0.075777459	0.07410673	0.070718744	0.06800277	0.065256934	0.062261309	0.059343552	0.053719546	0.04733088	0.040393754	0.034252513	0.029283278	0.025665896	0.023170748	0.022113322
2.482734736	0.07688769	0.077342363	0.076335025	0.074602406	0.071173647	0.068438408	0.065676714	0.062640147	0.059703393	0.053998449	0.047521699	0.0405296	0.034400472	0.029392018	0.025782954	0.023254711	0.022247958
2.479823518	0.077361684	0.077879412	0.076847656	0.075082946	0.071619197	0.068834329	0.0660738	0.062997489	0.060034838	0.054268795	0.047728996	0.040711504	0.034536464	0.029532394	0.025891228	0.02336438	0.022362085
2.47691912	0.07783489	0.078366844	0.077321717	0.075592353	0.072033851	0.069279932	0.066466774	0.063335075	0.06040087	0.054554372	0.047913725	0.040918205	0.034671455	0.029668006	0.026034022	0.023500382	0.02248282
2.474021668	0.078365903	0.078893077	0.077840106	0.076111778	0.072512213	0.069712771	0.066896276	0.063734899	0.060765081	0.054815227	0.04810895	0.041094324	0.034801174	0.029765507	0.026136632	0.023609286	0.02256063
2.471131287	0.078896043	0.079426798	0.078357051	0.076631838	0.073009685	0.070178795	0.067331976	0.064104489	0.06110074	0.055077743	0.048310125	0.041266395	0.034917753	0.029886842	0.02622588	0.023740517	0.022633495
2.468247802	0.079490947	0.080005547	0.078895422	0.077173166	0.073506171	0.07065437	0.067766728	0.064491793	0.061434573	0.055360622	0.048523758	0.041417533	0.034986728	0.029948181	0.026320539	0.02382247	0.02268897
2.465371188	0.080031672	0.080501136	0.079428923	0.077671979	0.074020903	0.071124658	0.068168964	0.064867623	0.061767987	0.055650084	0.048713751	0.041565893	0.035091541	0.030026685	0.026423185	0.023924564	0.022813895
2.46250142	0.080611517	0.081066939	0.079976066	0.078178692	0.074522722	0.071577556	0.068579454	0.06526135	0.062107663	0.055933177	0.048930827	0.041688729	0.035245151	0.030137264	0.026511957	0.024022807	0.022931715
2.459638475	0.08115805	0.081639264	0.080525872	0.078691085	0.074975891	0.072035919	0.068970853	0.065624716	0.062426357	0.056204259	0.049127522	0.041828504	0.035361633	0.03023911	0.02660969	0.024096147	0.02302607
2.456782327	0.081692351	0.082182539	0.081031919	0.079167148	0.075422015	0.072464297	0.069348852	0.065976588	0.062744666	0.056458189	0.049310343	0.04195345	0.035470175	0.030329064	0.026693469	0.024138784	0.023102497
2.453933102	0.082140115	0.082646839	0.081508414	0.079572944	0.075853179	0.07285831	0.069698361	0.06630388	0.063042671	0.056655182	0.049478244	0.042068667	0.035567639	0.03041023	0.026759607	0.024192283	0.023172884
2.451090477	0.082679422	0.083194539	0.082059619	0.080088487	0.07630146	0.073303822	0.070122125	0.066661367	0.063405302	0.056881509	0.049666067	0.042207479	0.035675202	0.030528423	0.026845684	0.024285402	0.023219635
2.448254873	0.083181288	0.083731726	0.082587722	0.080573327	0.076748208	0.073728124	0.070507627	0.066959486	0.063695595	0.057089801	0.049826638	0.042330825	0.035733359	0.03058632	0.026906686	0.024343567	0.0232828
2.445425675	0.083669075	0.084241695	0.083079558	0.081037987	0.077180183	0.074109989	0.070888127	0.067253543	0.063975485	0.057307837	0.049988897	0.042428071	0.035815677	0.030629044	0.026932013	0.024403472	0.02333361
2.442603302	0.084195034	0.084744604	0.08361518	0.081526706	0.077619549	0.074503746	0.071286662	0.067606928	0.064274627	0.057533028	0.050157827	0.042525742	0.035912457	0.030711393	0.027000796	0.02448371	0.023405915
2.439787583	0.084713609	0.085255377	0.084108238	0.082036767	0.078064938	0.074882615	0.071667609	0.067974932	0.064602625	0.057809258	0.050302016	0.042643454	0.036004565	0.030830896	0.02710089	0.024598877	0.023503132
2.43697864	0.085289167	0.085867359	0.084648883	0.082577199	0.078563838	0.075306772	0.0720609	0.068343	0.064936269	0.058111108	0.050462148	0.042757391	0.036094293	0.030908863	0.02718334	0.024667098	0.023587886
2.434176304	0.085838424	0.086418208	0.085173092	0.083108969	0.079073797	0.075730717	0.072477203	0.068737669	0.065243951	0.058360225	0.050603771	0.042858022	0.036152212	0.030995593	0.027235027	0.024706607	0.023631096
2.431380551	0.086408661	0.086991856	0.085711532	0.083635862	0.07958707	0.076220501	0.072898242	0.069135436	0.065606715	0.058648955	0.050792109	0.043000365	0.036257341	0.031135497	0.027348011	0.024799006	0.023715751
2.428591212	0.086989542	0.087580269	0.086296808	0.084205297	0.08012454	0.076715337	0.073331208	0.069554212	0.065972289	0.058929366	0.051013483	0.043142112	0.036329942	0.031251035	0.027433219	0.024894891	0.023821397
2.425808701	0.08759445	0.088180172	0.086871415	0.08479044	0.080645581	0.077219107	0.073760513	0.069935637	0.066309852	0.059196964	0.051228823	0.043260073	0.036433393	0.031338793	0.027478012	0.024960399	0.023888619
2.423032414	0.088198639	0.08877228	0.08744543	0.08536204	0.081168378	0.07772184	0.074224485	0.070335876	0.06667609	0.0594771	0.05144772	0.043397983	0.03655236	0.031459904	0.027576144	0.025060781	0.023980636
2.420262763	0.088810132	0.089378077	0.088043145	0.085919895	0.081685522	0.078235973	0.07465068	0.07074852	0.067075297	0.059768078	0.051671669	0.043538947	0.03666723	0.031560906	0.02768367	0.025170062	0.02405397
2.417499723	0.089346522	0.089898289	0.088570521	0.086436019	0.082148536	0.078658379	0.075009487	0.071106613	0.067383083	0.05997562	0.05181745	0.043625236	0.036724211	0.031629228	0.027738768	0.025216553	0.024097886
2.414742986	0.089917498	0.090462439	0.089099857	0.086990741	0.082630975	0.079088988	0.075391	0.071443454	0.067705267	0.060229354	0.051967816	0.043738499	0.036842041	0.031694681	0.027815684	0.025270881	0.0241316
2.411992814	0.090560282	0.091123314	0.089767802	0.08760913	0.083184856	0.079609299	0.075870373	0.071873396	0.068067847	0.060500897	0.052149907	0.043871746	0.036925415	0.031731746	0.027898751	0.025313167	0.02415795
2.4092489	0.091102885	0.091672376	0.090311344	0.088135015	0.083672131	0.080038606	0.076244784	0.072244597	0.068357221	0.06071875	0.052301764	0.043979986	0.036981115	0.031763856	0.027956412	0.02532705	0.024200612
2.406511507	0.091682912	0.092265787	0.090887307	0.088669913	0.084169502	0.080478526	0.076671432	0.07264429	0.068688453	0.060978458	0.052452854	0.044108266	0.037088513	0.031837439	0.027982902	0.025379908	0.024256061
2.403780612	0.092201628	0.092779937	0.091387088	0.089140122	0.084604185	0.08087015	0.077033776	0.072967767	0.068982314	0.061209432	0.052576144	0.044191094	0.037153489	0.031872026	0.028004908	0.02543132	0.02429194
2.401055908	0.092644206	0.093258394	0.091794823	0.089529835	0.084978262	0.081231072	0.077358241	0.073229832	0.069205597	0.061382117	0.052663525	0.044256809	0.037172832	0.031886568	0.028017743	0.025461118	0.024325838
2.398337374	0.093068184	0.093701624	0.092176002	0.089903437	0.085347845	0.08156846	0.077650221	0.073506433	0.069430299	0.06155489	0.052784794	0.044309714	0.037203369	0.031928423	0.028084588	0.02552571	0.024368986
2.395625553	0.093569914	0.094245538	0.092695562	0.090375252	0.085798235	0.082004295	0.078038622	0.073853654	0.069733716	0.061774368	0.052949401	0.044410001	0.03729694	0.032018087	0.02813573	0.025639481	0.024429597
2.392919859	0.094134746	0.094838395	0.093232687	0.090936345	0.08628083	0.08248384	0.078458029	0.074209144	0.070082089	0.062063567	0.053163198	0.044518199	0.037387796	0.032080628	0.028265364	0.025734263	0.024531317
2.390220269	0.094768544	0.095487023	0.093848	0.091529063	0.086830325	0.083033176	0.078948402	0.074644455	0.070461258	0.062372851	0.053386756	0.044724284	0.037528679	0.032177407	0.028411963	0.025827556	0.024644392
2.387527325	0.095528665	0.096225027	0.094614251	0.092256826	0.08748449	0.083677862	0.079514568	0.075168208	0.070949937	0.062744889	0.053657551	0.044932228	0.037719922	0.03232165	0.028574953	0.025947038	0.02477873
2.384840161	0.096334784	0.097015107	0.0954293	0.093035345	0.088178124	0.084339483	0.08010078	0.075704934	0.071489183	0.063111588	0.053911739	0.04516448	0.037908681	0.032458943	0.028703567	0.02604484	0.024904324
2.382159599	0.097034592	0.097681816	0.096133071	0.093696826	0.08878733	0.084899095	0.080639773	0.076184211	0.071936814	0.063447615	0.054136366	0.045343808	0.038063873	0.032562525	0.028840212	0.026126218	0.025020913
2.379485056	0.097718269	0.09832968	0.096793428	0.094308624	0.089408042	0.085441937	0.08116765	0.076625167	0.07233047	0.063723567	0.054325041	0.045518167	0.038194661	0.032702501	0.028953777	0.02619591	0.025115356
2.376816511	0.098453091	0.099051176	0.097556208	0.095035982	0.090095185	0.086055345	0.081751432	0.077139527	0.072790342	0.064050095	0.054562215	0.045660809	0.038322454	0.032844099	0.029017368	0.026324031	0.025206257
2.374154223	0.099173048	0.099762805	0.098232853	0.095686724	0.090717358	0.086626885	0.082319829	0.077609758	0.073242126	0.064372772	0.054800667	0.045828485	0.038440093	0.032964403	0.029117915	0.026443039	0.025315899
2.371498169	0.099710635	0.100324772	0.098769508	0.096223373	0.091208504	0.087094564	0.082759551	0.077966833	0.07357196	0.064675245	0.054992227	0.045971685	0.038581276	0.033134324	0.029247048	0.026614671	0.025442554
2.368848051	0.100335227	0.100966521	0.099369744	0.096833649	0.091771944	0.087621026	0.083226835	0.078366354	0.073949398	0.064964695	0.055186429	0.046132498	0.0387111	0.033287139	0.029376078	0.026763909	0.025592713
2.36620385	0.1009697	0.101624553	0.100009865	0.0975033	0.092318532	0.088162717	0.083697488	0.078802419	0.074338847	0.06526788	0.055397063	0.04629832	0.038852372	0.033417861	0.029500448	0.026883857	0.025732636
2.363566095	0.101662749	0.102343785	0.100684453	0.098160179	0.092914249	0.088741368	0.084213553	0.079238078	0.074773396	0.065633106	0.055618686	0.046461721	0.039007198	0.033577655	0.029661014	0.027001891	0.025855438
2.360934214	0.102271153	0.103002337	0.101271657	0.098767051	0.093481652	0.089250694	0.084665086	0.079674173	0.075134452	0.065918291	0.055782021	0.046593947	0.039114192	0.033720504	0.029781425	0.027126835	0.025952804
2.358308462	0.10304868	0.103740364	0.101974541	0.09941905	0.094112817	0.08984974	0.085214368	0.080158099	0.075561097	0.066215033	0.055998066	0.046727194	0.039215743	0.033848359	0.029865496	0.0271824	0.026032213
2.355688544	0.103806566	0.104473473	0.102666074	0.100085555	0.094730603	0.090439587	0.085750729	0.080638681	0.075997626	0.066524672	0.056190662	0.046868331	0.0393423	0.033972313	0.029960442	0.027252675	0.026100512
2.353074441	0.104485916	0.10515284	0.103346149	0.100680515	0.095345873	0.090995217	0.086251574	0.081064891	0.076396629	0.066811756	0.056389061	0.046994586	0.039451969	0.034046205	0.030048675	0.027329459	0.026155779
2.350466405	0.105038309	0.105734538	0.10389271	0.101191779	0.095844106	0.091425841	0.086646753	0.08145235	0.076701318	0.066997872	0.056559801	0.047091626	0.039531709	0.034122922	0.030135953	0.027385992	0.026264607
2.347864686	0.105693081	0.106390076	0.104582001	0.101796853	0.096432999	0.091988085	0.087134196	0.081895678	0.077078914	0.067300371	0.056792065	0.047231218	0.03965097	0.034214315	0.030259111	0.027472755	0.02635851
2.34526845	0.106326498	0.107062083	0.105244236	0.102428359	0.097048141	0.092549981	0.087625237	0.082355069	0.077476697	0.067616817	0.056998656	0.047397611	0.039783047	0.034303783	0.030398929	0.027593028	0.026483337
2.34267822	0.106920381	0.10768086	0.105863999	0.102973923	0.097587764	0.093069039	0.088068113	0.082762055	0.077812676	0.06787773	0.057187309	0.04751878	0.039850838	0.034349154	0.030493324	0.027682727	0.02654951
2.340093704	0.107474178	0.108231826	0.106405928	0.103496556	0.098072894	0.093565801	0.088466517	0.083152417	0.078144859	0.068095846	0.057304836	0.047620698	0.039919005	0.034456225	0.030577027	0.027808351	0.026651658
2.337515423	0.108166817	0.108896132	0.107058105	0.10415804	0.098653309	0.094147966	0.088975044	0.083580469	0.078513489	0.068378672	0.057474613	0.047740064	0.040017494	0.034530387	0.030688087	0.027916115	0.026729242
2.334942818	0.108801275	0.109566742	0.107713771	0.104823645	0.099231723	0.094689919	0.089467305	0.083996853	0.078860419	0.068603824	0.057641284	0.047829723	0.040086432	0.03462577	0.030738598	0.02798851	0.026809097
2.332375868	0.109401133	0.110201824	0.108339659	0.105427642	0.099775242	0.095168637	0.089939482	0.084356092	0.079203834	0.06881396	0.057783439	0.047899294	0.040143645	0.034709736	0.030788391	0.028064412	0.026872586
2.329814824	0.110033824	0.110887302	0.108977083	0.106102184	0.100326406	0.09568748	0.090408421	0.084744504	0.079571568	0.0690711	0.05794836	0.048007687	0.040250491	0.034808683	0.030871419	0.028180107	0.026972113
2.327259664	0.110800926	0.111681214	0.109717258	0.106846823	0.100987228	0.096278823	0.090984106	0.085231901	0.079993032	0.069390464	0.058159693	0.048154667	0.040354798	0.03491945	0.030965859	0.028269463	0.027058865
2.324709837	0.111535879	0.112462654	0.110467379	0.107522571	0.101663324	0.096860758	0.091491244	0.085697629	0.080423041	0.069673079	0.058335287	0.048310482	0.040433981	0.035017899	0.031029621	0.028329345	0.027141833
2.322166122	0.112183986	0.113086643	0.111039645	0.108068959	0.102200616	0.097336184	0.091894049	0.086069124	0.08077502	0.069891425	0.058439258	0.04842383	0.040504798	0.035070922	0.031105768	0.028382087	0.027222533
2.319628232	0.112957065	0.113827806	0.111730933	0.108780114	0.102849177	0.097937214	0.092380442	0.086537115	0.081162948	0.070152153	0.058602622	0.048588697	0.040616907	0.035130725	0.031166275	0.028476304	0.02730723
2.317095884	0.113715931	0.114565546	0.112462904	0.109482926	0.103535722	0.098515288	0.092895771	0.087033362	0.081549407	0.070421405	0.058749194	0.048711011	0.040697058	0.035211118	0.031229922	0.028531666	0.027377077
2.314569058	0.114332024	0.115208497	0.113106908	0.110053641	0.104104401	0.099016595	0.093321117	0.087434997	0.08188848	0.070647181	0.058859918	0.0488028	0.04077353	0.035282077	0.031326672	0.028594679	0.027460031
2.312048001	0.11492799	0.115812337	0.113711897	0.110654246	0.104616156	0.09951994	0.093789064	0.08780971	0.082210069	0.070871655	0.05898726	0.048871076	0.040884206	0.035377941	0.031429429	0.02868144	0.027522763
2.309532693	0.115611414	0.116509905	0.114412349	0.11131996	0.105212044	0.100086476	0.09427493	0.088228157	0.082580384	0.071136848	0.059139582	0.048964791	0.041015998	0.035509035	0.03152493	0.02876343	0.02759236
2.307023113	0.116249519	0.11718203	0.115067036	0.111890339	0.105769138	0.100591372	0.094773047	0.088633098	0.082925631	0.071369222	0.059274559	0.04900873	0.041076865	0.035605075	0.031600045	0.028820383	0.027649747
2.30451872	0.116880183	0.117877707	0.115712063	0.112486165	0.106318762	0.101116522	0.09525237	0.088997797	0.0832708	0.071559072	0.05941345	0.049109967	0.04114756	0.035697254	0.031683637	0.02887032	0.027719493
2.30202028	0.117474196	0.118477452	0.116248483	0.113059499	0.106797556	0.101593495	0.095716804	0.089329109	0.083548824	0.071738402	0.059542565	0.049179431	0.041238014	0.035799578	0.03175742	0.028941209	0.027788911
2.299526991	0.118203981	0.11920761	0.116922519	0.113761942	0.107438688	0.102139698	0.096239992	0.089764489	0.083911221	0.071970572	0.059725098	0.049290189	0.041337308	0.035886584	0.031833822	0.02903011	0.027891018
2.297039617	0.119043661	0.120030967	0.117755512	0.114540425	0.108153358	0.102773212	0.096842565	0.090267167	0.084358882	0.072260301	0.059918091	0.049429278	0.041467903	0.035947083	0.031939321	0.029145106	0.027993039
2.294557877	0.119788017	0.120776034	0.118489117	0.115255182	0.108792205	0.103376962	0.097370482	0.090701902	0.08476797	0.072513933	0.060059988	0.049563526	0.041589717	0.036027731	0.032032548	0.029200806	0.028080025
2.292081494	0.120596302	0.121520804	0.119258408	0.115969556	0.109465065	0.104000155	0.097916832	0.09118897	0.085189305	0.07278847	0.06024603	0.049677776	0.041696522	0.03609875	0.032102079	0.029271251	0.028174847
2.28961045	0.121496364	0.122453167	0.120187655	0.116824498	0.110306453	0.104725616	0.098517732	0.091746608	0.085716735	0.073103023	0.060505682	0.049824842	0.04181511	0.036194049	0.032191346	0.029401491	0.028277883
2.287144986	0.122273372	0.123311259	0.120994828	0.117567585	0.111018682	0.105410594	0.099070773	0.092245256	0.086190517	0.073411792	0.060676339	0.049953908	0.041911202	0.036317358	0.032285395	0.029535095	0.02839403
2.284684827	0.123024748	0.124113813	0.121738677	0.118285913	0.111703586	0.10605464	0.099629854	0.092723698	0.08657871	0.073685703	0.06086066	0.050106874	0.041994841	0.036442438	0.032362357	0.029619654	0.028482649
2.282230466	0.123802714	0.124884775	0.122538452	0.119059125	0.112401051	0.106698873	0.100183916	0.093199866	0.086986444	0.07396593	0.061077331	0.050283997	0.042139187	0.036570774	0.032511856	0.02974854	0.028596485
2.279781118	0.124459461	0.125575716	0.123219507	0.119778247	0.113020487	0.107260926	0.10069394	0.093628269	0.087354181	0.074228361	0.061257042	0.050395554	0.042293128	0.036734	0.032646456	0.029904318	0.028718686
2.277337531	0.125201321	0.126324216	0.123949138	0.120499205	0.113664712	0.10783568	0.101189833	0.094096079	0.087701171	0.07450664	0.061372986	0.050518008	0.042406527	0.036838227	0.032741061	0.029967512	0.028808826
2.274899178	0.125932026	0.126993468	0.124616158	0.12115707	0.114237562	0.108346162	0.101634199	0.094486823	0.08799302	0.074684837	0.061505908	0.050630837	0.042501084	0.036895343	0.032824127	0.029983664	0.028841029
2.27246604	0.126639079	0.127692143	0.125283055	0.121857026	0.114802656	0.108869091	0.102109243	0.094883231	0.088340033	0.074878281	0.061614769	0.050704707	0.042557538	0.036978522	0.03287554	0.030021129	0.028875845
2.270038355	0.127343901	0.12841909	0.125940019	0.122525732	0.115405855	0.109403715	0.102586404	0.095300363	0.088713037	0.075108196	0.06172998	0.050775043	0.04262577	0.037083567	0.032904996	0.030083534	0.028942353
2.267616358	0.128165208	0.129234362	0.126676597	0.123217631	0.116067434	0.109981917	0.103110421	0.095750708	0.089091051	0.075352174	0.061824257	0.050849309	0.042645702	0.037107876	0.03291243	0.030109665	0.028959694
2.265199019	0.129019795	0.130082911	0.127466727	0.123983923	0.116733494	0.110616331	0.10369207	0.096219774	0.089499667	0.075597537	0.061984401	0.050926026	0.042723707	0.037166568	0.032950664	0.030171909	0.029014274
2.262787332	0.129765524	0.1308231	0.128209828	0.124703289	0.11738607	0.111181188	0.104202656	0.096638213	0.089883997	0.075828334	0.062071828	0.050983373	0.042783926	0.037207641	0.032981445	0.030226104	0.029066977
2.260381026	0.13048767	0.131559025	0.128959919	0.125381669	0.118022029	0.111746739	0.104663493	0.097036774	0.090229473	0.076028811	0.062149293	0.051052542	0.042830792	0.037223589	0.033029669	0.030248326	0.029121601
2.257979833	0.13121577	0.132336576	0.129691848	0.126058387	0.118638874	0.112333134	0.105136823	0.097470128	0.090526424	0.076206165	0.062257221	0.05110934	0.042832152	0.037250006	0.033067337	0.030261846	0.029153563
2.255583986	0.131823327	0.133014982	0.130374092	0.126651799	0.119175703	0.11285261	0.105520844	0.097824574	0.090806134	0.076327659	0.062332768	0.051161252	0.042886625	0.03730139	0.033147817	0.03027622	0.029216154
2.253193219	0.13246349	0.133661447	0.13103068	0.127245912	0.119713659	0.113334686	0.10592609	0.098148619	0.091059257	0.076470963	0.062403304	0.051213751	0.04289	0.037322378	0.033153181	0.030266924	0.02922847
2.250807763	0.133281247	0.134499338	0.131840086	0.128013488	0.120375397	0.113981014	0.106476721	0.098619638	0.091446763	0.076741069	0.062582868	0.051343473	0.04297387	0.03742232	0.033231337	0.030346297	0.029299362
2.248427602	0.134024243	0.135250842	0.132558486	0.12873422	0.121000314	0.114571492	0.106991278	0.099042543	0.091818306	0.076957002	0.062732982	0.051443516	0.043070117	0.037530496	0.033321304	0.030454397	0.029376603
2.246052221	0.134664351	0.135878346	0.133166183	0.129311936	0.121514675	0.115021263	0.10740453	0.099349474	0.092095713	0.077081588	0.062789329	0.051481106	0.043165461	0.037571967	0.033342902	0.030523101	0.029434521
2.243682349	0.1355738	0.136752461	0.133997943	0.130167949	0.122223244	0.115654088	0.108031585	0.099839168	0.092497628	0.07734723	0.062948151	0.051594222	0.043275245	0.037672977	0.033409842	0.030625173	0.029474669
2.24131772	0.136422536	0.13760442	0.134816213	0.130994069	0.12294201	0.116305918	0.108608903	0.10034249	0.092910874	0.077579732	0.063075958	0.051704279	0.043409746	0.037774692	0.0335347	0.030711	0.029538132
2.238957824	0.137105421	0.138312213	0.135512711	0.131621074	0.123555107	0.116833136	0.109067497	0.100723979	0.093185118	0.077739268	0.063155574	0.05176245	0.043471379	0.037830605	0.033590014	0.030765186	0.029591061
2.236603138	0.137832552	0.139054103	0.136240158	0.132259187	0.124181631	0.117394945	0.109530063	0.101120528	0.093478623	0.077928139	0.063266769	0.051785721	0.043515053	0.037875003	0.033603504	0.030788599	0.029607894
2.234253891	0.138757942	0.139976942	0.137181151	0.133131993	0.124986388	0.11810073	0.110154678	0.101661112	0.093947509	0.078233596	0.063453163	0.051930115	0.043595748	0.037979033	0.033717301	0.030879546	0.02968117
2.231909574	0.139582458	0.140804165	0.137984844	0.13388546	0.125717703	0.118770458	0.110683224	0.102103173	0.094344427	0.078484235	0.063596187	0.052029795	0.043677172	0.038048171	0.03377959	0.03092619	0.029737504
2.229570171	0.140325649	0.141510407	0.138706845	0.134548345	0.126330334	0.119332928	0.111185022	0.102454537	0.094685192	0.078703836	0.06369338	0.052114446	0.043708154	0.038082367	0.033821417	0.030965841	0.029782014
2.227235912	0.141214207	0.142386357	0.139543264	0.135364112	0.127053667	0.120003719	0.111751217	0.102933002	0.095122793	0.078946453	0.063814874	0.052204281	0.043762996	0.038140775	0.033840058	0.030992299	0.029831561
2.224906535	0.142049164	0.14319912	0.140321907	0.136127941	0.127736145	0.120600545	0.112269942	0.103392676	0.095494427	0.079159336	0.063911354	0.052335786	0.043868037	0.038208756	0.033893532	0.031045303	0.029870828
2.222582512	0.142838437	0.144003067	0.141040476	0.136841849	0.128370475	0.121216864	0.112732986	0.103795493	0.095796792	0.079358959	0.063993562	0.052350099	0.043936238	0.038223542	0.033892484	0.031052223	0.029870677
2.220263096	0.143625514	0.144780165	0.141815262	0.137555835	0.129020015	0.121846445	0.113215434	0.104199621	0.096137017	0.079564051	0.064122133	0.05241142	0.044008482	0.038273148	0.03396173	0.031086378	0.029941273
2.217948759	0.14447013	0.145686781	0.142651493	0.138329891	0.129762418	0.122536207	0.113724215	0.104689041	0.096521997	0.079760649	0.064277386	0.052490223	0.044114784	0.038352992	0.034020509	0.031157145	0.029994525
2.215639482	0.14523417	0.146497194	0.143416074	0.139045281	0.130428713	0.123133268	0.114210309	0.105136099	0.096840349	0.079941911	0.064385061	0.052554809	0.044194932	0.038418749	0.034112915	0.031203843	0.030020447
2.21333501	0.146063627	0.147383255	0.144236828	0.139821112	0.131159826	0.123785345	0.114771694	0.105628783	0.097251662	0.08018314	0.064527771	0.052658887	0.044262566	0.03848165	0.034192319	0.031243524	0.030110271
2.211035566	0.146783237	0.148139869	0.144998848	0.14052144	0.131814728	0.124368993	0.115290407	0.10606566	0.097600247	0.080357031	0.064641199	0.052786233	0.044292989	0.038558452	0.034287165	0.031271422	0.030145405
2.208741136	0.147513829	0.148954698	0.145721956	0.141221226	0.132461235	0.124915517	0.1157826	0.106482992	0.0979127	0.080513873	0.06469345	0.052868745	0.044308613	0.038577523	0.0342691	0.031265337	0.030134456
2.206451463	0.148256863	0.149741862	0.146474516	0.14196687	0.133104141	0.125489123	0.116329824	0.106906022	0.098254236	0.08072584	0.064764132	0.052938015	0.044344903	0.038610992	0.034324419	0.031283009	0.030151692
2.204166771	0.149061255	0.150531426	0.147272121	0.142730565	0.133779694	0.126144652	0.116898358	0.107365886	0.098656948	0.080956045	0.064886042	0.053041498	0.04441401	0.038688476	0.034377663	0.031343778	0.030210631
2.201887044	0.149885172	0.151384413	0.148103802	0.143524389	0.134499644	0.126818292	0.117487305	0.107832719	0.099019416	0.081178499	0.065017729	0.053099314	0.044476801	0.038774164	0.034452472	0.031409677	0.030256574
2.199612029	0.150791084	0.152275666	0.148960317	0.144363647	0.135251658	0.127483674	0.118049783	0.108312194	0.099411219	0.081402521	0.065151444	0.053122018	0.044514509	0.038793065	0.034474869	0.031429957	0.030308029
2.197341709	0.151660945	0.153089271	0.149796167	0.145161367	0.136001432	0.128160053	0.118641803	0.10882689	0.099804888	0.081619991	0.065288857	0.053211298	0.04456853	0.038870718	0.034545599	0.031489217	0.03037495
2.195076546	0.152429179	0.153845007	0.150484693	0.145862656	0.13665662	0.128727904	0.119116796	0.109257485	0.10012499	0.081814203	0.065450311	0.053318504	0.044624125	0.038954699	0.034593131	0.03155234	0.030439927
2.192815811	0.153247501	0.154669521	0.15124283	0.146629961	0.137402158	0.129318268	0.119629975	0.10969751	0.100488759	0.082029592	0.065585624	0.053436805	0.044699135	0.039004612	0.034665893	0.031610661	0.030507817
2.1905602	0.154013655	0.155406538	0.151965551	0.147363237	0.138040939	0.129905481	0.120118796	0.110139613	0.100876163	0.082234197	0.065685834	0.053575652	0.044796734	0.03907652	0.034702187	0.03167976	0.030569901
2.188309226	0.154757988	0.156145264	0.152675185	0.148066887	0.138700516	0.130504633	0.120657886	0.110565875	0.101237565	0.082488011	0.065777111	0.053753229	0.044919418	0.03920397	0.034774012	0.031801422	0.030644094
2.186063107	0.155423105	0.156849427	0.153339383	0.148748353	0.139240845	0.131023316	0.121130336	0.110929812	0.101570967	0.082668701	0.065868467	0.053853157	0.045026715	0.03929468	0.034891669	0.03193236	0.030705123
2.183821595	0.156189511	0.157620856	0.154137991	0.149449788	0.13987436	0.131646229	0.121649209	0.111373651	0.101957855	0.082837536	0.065951441	0.053938107	0.04510515	0.039354675	0.034970798	0.031998962	0.030752332
2.18158491	0.156999696	0.158420362	0.15496401	0.150187763	0.140524746	0.132299881	0.122197056	0.111836622	0.102339152	0.083030995	0.066076447	0.053999279	0.045191837	0.039453407	0.035017347	0.032046947	0.030797623
2.179352801	0.157820973	0.159249583	0.15583331	0.150954341	0.141237892	0.132956873	0.122753752	0.112275206	0.10266845	0.083221895	0.066195662	0.054047473	0.04522682	0.039484175	0.035067724	0.032091753	0.030816622
2.177125488	0.15866937	0.160124292	0.156685226	0.151760347	0.141970995	0.133599359	0.123326667	0.112781262	0.103056104	0.083414881	0.066355183	0.054101403	0.045315706	0.039553275	0.035138928	0.032148686	0.030879738
2.174902957	0.159604858	0.16101183	0.157562673	0.15258704	0.142783537	0.134329985	0.123923336	0.113321212	0.103480747	0.083685157	0.066526742	0.054198197	0.045413209	0.039659183	0.035182442	0.032190134	0.030971636
2.172684958	0.160454341	0.1618329	0.15835356	0.153403559	0.143557317	0.13499717	0.124521444	0.113807938	0.103868475	0.083966032	0.066681405	0.054315645	0.045510475	0.039774774	0.035235675	0.032258696	0.031063066
2.170471711	0.161244472	0.162676718	0.159116465	0.154200621	0.144303388	0.135632964	0.125105224	0.114270457	0.104246595	0.08420064	0.066831194	0.054446789	0.045580424	0.039837549	0.035319531	0.032363353	0.031152656
2.168263199	0.162101349	0.163546239	0.159887168	0.154973119	0.145048407	0.136283339	0.125683625	0.114764902	0.104719533	0.084457317	0.067009046	0.054602492	0.045669145	0.039954348	0.035470373	0.032486042	0.031295679
2.166059178	0.162919354	0.164379453	0.160691721	0.155752698	0.145804979	0.136966982	0.126271689	0.11526174	0.105163859	0.084720038	0.067227145	0.054770685	0.045794697	0.040077438	0.035602522	0.032596632	0.031426578
2.163859863	0.163721899	0.165207004	0.161514953	0.156535689	0.146540506	0.137625475	0.126836427	0.115744854	0.10558397	0.084973287	0.06736894	0.054894598	0.045876867	0.040141325	0.035716743	0.032689091	0.031503055
2.161665009	0.164580592	0.166059537	0.162398915	0.15733645	0.147270757	0.138300333	0.127442127	0.116285588	0.106029566	0.085185076	0.067519601	0.055033375	0.045980588	0.040247134	0.035855374	0.03279335	0.031627805
2.159474834	0.165402063	0.166828789	0.163187363	0.158068808	0.14797599	0.138924055	0.128023917	0.116785882	0.106427884	0.085398439	0.067631311	0.055122666	0.04608997	0.040370599	0.035973572	0.032893898	0.031718812
2.157289092	0.166159553	0.16755744	0.163949383	0.158833648	0.14867456	0.139575908	0.12858941	0.117263944	0.106777207	0.08558925	0.067766076	0.055193401	0.046226451	0.040481838	0.036036553	0.032942076	0.03176152
2.155108227	0.167019577	0.16837951	0.164759254	0.15963221	0.149364751	0.140265291	0.129158241	0.117782958	0.107185383	0.085798535	0.067902184	0.055307003	0.046329227	0.040595461	0.036115147	0.033043854	0.031814592
2.152931539	0.167856436	0.169193639	0.165545736	0.160419047	0.150067471	0.140902302	0.129760357	0.118302769	0.107558679	0.086012535	0.068082045	0.055439409	0.046459036	0.040718273	0.036208202	0.033160781	0.031889351
2.150759699	0.168603587	0.169951742	0.166247913	0.161133081	0.150733664	0.141505023	0.130300399	0.118749751	0.107908072	0.086214277	0.068243007	0.055550606	0.04657909	0.040807157	0.036281617	0.033252732	0.031956427
2.148592237	0.169229294	0.170610611	0.166907188	0.161732766	0.151237303	0.142012746	0.130753886	0.119108959	0.108189043	0.086319316	0.068335497	0.055641649	0.046667194	0.040850137	0.036292989	0.033271363	0.031980056
2.146429139	0.17003486	0.171423271	0.167709335	0.162453571	0.151906545	0.142628219	0.131339182	0.119580798	0.108539556	0.086530253	0.068477139	0.055768729	0.046752441	0.0409261	0.036352029	0.033367938	0.032061568
2.144270618	0.170699949	0.172088687	0.168364576	0.163051678	0.152499667	0.14314345	0.131839718	0.119961694	0.10878957	0.086652772	0.068525504	0.055794587	0.046783077	0.040923708	0.036379705	0.033384887	0.032114172
2.142116659	0.171444702	0.172867296	0.169106212	0.163720399	0.153136377	0.143762496	0.132388625	0.120397487	0.109133244	0.086824815	0.068626032	0.055879322	0.04686142	0.041005334	0.036451249	0.033428757	0.032223311
2.139967024	0.172213271	0.173683182	0.169857298	0.164435074	0.153804209	0.144422644	0.132966708	0.120845408	0.109478068	0.087018394	0.068727955	0.055932986	0.046951476	0.041073411	0.036518175	0.033477609	0.032288197
2.137821924	0.172984596	0.174508095	0.170590257	0.165208467	0.154513306	0.145118921	0.133497649	0.121327909	0.109844517	0.087272369	0.068872974	0.056034783	0.047019314	0.041167737	0.036666923	0.033579771	0.032390453
2.135681345	0.173776493	0.175321679	0.171371124	0.165985586	0.155200271	0.145762663	0.134062341	0.121797844	0.110199454	0.087480026	0.068998342	0.056130936	0.047107823	0.041280416	0.036769377	0.03366262	0.03247412
2.133545048	0.174669883	0.176248535	0.172255144	0.166864795	0.155967653	0.146511275	0.134700535	0.122325889	0.110659448	0.087744307	0.069176445	0.056286227	0.04724143	0.041438622	0.03688116	0.033764944	0.032558557
2.131413244	0.175505097	0.177102765	0.173094343	0.167715064	0.156741142	0.147178737	0.135295931	0.122812989	0.111049824	0.087951899	0.069318668	0.056352244	0.047323197	0.041511791	0.036931666	0.03384318	0.032590811
2.129285696	0.176355236	0.177953011	0.173964405	0.168538654	0.157473411	0.147826615	0.135866126	0.123322446	0.111421138	0.088175487	0.069441595	0.056452137	0.047385937	0.041610847	0.037004627	0.033912301	0.032643631
2.127162837	0.177266784	0.17884447	0.174913364	0.169393	0.158275837	0.148563905	0.136536152	0.123874579	0.111848147	0.088370858	0.069591955	0.056589538	0.047498307	0.04173353	0.037040311	0.033979348	0.03271845
2.125043984	0.178036562	0.179624751	0.175682887	0.170122618	0.158950216	0.149191058	0.137068168	0.124350254	0.112232306	0.088526164	0.069693105	0.056683334	0.047602976	0.041778749	0.037066961	0.034011033	0.032748457
2.122929791	0.178748183	0.180334349	0.176417657	0.170786085	0.159595873	0.149765335	0.137559044	0.124759635	0.112547288	0.088680225	0.069783771	0.056773505	0.047691093	0.04182895	0.037131179	0.034040792	0.032831047
2.12081958	0.179311219	0.180928727	0.17694508	0.171321385	0.160057389	0.150199261	0.137949829	0.125071303	0.112760277	0.088729711	0.06983278	0.056866464	0.047733791	0.041876204	0.037194211	0.034083245	0.032865012
2.118714002	0.180067185	0.181693844	0.177647752	0.172042542	0.160698654	0.150761988	0.138467209	0.125481133	0.113107671	0.088855236	0.069912824	0.05697843	0.047798709	0.041938417	0.037255293	0.034147142	0.032911848
2.116612601	0.180923602	0.182519546	0.178397947	0.172796968	0.161383481	0.151353037	0.139030853	0.125892221	0.113421812	0.089007912	0.069983299	0.057043269	0.047863498	0.041974623	0.03733559	0.03419173	0.032971968
2.114515363	0.18178938	0.183360307	0.179191516	0.173607981	0.162122135	0.152025823	0.139606033	0.126318829	0.11372501	0.089182254	0.070079318	0.05712116	0.04790239	0.042054562	0.03743093	0.034238728	0.033035224
2.112422717	0.182546566	0.184104303	0.179907215	0.1743529	0.162749859	0.152589271	0.140119142	0.126732088	0.113976234	0.089332269	0.070149701	0.05718125	0.047930551	0.042118561	0.037486624	0.034285116	0.033058285
2.11033399	0.183287334	0.184824794	0.180680513	0.175025358	0.163422114	0.153217085	0.140627241	0.127139994	0.114278967	0.089506245	0.070250501	0.057273213	0.048027455	0.042192194	0.037514614	0.034343534	0.033146593
2.108249827	0.184119211	0.185636796	0.181503132	0.175780204	0.16416146	0.153903634	0.141224021	0.127598964	0.114606337	0.089676128	0.070406243	0.057334213	0.04813686	0.042260907	0.037576998	0.034395744	0.033197957
2.106169777	0.184955043	0.186481877	0.18234356	0.176556761	0.164896811	0.154592718	0.14177509	0.128085796	0.114936758	0.089864218	0.070563124	0.057410985	0.048216324	0.042324798	0.03766528	0.034444197	0.033215159
2.104094044	0.185752898	0.187270389	0.183100731	0.177267097	0.165561259	0.15521156	0.142302102	0.128522196	0.1152437	0.090028246	0.070661395	0.057499552	0.048290826	0.042384993	0.037739187	0.034501931	0.033265613
2.102022399	0.186548698	0.188082674	0.183873423	0.177960206	0.16626328	0.15585623	0.142848446	0.128930161	0.115568068	0.090166278	0.070769569	0.057572146	0.048419202	0.042472927	0.037839916	0.034579928	0.033341581
2.099955047	0.187651596	0.189224141	0.18490764	0.179004723	0.167180893	0.156737442	0.143601622	0.129536361	0.116023758	0.090422962	0.070923124	0.057678418	0.048531282	0.04257732	0.03793931	0.034631553	0.033386364
2.097891974	0.188561542	0.190160647	0.18582625	0.179904966	0.167959345	0.157461587	0.144192935	0.129982404	0.116369147	0.090601388	0.071022082	0.057766548	0.048610539	0.042653326	0.037984086	0.034670498	0.033429883
2.095833167	0.189383114	0.190998411	0.186631888	0.180713943	0.168658502	0.158093282	0.144757006	0.130377048	0.116689574	0.090785304	0.071109995	0.057868815	0.04872756	0.04277001	0.038018671	0.03472751	0.033502047
2.09377818	0.190130854	0.191784188	0.187412486	0.181458727	0.169331237	0.158670504	0.145264628	0.130760057	0.116970377	0.090914801	0.071197447	0.057949715	0.048850634	0.042874101	0.038090492	0.034826269	0.033588934
2.091727651	0.19099302	0.192633381	0.188262158	0.182267349	0.170026453	0.159298716	0.145803674	0.131175394	0.117259573	0.091073252	0.071283055	0.058002387	0.048889409	0.042919611	0.03812538	0.034862233	0.033619861
2.089680919	0.191609537	0.193219944	0.188877602	0.182836477	0.170536147	0.159707689	0.146155037	0.131394822	0.11741428	0.091138412	0.071314217	0.058045977	0.048908945	0.042966075	0.038172962	0.03489422	0.033652944
2.087638617	0.192233257	0.193857238	0.189487677	0.183422237	0.171070634	0.160184705	0.146527874	0.131689497	0.117562329	0.091204139	0.07135788	0.058124547	0.048959255	0.04301192	0.038228404	0.034962702	0.033709798
2.085600518	0.19270456	0.194376327	0.18998612	0.183871945	0.171473296	0.16053975	0.146786956	0.131874423	0.117659146	0.091157632	0.071329508	0.058123868	0.04894234	0.043000271	0.038236686	0.034992019	0.033713154
2.083566181	0.193437309	0.195148381	0.190730558	0.184540397	0.172041977	0.161086976	0.147201436	0.132184974	0.117861734	0.091237771	0.071407123	0.058172524	0.048954379	0.04304028	0.038255693	0.034997707	0.033716955
2.081536021	0.194019896	0.195769058	0.191296506	0.185097163	0.172527147	0.161535569	0.147537735	0.13241256	0.118037008	0.091249636	0.07144291	0.058242041	0.049011512	0.043073734	0.038251664	0.035049708	0.033735562
2.07951024	0.194954574	0.196695725	0.192205988	0.185970951	0.173328598	0.162276558	0.148129798	0.13286873	0.118404185	0.091422203	0.07156443	0.058361294	0.049150802	0.043175439	0.038351399	0.035152097	0.033796938
2.077488398	0.196001989	0.197727123	0.19320197	0.186939134	0.174192898	0.163076412	0.148781515	0.133348778	0.118780555	0.091594557	0.071662405	0.058462068	0.049257215	0.043309749	0.038434146	0.035222456	0.033844932
2.075470484	0.197054738	0.198754711	0.194186913	0.187917478	0.175067487	0.163851421	0.149447462	0.133842051	0.11911192	0.091788353	0.071795608	0.05859303	0.049375365	0.043452521	0.038520029	0.035310572	0.033920053
2.073456697	0.1980836	0.19976187	0.195143524	0.18886968	0.175920666	0.164604558	0.150100579	0.134292716	0.119450841	0.091940372	0.071897715	0.058721607	0.0495001	0.043530336	0.038626852	0.035375534	0.033961477
2.071447026	0.199401478	0.201077111	0.196438598	0.190096269	0.177003142	0.165570326	0.150927575	0.13492606	0.119897722	0.092218615	0.072085209	0.058907886	0.049627163	0.043691153	0.038785782	0.035491023	0.034043325
2.069441036	0.200434557	0.202160768	0.197453893	0.191053644	0.177827564	0.166294763	0.151526917	0.13538262	0.120176128	0.092341364	0.072168089	0.058989012	0.049687571	0.043753705	0.038843053	0.035516313	0.034087281
2.067439138	0.201241753	0.202984447	0.198231133	0.191777675	0.178479074	0.166848635	0.151974716	0.135690015	0.120373608	0.09241478	0.072231279	0.059091126	0.049763987	0.043812066	0.038895998	0.035549614	0.034138502
2.065441529	0.202311694	0.204096134	0.199294345	0.19277289	0.179355087	0.167628549	0.152603001	0.136152798	0.120741036	0.092589062	0.072367451	0.059209345	0.049876565	0.043889263	0.03900283	0.035580267	0.034216639
2.063447777	0.203267599	0.20512208	0.200274912	0.193684836	0.180158817	0.168320475	0.153134711	0.136523537	0.121027249	0.092727983	0.072444838	0.05928814	0.049940147	0.043942009	0.039046845	0.035613267	0.034257904
2.061458079	0.204084902	0.206013786	0.201105692	0.194488323	0.180882483	0.168913235	0.153586903	0.136821352	0.121249539	0.092812452	0.072493212	0.059347988	0.050017772	0.043971335	0.0390981	0.035639485	0.034303532
2.059472215	0.204903905	0.206843498	0.201920389	0.195260864	0.181572276	0.169488444	0.153996955	0.137102414	0.121439291	0.092892935	0.07257493	0.059448461	0.050088286	0.044033707	0.039173667	0.035700098	0.034354155
2.057490382	0.205782489	0.207773679	0.202804585	0.196082308	0.18231047	0.170117173	0.154461632	0.137430448	0.121672829	0.093023288	0.072672867	0.059492589	0.050165709	0.044082202	0.039265338	0.03577024	0.034408645
2.055512567	0.206694527	0.208717398	0.203690144	0.196908449	0.183057719	0.170763765	0.154949374	0.137771751	0.121898743	0.093127727	0.072741794	0.059558341	0.05025498	0.044148238	0.039310743	0.035871912	0.034459425
2.053538551	0.207625979	0.209589995	0.204528324	0.197725332	0.183762344	0.171372451	0.155404824	0.13813138	0.122081834	0.093199407	0.072820804	0.059621306	0.050376503	0.04426066	0.039377152	0.035959726	0.034542839
2.051568323	0.208652182	0.210572074	0.205497457	0.198637798	0.184546293	0.172062818	0.155937776	0.138586558	0.122353763	0.093326022	0.07290832	0.059737075	0.050506099	0.0443966	0.039444638	0.036028424	0.034612004
2.049602078	0.209676011	0.211625408	0.20651628	0.199585633	0.185385429	0.172800731	0.156549409	0.13903242	0.122650967	0.093483825	0.073011782	0.059847048	0.050634034	0.044513664	0.039491538	0.036095926	0.034683643
2.047640012	0.210577914	0.212554097	0.207440697	0.200461662	0.186090008	0.173394271	0.157057427	0.139356714	0.122862922	0.093508793	0.073056105	0.059933403	0.050694473	0.04458668	0.039504741	0.036108336	0.034717723
2.045681492	0.211498052	0.213496362	0.208342378	0.201343669	0.186820079	0.174017446	0.157538815	0.139689996	0.123120635	0.093592887	0.073166333	0.060042852	0.050791542	0.044702128	0.039573594	0.036152891	0.034799451
2.043727127	0.212350506	0.214437115	0.209211082	0.202165683	0.187544593	0.174641163	0.158016709	0.140034593	0.123401809	0.093715367	0.073253065	0.060179883	0.050881549	0.044800408	0.039666944	0.036229527	0.034886322
2.041776287	0.213081283	0.21522183	0.209939294	0.202882757	0.188144266	0.175162023	0.158358361	0.140245495	0.123558782	0.09377586	0.07331473	0.060237318	0.050932411	0.044841206	0.039736298	0.036262385	0.034922874
2.039829578	0.213925991	0.216062892	0.210725878	0.203655255	0.1888243	0.175725455	0.158760434	0.140523107	0.123781018	0.093844248	0.073401484	0.060353528	0.05103036	0.044942642	0.039845107	0.036355783	0.034988165
2.037886577	0.214849185	0.216963421	0.211557135	0.20445498	0.189567947	0.176377576	0.159165892	0.140851707	0.124030757	0.093979137	0.073529782	0.060458608	0.051149254	0.045031495	0.039957521	0.036468578	0.035090885
2.035947478	0.215719452	0.217776992	0.212381702	0.205230818	0.190263665	0.176977665	0.159541978	0.141150034	0.124201387	0.094107546	0.073607562	0.060569104	0.051232889	0.045105324	0.040052932	0.036544479	0.035143824
2.03401227	0.216728701	0.21878006	0.213352235	0.206184519	0.191081492	0.177664893	0.160048559	0.141492218	0.12442416	0.094228185	0.07372383	0.060673841	0.051300867	0.045142163	0.040093465	0.036574879	0.035176304
2.032080737	0.217836195	0.219915367	0.214418862	0.20720023	0.191996245	0.178407155	0.160654409	0.141895847	0.124738201	0.094365121	0.073857219	0.060815953	0.051402614	0.045216978	0.040142182	0.036641375	0.035235384
2.030152869	0.218930731	0.221026387	0.215479476	0.208181557	0.192826242	0.179124692	0.161219502	0.142265348	0.125015556	0.094519672	0.073957012	0.060865822	0.051494674	0.04527657	0.040188567	0.036689665	0.035269545
2.028228858	0.220059603	0.222216678	0.216596342	0.209237935	0.193755957	0.17991024	0.161819985	0.142705153	0.125338672	0.094717344	0.074089449	0.060981886	0.051589239	0.04537149	0.040251064	0.036730623	0.035278855
2.026308692	0.221084398	0.223249427	0.217602801	0.210165983	0.194595578	0.180576889	0.162341539	0.143060382	0.125600997	0.09481305	0.074178257	0.061031128	0.051650991	0.045401969	0.04028992	0.03675033	0.035280207
2.024392159	0.221912152	0.224090945	0.218458437	0.210891039	0.195298484	0.181128702	0.162753925	0.143327793	0.125806886	0.09489826	0.074268001	0.061102107	0.051732696	0.045477124	0.04035263	0.036802128	0.035317891
2.022479449	0.222815735	0.224959737	0.219318538	0.211686872	0.196000482	0.181759762	0.163172595	0.14362054	0.125996483	0.095011789	0.074368996	0.061190536	0.051826086	0.045590473	0.040447278	0.036878371	0.035384682
2.020570551	0.223658351	0.225872768	0.220197427	0.212536478	0.196734375	0.182382794	0.16356436	0.14393324	0.126201409	0.095098643	0.07445738	0.061287111	0.051873991	0.045652578	0.040492083	0.036922669	0.035414294
2.018665253	0.224473127	0.226704324	0.221027749	0.213340352	0.19739929	0.182954973	0.163971402	0.144212389	0.126370116	0.095164273	0.074523487	0.061375436	0.051920157	0.045716936	0.040560849	0.03701805	0.035496971
2.016763745	0.225398596	0.227674246	0.221980103	0.214227608	0.198194916	0.18362481	0.164480987	0.144579607	0.126601239	0.095329465	0.074643553	0.061540476	0.052030241	0.045831684	0.040649661	0.037127935	0.035589909
2.014866016	0.226400263	0.228676183	0.222945363	0.215175667	0.199006	0.184296299	0.164982803	0.144967955	0.126844568	0.095480694	0.074753218	0.061657253	0.052152995	0.045944112	0.040723119	0.037221449	0.035677719
2.012971855	0.227273152	0.229563672	0.22383315	0.216009243	0.199741353	0.184861196	0.165417988	0.145300315	0.127065265	0.09562191	0.074846595	0.061753389	0.052225742	0.046008098	0.040796955	0.03726772	0.035731333
2.011081451	0.228162264	0.230423136	0.224679813	0.216810743	0.2004672	0.185427221	0.165848259	0.145602101	0.127256465	0.095746336	0.074963968	0.061863789	0.052320484	0.046088837	0.040889463	0.037310393	0.035802104
2.009194594	0.229003416	0.231270233	0.225539542	0.217587088	0.201163221	0.185984979	0.166279819	0.145877086	0.127451545	0.0958634	0.075079904	0.061962789	0.052437423	0.046193691	0.040971743	0.037342567	0.035859929
2.007311671	0.22969647	0.231998823	0.226224165	0.218273999	0.201716954	0.186464634	0.166570951	0.146058803	0.127599498	0.095918522	0.075163411	0.061994829	0.052479218	0.046249788	0.040996818	0.037364886	0.035885058
2.005432076	0.230450824	0.232756664	0.2269566	0.218997563	0.20231325	0.186998814	0.166875173	0.146272028	0.1277453	0.095979957	0.075238623	0.062041686	0.052485727	0.046292496	0.041041307	0.037409573	0.035902382
2.003556195	0.231051456	0.233367216	0.227545959	0.219550653	0.202846105	0.187435155	0.167103463	0.146415745	0.127825347	0.095972268	0.075285557	0.062048244	0.052493754	0.046325934	0.041054145	0.037466979	0.035935424
2.001684018	0.231831135	0.234117896	0.228295367	0.220251838	0.203502272	0.187994088	0.167467591	0.146650481	0.128022981	0.096043634	0.075379873	0.062092281	0.05250221	0.046354735	0.041070927	0.03753187	0.035978537
1.999815533	0.232617682	0.234887605	0.22904604	0.220991288	0.204157633	0.188554168	0.167798416	0.146943071	0.128224917	0.096145739	0.075470112	0.062186666	0.052540611	0.046392529	0.041099989	0.037608	0.036021418
1.997950534	0.233513968	0.23577271	0.229873465	0.221784482	0.204877616	0.189139601	0.168218508	0.147274433	0.128444512	0.096256553	0.075549185	0.062289423	0.052597768	0.046444162	0.041183884	0.037691672	0.036085053
1.996089205	0.234259402	0.236556944	0.230613951	0.222486352	0.205534245	0.189650528	0.168617951	0.147534744	0.128646023	0.096332683	0.075646943	0.062375696	0.05264714	0.046507646	0.041247441	0.037760237	0.036131091
1.994231537	0.235184273	0.237519789	0.231573835	0.223390938	0.20627347	0.190287928	0.169107784	0.14789593	0.128933732	0.09647597	0.075782042	0.06248377	0.052750402	0.04658714	0.041328121	0.037814122	0.036194359
1.992377324	0.235893399	0.238280675	0.232316703	0.224081209	0.206852718	0.190759849	0.169421646	0.148183457	0.129107195	0.096561334	0.075849729	0.062562806	0.052838703	0.046644997	0.041379043	0.03787515	0.03625253
1.990526556	0.236447285	0.238857686	0.232865412	0.224584977	0.207310818	0.191129765	0.169668161	0.148331177	0.129199006	0.09658892	0.075875667	0.062581412	0.052870162	0.046683053	0.041433277	0.037906008	0.036298497
1.988679417	0.23700755	0.239452573	0.233474239	0.225148947	0.207823235	0.191556859	0.169952999	0.148540086	0.129332293	0.096665375	0.075965047	0.062645917	0.052939843	0.046721501	0.041467944	0.037943439	0.0363483
1.986836092	0.237486562	0.239936739	0.233945498	0.225586956	0.208228392	0.191894444	0.170168351	0.148688265	0.129428107	0.09673537	0.076010757	0.062701247	0.053017026	0.046768581	0.041495808	0.037992981	0.036434804
1.984995987	0.238068422	0.240492057	0.234454701	0.226094363	0.208706473	0.192280997	0.170466162	0.148915688	0.129535231	0.096830992	0.076075391	0.062758263	0.053053422	0.046797251	0.041520431	0.038035707	0.036491371
1.983159675	0.238459633	0.240866085	0.234836474	0.226495372	0.209078013	0.192585515	0.170695056	0.149030888	0.129576482	0.09687101	0.076099635	0.062780097	0.053062424	0.046828802	0.041554405	0.038049852	0.03652663
1.981326564	0.23917439	0.241568407	0.235527789	0.227158514	0.209708762	0.193066873	0.171092187	0.149342209	0.129778302	0.09702946	0.0762248	0.062847213	0.05314381	0.046878638	0.041568849	0.038086612	0.036569615
1.979497031	0.239930059	0.242308915	0.236267749	0.227873521	0.21034486	0.193602258	0.171536136	0.149673408	0.130012236	0.097188445	0.076342806	0.062920768	0.053240727	0.04696153	0.041616644	0.038150625	0.036645607
1.977671259	0.240756372	0.243166027	0.23708273	0.22869641	0.21109285	0.194228225	0.172047096	0.150069063	0.130309466	0.097356651	0.076495448	0.062999333	0.053337974	0.047027078	0.041690535	0.038205442	0.036684529
1.975848852	0.241194734	0.243684456	0.237589267	0.22923168	0.211594655	0.19459389	0.172327706	0.150240557	0.13043253	0.097418449	0.076571777	0.063067331	0.053399476	0.047052735	0.041742454	0.038254774	0.036727157
1.9740298	0.241849503	0.244373143	0.238260268	0.22989728	0.212174229	0.195091368	0.172719746	0.150569889	0.130673277	0.097576885	0.076708853	0.063170362	0.053518154	0.047134779	0.041808127	0.038331132	0.036810711
1.972214286	0.242226656	0.244730461	0.238619657	0.230297026	0.212518749	0.195416593	0.172946042	0.150771216	0.130773884	0.097606166	0.076759319	0.063211253	0.053566368	0.04717504	0.041873258	0.038377496	0.036845828
1.970402109	0.242599233	0.245129522	0.23899376	0.230662145	0.212896886	0.195710856	0.173214427	0.150958381	0.130920187	0.097665284	0.076845167	0.063265581	0.053587727	0.047221965	0.041954266	0.038443242	0.036867093
1.96859364	0.242911802	0.245423655	0.239368538	0.230992656	0.213195728	0.195994218	0.173432473	0.151126101	0.130996129	0.097737135	0.076900752	0.063318876	0.053591056	0.047252586	0.041990701	0.038483054	0.036880216
1.966788298	0.243490558	0.245962292	0.239909706	0.231490604	0.213668557	0.196473468	0.173818891	0.151445194	0.131257772	0.097892157	0.077052752	0.063396753	0.053678018	0.047358913	0.042068598	0.038567697	0.036939495
1.964986643	0.243999941	0.24645038	0.240384664	0.231947476	0.214116381	0.196902845	0.174203117	0.15174533	0.131441858	0.098015569	0.077181236	0.063455902	0.05374341	0.047410241	0.042144719	0.038607707	0.036962615
1.963188477	0.244557134	0.247024602	0.240979196	0.232514687	0.214656493	0.197385299	0.1746418	0.152060669	0.131682598	0.09818963	0.077351942	0.063588923	0.05384779	0.047516889	0.042237354	0.038676995	0.03702284
1.961393409	0.244907837	0.247374344	0.24132977	0.232870881	0.214988235	0.197754816	0.174927301	0.15229352	0.131787676	0.098287476	0.077478376	0.063661519	0.053930214	0.047561318	0.042290969	0.038700515	0.037075044
1.959601809	0.245289576	0.247779193	0.241695749	0.233285544	0.215412726	0.198121405	0.175275348	0.152552605	0.131972931	0.098393029	0.077616966	0.063749704	0.054035372	0.047655476	0.04237517	0.038762269	0.037160877
1.957813857	0.245334031	0.247852401	0.241766263	0.233396039	0.215541046	0.198251784	0.175419845	0.152652075	0.131996589	0.098421089	0.077652038	0.063787186	0.054078184	0.047681675	0.042434204	0.038805449	0.037186969
1.956028977	0.245407893	0.247939318	0.241866896	0.233529344	0.215703539	0.198390242	0.175582646	0.152739328	0.132072646	0.09845392	0.077722089	0.06386931	0.054142824	0.047757339	0.042498556	0.038895544	0.037243847
1.954247723	0.245115349	0.247622284	0.241583176	0.2332831	0.215539073	0.19827786	0.17553257	0.152657241	0.131967491	0.098374218	0.077706979	0.06384753	0.054112553	0.047747211	0.042484588	0.038927526	0.037280751
1.952469524	0.245250353	0.24772301	0.241699015	0.233442022	0.215721517	0.198447725	0.175738498	0.152801758	0.132082463	0.098426317	0.077767023	0.063909747	0.054173405	0.047833803	0.042540382	0.038998921	0.037344375
1.950694932	0.24522814	0.24767977	0.241668815	0.233450795	0.215715308	0.198502308	0.175827016	0.152871544	0.132098881	0.098441177	0.077805966	0.063935635	0.05420874	0.047863704	0.042578819	0.039036513	0.037371247
1.94892375	0.24563811	0.248090868	0.242071825	0.233861888	0.216134473	0.198926006	0.176222032	0.153188947	0.132310208	0.098579652	0.077950872	0.064050958	0.054293441	0.047936196	0.042629146	0.039088242	0.037416428
1.947155595	0.245928858	0.248379595	0.242347766	0.234189365	0.216459151	0.199289678	0.17653759	0.15342878	0.132495953	0.098705868	0.078054511	0.064117711	0.054346628	0.047963852	0.042646266	0.039125711	0.037464742
1.945391018	0.246586082	0.249093195	0.243048398	0.234900921	0.217110901	0.199912309	0.177148231	0.15390103	0.132878754	0.098991612	0.078274095	0.064314783	0.054497965	0.048055284	0.042752196	0.039210669	0.037528853
1.943629636	0.246582799	0.249152496	0.243144115	0.235019818	0.217225775	0.20010147	0.177358957	0.154065886	0.132953798	0.099076753	0.078343076	0.064369204	0.054545645	0.048082511	0.042787397	0.039238275	0.037550644
1.94187144	0.246919727	0.249488897	0.243526079	0.235390122	0.21760052	0.200511311	0.177779243	0.154397848	0.133170172	0.099263592	0.078506662	0.06449364	0.054645324	0.048176391	0.042883736	0.039311552	0.037626962
1.940116794	0.247071057	0.249604702	0.243692421	0.235574418	0.217804548	0.200743183	0.178043626	0.154581263	0.133289738	0.099349609	0.078645718	0.064560897	0.054709454	0.048266912	0.04294936	0.039382141	0.037669962
1.938365315	0.24710078	0.249620203	0.243746105	0.235606041	0.217931575	0.200899714	0.178271151	0.154733809	0.133346341	0.099410582	0.078754808	0.064643102	0.054789046	0.04834499	0.04305101	0.039412746	0.037686467
1.936617181	0.247079288	0.249593759	0.243743172	0.235609687	0.217989253	0.201010471	0.178424526	0.154864631	0.133418024	0.099442501	0.078831717	0.064701214	0.054884502	0.04844809	0.043160204	0.039471183	0.037757871
1.934872197	0.247267801	0.24970055	0.243921272	0.235775167	0.218266988	0.201261451	0.178674902	0.155048638	0.133547069	0.09953055	0.078971991	0.064798216	0.054994453	0.048545547	0.043245591	0.039564839	0.037806852
1.933130538	0.247325793	0.249729545	0.243977179	0.235837721	0.218467641	0.201449822	0.178874343	0.155188188	0.133614453	0.099585352	0.079056158	0.064870077	0.055072188	0.048603008	0.043300561	0.03963313	0.037851626
1.931392013	0.247451595	0.249896231	0.244125192	0.236046921	0.218692957	0.201724605	0.179147607	0.155411699	0.133741782	0.099706062	0.079142537	0.064988552	0.055187499	0.048701478	0.043401443	0.039709629	0.037922957
1.929656794	0.24770188	0.250158471	0.244386478	0.23637868	0.218987459	0.202033942	0.179459189	0.155680637	0.133880967	0.099806217	0.0792658	0.065098772	0.055303045	0.048807512	0.043480599	0.039806808	0.038016142
1.927924874	0.247984966	0.250426868	0.24464956	0.23667568	0.219310812	0.202361135	0.179748774	0.155905402	0.133994008	0.099887164	0.079364834	0.065187113	0.055401692	0.048886043	0.043513271	0.039852467	0.038026158
1.926196243	0.248166693	0.250654664	0.244829592	0.236912266	0.219541534	0.202600126	0.18002222	0.156082049	0.134117172	0.099986844	0.079430529	0.065278395	0.055496632	0.048953298	0.043576334	0.039874152	0.038078964
1.924470708	0.248225409	0.250728094	0.244932647	0.237064773	0.219644589	0.202795035	0.180191532	0.156197758	0.13418434	0.100067341	0.079514127	0.065370936	0.055598282	0.049036987	0.043651781	0.039929852	0.038139385
1.922748445	0.248135195	0.250595208	0.244900058	0.237034638	0.219619724	0.202844241	0.180269422	0.156197868	0.134152541	0.100114244	0.079569537	0.065421755	0.055677568	0.049089189	0.043685971	0.039941341	0.038180025
1.921029261	0.248221667	0.250684962	0.245023446	0.23716896	0.219778453	0.203038663	0.180478941	0.156301053	0.134208352	0.100216044	0.079671739	0.065516838	0.055800825	0.049194478	0.043759142	0.040027602	0.038266746
1.91931333	0.248199014	0.250665698	0.245045174	0.237208241	0.219860638	0.203137868	0.180593863	0.156330571	0.134200921	0.100279034	0.079753213	0.065577173	0.055873672	0.049296285	0.043850952	0.040117194	0.038379115
1.917600643	0.248447532	0.250896371	0.245315367	0.237438317	0.220105209	0.20340934	0.180857178	0.156502705	0.13428426	0.100395877	0.079876792	0.065679505	0.055962941	0.049424791	0.043923938	0.040204665	0.038454862
1.915891191	0.248718621	0.251183078	0.245568821	0.237688045	0.220425137	0.203653935	0.181124499	0.156639662	0.134350105	0.100457702	0.079955466	0.065731308	0.056064397	0.049517549	0.043967653	0.040273197	0.03848016
1.914184603	0.249069424	0.251513407	0.245870196	0.237988003	0.220791	0.20393717	0.181417502	0.156824804	0.13443437	0.100506255	0.080064061	0.065814316	0.05616503	0.049641483	0.044064581	0.040375883	0.038569138
1.912481233	0.249167694	0.251601193	0.245985682	0.238133482	0.220927362	0.204093642	0.181535929	0.156861533	0.134422526	0.100491807	0.080107382	0.065845188	0.056210696	0.04972705	0.044141376	0.040401614	0.038583035
1.910781251	0.24939783	0.25182681	0.246201314	0.238378284	0.221150838	0.204326846	0.181771108	0.156957597	0.13448148	0.100557612	0.080208965	0.065915762	0.056328852	0.049812228	0.044227147	0.040487589	0.0386234
1.909084289	0.249531962	0.252011587	0.246406009	0.238604334	0.221383716	0.204525559	0.181921191	0.15698091	0.134470446	0.100570959	0.080309538	0.065985767	0.056452226	0.049887766	0.044331524	0.04056837	0.038684381
1.907390338	0.249673974	0.252148983	0.246598228	0.238802345	0.221524811	0.204701775	0.182093628	0.157020142	0.134471736	0.100594312	0.080393438	0.066101394	0.056559528	0.049996701	0.044457597	0.040630986	0.038742062
1.905699748	0.249920035	0.252389753	0.246895466	0.239102168	0.221767007	0.204930253	0.182271514	0.157063656	0.134496165	0.100640363	0.08045315	0.06618066	0.056647294	0.050079394	0.044535983	0.040706024	0.038771347
1.904011974	0.249839736	0.252303458	0.246867807	0.239044386	0.221736005	0.204872519	0.182198363	0.156916851	0.134343977	0.100600069	0.08042907	0.066223681	0.056690013	0.050105631	0.044588646	0.040735519	0.038803781
1.902327543	0.250000318	0.252443051	0.247050178	0.239216574	0.221850546	0.204960766	0.182267432	0.15686607	0.134247477	0.100574601	0.08042707	0.0662824	0.056746101	0.050174551	0.044620315	0.040747569	0.038797922
1.900645911	0.250271556	0.252655253	0.247291525	0.239517629	0.222017546	0.205129036	0.182376855	0.156866373	0.134194303	0.100556557	0.080393065	0.066303846	0.056774762	0.050221457	0.044605795	0.040744893	0.038778082
1.898967783	0.250395479	0.252785117	0.247417954	0.2396255	0.222138732	0.205183828	0.182367766	0.15678082	0.134056085	0.100524242	0.080368979	0.066371449	0.056829428	0.050275088	0.044631043	0.040768893	0.038818669
1.897292261	0.250621654	0.253029936	0.247648113	0.239855317	0.222330131	0.205312386	0.182428781	0.156738087	0.133972921	0.10051632	0.080391325	0.0664868	0.056935669	0.050354362	0.044674254	0.040780976	0.038852504
1.895620047	0.250815986	0.253228912	0.247811754	0.240040294	0.222464383	0.205441664	0.182450098	0.156667135	0.133854334	0.100484389	0.080418266	0.066549086	0.057046808	0.050445312	0.044691103	0.040851904	0.038884208
1.893951132	0.251037193	0.253474919	0.248018385	0.240281378	0.222666616	0.20561967	0.18250238	0.156615162	0.13374019	0.100440393	0.080438965	0.066601088	0.057119623	0.050508197	0.044745085	0.04089543	0.03892192
1.892284976	0.251266572	0.253742554	0.24826467	0.24051292	0.222912137	0.20579622	0.182580246	0.15654107	0.133635057	0.100416093	0.080501926	0.066747911	0.057241945	0.050631311	0.044868661	0.040986496	0.038996669
1.890621749	0.251577158	0.254050403	0.248599058	0.24087471	0.223135008	0.206017207	0.182641595	0.15648736	0.133571491	0.100405572	0.080549056	0.066801845	0.057388441	0.050735124	0.044959935	0.041047967	0.039049234
1.888961794	0.25186201	0.254332243	0.24889726	0.241174921	0.223323255	0.206206856	0.182666088	0.156409782	0.13345997	0.100365292	0.080556	0.066843573	0.057520855	0.050805903	0.04501374	0.041069428	0.039077046
1.887304752	0.252562503	0.255036968	0.249624493	0.241864816	0.223915192	0.206662337	0.183003351	0.15654994	0.133577589	0.100456864	0.080679433	0.067024587	0.057692251	0.050965895	0.045146095	0.04114244	0.039142227
1.885650789	0.25308201	0.255542636	0.250203682	0.242370738	0.224338897	0.206971471	0.183160172	0.156558137	0.133580565	0.10050757	0.080747531	0.067140365	0.057839375	0.05110038	0.045253686	0.041219463	0.03922755
1.883999898	0.253418189	0.255892439	0.250537124	0.242701099	0.224576914	0.20711206	0.183151489	0.156448943	0.133452504	0.10046761	0.080736705	0.067188307	0.05795446	0.051171704	0.045322469	0.041232465	0.039249919
1.88235172	0.253921638	0.256420927	0.25101443	0.243155187	0.224972082	0.207392491	0.183268926	0.156413091	0.133384759	0.100472001	0.080777068	0.067295815	0.058046554	0.051253484	0.045377525	0.041309661	0.039299379
1.880706772	0.254363407	0.256895399	0.251458139	0.243543443	0.225319758	0.207606511	0.183362937	0.156349476	0.133334215	0.10048532	0.080854615	0.067423491	0.058165299	0.051358096	0.045492072	0.041426266	0.039373344
1.87906487	0.254774854	0.257365275	0.251907987	0.243946558	0.22561738	0.207778427	0.183382688	0.156236855	0.133228178	0.100482578	0.080868018	0.067485182	0.058273091	0.051428958	0.04557538	0.041490574	0.039426491
1.877425833	0.255226574	0.257855538	0.252375016	0.24436249	0.225923269	0.207956332	0.183429355	0.156128419	0.133164273	0.100504455	0.080933107	0.067600345	0.058414295	0.05153305	0.04568024	0.041572747	0.039487201
1.875789825	0.255616963	0.258260583	0.252747106	0.244740301	0.226143509	0.208080353	0.183454294	0.156025841	0.133083929	0.100494283	0.080998156	0.067693864	0.058530602	0.051661054	0.045787316	0.041690606	0.0395855
1.874156666	0.25600078	0.258633699	0.253130977	0.245102366	0.226343016	0.208156036	0.183436171	0.155849988	0.13295572	0.100462199	0.081028991	0.067750691	0.058623599	0.051775828	0.045854733	0.041720216	0.039634013
1.872526521	0.2563695	0.258998896	0.253508739	0.245447082	0.226557764	0.208267521	0.183378117	0.155644689	0.132794372	0.100419025	0.081037244	0.067822555	0.05869046	0.05187089	0.045921652	0.041758019	0.039685446
1.87089921	0.256801082	0.25939961	0.253869657	0.245810711	0.226810566	0.208397238	0.183369923	0.155484701	0.132663764	0.10041119	0.081114785	0.067938435	0.058797553	0.052006521	0.046006692	0.041842167	0.039763191
1.869275068	0.257082271	0.259697733	0.254142873	0.246072002	0.226943938	0.208417184	0.183228727	0.155265647	0.132452722	0.100340315	0.08110341	0.068001753	0.058875776	0.052083201	0.046024991	0.041896284	0.039817432
1.867653744	0.257377	0.259985212	0.254485138	0.246343899	0.22709847	0.208483895	0.183057223	0.155028645	0.132248511	0.100287202	0.081093797	0.068039995	0.058961472	0.052126614	0.046056668	0.041938632	0.03984804
1.866035401	0.257867544	0.260495007	0.25501177	0.246812418	0.227463638	0.208709543	0.183029536	0.154918558	0.132135412	0.100298056	0.081140527	0.068115675	0.059062161	0.052211539	0.046140271	0.042010554	0.039864869
1.864419861	0.258327346	0.261009944	0.255500773	0.247262777	0.227785426	0.208873941	0.182965289	0.15476787	0.131992502	0.100286658	0.081168459	0.068170242	0.059183901	0.052316488	0.046208317	0.042059603	0.039906682
1.862807286	0.25883638	0.261561038	0.256018392	0.247735378	0.228092863	0.209041979	0.182895725	0.15457506	0.131849655	0.100226779	0.08117088	0.068259493	0.059284774	0.052369306	0.046277067	0.042095869	0.039932799
1.861197498	0.259483347	0.262216957	0.256627151	0.248295279	0.228539497	0.209317048	0.182904811	0.154443759	0.131736124	0.100218961	0.081249631	0.068375788	0.059413806	0.0524602	0.046385129	0.04212725	0.039945821
1.859590661	0.260295315	0.263077846	0.257426044	0.248986832	0.22912266	0.209688177	0.183039	0.15442272	0.131742133	0.100293748	0.081404228	0.068554993	0.059581655	0.052618468	0.046500147	0.042227573	0.040031151
1.857986765	0.260912846	0.263739133	0.258021291	0.249521985	0.229501593	0.209909923	0.18304599	0.154306996	0.131699377	0.100356384	0.081545397	0.06873848	0.059770913	0.052758272	0.046632563	0.042383993	0.040177281
1.856385634	0.261556378	0.264357598	0.258607401	0.250115102	0.229891304	0.210122559	0.183050104	0.154192745	0.131658368	0.100422787	0.081657568	0.068888021	0.059909816	0.052893065	0.046765312	0.042527347	0.040295234
1.854787429	0.262096012	0.264884835	0.259165321	0.250591058	0.230212109	0.210315754	0.182977532	0.154045767	0.131558595	0.100456782	0.081731944	0.068970669	0.060011219	0.0530021	0.046835721	0.042576471	0.04037041
1.853192312	0.262217782	0.265030291	0.259306269	0.250693949	0.230177522	0.210181796	0.182625714	0.15367573	0.13131065	0.10036352	0.081680867	0.068988301	0.060049988	0.053063394	0.046855342	0.042619115	0.040431956
1.851599599	0.262434494	0.265260585	0.259508845	0.250882965	0.230222522	0.210045057	0.182277474	0.153290584	0.13103906	0.100293973	0.081615292	0.069017944	0.060102484	0.053110928	0.046874681	0.042658951	0.040448053
1.850010126	0.262946268	0.265738473	0.259960252	0.251303098	0.230473312	0.210109953	0.182042919	0.153006535	0.130848897	0.100224449	0.081588826	0.069066512	0.060142689	0.05315358	0.046904934	0.042653559	0.040454088
1.848423212	0.263459884	0.266307977	0.260487359	0.251734449	0.230751964	0.210224003	0.181860126	0.152762131	0.130666501	0.100147764	0.081580938	0.069134912	0.060200291	0.05319013	0.046942642	0.042660018	0.040450965
1.846839185	0.264174354	0.267088475	0.261201999	0.252348893	0.231211375	0.210448959	0.181763501	0.152601772	0.130565343	0.100143399	0.081637981	0.069220146	0.060285014	0.053271916	0.047012383	0.042728902	0.040461046
1.845258207	0.26519305	0.268131705	0.26218194	0.253235004	0.231906381	0.210907057	0.181864071	0.152601571	0.130591997	0.100242721	0.081776263	0.06937059	0.0603958	0.053360988	0.047132567	0.042827314	0.040510352
1.843679766	0.266021452	0.268979941	0.262973083	0.253947242	0.232414088	0.211266717	0.181872812	0.152505458	0.13056024	0.100277589	0.081883502	0.069484585	0.060471542	0.05342803	0.047207886	0.042865048	0.040550117
1.842104356	0.266607386	0.26963872	0.263584171	0.254466693	0.232792175	0.211397455	0.181742957	0.152330985	0.130446273	0.10028945	0.081942694	0.069543417	0.06056473	0.053495234	0.047243386	0.042909035	0.040563416
1.840531471	0.267232617	0.270278866	0.264188932	0.254994592	0.233132406	0.211571428	0.181572658	0.152123085	0.130317484	0.100316704	0.081985621	0.069579625	0.060629375	0.053548131	0.047241678	0.042937195	0.040556945
1.838961601	0.267814727	0.270892823	0.264757524	0.255495851	0.233457927	0.211699031	0.1813942	0.151910192	0.130209984	0.100349961	0.082045255	0.069640058	0.060709367	0.053599228	0.047293114	0.042999973	0.04059303
1.837394408	0.268448234	0.271609224	0.265428964	0.256109958	0.233841495	0.211843273	0.181263659	0.151726302	0.130130023	0.100377388	0.082131925	0.069741445	0.060805383	0.05367408	0.04735497	0.043032875	0.040611348
1.835830215	0.268891304	0.272052034	0.265872533	0.256494768	0.234039353	0.21184731	0.180948894	0.151431618	0.129937419	0.100360879	0.082155842	0.069780475	0.060890629	0.053724113	0.047408323	0.043067791	0.040660653
1.834268518	0.2694674	0.272625353	0.266375924	0.256977658	0.234312722	0.211939706	0.180751946	0.151205294	0.12982815	0.100365506	0.082224965	0.069859988	0.060954222	0.053815896	0.047502982	0.043147173	0.040735379
1.83270964	0.270134187	0.273305721	0.267001695	0.257543367	0.234709346	0.212037338	0.180631009	0.151049205	0.129775943	0.1004222	0.082327775	0.069978304	0.061074814	0.053921821	0.047624395	0.04324953	0.040841326
1.831153575	0.270604342	0.273771285	0.26742241	0.257953887	0.234960106	0.212029045	0.180348425	0.150776638	0.129590475	0.10041049	0.082365574	0.070058148	0.061175956	0.053994621	0.047686401	0.043313875	0.040916886
1.829600315	0.271183905	0.274324192	0.267940147	0.258387964	0.235249683	0.212091577	0.18009981	0.150547165	0.129473817	0.100445604	0.0824231	0.070135917	0.061297067	0.054107051	0.047782018	0.043418219	0.041020165
1.828049524	0.272101357	0.275244713	0.26875475	0.259144137	0.235816703	0.212363175	0.180066631	0.150487953	0.12948852	0.100553221	0.082561468	0.07027846	0.061431224	0.054245577	0.047894696	0.043537392	0.041110115
1.826501687	0.272571752	0.275717041	0.269191119	0.259487496	0.236017325	0.21233527	0.179741307	0.150208934	0.129317869	0.100541546	0.082583694	0.070327577	0.061504946	0.054309403	0.047953719	0.043592376	0.041153638
1.824956633	0.272990211	0.276139872	0.269531346	0.259768739	0.236162172	0.212268486	0.179363254	0.14986594	0.129119534	0.100496061	0.082595885	0.07035954	0.061486693	0.054326179	0.047996801	0.043623717	0.041171314
1.823414191	0.27354506	0.27669162	0.270009878	0.260169236	0.236381168	0.212266922	0.179090051	0.149620096	0.129002761	0.100482139	0.082635968	0.070399445	0.061519	0.054379188	0.04810305	0.043685369	0.041229455
1.821874518	0.273926406	0.277060877	0.270330622	0.260401108	0.236497562	0.212134364	0.178718336	0.149296613	0.128799544	0.100421084	0.082634446	0.070415988	0.0615172	0.054376145	0.048110115	0.043725535	0.041258889
1.820337606	0.274026136	0.277199005	0.270463092	0.260391423	0.236399374	0.211815381	0.178226958	0.148849819	0.128552124	0.100286728	0.082568973	0.070386901	0.061493938	0.054360266	0.048129584	0.043742354	0.041248817
1.818803121	0.274475376	0.27768626	0.270873409	0.260742693	0.236549123	0.21172961	0.177893052	0.148552161	0.128426555	0.100271436	0.082588529	0.070425827	0.061506849	0.054389313	0.048153169	0.043780156	0.041271978
1.817271547	0.27494607	0.278175841	0.271337539	0.261121106	0.236776604	0.211664166	0.177590887	0.14832935	0.128326047	0.100283524	0.082629661	0.070484099	0.061567847	0.054445648	0.048196515	0.043832508	0.041326388
1.815742712	0.275330143	0.278568228	0.271711008	0.261424687	0.236923997	0.2115347	0.177241609	0.148080651	0.128195007	0.100293849	0.082666123	0.070545016	0.061588928	0.0544669	0.048189571	0.043860841	0.041336891
1.814216285	0.275852594	0.279090376	0.272194419	0.26188448	0.237136533	0.211528203	0.17697733	0.147909048	0.128143989	0.100370023	0.082718834	0.070613452	0.061647652	0.054554756	0.048241917	0.043927417	0.04137034
1.812692747	0.276442997	0.279678523	0.272714969	0.262382403	0.237432844	0.211539056	0.176715979	0.147763427	0.128078843	0.10044802	0.082788627	0.070716019	0.061700151	0.054623061	0.048316536	0.044005105	0.041438385
1.811171603	0.276801425	0.280014893	0.273042399	0.262599815	0.237577845	0.211398808	0.176360707	0.147565371	0.127958667	0.100441416	0.082797683	0.070776549	0.061727637	0.054619548	0.048378304	0.044043047	0.0414477
1.809653494	0.27698844	0.280179336	0.27317431	0.262657454	0.237503994	0.211148033	0.175885233	0.147254392	0.127796202	0.100407763	0.082814167	0.070804482	0.061771927	0.054617702	0.048429039	0.044075159	0.041467247
1.808137927	0.277013621	0.280196161	0.273112445	0.262554476	0.237308318	0.210798782	0.175379985	0.146881395	0.127598803	0.100335615	0.082768485	0.070785617	0.061796011	0.054628502	0.04848662	0.044094277	0.041485128
1.806624737	0.277075893	0.280261848	0.2731162	0.262495662	0.237168007	0.210488205	0.174907412	0.146576427	0.127444644	0.100296191	0.082799948	0.070804109	0.061816796	0.054626748	0.048562064	0.044141089	0.041527605
1.805114397	0.277088439	0.280255311	0.273096962	0.26240156	0.237008493	0.210146239	0.174445958	0.146338561	0.12729456	0.100304358	0.082853689	0.070808843	0.061871004	0.05465184	0.048617324	0.044189484	0.041556724
1.803606741	0.277081402	0.280249833	0.273062885	0.26233215	0.236837315	0.209830219	0.174050501	0.146087216	0.127185769	0.100327202	0.082958045	0.070844969	0.061967861	0.054745852	0.048699685	0.04427626	0.041665305
1.802101602	0.27646487	0.279682979	0.272431825	0.261722239	0.236196905	0.209090729	0.173338274	0.14562052	0.12686456	0.100177047	0.082870257	0.070774963	0.061910145	0.054743589	0.048711639	0.044309422	0.041685326
1.800599131	0.276418475	0.279639918	0.272365808	0.261599967	0.236003316	0.208720225	0.172923884	0.145429734	0.126793468	0.100215771	0.082961613	0.070865489	0.061951553	0.054804547	0.048775849	0.044409782	0.04175535
1.799099324	0.276226315	0.27944991	0.272117608	0.261342877	0.235717287	0.208230549	0.172463874	0.145172397	0.126667748	0.100199273	0.082990458	0.070899289	0.061984228	0.054846636	0.048810674	0.04444107	0.041792986
1.797602013	0.275914125	0.27918513	0.27177243	0.261011423	0.235347695	0.207728666	0.172003571	0.144911472	0.126592399	0.100186932	0.083043963	0.070949418	0.062015976	0.054911602	0.048891296	0.044507557	0.041867149
1.796107351	0.275646717	0.2789494	0.271477606	0.260697335	0.235008735	0.207237917	0.171515487	0.144684356	0.126497207	0.100212399	0.083051781	0.07101198	0.062042675	0.054944869	0.048954968	0.044538508	0.041895858
1.794615331	0.275856889	0.279150198	0.271665463	0.260834497	0.235058033	0.207100646	0.171379769	0.144722822	0.126671802	0.10043202	0.083239798	0.071178714	0.062222883	0.055099833	0.04909242	0.044676664	0.041985129
1.793125787	0.275278244	0.278602184	0.271111291	0.260276441	0.23448948	0.206490129	0.170889445	0.144478577	0.126614886	0.100472007	0.083296648	0.071237442	0.06228196	0.055206458	0.049199924	0.044781205	0.042079609
1.791638873	0.274389673	0.277742817	0.270232414	0.259409202	0.233669957	0.205687368	0.170242143	0.14416064	0.1264611	0.100419183	0.083304464	0.071275528	0.062318551	0.055260897	0.049276305	0.04485609	0.042142842
1.790154422	0.273824707	0.277131741	0.26960632	0.258794923	0.233065274	0.205075887	0.169801186	0.143954981	0.12643051	0.100471011	0.083364755	0.071359295	0.06238052	0.055302851	0.049334401	0.044928031	0.042179243
1.788672744	0.272944762	0.27622152	0.268722385	0.257942693	0.232256095	0.204350044	0.169267926	0.143710489	0.12633591	0.100487977	0.083448009	0.07140761	0.062416866	0.055340286	0.049414755	0.045022601	0.04222736
1.78719336	0.271803602	0.2750737	0.267549502	0.25679797	0.231240604	0.203456045	0.168642207	0.143393385	0.126166455	0.100450855	0.083483107	0.07144633	0.062441384	0.055352266	0.049472046	0.045077456	0.042269715
1.785716734	0.270971653	0.274174667	0.266656543	0.255950355	0.230471788	0.202775742	0.168190006	0.143232509	0.126114595	0.10051522	0.083554307	0.071512487	0.062525587	0.055388917	0.049528511	0.045131068	0.042275442
1.784242704	0.270159259	0.273302105	0.265805374	0.255120275	0.229738507	0.20212929	0.167804427	0.143123618	0.126120467	0.10065108	0.083650531	0.071623902	0.062612004	0.055460607	0.049647113	0.04522615	0.042327358
1.782770948	0.268873703	0.272024089	0.264541018	0.253897778	0.228668449	0.201245936	0.167255143	0.142908025	0.126027394	0.100695398	0.083720401	0.071715884	0.062674293	0.055545888	0.049738889	0.045313942	0.042398888
1.781301931	0.267262577	0.270431477	0.262951907	0.252380773	0.227352813	0.200162196	0.166612846	0.142562287	0.125879499	0.10066655	0.083727026	0.071783355	0.062700865	0.055658548	0.049798705	0.045391548	0.042441965
1.779835176	0.26587312	0.268979316	0.261554068	0.251047466	0.226207966	0.199231966	0.166076417	0.142376054	0.125814958	0.100710397	0.08379378	0.071858671	0.062759813	0.055759045	0.049868559	0.045454264	0.042509954
1.778371147	0.264137764	0.267255077	0.259845482	0.249412769	0.224826903	0.198114007	0.165448264	0.142077233	0.125664531	0.100676325	0.083822286	0.071899036	0.062809243	0.055812209	0.049939517	0.045501259	0.042567134
1.77690968	0.262448354	0.265601449	0.258240506	0.247853676	0.223512958	0.197100444	0.164900032	0.141850254	0.125572152	0.100683745	0.08387842	0.071938308	0.062867997	0.055863839	0.04996978	0.045533734	0.042584202
1.775450612	0.260813813	0.26396611	0.256668428	0.246337882	0.222210912	0.196144247	0.164388523	0.141690931	0.125538756	0.100765001	0.083965638	0.072023226	0.062977857	0.055960534	0.050057474	0.045603089	0.042633838
1.773994094	0.259436313	0.262532207	0.255281167	0.245020371	0.221066406	0.195352338	0.16404506	0.141666472	0.125629562	0.100919228	0.084114317	0.072155415	0.06314411	0.056026415	0.050170962	0.045672284	0.042704689
1.772540118	0.257742658	0.260854948	0.253615506	0.243436725	0.219727218	0.194393451	0.163591473	0.141539163	0.125614401	0.101008078	0.084236176	0.072291983	0.063253564	0.056097059	0.050300637	0.045739499	0.042773273
1.77108837	0.256121225	0.259232773	0.252048447	0.241937747	0.218486879	0.193529903	0.163221129	0.141511667	0.125702031	0.101192407	0.084396035	0.072478182	0.0633882	0.056202852	0.050408873	0.045842689	0.042847584
1.769639459	0.254106582	0.257125916	0.250053585	0.240067412	0.216901406	0.19237206	0.162677725	0.141291574	0.125652282	0.101262964	0.084497753	0.072604136	0.063477023	0.056300228	0.050519082	0.045933859	0.042925909
1.768192764	0.251821977	0.254765302	0.24777676	0.237912432	0.215134945	0.191030325	0.161998114	0.140950623	0.125483903	0.101213373	0.084493717	0.072635449	0.063474883	0.056326998	0.050566152	0.045977855	0.0429386
1.766748586	0.249426814	0.252324646	0.245439822	0.235689106	0.213328552	0.18966018	0.161310221	0.140626407	0.125289651	0.101195243	0.084520807	0.072669095	0.063491784	0.056379548	0.050624623	0.046013226	0.042949219
1.765306918	0.247277936	0.25011881	0.243342818	0.233734664	0.211723834	0.188501395	0.16083283	0.140419295	0.125238074	0.101269011	0.084595962	0.072755666	0.063568046	0.056479925	0.050679953	0.046107341	0.042967601
1.763867754	0.245101725	0.247863536	0.241167598	0.231736883	0.210054753	0.187337695	0.16035423	0.140208253	0.125193842	0.101319125	0.08470357	0.072836261	0.063680234	0.056602247	0.050760475	0.046198145	0.043020349
1.762430782	0.2430326	0.245755935	0.239107474	0.229865003	0.208513484	0.186295699	0.159941943	0.14009292	0.125224474	0.10144727	0.084822754	0.072957551	0.063817906	0.05673383	0.050848657	0.04630025	0.043089378
1.760996455	0.241059239	0.243756822	0.237199934	0.228119975	0.207081053	0.185352958	0.159614163	0.140065502	0.125316099	0.101641871	0.085026745	0.073127586	0.064016387	0.056877753	0.050964469	0.046397323	0.043169462
1.759564613	0.239146542	0.241793689	0.235307871	0.226348295	0.205632361	0.184415651	0.159307189	0.140054385	0.12543491	0.101835518	0.085211535	0.073293969	0.064159768	0.057020002	0.051068703	0.046515099	0.043249488
1.758135097	0.236947581	0.239542499	0.233166969	0.224315384	0.203992737	0.183304236	0.158816112	0.139952031	0.125475517	0.101944891	0.085347698	0.073396072	0.064281409	0.057117678	0.051141516	0.046572304	0.043319373
1.756708054	0.234607456	0.237173645	0.230898683	0.222175396	0.202281939	0.18211401	0.158273089	0.1397859	0.125453434	0.102013929	0.085440715	0.073490875	0.064370884	0.057196806	0.051255966	0.046616438	0.043398372
1.755283326	0.232322963	0.234849464	0.228649344	0.220080015	0.200609972	0.18099305	0.157807793	0.139654121	0.125433265	0.102104009	0.085571798	0.07359324	0.064487377	0.057277255	0.051372617	0.046690271	0.043456173
1.753861058	0.229944065	0.232393897	0.226294581	0.21792076	0.198841442	0.179787878	0.157267241	0.139423503	0.125333844	0.102103539	0.085603433	0.073635574	0.06452705	0.057321992	0.051446145	0.04669822	0.043462225
1.752441245	0.227522911	0.229924423	0.223918099	0.215757657	0.197110584	0.178571563	0.156726	0.139191681	0.125240123	0.10214029	0.085671489	0.073707279	0.064627944	0.057389146	0.051513576	0.046728229	0.043482747
1.751023879	0.225179667	0.227564363	0.221650657	0.213677559	0.195432616	0.177427642	0.156256332	0.138969749	0.125192779	0.102228176	0.085778155	0.073846675	0.064730292	0.057484064	0.051614831	0.046794982	0.043530703
1.749608653	0.222887808	0.225223867	0.219411367	0.211611004	0.193762349	0.176299954	0.155753584	0.138775401	0.125095678	0.102302771	0.085868539	0.073949829	0.064774511	0.057556855	0.051657705	0.046826126	0.043522269
1.748196015	0.220082479	0.222416196	0.216719692	0.20907548	0.191702244	0.174767213	0.154921306	0.1383092	0.124801902	0.102174891	0.085814683	0.073925664	0.064752461	0.057555556	0.051657731	0.046808267	0.04349569
1.746785655	0.217769657	0.220110526	0.214510037	0.206975053	0.190047321	0.173635369	0.15442456	0.138095693	0.124776649	0.102273622	0.085920542	0.074068979	0.064855517	0.05766597	0.051736796	0.046912653	0.043550874
1.745377869	0.215636144	0.217982832	0.212520431	0.205092124	0.188575638	0.172673964	0.154015602	0.137986134	0.124818054	0.102388967	0.0860737	0.074236594	0.064954199	0.057779044	0.051841302	0.047012414	0.043621066
1.743972201	0.213531166	0.215829127	0.210475259	0.203207637	0.187086831	0.171687285	0.153589142	0.137871974	0.124813209	0.102456353	0.086191366	0.074353747	0.065059905	0.057860439	0.05190739	0.047055614	0.043665357
1.742569094	0.21144579	0.213716618	0.20847634	0.201348874	0.18563539	0.17073338	0.153184223	0.137760013	0.12484047	0.102562223	0.086319502	0.074490754	0.065202659	0.057959961	0.051978878	0.047143626	0.043724469
1.741168243	0.20987486	0.212104179	0.20694474	0.199971158	0.184614773	0.170177369	0.153105623	0.137870989	0.125089244	0.102872531	0.086612725	0.074771253	0.065419083	0.058171062	0.052133008	0.047275401	0.043825948
1.739769791	0.207894006	0.210058602	0.204978273	0.198213041	0.183271991	0.169264455	0.152725561	0.137771879	0.125087421	0.102987484	0.086828544	0.07492242	0.065562866	0.058277368	0.052256626	0.047360727	0.043910403
1.738373733	0.205904129	0.207988852	0.203004091	0.196400778	0.181862504	0.168282304	0.152302707	0.13760438	0.125065274	0.10311177	0.086963428	0.07505809	0.065728478	0.058375161	0.052367367	0.047430196	0.043979159
1.736979765	0.203809371	0.205820773	0.200968328	0.194491442	0.180375068	0.167258602	0.151793007	0.137369628	0.124983786	0.103193259	0.087067495	0.075149186	0.065834517	0.058460375	0.052464179	0.047505817	0.044005876
1.735588327	0.201856463	0.203737282	0.199027038	0.192694133	0.178961203	0.166293032	0.151342266	0.137215788	0.124945589	0.103274525	0.087216315	0.075269843	0.065934873	0.058552401	0.052580266	0.047557164	0.044047154
1.734199117	0.199965526	0.201764632	0.197194902	0.191000416	0.17759111	0.16535233	0.150932271	0.137104792	0.124930606	0.103324485	0.087346745	0.075379016	0.066036898	0.058654044	0.052657935	0.047608298	0.044069856
1.732812425	0.198197725	0.199938301	0.195520613	0.189406171	0.176380476	0.164566602	0.150590037	0.13703588	0.125003818	0.103451776	0.087476785	0.075528294	0.066170819	0.058796456	0.052752059	0.047683434	0.044096344
1.731427801	0.196339922	0.197997788	0.193698848	0.187759923	0.175108319	0.163734942	0.150197012	0.136915745	0.125008224	0.103530259	0.087610529	0.075666306	0.066263139	0.058948006	0.052832384	0.047738025	0.04415709
1.730045682	0.194467522	0.196020039	0.1918387	0.186072064	0.173772223	0.162816676	0.149740363	0.136725019	0.124974504	0.103606467	0.08772941	0.075809057	0.066379424	0.05905024	0.052920826	0.047838993	0.044224667
1.728665768	0.192577259	0.194116516	0.190045537	0.184457497	0.17249701	0.161925085	0.149326984	0.136511815	0.124921189	0.103702797	0.087816218	0.075919698	0.066510919	0.059161353	0.052969335	0.047929323	0.044298778
1.727288201	0.190594228	0.192039399	0.188094321	0.182644663	0.171102001	0.160884477	0.148756297	0.136200528	0.124747551	0.103719379	0.087835476	0.075982922	0.066576391	0.059193802	0.053016932	0.04796644	0.04435506
1.725912827	0.188635592	0.189989149	0.18618161	0.180889427	0.169663257	0.159868811	0.148189034	0.135880749	0.124538923	0.103730367	0.087895101	0.076050181	0.066665454	0.059232684	0.053079749	0.048012388	0.044421076
1.724539935	0.186941615	0.188250016	0.184542919	0.179391944	0.168480534	0.159028497	0.147749209	0.135718143	0.124479876	0.103827935	0.088004166	0.076150698	0.066760664	0.059300622	0.053154431	0.048093695	0.044466849
1.723169079	0.185445207	0.186742398	0.183104865	0.17809874	0.167491789	0.158382778	0.147467726	0.135681618	0.124531534	0.103994975	0.088178251	0.076290819	0.066901674	0.05947004	0.05326567	0.048148635	0.044531586
1.721800693	0.184044833	0.185252415	0.181670185	0.176804718	0.166511828	0.157714594	0.147144714	0.135617918	0.124602064	0.104152792	0.088325109	0.076411007	0.066991823	0.059570453	0.053370707	0.048179905	0.044528393
1.720434478	0.182584035	0.183741614	0.180217695	0.175517408	0.16551124	0.157087556	0.146804813	0.135494713	0.12462943	0.104317994	0.088481688	0.076573647	0.067111877	0.059672773	0.053481042	0.048232436	0.044547812
1.719070575	0.181181036	0.182281059	0.178805508	0.174272613	0.164573019	0.15643701	0.146472847	0.135399343	0.124691082	0.104463143	0.088626436	0.076707252	0.067198377	0.059785349	0.053520075	0.048271467	0.044544124
1.717708978	0.179786467	0.18083811	0.177430193	0.173040385	0.163605255	0.155786231	0.146180474	0.135309805	0.124724253	0.104598958	0.088821529	0.076852656	0.067355561	0.059910961	0.053611112	0.048352287	0.044570256
1.716349537	0.178315077	0.179308385	0.176001357	0.171732267	0.162587931	0.155064255	0.145827875	0.135178942	0.12471028	0.104697051	0.088940082	0.07698411	0.067443156	0.059985881	0.053693918	0.04841277	0.044579962
1.714992245	0.176843404	0.177795661	0.174623806	0.1704596	0.161616361	0.154419619	0.14550167	0.135014365	0.124680017	0.104780173	0.089085693	0.077157206	0.067584929	0.060093318	0.053794188	0.048509386	0.044635419
1.713637388	0.175569213	0.176439548	0.173396809	0.169358998	0.16077943	0.153843626	0.145264481	0.134966948	0.124765212	0.104896774	0.089264618	0.07732805	0.067783834	0.06024039	0.053884637	0.048621563	0.044697422
1.712284669	0.174311203	0.175112915	0.17219542	0.168259562	0.159940351	0.153266796	0.145003293	0.134906589	0.124799125	0.105045934	0.089403489	0.077466946	0.067941457	0.060355968	0.053993331	0.048678728	0.044748342
1.710934229	0.172909342	0.173653956	0.170835434	0.167017239	0.158990801	0.152606389	0.144628469	0.134705178	0.124741725	0.105093885	0.089448202	0.077577782	0.068016084	0.060388773	0.054062919	0.048689941	0.044761693
1.709585917	0.171730911	0.172410633	0.169703803	0.16601623	0.158273939	0.152096969	0.144418627	0.13465285	0.124808818	0.105241466	0.089613003	0.077745718	0.068200107	0.060548863	0.054197121	0.048788275	0.044846679
1.708240015	0.170495615	0.17115682	0.168543268	0.164940481	0.15749261	0.15152861	0.144166949	0.134600264	0.12484767	0.105392567	0.089823502	0.077912724	0.068350852	0.060707892	0.054294252	0.048882582	0.044941843
1.706896232	0.169307139	0.169985357	0.167462754	0.163917159	0.156776074	0.151006316	0.143926574	0.134556387	0.124872861	0.10558462	0.090018084	0.078065764	0.068456121	0.060850495	0.054396165	0.048973645	0.045013825
1.70555456	0.168175825	0.168840448	0.16634395	0.162926644	0.156015738	0.150503841	0.143695159	0.134506123	0.12493126	0.105749214	0.090207687	0.07825421	0.068584406	0.061001371	0.054496318	0.049094847	0.045111948
1.704215139	0.16709918	0.16772734	0.165257377	0.161965449	0.155311594	0.149971359	0.143449232	0.134473862	0.124973309	0.105917503	0.090416544	0.078397654	0.068701648	0.0611365	0.054575556	0.049149765	0.04517442
1.702878106	0.165942272	0.166513247	0.164078659	0.160889715	0.154472487	0.149389491	0.143107049	0.134319106	0.124915385	0.105988332	0.090526937	0.078504986	0.068770071	0.061144317	0.054598943	0.049150193	0.045190602
1.701543027	0.164884101	0.165365058	0.163001531	0.159938352	0.153732416	0.148887163	0.14281082	0.134229463	0.124931647	0.106094112	0.090642008	0.078630353	0.068893612	0.061215982	0.054694774	0.049196288	0.045209526
1.700210181	0.163893664	0.164283688	0.161975475	0.159071395	0.153040212	0.148459685	0.142594398	0.134186131	0.124973624	0.106228459	0.090794797	0.078811054	0.069032995	0.06131531	0.054791457	0.049249227	0.045252255
1.698879564	0.162871386	0.163146917	0.160978859	0.1581615	0.152375154	0.1479878	0.142369736	0.134118703	0.12498304	0.106326156	0.090943321	0.078973988	0.069173749	0.061426682	0.054897781	0.049317793	0.045292998
1.697551171	0.161848255	0.162025892	0.160005785	0.157291092	0.151700391	0.147519673	0.142132594	0.134029596	0.124996544	0.106450598	0.091088679	0.079127506	0.069329708	0.061542168	0.055004499	0.049420588	0.045338835
1.696224852	0.160836524	0.161026161	0.15911086	0.156492197	0.151106198	0.147083009	0.141932019	0.133998752	0.12504227	0.106601725	0.091256342	0.079285323	0.069480101	0.061700001	0.055091095	0.04948959	0.045367293
1.694900747	0.159792833	0.159977626	0.158059787	0.155595487	0.150409303	0.146558298	0.141618474	0.133838229	0.125006394	0.106675257	0.091348126	0.079382505	0.069564709	0.061788416	0.05514405	0.049509361	0.045377216
1.693578848	0.158653583	0.158796934	0.156950241	0.154559535	0.149585355	0.145918359	0.141171999	0.133583545	0.124875058	0.106647749	0.091374358	0.079396408	0.069642553	0.061848226	0.05518696	0.049523951	0.04538706
1.692259009	0.157630978	0.157750841	0.155944779	0.15367302	0.148912229	0.145348468	0.140848433	0.133422312	0.124801723	0.106694916	0.091439925	0.079437152	0.069697194	0.061905949	0.055211113	0.049508931	0.045366017
1.690941367	0.156677265	0.156754964	0.155027252	0.152836914	0.148312036	0.144856154	0.14058842	0.133300498	0.124794854	0.106752669	0.09150349	0.079518906	0.069774677	0.061953668	0.055209013	0.049498147	0.04532097
1.689625915	0.155719396	0.155719811	0.154021663	0.151962988	0.147641236	0.144331971	0.140279706	0.133157559	0.124761971	0.10681416	0.091616261	0.079597043	0.069858305	0.062004947	0.055272658	0.049560332	0.045313816
1.688312509	0.154843752	0.154766674	0.153196291	0.151185623	0.147089073	0.143907947	0.14005545	0.133101579	0.124783218	0.1069611	0.091766811	0.079744689	0.070004742	0.06211347	0.055381267	0.049650347	0.045357134
1.687001423	0.153862984	0.153751661	0.152237875	0.150327958	0.14647918	0.143451041	0.139777502	0.132979804	0.12475894	0.107067695	0.091879505	0.079886917	0.07008227	0.062166602	0.055442064	0.049717063	0.045408726
1.685692231	0.152858168	0.152709218	0.151269005	0.14945854	0.145807319	0.142984126	0.13945633	0.132799861	0.124717603	0.107140842	0.091960497	0.079997013	0.070184689	0.062219533	0.055517036	0.04978621	0.045432741
1.68438521	0.151991239	0.151793869	0.150442032	0.148719057	0.145233468	0.142607722	0.139228904	0.13274233	0.124740323	0.107255656	0.092117525	0.080164689	0.070307474	0.062366071	0.055657025	0.049886989	0.045529942
1.683080494	0.151220052	0.150960217	0.149720674	0.148049502	0.144764401	0.142309517	0.139046242	0.132702327	0.124795326	0.107397712	0.09228107	0.080346066	0.070449601	0.062508657	0.055752861	0.049949869	0.045608406
1.681777657	0.15043078	0.150131276	0.148955492	0.147399832	0.144260916	0.141949329	0.138859158	0.132645258	0.124824133	0.10752066	0.092442466	0.080527209	0.070579198	0.062629403	0.055834626	0.049988708	0.045641857
1.680477114	0.149907689	0.14951083	0.148440216	0.146978906	0.143957095	0.141742574	0.13885854	0.132740998	0.125022986	0.107754399	0.092728762	0.080753685	0.070796612	0.062815957	0.055995053	0.050076899	0.045683572
1.679178581	0.149357777	0.148933055	0.147908276	0.146530531	0.143648997	0.141576351	0.138836204	0.132859954	0.125212512	0.108001283	0.093021299	0.081001542	0.070993288	0.062970133	0.056132663	0.050187442	0.045742574
1.677882192	0.148629124	0.148170988	0.147152268	0.145891807	0.14320051	0.141282327	0.138626351	0.132805704	0.125268623	0.108139144	0.093181666	0.081153069	0.071129215	0.063064813	0.056196926	0.050242442	0.045751794
1.676587803	0.147796491	0.147302543	0.146330748	0.145195057	0.142644104	0.140860037	0.138372197	0.132691534	0.125237187	0.108214757	0.093291093	0.08126753	0.071215189	0.0631448	0.056238994	0.050277405	0.045762561
1.675295547	0.146905072	0.146375995	0.145464129	0.144400185	0.142029401	0.14038911	0.138068676	0.132518552	0.125143445	0.10820459	0.093341982	0.081306107	0.071263883	0.063171741	0.056236645	0.050314424	0.045744151
1.67400542	0.146137393	0.145594343	0.144718337	0.143749851	0.141533407	0.140014847	0.137859916	0.132444035	0.125143771	0.108292998	0.093437559	0.081395586	0.071344965	0.063230774	0.056231248	0.050337334	0.045728711
1.672717417	0.145417904	0.144831855	0.144011433	0.143118619	0.141058714	0.139622542	0.137638717	0.132344354	0.125127756	0.108351885	0.093510984	0.081476013	0.071446132	0.063334556	0.056266824	0.050338561	0.045743122
1.671431256	0.144729082	0.144114278	0.143314486	0.142496581	0.140572322	0.139251227	0.137433812	0.132239968	0.125086519	0.108442042	0.093611944	0.081559973	0.071548487	0.063406933	0.056341046	0.050353005	0.045781291
1.670147483	0.144165125	0.143555071	0.142759203	0.141980777	0.140228463	0.139025746	0.137315287	0.132236809	0.125183165	0.108638923	0.093786759	0.081696461	0.071705622	0.063513091	0.056487181	0.050422395	0.045824751
1.668865544	0.143721967	0.143096919	0.142320718	0.141601193	0.139993318	0.138933013	0.137319599	0.132336316	0.125374739	0.108928043	0.094044159	0.081914789	0.071926085	0.063681117	0.056656461	0.050535342	0.04592518
1.667585709	0.143185472	0.142562264	0.141811691	0.141147072	0.139700947	0.13877643	0.1372254	0.132386445	0.125504562	0.10915709	0.094273872	0.082146732	0.072099447	0.063872325	0.056829702	0.050630358	0.046009791
1.666307971	0.142635946	0.141964518	0.14128414	0.140700363	0.13936427	0.138582995	0.137090493	0.132421198	0.125619824	0.109356258	0.094500576	0.082371168	0.072302619	0.064028599	0.056988094	0.050725207	0.046087014
1.665032326	0.142100602	0.141393896	0.140791565	0.140246847	0.139058389	0.138392517	0.137037259	0.132485793	0.125744147	0.1095569	0.094709332	0.082573755	0.072489317	0.064181238	0.057117427	0.050830974	0.04615753
1.663758633	0.141493233	0.140713635	0.140187383	0.139700221	0.138643635	0.138090482	0.136892176	0.132468615	0.125776266	0.109674039	0.094866	0.082736691	0.072602686	0.064311628	0.057156526	0.050879341	0.046202229
1.662487024	0.140826924	0.140027872	0.139561256	0.139131802	0.138200967	0.137718244	0.136685797	0.132403633	0.125791667	0.109742666	0.094983121	0.082862996	0.072683684	0.06441013	0.057212394	0.050891117	0.046204038
1.661217356	0.140219707	0.139346143	0.138961372	0.138573225	0.137742716	0.13736498	0.136519753	0.132280558	0.125785616	0.109808421	0.095075431	0.082931383	0.07277638	0.064478898	0.057227705	0.050910799	0.046201082
1.659949762	0.139328506	0.138462746	0.138095107	0.137727136	0.137075176	0.136794597	0.136142212	0.131949731	0.125549888	0.109708302	0.095030832	0.082891928	0.072735616	0.064424322	0.057136194	0.050852742	0.046142037
1.658684237	0.138654614	0.13777929	0.137452015	0.137149374	0.136590234	0.136416694	0.135877261	0.131820162	0.125494	0.109741045	0.095128901	0.082987986	0.072821127	0.064485455	0.057168032	0.050862581	0.046114069
1.657420775	0.137978078	0.137076003	0.136784145	0.136567952	0.136123723	0.13606478	0.135620274	0.131640944	0.125403149	0.109779061	0.095158449	0.083032845	0.072907381	0.064512784	0.057209221	0.050847564	0.04608559
1.656159236	0.137421226	0.136461546	0.136194781	0.136071028	0.135767604	0.13579751	0.135472469	0.131563948	0.125378334	0.10989139	0.095274762	0.08313629	0.073015181	0.064582542	0.057253287	0.050876468	0.046090923
1.654899751	0.136776426	0.135830874	0.135591551	0.135550048	0.135386985	0.13549286	0.135259585	0.13152554	0.125351167	0.109959878	0.095391671	0.083275825	0.073095026	0.064649109	0.057298009	0.05090064	0.046115254
1.653642315	0.136441711	0.135468958	0.135279414	0.135310275	0.135255923	0.135460761	0.135312406	0.131708397	0.125571685	0.110238227	0.095651024	0.08352603	0.073281954	0.064836552	0.057453467	0.051013266	0.046187386
1.652386922	0.135745067	0.134748793	0.134610198	0.13470118	0.134787422	0.135057388	0.135028685	0.131512183	0.125506154	0.110246005	0.095680941	0.08356708	0.07331561	0.064898815	0.057481072	0.051031598	0.046163968
1.651133435	0.135324661	0.134271007	0.134185352	0.134327778	0.134542878	0.134856493	0.134972411	0.13157681	0.125637759	0.110412896	0.095885927	0.083800422	0.0734923	0.065064165	0.057599863	0.051144058	0.046215789
1.649881981	0.134908386	0.133858711	0.133813319	0.134014811	0.134333623	0.134702964	0.134904809	0.131664127	0.12581795	0.110620438	0.096083561	0.084008461	0.073678514	0.065241938	0.057707312	0.051234373	0.046283977
1.648632423	0.134570149	0.133531108	0.133507698	0.133749978	0.134190175	0.134616927	0.134899414	0.131773342	0.126011384	0.110893173	0.096331035	0.084207131	0.07389722	0.065424688	0.057892003	0.051377777	0.046359869
1.64738489	0.134173495	0.133107083	0.133122591	0.133428188	0.133970036	0.134480409	0.13484252	0.131813984	0.126120048	0.111092182	0.096571656	0.084379771	0.07406608	0.065611394	0.058047318	0.051483464	0.046397709
1.646139377	0.133994248	0.132893613	0.132964129	0.133296402	0.133947174	0.134542638	0.134990308	0.132071823	0.126405482	0.111440071	0.096924777	0.084716141	0.07431727	0.065822335	0.058210909	0.05161951	0.046527802
1.64489588	0.133442304	0.13234697	0.132465534	0.132855467	0.133602711	0.13428832	0.13480289	0.131995641	0.126415143	0.11149998	0.097044717	0.084799464	0.074336187	0.06587168	0.058262293	0.051640674	0.046567169
1.643654126	0.132704914	0.131578903	0.131745965	0.132236707	0.133037353	0.133822633	0.134429378	0.131720108	0.126203237	0.111392568	0.097034072	0.084763463	0.074304457	0.065829116	0.058268472	0.051596945	0.046507545
1.642414644	0.132132666	0.130936774	0.131126918	0.131670695	0.132601086	0.133499705	0.13418571	0.131565851	0.126096084	0.111411276	0.09709677	0.08484279	0.074359391	0.065865694	0.058292867	0.051576118	0.046473724
1.641176898	0.131712606	0.130460349	0.130653423	0.131246198	0.132319836	0.133279145	0.134061729	0.131539289	0.126174478	0.111519663	0.097211614	0.084962464	0.074487632	0.065903899	0.058333367	0.051595011	0.04649521
1.63994128	0.131253821	0.129991542	0.130216894	0.130843891	0.13206452	0.133082716	0.13395867	0.131488725	0.126217051	0.11165784	0.0973363	0.085087163	0.074606513	0.065999938	0.058378187	0.051620236	0.046504112
1.63870739	0.130846846	0.129585801	0.129840246	0.130490461	0.131783213	0.132906445	0.133822039	0.131460899	0.126280626	0.111850627	0.097500747	0.085248875	0.074798771	0.066129878	0.058450092	0.051684985	0.046519156
1.637475619	0.130624369	0.129343546	0.129630388	0.130269109	0.131678643	0.132911691	0.133906144	0.131604404	0.126503421	0.112169418	0.097743281	0.085496677	0.075018326	0.066324742	0.058548279	0.05179277	0.046622509
1.63624583	0.130276678	0.128984817	0.129305937	0.129996251	0.131447407	0.132764839	0.133857752	0.131672359	0.126630096	0.112348933	0.097907459	0.085702949	0.075158273	0.066422014	0.058608473	0.051836654	0.046667707
1.635017755	0.129801348	0.128514575	0.128872832	0.129599401	0.131144742	0.132520586	0.13373949	0.131623463	0.126625398	0.112486342	0.09803586	0.085869222	0.075244272	0.066506245	0.058665673	0.051851058	0.046693817
1.633791785	0.129371203	0.128057306	0.128436946	0.129238812	0.130836435	0.132302228	0.133598129	0.131596732	0.126647523	0.11258725	0.098187114	0.085986036	0.075306006	0.066579789	0.058731109	0.051861525	0.046679766
1.632567783	0.129029064	0.127684007	0.128114584	0.128987253	0.130664715	0.132187655	0.1336374	0.13166983	0.126768881	0.11275896	0.09841223	0.086191822	0.075461626	0.066705259	0.058817035	0.051906706	0.046705267
1.631345614	0.128674855	0.127267645	0.127741447	0.1286476	0.13044067	0.131979124	0.133549647	0.131669477	0.126856034	0.112856228	0.098590476	0.086397532	0.075594692	0.066798859	0.058888553	0.051945941	0.046689297
1.630125405	0.128311303	0.126874698	0.127373935	0.12832181	0.130202473	0.131807754	0.133508755	0.131629667	0.126909014	0.112974644	0.098760081	0.086500894	0.075720943	0.066916381	0.058960634	0.052005769	0.046696274
1.628907019	0.127983273	0.12652784	0.127091386	0.128049109	0.129978203	0.131692094	0.133451121	0.131677072	0.127011818	0.113161114	0.098970245	0.086654151	0.075881165	0.067031261	0.059011305	0.052034076	0.046692198
1.627690584	0.127709882	0.126252089	0.126850522	0.127813528	0.129838951	0.131602583	0.133486425	0.131784133	0.127162094	0.11339459	0.099181156	0.086861188	0.076121185	0.067173238	0.059132148	0.052113216	0.046774415
1.626476224	0.127491859	0.126033148	0.126623192	0.127594415	0.129748342	0.131558167	0.133504577	0.131896537	0.127335963	0.11366331	0.099428912	0.087077633	0.076341847	0.067327856	0.059280763	0.052200836	0.046845518
1.625263545	0.127218876	0.125768904	0.126393768	0.127420749	0.129616535	0.13150634	0.13349905	0.132031895	0.12747278	0.113937339	0.099675632	0.087285885	0.076534642	0.067514542	0.059426841	0.052311987	0.0469522
1.624052803	0.126887261	0.12536699	0.126098249	0.127151259	0.129439466	0.131366997	0.133376783	0.13207155	0.127599932	0.114104269	0.099872572	0.087474096	0.076692572	0.067628038	0.059522784	0.052361669	0.047004449
1.622844123	0.126631908	0.125067309	0.125837592	0.126945676	0.129318028	0.131296414	0.133352773	0.132151726	0.127788141	0.114286882	0.100082198	0.087684029	0.076885296	0.067800658	0.05967118	0.052475935	0.047097941
1.621637111	0.126260751	0.124669401	0.125427817	0.126634106	0.129095235	0.131126577	0.133245235	0.132148758	0.127835836	0.114416439	0.100265599	0.087840171	0.077013553	0.06793069	0.059732989	0.05254971	0.047114901
1.620432152	0.125917765	0.124277609	0.125065021	0.126345054	0.128840895	0.130976838	0.133157536	0.132156096	0.127896461	0.114515723	0.100402252	0.087981779	0.077108107	0.068026835	0.059755917	0.052584098	0.047109345
1.619228982	0.125592142	0.123914885	0.124740063	0.126033988	0.128611369	0.13082845	0.133085523	0.132147004	0.1279763	0.114655729	0.100575982	0.088136069	0.077243547	0.068139546	0.059829146	0.052609854	0.04709564
1.618027726	0.125320831	0.123665535	0.124462923	0.125797267	0.128444239	0.130740034	0.133102953	0.132240518	0.128114138	0.114881806	0.1007913	0.088350362	0.077403331	0.068286153	0.059938706	0.052684817	0.047134661
1.616828251	0.124996843	0.12334323	0.124157063	0.125506519	0.128243261	0.130574238	0.133033638	0.132246876	0.128173691	0.115063797	0.100961981	0.08849558	0.077514153	0.068380644	0.060002964	0.052721307	0.047137662
1.615630682	0.124665232	0.123008464	0.123905087	0.125235588	0.127998014	0.130456616	0.132968451	0.132254575	0.128292929	0.115200356	0.101087261	0.088619038	0.077624596	0.068445412	0.060060443	0.052700486	0.047119912
1.614435014	0.124231028	0.122620158	0.123556461	0.124874149	0.127755567	0.130235688	0.1328479	0.132208808	0.128333088	0.115317804	0.101197428	0.088717068	0.077719284	0.068513016	0.060128397	0.052716186	0.047117204
1.613241115	0.12382764	0.122218119	0.123176587	0.124543355	0.127513957	0.130050331	0.132734663	0.132165487	0.128367119	0.11540898	0.101308796	0.088809744	0.077797094	0.068542692	0.060169937	0.052720858	0.047108048
1.612049107	0.123392454	0.121823629	0.122790572	0.124190012	0.127250451	0.129824429	0.132554979	0.132094494	0.128350262	0.115445087	0.101403016	0.088859874	0.077878989	0.06859596	0.060190312	0.052723534	0.047121935
1.610858988	0.122946555	0.12138799	0.122364917	0.123840837	0.126971516	0.129574612	0.132414859	0.132001884	0.128326132	0.115471951	0.101473525	0.088955512	0.07795337	0.068650064	0.060226562	0.052721404	0.047133435
1.609670752	0.122577268	0.121005452	0.121974145	0.123494882	0.126713449	0.129299058	0.132268905	0.131911095	0.128315633	0.115538618	0.101585229	0.089055025	0.078003613	0.068733514	0.060272143	0.052764807	0.047151615
1.608484268	0.122344967	0.120718074	0.121697034	0.123242706	0.126522583	0.129163344	0.132196114	0.131935357	0.128397898	0.115698024	0.10174898	0.089251883	0.078145742	0.068875544	0.060366713	0.052821994	0.047199105
1.607299659	0.122087544	0.120478444	0.121462586	0.122993192	0.126333591	0.129040464	0.132181907	0.132003547	0.128501781	0.115860896	0.10195552	0.089443752	0.078298583	0.068993132	0.060472558	0.052904391	0.047249257
1.60611692	0.121914005	0.120280353	0.121293538	0.122828927	0.126236924	0.129018814	0.132258234	0.132102163	0.128671503	0.116137652	0.102170473	0.089699098	0.078511368	0.069152865	0.060606151	0.052994539	0.04729028
1.604936048	0.121801227	0.120105735	0.121166371	0.122712155	0.126189966	0.129018316	0.132361184	0.132298327	0.128867778	0.116414813	0.102454201	0.089966138	0.078755766	0.069358651	0.060776293	0.053135011	0.047362858
1.603756784	0.121615464	0.119887792	0.120965991	0.122555866	0.126103906	0.128982999	0.132398377	0.132406536	0.129017328	0.116668492	0.102693571	0.090226994	0.078967608	0.069516758	0.060921974	0.053238367	0.047429795
1.602579505	0.121330935	0.119594104	0.120691985	0.122340345	0.125914934	0.128843033	0.132387837	0.132438824	0.129130646	0.116842038	0.102900103	0.090386657	0.079091721	0.06957843	0.060989541	0.053277796	0.047438129
1.601403953	0.121006086	0.119253511	0.12035063	0.122051699	0.125718538	0.128705185	0.132290269	0.132383364	0.129146499	0.116953516	0.102993999	0.090512863	0.079208809	0.069667847	0.060993134	0.05327526	0.047440304
1.60023025	0.120662601	0.1188893	0.119994249	0.121745835	0.125487907	0.128485034	0.132153199	0.132305226	0.129150627	0.117005036	0.103092842	0.090630948	0.079261132	0.069716806	0.060994187	0.053250839	0.047415049
1.599058518	0.12027215	0.118547726	0.119612072	0.121422851	0.125201407	0.128251112	0.131952811	0.132174129	0.129135648	0.117051269	0.103149631	0.090689479	0.079277392	0.069728201	0.060939323	0.05321038	0.047352122
1.597888375	0.120043524	0.118286446	0.119360605	0.121199144	0.125025633	0.128133078	0.131898521	0.132211106	0.129209603	0.117194401	0.103322082	0.090799871	0.079402446	0.069822371	0.060958736	0.053214003	0.047322666
1.596720069	0.1197532	0.117996036	0.119095203	0.120951514	0.124877684	0.12796319	0.131807565	0.132192987	0.129210496	0.117304713	0.103471529	0.090890222	0.079529385	0.069918689	0.061025716	0.053256425	0.047342174
1.595553596	0.11957855	0.117772306	0.118918132	0.120806879	0.124770657	0.127868859	0.131821482	0.132271896	0.129321295	0.117513986	0.103727853	0.09106673	0.079705756	0.070053237	0.061142653	0.053338145	0.047399858
1.594388825	0.119388218	0.117542746	0.11873909	0.120657556	0.124654067	0.12782385	0.131848486	0.132391405	0.129463566	0.117756449	0.103970763	0.091245691	0.07989821	0.070212969	0.061280687	0.053422414	0.047446194
1.593226004	0.119190878	0.117312227	0.118568218	0.120484957	0.124532759	0.127788864	0.131874049	0.132496711	0.129619361	0.117968715	0.104202032	0.091469661	0.080121263	0.070385126	0.061445814	0.053490777	0.04750966
1.592064878	0.118894427	0.117088972	0.11830475	0.120291265	0.124370684	0.127670565	0.131829358	0.132509905	0.129744848	0.118149489	0.104372399	0.091670984	0.080286514	0.070499249	0.061571644	0.053558227	0.047598555
1.590905567	0.118717869	0.116876939	0.118099199	0.120112783	0.124210975	0.127642751	0.131840277	0.132587875	0.129912001	0.118331065	0.104563175	0.091932605	0.08047001	0.070664254	0.061687679	0.053640124	0.047669345
1.589747944	0.118501638	0.11666596	0.117891363	0.119905571	0.124072885	0.127573325	0.13180429	0.132638904	0.130054435	0.118471319	0.104722493	0.092137996	0.080607958	0.070755169	0.06175469	0.053650821	0.047643336
1.588592128	0.11833637	0.116466527	0.117681482	0.119723061	0.123968188	0.127513469	0.131758993	0.132663595	0.130149016	0.118641642	0.104924727	0.092321164	0.080762811	0.07083626	0.061802819	0.053674778	0.047655413
1.587438116	0.118067588	0.116170378	0.117378903	0.119464299	0.123766552	0.127353312	0.131648742	0.132608072	0.130144061	0.118755851	0.105042629	0.092417762	0.08082364	0.070877826	0.061820458	0.053673221	0.047653863
1.586285903	0.117776114	0.115797298	0.117084588	0.119148497	0.12352057	0.127189843	0.131490411	0.132561317	0.130099113	0.118809196	0.105125785	0.092497363	0.080875182	0.070923169	0.061823591	0.053653055	0.047633045
1.585135361	0.117471768	0.115491044	0.116799667	0.118890498	0.123341294	0.127058224	0.13136687	0.132514074	0.130120381	0.118937869	0.105275443	0.092592888	0.080956683	0.07097515	0.061842177	0.053656068	0.047595628
1.583986611	0.117102668	0.11512522	0.116452491	0.118601351	0.123086109	0.126853836	0.131206567	0.132416962	0.130094123	0.119028069	0.105373605	0.092693947	0.081031666	0.071065367	0.061873005	0.053693457	0.04762846
1.582839524	0.116715086	0.114767886	0.116109071	0.118266038	0.122802473	0.126610017	0.131052043	0.132313831	0.130058402	0.119091081	0.105438911	0.092771109	0.081093188	0.071124324	0.061911795	0.053704999	0.047591304
1.581694344	0.116492151	0.114557615	0.115953349	0.11809777	0.122689328	0.126530476	0.131039216	0.132381739	0.130173895	0.119272396	0.105646845	0.09299817	0.081295228	0.071269242	0.062015789	0.053789826	0.047614711
1.58055082	0.116330899	0.114416258	0.115844845	0.117985447	0.12265311	0.126528388	0.13108407	0.132475661	0.130354721	0.119528355	0.105910205	0.093225009	0.081487452	0.071444283	0.062158478	0.05391194	0.047684806
1.579409071	0.116154345	0.11423353	0.115672063	0.11785405	0.12256831	0.1264796	0.131115044	0.132576482	0.130492614	0.119689729	0.106102858	0.093432117	0.08162074	0.071585462	0.062263132	0.053998943	0.047733115
1.57826897	0.116003466	0.11410369	0.115513975	0.117752299	0.122522146	0.126455283	0.131152119	0.132717051	0.13067426	0.119895776	0.106343599	0.093600324	0.081771268	0.071706415	0.062385972	0.054066605	0.047751616
1.577130637	0.115889809	0.113991368	0.115394939	0.117652179	0.122478344	0.126447889	0.131186451	0.132850749	0.130864303	0.120124554	0.106575526	0.093841385	0.08195346	0.071903363	0.062520582	0.054176415	0.047855042
1.575994067	0.115756666	0.113852093	0.11521508	0.117459732	0.12239876	0.126424893	0.131202993	0.132918218	0.131018377	0.120309126	0.106789371	0.093992309	0.08205818	0.072014519	0.062619333	0.054239869	0.047885859
1.574859255	0.11548138	0.113548847	0.114921085	0.117190351	0.122158702	0.126245566	0.131097903	0.132851586	0.131019658	0.12037135	0.106888428	0.094099596	0.082145623	0.072061416	0.062639893	0.054244926	0.047869849
1.573726077	0.115108224	0.113188776	0.114578851	0.116853178	0.12183506	0.125970439	0.130889717	0.13270445	0.130951619	0.120415741	0.106933407	0.094151662	0.082178142	0.07208123	0.062622657	0.054184559	0.047833391
1.57259465	0.114907021	0.112944591	0.114375436	0.116637841	0.121643087	0.125836092	0.130828153	0.132678275	0.131018369	0.120580239	0.107075683	0.094309976	0.082283897	0.072187318	0.062687823	0.054194413	0.047812937
1.57146497	0.114490014	0.112547918	0.113990743	0.116313532	0.121310902	0.125561192	0.130606705	0.132497542	0.130920027	0.120536866	0.107112128	0.094334428	0.082309292	0.072181964	0.062657323	0.054160824	0.047765299
1.570336913	0.114186877	0.112253281	0.113705259	0.116090746	0.121070894	0.125391624	0.130468049	0.132478423	0.130951746	0.120630557	0.107197809	0.094448629	0.08243292	0.07224143	0.06266468	0.054142462	0.047744287
1.569210594	0.113989025	0.112071731	0.113481754	0.115912215	0.120969923	0.125312596	0.130441448	0.13253809	0.131065037	0.12077471	0.107380384	0.094603913	0.082594433	0.072346432	0.062759855	0.054173396	0.04775535
1.568086012	0.113980308	0.112048607	0.113389256	0.115871206	0.120997312	0.125367378	0.130528392	0.132705255	0.131248713	0.121026499	0.107630276	0.09483337	0.082839092	0.072544919	0.062914289	0.0542536	0.047802746
1.56696304	0.113781206	0.111850434	0.113129044	0.115631954	0.120858628	0.125226933	0.130437723	0.132686485	0.131235811	0.121113662	0.107755827	0.094944027	0.082961101	0.07262389	0.062997549	0.054296236	0.047852365
1.565841916	0.113697837	0.111737223	0.112978682	0.115468388	0.120826071	0.125223368	0.130504903	0.132832023	0.131409339	0.121340022	0.107990531	0.095128244	0.083118086	0.072757142	0.06310162	0.054357955	0.047898755
1.564722276	0.113545309	0.111556181	0.112807255	0.115337142	0.120762221	0.125183496	0.130548376	0.132881922	0.131491941	0.121530177	0.108168221	0.095307541	0.083253372	0.072897503	0.063182712	0.054447761	0.047969608
1.563604476	0.113411181	0.111411781	0.112689471	0.115216217	0.120667942	0.125143439	0.130581315	0.132989703	0.131622148	0.121725055	0.108365626	0.09552271	0.083376447	0.073027295	0.063247185	0.054501742	0.048000036
1.562488271	0.1131388	0.111120469	0.112424178	0.114958869	0.120484637	0.124991736	0.13048621	0.13298017	0.131659257	0.121856182	0.108503096	0.095676645	0.083467159	0.073080385	0.063278927	0.054501381	0.048014347
1.5613739	0.112999326	0.110997426	0.112340728	0.114894661	0.120441572	0.124987356	0.130545688	0.13312965	0.131880203	0.12211218	0.108751845	0.095947928	0.083660554	0.073244702	0.063371521	0.054549823	0.04806735
1.560260997	0.112746173	0.11076856	0.112140957	0.114713472	0.120252965	0.124844083	0.130465914	0.133082479	0.131920614	0.122207127	0.108894459	0.096118286	0.083802425	0.07331187	0.063456751	0.054609712	0.048103496
1.559149799	0.11255823	0.110604346	0.111935639	0.114549598	0.120096888	0.124720086	0.130403119	0.13310493	0.132024717	0.122333233	0.10910954	0.096312079	0.083911134	0.073394586	0.063562189	0.05464072	0.048093618
1.558040302	0.112440514	0.110449872	0.111763627	0.114431105	0.120021635	0.124651564	0.130363321	0.13315879	0.132139595	0.122524434	0.109303072	0.096494756	0.084023265	0.073487821	0.063631577	0.054669434	0.048076691
1.556932502	0.112374656	0.110384099	0.111707722	0.114368783	0.120006255	0.12467628	0.130449407	0.133290066	0.132366103	0.122743183	0.109567873	0.096730768	0.08417097	0.073601076	0.063752214	0.05471665	0.048094404
1.555826396	0.112126386	0.110114753	0.111417702	0.114091254	0.119793883	0.124507887	0.130314944	0.133212986	0.132369073	0.122805012	0.109656239	0.096786463	0.08421202	0.073629284	0.063772288	0.054704068	0.048029517
1.55472186	0.111985427	0.109915732	0.111270957	0.113901936	0.119704222	0.124467306	0.130279277	0.133275237	0.132453376	0.122992273	0.109796055	0.096917553	0.08428544	0.073719056	0.063815943	0.054665919	0.047963972
1.553619011	0.111775374	0.10964713	0.111056551	0.113647534	0.119549362	0.124342046	0.130170836	0.133227435	0.132441829	0.123103332	0.109891562	0.096984811	0.084368807	0.073778697	0.06384413	0.054663318	0.047925288
1.552517843	0.111518494	0.109374057	0.1108186	0.113415887	0.119350012	0.124206486	0.130087059	0.133183017	0.132463916	0.123215383	0.11001643	0.097102905	0.084517316	0.07388566	0.063923472	0.054709797	0.047944981
1.551418235	0.111290119	0.109132863	0.110579296	0.113233154	0.119216521	0.124085447	0.129994941	0.133148372	0.132489711	0.123347531	0.110142814	0.097229448	0.084671736	0.074011352	0.06397536	0.054774418	0.047961686
1.550320302	0.111180656	0.109001266	0.110467493	0.113175865	0.119177266	0.124090557	0.130039691	0.133250264	0.132625195	0.123554271	0.110378807	0.097445275	0.084864513	0.074148862	0.064088243	0.054846618	0.047991156
1.549224041	0.11115943	0.108943997	0.110384622	0.113197879	0.119209401	0.124122301	0.13015535	0.133438442	0.132864921	0.123804283	0.110708508	0.097710169	0.085121422	0.07433067	0.064215777	0.054919175	0.048074137
1.548129328	0.111027188	0.108817157	0.110276678	0.113136607	0.119190084	0.124081604	0.130228446	0.133552206	0.133037415	0.124003687	0.110958985	0.097962962	0.085321921	0.074497859	0.064311895	0.054952164	0.048138477
1.547036397	0.110922196	0.108704994	0.110146064	0.113005636	0.119163654	0.124027178	0.1302429	0.133611271	0.133170873	0.124176421	0.111202539	0.098159322	0.085486033	0.074611097	0.064368861	0.054982111	0.048155818
1.545945008	0.110825921	0.108560526	0.110057318	0.112872132	0.119079017	0.123947137	0.13024488	0.133691275	0.133267971	0.124342387	0.111419549	0.098308551	0.08562315	0.074709734	0.064443699	0.055026875	0.048194979
1.544855158	0.110702803	0.108419336	0.109955094	0.112725839	0.118995274	0.123895227	0.130240884	0.133749806	0.13341387	0.124546622	0.111636475	0.098524423	0.085790872	0.074819032	0.064495784	0.055083818	0.048269197
1.543766961	0.11042776	0.108192251	0.109719339	0.112496694	0.118822266	0.12374825	0.1301603	0.133711053	0.133452962	0.12467043	0.111775464	0.098655952	0.085865538	0.074879951	0.064571707	0.055145602	0.048265738
1.54268053	0.110204557	0.108050775	0.109526309	0.112301454	0.118677588	0.123635792	0.130077465	0.133693858	0.13351964	0.124814304	0.111908112	0.098765886	0.08596357	0.074940041	0.064617621	0.055182178	0.048243856
1.54159551	0.109983054	0.107863549	0.109345232	0.112143521	0.118513148	0.123515858	0.130017644	0.133693319	0.133580745	0.124947987	0.112021979	0.098899545	0.08606775	0.075006593	0.06468606	0.055186685	0.048249276
1.540512249	0.109706556	0.107563473	0.109065871	0.111887499	0.118297438	0.123371256	0.129898049	0.133585346	0.13356296	0.125033489	0.112089201	0.099032091	0.086152903	0.075061768	0.064705785	0.055213302	0.048257339
1.539430393	0.10942189	0.107279951	0.108775177	0.111595006	0.118076146	0.123184738	0.129767506	0.133454646	0.133455433	0.125072684	0.112096429	0.099090982	0.086144756	0.07508587	0.064717375	0.055181145	0.048216934
1.538350288	0.109284053	0.107128414	0.108640143	0.111458638	0.117951271	0.123134719	0.129734676	0.133465061	0.133505795	0.125240179	0.11221777	0.099274136	0.086257719	0.075205603	0.064762181	0.05519707	0.048247162
1.537271813	0.109120482	0.10693802	0.108448434	0.111314346	0.117811341	0.123070318	0.129694508	0.13348002	0.133562632	0.125359196	0.112393979	0.099440185	0.08634619	0.075296382	0.064825359	0.055200427	0.048279285
1.536194851	0.108999136	0.106813816	0.108326894	0.111212822	0.117749995	0.123060057	0.129702053	0.133571073	0.133693476	0.125526145	0.112595606	0.099615437	0.086454013	0.075425788	0.064894794	0.05524007	0.048279592
1.535119511	0.108880397	0.106754427	0.108240009	0.11115329	0.117728196	0.123068891	0.129729521	0.133703621	0.133857036	0.125732753	0.112845244	0.099792941	0.086593185	0.07556834	0.064991476	0.055265479	0.048279084
1.534045793	0.108829827	0.106691985	0.108163592	0.111131082	0.11772409	0.123079709	0.129765179	0.13386817	0.134066895	0.125946646	0.113120325	0.099988985	0.086820239	0.075762649	0.065089637	0.055362103	0.04833988
1.532973575	0.108638665	0.106510829	0.107951605	0.110979485	0.117614473	0.122962687	0.129668865	0.133861462	0.134104595	0.126057786	0.1132891	0.100105787	0.086927845	0.075839673	0.065134204	0.055375928	0.04832787
1.53190297	0.108557156	0.106371323	0.107834809	0.110899124	0.117542318	0.122907983	0.129656024	0.133932867	0.134223963	0.12627818	0.113465883	0.100276625	0.087108273	0.075950263	0.065229582	0.055429729	0.048359967
1.530833975	0.108389477	0.106187878	0.107622998	0.110711509	0.117399392	0.122769278	0.129608696	0.133898212	0.134228227	0.126436007	0.113581856	0.100411794	0.087220822	0.076023202	0.065275574	0.055444004	0.048349782
1.529766587	0.10824447	0.106027169	0.107423264	0.11054358	0.117254961	0.122658776	0.129578764	0.13391607	0.134291303	0.126529052	0.113706537	0.100520909	0.087310044	0.076108712	0.065317036	0.055465297	0.048319497
1.528700685	0.107940096	0.105747489	0.107154557	0.110275843	0.116991144	0.122468152	0.129422496	0.133792529	0.134229635	0.126532335	0.113744598	0.10058623	0.087334891	0.076097125	0.065304491	0.055409449	0.048227479
1.527636383	0.107763061	0.105545772	0.106958963	0.110061161	0.116809908	0.122330137	0.129361255	0.133723264	0.134244532	0.126589009	0.113843607	0.100693832	0.087432118	0.076133859	0.065295331	0.055375261	0.048174695
1.526573677	0.107547207	0.105334823	0.106744306	0.109831668	0.116602524	0.122200701	0.129259625	0.133649192	0.134258634	0.126624075	0.113926257	0.100809893	0.087498723	0.076158346	0.065285475	0.055365401	0.048126707
1.525512562	0.107366174	0.105183801	0.106602153	0.109696625	0.11649381	0.122123573	0.129195097	0.133673308	0.13435557	0.126723069	0.114094492	0.100967166	0.087623908	0.076216705	0.065324339	0.055402795	0.048159736
1.524452808	0.107182933	0.105048577	0.106461118	0.109582942	0.116398259	0.122026469	0.129138606	0.133690413	0.134448	0.126903075	0.114305798	0.101145125	0.087784037	0.076276042	0.065367278	0.055389172	0.048136559
1.523394867	0.107127849	0.104982933	0.106359658	0.109536349	0.116409237	0.122007188	0.129167203	0.133817259	0.134610983	0.127161913	0.11456001	0.101367396	0.087935318	0.076402764	0.065453891	0.055401571	0.048150255
1.52233828	0.107012636	0.10486793	0.106235731	0.109478193	0.116371748	0.121948331	0.129175298	0.133942886	0.134753179	0.127386109	0.114761501	0.101542931	0.088058813	0.076534189	0.065542445	0.055446165	0.048143786
1.521283271	0.106916468	0.104762185	0.106129018	0.109383735	0.116370403	0.121912028	0.129202951	0.134031344	0.134837218	0.12761316	0.114993091	0.101723705	0.088222756	0.076661378	0.065629761	0.055474825	0.048174759
1.520229838	0.106731557	0.104554902	0.105922387	0.109173368	0.116166002	0.121782021	0.129114651	0.133956218	0.134784465	0.12771018	0.115124802	0.101830226	0.08829584	0.07670359	0.065645865	0.055452311	0.048137966
1.519177975	0.10661123	0.104378294	0.105772535	0.109004247	0.116056791	0.121752949	0.129087054	0.133966718	0.134827076	0.12787215	0.115270604	0.102017629	0.088391713	0.076781691	0.065698654	0.055516948	0.048201386
1.518127568	0.10649046	0.104242664	0.105685881	0.108876552	0.115941461	0.121729065	0.129110831	0.134037564	0.134940519	0.128054625	0.115472451	0.102196521	0.088545278	0.076882942	0.065782836	0.055580507	0.048225258
1.517078725	0.106365189	0.104121577	0.10560196	0.108742936	0.1158911	0.121714955	0.129127189	0.13410421	0.135081807	0.128278725	0.115690682	0.102403558	0.088721773	0.077004477	0.065848806	0.055633667	0.048279172
1.516031444	0.106247768	0.104003496	0.105493661	0.10864611	0.115802958	0.121663211	0.129122761	0.134176648	0.135218676	0.128432247	0.115890643	0.102583177	0.08884941	0.077134239	0.065898057	0.05571451	0.048294773
1.51498572	0.106160843	0.103920357	0.105431858	0.108567245	0.115801133	0.121680994	0.129155616	0.134315121	0.135422978	0.128671801	0.11610288	0.102800742	0.089055802	0.077315675	0.066021507	0.055819678	0.048356565
1.513941438	0.106008831	0.103804444	0.105319384	0.10845027	0.115702246	0.121580809	0.129130872	0.134320682	0.135484492	0.128794738	0.116245648	0.102942601	0.089222136	0.07742289	0.066112938	0.055852444	0.048366439
1.512898708	0.105857693	0.103667151	0.105171545	0.108344548	0.115620495	0.121495132	0.129051657	0.134263136	0.135540264	0.128915169	0.116425183	0.103118069	0.089379177	0.077533761	0.066155278	0.055883452	0.048422786
1.511857525	0.105739908	0.103538397	0.104995556	0.108252098	0.115504573	0.121436095	0.129023275	0.134232152	0.135562348	0.129031176	0.116582229	0.103315924	0.089506766	0.077653037	0.066222656	0.055938356	0.048470897
1.510817775	0.105603504	0.103376373	0.104815057	0.108101851	0.115346145	0.121301334	0.128968034	0.134175496	0.135553487	0.129142723	0.116735894	0.103485155	0.089636255	0.077740757	0.066284655	0.055919108	0.048467391
1.509779565	0.105463626	0.103209907	0.104630861	0.107994251	0.115234029	0.121176973	0.128928052	0.134166732	0.135572705	0.1292601	0.116897816	0.103630612	0.089729346	0.077801873	0.06629627	0.055865469	0.048433297
1.508742894	0.105344517	0.10306858	0.104515221	0.107899948	0.115121185	0.121098197	0.128902729	0.13422112	0.135661168	0.129422857	0.117084862	0.103809535	0.089830078	0.077890559	0.066290367	0.055838397	0.04837694
1.507707758	0.10524772	0.102947477	0.104435507	0.107772428	0.115065271	0.121048531	0.128921696	0.134311618	0.135756008	0.129628526	0.11728806	0.104001119	0.089962357	0.077973195	0.066374138	0.055891772	0.048352782
1.50667404	0.105152085	0.102830611	0.104350566	0.107612106	0.114979922	0.120984114	0.128886849	0.134372499	0.135867715	0.129817471	0.117495204	0.10414796	0.090095831	0.078048114	0.066419073	0.055943759	0.048351118
1.505641851	0.105031131	0.102713568	0.104253286	0.10748574	0.114930575	0.1209778	0.128872231	0.134476294	0.135976949	0.130025847	0.117683384	0.104316705	0.0902355	0.078157987	0.066505557	0.056039371	0.048374861
1.504611187	0.104927322	0.102577422	0.104140177	0.107373441	0.114836486	0.120955227	0.128837107	0.134495932	0.136077955	0.130189621	0.117902029	0.104490235	0.09038271	0.078282056	0.066584146	0.056115413	0.048370135
1.503582044	0.104824572	0.10248087	0.103975835	0.107243685	0.114764537	0.120927832	0.128814103	0.134546984	0.136210801	0.130348682	0.118117074	0.104670202	0.090540742	0.078427176	0.066681127	0.056188321	0.048453816
1.502554307	0.104643166	0.102288996	0.103751232	0.107041441	0.114595581	0.12079197	0.128711443	0.134478856	0.136226862	0.130404568	0.118219996	0.104775134	0.090637771	0.078508101	0.066712573	0.056178518	0.048472665
1.501527975	0.104441707	0.102133395	0.103622089	0.106899125	0.114510398	0.120697768	0.128689786	0.134510762	0.136267524	0.130502145	0.118379726	0.104919928	0.09076095	0.078591215	0.066793745	0.056192797	0.048497253
1.500503266	0.104224779	0.101919387	0.103410833	0.106697094	0.114333122	0.120569136	0.128598671	0.13444836	0.136280847	0.130574425	0.118523976	0.105069663	0.090854111	0.078649655	0.066820275	0.056185522	0.048530316
1.499479954	0.104074436	0.101770953	0.103288985	0.106593721	0.114238836	0.120479269	0.128583285	0.134465547	0.136342581	0.130743067	0.118682918	0.105253071	0.090981074	0.078720195	0.066877922	0.05619643	0.048594277
1.498458258	0.103895266	0.101562019	0.103177224	0.106450065	0.114119754	0.120357731	0.128527368	0.134414221	0.136336791	0.130901223	0.118848498	0.10539258	0.091100442	0.078771848	0.066951394	0.056228301	0.048570714
1.497437843	0.103783461	0.101493738	0.103132369	0.106397411	0.114069565	0.120312055	0.12859722	0.134515222	0.136449359	0.131124336	0.119100815	0.105590965	0.091261781	0.078882416	0.067014426	0.056254837	0.048570593
1.496418927	0.103694574	0.101394218	0.103030938	0.106323054	0.113938469	0.120279972	0.128570212	0.134579051	0.136539066	0.131287504	0.119300297	0.105749652	0.091422008	0.0789767	0.067068226	0.056240816	0.048543437
1.495401617	0.103613369	0.101334422	0.102979415	0.106271992	0.113875571	0.120237236	0.128559193	0.134643043	0.136681866	0.131456741	0.119499952	0.105941864	0.091594036	0.079084786	0.067129169	0.056231261	0.048519514
1.49438569	0.103489158	0.101245985	0.102855772	0.106130473	0.113766774	0.120157772	0.128557099	0.134690271	0.136771528	0.131594384	0.119665781	0.106088916	0.091724879	0.079204113	0.067168067	0.056239809	0.048506873
1.493371141	0.103393737	0.101155676	0.102722332	0.106011054	0.113650421	0.120109655	0.128560928	0.134768814	0.136876628	0.131751091	0.119849496	0.106263554	0.09186125	0.079295056	0.067184986	0.056247252	0.048519142
1.492358079	0.103272152	0.10100506	0.102570896	0.105850976	0.113529441	0.120057829	0.128472792	0.134744999	0.136944032	0.131854408	0.120012171	0.106420497	0.092012387	0.079338742	0.06723375	0.05627861	0.048558202
1.4913465	0.103140549	0.100835553	0.102416269	0.105736591	0.113427686	0.119966434	0.128397759	0.134642952	0.137016412	0.132006646	0.120164788	0.10658436	0.092161203	0.079415506	0.06725809	0.056350091	0.048620884
1.490336401	0.102986774	0.100644548	0.102235788	0.105632788	0.113336111	0.119870692	0.128337401	0.134629879	0.137029679	0.132138715	0.120342285	0.106713676	0.092278594	0.079487852	0.067237328	0.056403484	0.048648956
1.489327669	0.102855788	0.100493924	0.102071015	0.10552273	0.113227149	0.119802726	0.128261358	0.134597045	0.137070605	0.132241075	0.120537733	0.106840144	0.092448171	0.079531476	0.067300124	0.056452268	0.048699828
1.488320519	0.102696378	0.100357259	0.101942691	0.105401796	0.113151666	0.119768357	0.128250625	0.134581379	0.137149384	0.132367323	0.120730276	0.107013776	0.092594601	0.079618748	0.067382606	0.056493069	0.048729192
1.487314731	0.102592726	0.100234911	0.101855935	0.105359654	0.113101482	0.11971299	0.128298471	0.134648464	0.137246289	0.132588294	0.120961711	0.107243291	0.09275245	0.079805015	0.067484553	0.056549484	0.048771911
1.486310411	0.102473613	0.100142003	0.101776277	0.105256415	0.113038645	0.11968618	0.128328856	0.134746668	0.137293498	0.132758686	0.121225148	0.107454041	0.092891316	0.079907407	0.067556208	0.056578881	0.048782844
1.485307445	0.102162027	0.099888388	0.101509847	0.104951529	0.112773069	0.119447898	0.128144606	0.134549034	0.137163605	0.132707202	0.121209888	0.10745078	0.092897895	0.079871351	0.067548084	0.056520375	0.04874553
1.484305941	0.101966905	0.099709564	0.101367316	0.104758019	0.112645237	0.119323844	0.128060739	0.13451362	0.137136071	0.132824125	0.121293868	0.107591739	0.092955727	0.079924964	0.06754836	0.056515403	0.048687813
1.483305895	0.101850284	0.09955672	0.101249037	0.104625851	0.112545991	0.119166824	0.127990869	0.134503912	0.137171246	0.132931141	0.121412777	0.107715449	0.093085226	0.079980813	0.067499098	0.056489718	0.048631898
1.482307303	0.101662479	0.099390676	0.101027229	0.104447833	0.112352629	0.118984663	0.127819586	0.134409931	0.137131567	0.132923572	0.121413335	0.107738686	0.093143706	0.079955892	0.067450162	0.056434544	0.048557758
1.481310055	0.10157243	0.099290563	0.100894418	0.104314815	0.112241336	0.118833881	0.127742488	0.134396004	0.137231825	0.133025484	0.121497482	0.10785852	0.093239566	0.080041292	0.067464636	0.056410757	0.048516186
1.480314256	0.101691239	0.099358495	0.1009997	0.104389002	0.112346741	0.118952792	0.127921141	0.134638622	0.137557747	0.133387662	0.121870885	0.108205567	0.093515992	0.08025888	0.067591818	0.056487212	0.048533828
1.479319903	0.101587584	0.099244914	0.100920028	0.104301797	0.11227029	0.118877084	0.127908393	0.134691089	0.13766399	0.133520169	0.122061505	0.108386664	0.093666038	0.080360928	0.067644945	0.056504887	0.048525881
1.478326884	0.101335945	0.099039571	0.100694468	0.104078832	0.112053986	0.118629783	0.12772857	0.134555448	0.137503484	0.133495649	0.122117058	0.108439136	0.093686129	0.080394706	0.067680437	0.056536551	0.048564721
1.477335413	0.101237042	0.098984917	0.100685058	0.103995883	0.112044281	0.118623761	0.127828368	0.134644529	0.137622924	0.133727991	0.122452	0.108693851	0.093879701	0.0805601	0.067795174	0.056656683	0.048661054
1.476345271	0.101140338	0.098892204	0.100622096	0.103936177	0.11200961	0.118639764	0.1278738	0.134734542	0.137726237	0.133929962	0.122700989	0.10891388	0.094069201	0.080737773	0.06794083	0.05676907	0.048755273
1.475356562	0.101038817	0.098795023	0.100547047	0.103876193	0.111961175	0.11864395	0.127882722	0.134846615	0.137839612	0.13415231	0.122927077	0.109124528	0.094270034	0.080882993	0.068108804	0.056873756	0.048872446
1.474369176	0.100950045	0.098732404	0.100475675	0.103801149	0.111883119	0.118628965	0.127847991	0.134884458	0.137978569	0.134346884	0.123184164	0.109346675	0.094436492	0.081016291	0.068219039	0.056937229	0.048981438
1.473383218	0.100931397	0.09871353	0.100440835	0.103809637	0.111879935	0.118741334	0.127897913	0.135007372	0.138250782	0.13466116	0.123473159	0.109635798	0.094631531	0.081168435	0.068364988	0.057007519	0.049013495
1.472398685	0.100800565	0.098584358	0.100283097	0.103712588	0.111758421	0.118659159	0.127813979	0.135003178	0.138312978	0.134820311	0.123601545	0.109784337	0.094711486	0.081225447	0.068399054	0.056991838	0.049008223
1.471415466	0.100590944	0.098392024	0.100068994	0.103525877	0.111527599	0.118502001	0.127667937	0.134950049	0.138266955	0.134900497	0.123694614	0.109851149	0.094754184	0.081216838	0.068302964	0.056882521	0.048905499
1.470433773	0.100374906	0.098196409	0.099862081	0.103320761	0.111293148	0.118333473	0.127537136	0.13479243	0.138187781	0.134899363	0.123724338	0.109858495	0.094768841	0.081208509	0.06819336	0.056781214	0.048760499
1.469453389	0.100258923	0.098050058	0.099680488	0.10318117	0.111196884	0.118229906	0.12749413	0.134755229	0.138169803	0.135022618	0.123812392	0.109941822	0.094849831	0.081236045	0.068167144	0.056722838	0.04868059
1.468474417	0.100182582	0.097929923	0.099597446	0.103038564	0.111109065	0.118126136	0.127445097	0.134735837	0.138195163	0.135135628	0.123954228	0.110030521	0.094981109	0.081230835	0.068144301	0.056644947	0.048645594
1.467496749	0.100033841	0.097720844	0.099422147	0.102847598	0.110914222	0.118013358	0.127289441	0.134600259	0.138140229	0.135117655	0.123992189	0.110061274	0.095023734	0.081213402	0.068077944	0.056587183	0.048564943
1.466520593	0.099951455	0.097579911	0.099323532	0.102716726	0.110829944	0.117930286	0.127229593	0.134522314	0.138183524	0.135222993	0.124107601	0.110219565	0.095126115	0.08125698	0.068125532	0.056612271	0.048590744
1.46554563	0.099840725	0.09746045	0.099204995	0.102615248	0.110771222	0.117840557	0.127143464	0.134533838	0.138246064	0.135382411	0.1243439	0.110437633	0.095255342	0.081351406	0.068215104	0.056681465	0.048681678
1.464572278	0.099693615	0.097369072	0.099130466	0.10253564	0.110665629	0.117799402	0.12708773	0.134557928	0.138328923	0.13552333	0.124564187	0.110610878	0.095434327	0.081445915	0.068290457	0.05678002	0.048729901
1.463600114	0.099527167	0.097240263	0.09900166	0.102421156	0.110535121	0.117735059	0.127061572	0.134554766	0.138354329	0.135628414	0.124728989	0.110774884	0.095582104	0.081622391	0.068349293	0.056918128	0.048794859
1.462629344	0.099403788	0.097177685	0.098924516	0.102350124	0.110486105	0.117674292	0.127079965	0.134624624	0.138448809	0.135863809	0.12496436	0.111024976	0.095796368	0.081810093	0.068502798	0.057037478	0.048885006
1.461659967	0.099269592	0.09711214	0.098879604	0.10226611	0.110470108	0.117634457	0.127094185	0.134697694	0.138551416	0.136049742	0.125226058	0.111253774	0.096037719	0.08194589	0.068648681	0.057123107	0.048958758
1.460691873	0.099218646	0.097035158	0.098849594	0.102180967	0.110436813	0.117587344	0.127095883	0.134748677	0.138654028	0.136226555	0.125449083	0.111476143	0.096214929	0.082058521	0.068698909	0.057182722	0.04895589
1.459725271	0.099087287	0.096854847	0.098685101	0.102015863	0.110271938	0.11741289	0.126984694	0.134656112	0.138605913	0.136286518	0.125523244	0.111602693	0.0962696	0.082133079	0.068692665	0.057197064	0.048949732
1.458759947	0.099024585	0.09677525	0.098590938	0.101988387	0.110219864	0.117361819	0.126940255	0.134723961	0.138724073	0.136479642	0.125707432	0.111779276	0.096425917	0.08220145	0.068741195	0.057182815	0.048948971
1.4577959	0.098967695	0.096718583	0.098519406	0.101927951	0.110130892	0.117361579	0.126934578	0.134794187	0.13883595	0.136641368	0.125947586	0.111932187	0.096580409	0.082260821	0.06875555	0.057187315	0.048939367
1.456833439	0.098811059	0.09657654	0.098345106	0.101800599	0.109929803	0.117235953	0.126830416	0.134686511	0.138786308	0.13671789	0.126044285	0.11197255	0.096610089	0.082272095	0.068705135	0.057161654	0.048878209
1.455872143	0.098616126	0.096454251	0.098213124	0.101670365	0.109749394	0.117104282	0.126757779	0.134635115	0.138765532	0.136806996	0.126088352	0.112032157	0.096645065	0.082300873	0.06871964	0.057134924	0.048869276
1.45491222	0.098541167	0.096392026	0.098196779	0.101626443	0.109669393	0.117059813	0.126764145	0.134689178	0.138862574	0.136997037	0.126296668	0.112197712	0.096810864	0.082383276	0.068786223	0.057124662	0.048886757
1.453953562	0.098304773	0.096178645	0.098015771	0.101440675	0.109463015	0.116870921	0.126597491	0.134537004	0.138710759	0.136988873	0.12634079	0.112260273	0.096812085	0.082395797	0.06875486	0.057077755	0.048852246
1.452996374	0.098131274	0.096004528	0.09786857	0.101266432	0.109326342	0.116684439	0.126436326	0.134418074	0.138586629	0.137035943	0.126403872	0.112337289	0.096873266	0.082444039	0.068768545	0.057059141	0.048868085
1.452040445	0.098070209	0.095897065	0.097799742	0.1011999	0.109258669	0.11664327	0.12640392	0.134471814	0.138683244	0.137178664	0.12660771	0.112538714	0.097055489	0.082584265	0.068867588	0.057106729	0.048942301
1.451085877	0.098049259	0.095823829	0.097704581	0.101168773	0.109208288	0.116640817	0.126418039	0.134523604	0.138819786	0.137366998	0.126860331	0.112759436	0.097291683	0.082728585	0.068934409	0.05714414	0.048992583
1.450132667	0.097976042	0.095742096	0.097602273	0.10110683	0.109212748	0.116608555	0.126463493	0.134593352	0.138937903	0.13756831	0.127098395	0.112972271	0.097464834	0.082896539	0.069029034	0.057235068	0.049050014
1.449180709	0.09799636	0.095747388	0.097586614	0.101106281	0.109231961	0.11667155	0.126577652	0.134735393	0.139190493	0.1378574	0.12741686	0.113252097	0.097749428	0.083082716	0.069221296	0.057346411	0.049147257
1.448230102	0.097970577	0.095712986	0.097534793	0.10106604	0.109220192	0.116680138	0.126621421	0.134819231	0.139396247	0.138066705	0.127631395	0.113513236	0.097955322	0.083206776	0.069330492	0.057439534	0.049210977
1.447280948	0.097816156	0.095607916	0.0974109	0.10095241	0.109120493	0.116542818	0.126570966	0.134769496	0.13940564	0.138162905	0.127717015	0.113655909	0.098045432	0.083260312	0.069377988	0.057435374	0.049222992
1.446332832	0.09765385	0.095480942	0.097284399	0.100797643	0.109007864	0.116383354	0.126488696	0.134736452	0.139349429	0.138262305	0.127857395	0.113745262	0.098135293	0.083303693	0.069410246	0.057472572	0.049219649
1.445386368	0.097407106	0.095275484	0.097094428	0.100543639	0.108740401	0.116157566	0.126248803	0.134551776	0.139183703	0.138170768	0.127869654	0.113754356	0.098117658	0.083213079	0.069330514	0.057398513	0.049140659
1.444440937	0.097289801	0.095148212	0.096995923	0.100389063	0.108584754	0.116016919	0.126167977	0.134459781	0.139143139	0.138227029	0.128008574	0.113839615	0.098155061	0.083202829	0.069281556	0.057357806	0.049065004
1.443496947	0.097158258	0.094977692	0.096871467	0.100263405	0.108424148	0.115878132	0.126084441	0.134408839	0.139145464	0.138324008	0.128170026	0.113959679	0.098196666	0.083206011	0.069245998	0.057291322	0.048940408
1.442554292	0.097048136	0.094835087	0.096731685	0.100102274	0.108267978	0.115758061	0.125959616	0.134364233	0.139120065	0.138412328	0.128300115	0.114059298	0.098210791	0.083186829	0.069165612	0.057222758	0.048832175
1.441612868	0.096878939	0.094708598	0.096588974	0.099968099	0.108096673	0.115622298	0.125828852	0.134230832	0.139090668	0.138423563	0.128399794	0.114165412	0.098230365	0.083173263	0.06912421	0.057137195	0.048792745
1.440672876	0.096830759	0.094607423	0.096529426	0.099934989	0.108042328	0.115603976	0.125815143	0.134211695	0.13915504	0.138557121	0.128603448	0.114313439	0.098360126	0.083279766	0.069193684	0.05718073	0.048817656
1.439734007	0.096672921	0.094458657	0.09640171	0.099807647	0.107936129	0.115468243	0.125692112	0.134199278	0.139134053	0.138631985	0.128701586	0.114443045	0.098473926	0.083369942	0.069232889	0.05720458	0.048834845
1.438796565	0.096521131	0.09432657	0.096275087	0.099680864	0.107798842	0.11533293	0.125584637	0.134136325	0.139109276	0.138699392	0.1288229	0.114528912	0.098597772	0.083449022	0.069267983	0.057218506	0.048888617
1.437860241	0.096469377	0.094283785	0.096267021	0.099656602	0.1077642	0.115355574	0.125640104	0.134223816	0.139282417	0.138904431	0.129117967	0.114786375	0.098853897	0.083635431	0.069399605	0.05734053	0.049001703
1.436925439	0.096490569	0.094292293	0.096291164	0.099663484	0.107818797	0.115421329	0.125729737	0.134404145	0.139494606	0.139175955	0.129436438	0.115102637	0.09913545	0.083882082	0.069590843	0.057484683	0.049097371
1.435991751	0.096524941	0.094358807	0.096329124	0.099711613	0.10785514	0.115487791	0.125838257	0.134591558	0.139769096	0.139509439	0.129749302	0.115449967	0.099414157	0.08410883	0.069724683	0.057557225	0.049191611
1.435059479	0.096436835	0.094308728	0.096271051	0.099659652	0.107794175	0.115445197	0.125847625	0.134644363	0.139879626	0.139700082	0.129960585	0.115642014	0.099569185	0.08421824	0.069791607	0.057582992	0.049221748
1.434128416	0.096379896	0.094273221	0.096169717	0.09959197	0.107776996	0.115433845	0.1258582	0.134711922	0.139981932	0.1398784	0.130134878	0.115846202	0.099728466	0.084335092	0.069842221	0.057613137	0.049238579
1.433198661	0.096238074	0.094173273	0.096023834	0.099474687	0.107681713	0.115322677	0.125734486	0.134679291	0.139946803	0.1399765	0.130240325	0.1159522	0.099775472	0.08433492	0.069844269	0.057568718	0.049171142
1.432270212	0.09604717	0.093974784	0.095849914	0.09931006	0.107486938	0.115145879	0.125569042	0.134564067	0.139835862	0.139971627	0.130241388	0.115985616	0.099778187	0.084271182	0.069764654	0.057498602	0.049081261
1.431342965	0.095777588	0.093767028	0.095646333	0.099058162	0.107248482	0.114889294	0.125355596	0.134425905	0.139701094	0.139921566	0.130276304	0.115940248	0.09977916	0.084202967	0.069688041	0.057419192	0.048943662
1.430417019	0.09571869	0.093681451	0.095579368	0.098970811	0.107124224	0.114818707	0.125253036	0.134389844	0.139728555	0.140036597	0.130459486	0.116050623	0.099865088	0.084243875	0.069687873	0.057405071	0.048920191
1.429492371	0.095617764	0.093572493	0.095541914	0.098927929	0.107002628	0.114744334	0.125156303	0.134351976	0.139743221	0.140166539	0.130658361	0.116183336	0.099964709	0.084281642	0.069691999	0.057431315	0.048923999
1.428569018	0.095516192	0.093459934	0.095426769	0.098835903	0.106893965	0.114621778	0.125083909	0.13428486	0.139746044	0.140303372	0.130812075	0.116303412	0.100122396	0.084370142	0.069736526	0.057515114	0.048954177
1.427646857	0.09545856	0.093370574	0.095321508	0.098732281	0.106781874	0.114536205	0.125047324	0.134224619	0.139822991	0.140472476	0.1309877	0.116480522	0.10027516	0.084507663	0.06980164	0.057571767	0.049035238
1.426725985	0.095465479	0.093294329	0.09526296	0.098691196	0.106768084	0.114567218	0.125100783	0.134249908	0.139947753	0.140683951	0.13119677	0.116761317	0.100477076	0.08466573	0.069929688	0.057702055	0.049182593
1.425806401	0.09523306	0.093120382	0.095095057	0.098519222	0.10663558	0.114421706	0.124997397	0.134119708	0.139902091	0.140712322	0.131262774	0.116884291	0.100585397	0.084713192	0.069963423	0.057757927	0.049249997
1.424888102	0.09511678	0.093002307	0.095003596	0.098382668	0.106557188	0.114300758	0.124938225	0.134088778	0.139908193	0.140801584	0.131377846	0.1170368	0.100715206	0.08482322	0.070034542	0.057809766	0.049267931
1.423970985	0.095058755	0.092913707	0.09497883	0.098297193	0.106487778	0.114247961	0.124917795	0.134098584	0.139981003	0.140904942	0.131545135	0.117181449	0.100852216	0.084956385	0.070068189	0.057826234	0.04929254
1.423055247	0.095001401	0.092876657	0.094924388	0.098244053	0.106429197	0.114184458	0.124847334	0.134143483	0.140023786	0.141037157	0.131760446	0.11729964	0.101000259	0.08498797	0.070123937	0.05783218	0.049273633
1.422140586	0.094880569	0.092780842	0.094794828	0.098120676	0.106282518	0.114020581	0.12466748	0.134067662	0.13996727	0.141137969	0.13184932	0.117376172	0.101049578	0.084961636	0.070094563	0.057727364	0.049164502
1.4212272	0.094916838	0.092778313	0.094765382	0.098061696	0.106234232	0.11400249	0.124695949	0.13414325	0.140040591	0.141357313	0.132075868	0.11757533	0.101189909	0.085050336	0.070113035	0.057707684	0.049147439
1.420315086	0.094825362	0.092684387	0.094672851	0.097935236	0.106077712	0.113909738	0.124637366	0.134077882	0.140045517	0.141454583	0.1322245	0.117679605	0.10126196	0.085105518	0.070092362	0.057631218	0.049098639
1.41940434	0.094701771	0.092565653	0.094523979	0.097786032	0.105933475	0.113758994	0.124507007	0.13397445	0.13999136	0.141495495	0.132328753	0.117772338	0.101328603	0.085091076	0.070083172	0.057547558	0.049040426
1.418494761	0.094554464	0.092398234	0.094414689	0.09764578	0.105803493	0.113617262	0.124406713	0.133894986	0.139943995	0.141554481	0.132409062	0.117894936	0.101384229	0.085128737	0.070046869	0.057531219	0.048985342
1.417586347	0.094482979	0.092357179	0.094411776	0.097597506	0.10572273	0.113557363	0.124416459	0.133930683	0.140015749	0.141700723	0.132610352	0.118096395	0.101533927	0.085230421	0.07009066	0.057572143	0.049021071
1.416679294	0.094360133	0.092238212	0.094322149	0.097529491	0.105627557	0.113471747	0.124292262	0.133896519	0.140027966	0.141776438	0.132758457	0.118216864	0.101657592	0.085315553	0.070125388	0.057595132	0.049020375
1.415773302	0.094292455	0.092201282	0.094275047	0.097491957	0.105588596	0.113417237	0.124261381	0.133906617	0.140108866	0.141911485	0.132921591	0.118393098	0.101843117	0.085380074	0.070205772	0.057655483	0.049063944
1.414868665	0.094193207	0.092121972	0.094199558	0.097420746	0.105467609	0.113344386	0.124186265	0.133864421	0.140096879	0.142006265	0.133029625	0.118547957	0.101958173	0.085474693	0.070252882	0.05774731	0.049157382
1.413965282	0.094077303	0.091989523	0.094094199	0.097308068	0.105334543	0.113260371	0.124102188	0.133775406	0.140089836	0.142079233	0.133123725	0.118654968	0.102076441	0.085539566	0.070309334	0.057785967	0.049224473
1.413063052	0.09394652	0.091846794	0.093968802	0.09720316	0.105269674	0.113165981	0.124027361	0.133695953	0.140084481	0.142148803	0.133255622	0.118746666	0.102164934	0.085626317	0.070360448	0.057817695	0.049272362
1.41216207	0.093851334	0.091775117	0.093867624	0.097104977	0.105140235	0.113060748	0.12395077	0.133647637	0.140083996	0.142246254	0.133362761	0.118907984	0.102246444	0.085682406	0.070409289	0.057847778	0.049275211
1.411262335	0.093777059	0.091633201	0.093721973	0.096994216	0.105016515	0.112935751	0.123848787	0.133632432	0.140076983	0.142345659	0.133501924	0.119070139	0.102296869	0.0857248	0.070426296	0.057858586	0.049310317
1.410363843	0.093738007	0.091603818	0.093698473	0.096955507	0.104976805	0.112868344	0.123853244	0.133690831	0.140235112	0.14255551	0.133754444	0.119297138	0.102460877	0.085809277	0.070510527	0.05787646	0.049303053
1.409466495	0.093654063	0.09157552	0.093645384	0.096914272	0.104916516	0.112783747	0.123809858	0.133740107	0.140301781	0.142686265	0.133974651	0.119457007	0.102590323	0.085848679	0.070531747	0.057888655	0.049306841
1.408570288	0.093525575	0.091436689	0.093521956	0.096752312	0.104696036	0.112612388	0.123625228	0.133627534	0.140208641	0.142673601	0.134027483	0.119487933	0.102624638	0.085832946	0.070494529	0.057859819	0.049267388
1.407675415	0.09335336	0.091255624	0.093351579	0.096561004	0.104517928	0.112378774	0.123449681	0.133446902	0.140110545	0.142631069	0.13404821	0.119500715	0.102625989	0.085832831	0.070458853	0.057823431	0.049242093
1.406781678	0.093186968	0.091134838	0.09325392	0.096427619	0.104362463	0.112231202	0.123331288	0.133328026	0.140051928	0.142663975	0.134123984	0.119565395	0.102711641	0.085878555	0.0704722	0.057816288	0.049230383
1.405889271	0.093021005	0.090963121	0.093113279	0.09625917	0.104212373	0.112076036	0.123162342	0.133198899	0.139937248	0.142677098	0.13419215	0.119621815	0.102769558	0.085880865	0.070436826	0.057804251	0.049234504
1.404997994	0.092833013	0.090795122	0.09296052	0.09607993	0.104009461	0.111911476	0.122987329	0.133025248	0.139872313	0.142728787	0.134232709	0.119669464	0.102817148	0.085925461	0.070425094	0.057760911	0.049207646
1.404107847	0.092674192	0.090691409	0.092800156	0.095945152	0.103866896	0.111770202	0.1228785	0.132940797	0.139842326	0.142804031	0.134325591	0.119826248	0.102929369	0.085981381	0.070437818	0.057799503	0.049215541
1.403219021	0.092609083	0.090655521	0.092801103	0.095919736	0.103811479	0.111757333	0.122885383	0.13298672	0.139907002	0.142993403	0.134571668	0.120012642	0.103128877	0.086113664	0.070531482	0.057851512	0.049234217
1.402331319	0.092536686	0.09058604	0.09273582	0.095852862	0.103739376	0.111671063	0.122799214	0.132992262	0.139917107	0.143090648	0.134750026	0.120140139	0.103266194	0.086226328	0.070605386	0.057881901	0.04927379
1.401444837	0.092510327	0.090531209	0.092650381	0.095837199	0.103667169	0.111631935	0.122753808	0.132994009	0.139967479	0.143212872	0.134931669	0.120296209	0.103436492	0.086344281	0.07068384	0.05791795	0.049328242
1.400559475	0.092512287	0.090457873	0.092588585	0.095782846	0.103631907	0.111570453	0.122698819	0.132989125	0.139991767	0.143343717	0.135127948	0.12048158	0.10360173	0.086459806	0.07076656	0.057989434	0.049412631
1.399675423	0.092532024	0.090442263	0.092601457	0.095780653	0.10365182	0.111575238	0.122710542	0.133062662	0.140115914	0.143565401	0.135407319	0.12070308	0.103800636	0.086584402	0.070864647	0.058005141	0.049452254
1.398792487	0.092493115	0.090350779	0.092493438	0.095692087	0.103581413	0.111475118	0.122608681	0.133059087	0.140160863	0.143706116	0.135538539	0.120878587	0.1039089	0.086653161	0.070884936	0.058023153	0.049482538
1.397910761	0.092363524	0.090251296	0.092379337	0.095521584	0.103450423	0.111351074	0.122484805	0.132943917	0.140134773	0.143773955	0.1356155	0.120987123	0.103971237	0.086666383	0.07089837	0.058074389	0.049474323
1.397030241	0.092215791	0.090114533	0.092303477	0.095364448	0.103327607	0.111194089	0.122369229	0.132839198	0.140091681	0.143802113	0.135682042	0.121082909	0.103998969	0.086685609	0.070924381	0.0580928	0.049454243
1.39615083	0.092072113	0.089996068	0.092183039	0.095226805	0.103203547	0.111064715	0.122262964	0.132790225	0.140030696	0.143811131	0.135756341	0.121179256	0.104054467	0.086705758	0.070933234	0.05806903	0.049431256
1.395272621	0.091942228	0.089853006	0.092054573	0.095095251	0.103046764	0.11094455	0.122114061	0.132680034	0.139953721	0.143843932	0.135819151	0.12118393	0.104111487	0.086731827	0.070924243	0.058067647	0.049452759
1.394395612	0.091809058	0.089745492	0.091969375	0.094979045	0.102894398	0.110815188	0.121961487	0.13254909	0.139903523	0.143875118	0.135875594	0.121209365	0.104186364	0.08674082	0.070868748	0.058050256	0.049449749
1.3935198	0.091661475	0.089618177	0.091807463	0.094868182	0.102716501	0.110628047	0.121782886	0.132428855	0.139819165	0.143923965	0.135909186	0.121277333	0.104224831	0.086736191	0.070798925	0.057975698	0.049420685
1.392645183	0.091559744	0.089534205	0.091656913	0.094747044	0.102551265	0.110485468	0.121661395	0.132375689	0.139767754	0.14403383	0.136034119	0.121360796	0.104292956	0.086758717	0.070756454	0.057951365	0.04939748
1.391771664	0.091507212	0.089527359	0.091581024	0.094709083	0.102431848	0.110388807	0.121618006	0.132348348	0.1398003	0.144226918	0.136200976	0.121489013	0.104383328	0.086817435	0.070734017	0.057955284	0.049388934
1.390899239	0.091328513	0.089372609	0.091410284	0.094509704	0.102208545	0.11010525	0.121405371	0.13216972	0.139642574	0.144155383	0.136141956	0.121545274	0.104327894	0.086769825	0.070661277	0.057914712	0.049326446
1.390028098	0.09124934	0.089280313	0.091274694	0.094380109	0.102086333	0.109961314	0.121298023	0.132079188	0.13957249	0.144194027	0.136255188	0.121680897	0.104395382	0.086789846	0.070709531	0.057890117	0.049301466
1.389158047	0.091212192	0.08922178	0.091246797	0.094317654	0.102004567	0.109902868	0.121278128	0.132037369	0.139630958	0.14433066	0.136451356	0.121822549	0.104528373	0.086882431	0.070776764	0.057891009	0.049303488
1.388289275	0.091065847	0.089091117	0.091157148	0.094223202	0.101840169	0.109778441	0.12114413	0.131914984	0.139597594	0.144357076	0.136517182	0.121903733	0.104588093	0.086926354	0.070777721	0.057844777	0.04926592
1.387421589	0.090976312	0.088975333	0.091103987	0.094098034	0.101727114	0.109687519	0.12102979	0.131799687	0.139581518	0.144377482	0.136636672	0.12199775	0.104657055	0.086998174	0.070839539	0.057834423	0.049273798
1.386555081	0.090938667	0.088948282	0.091077873	0.094085694	0.101711089	0.109698501	0.121024898	0.131784378	0.139651959	0.144552541	0.136907749	0.122209338	0.104838795	0.087140616	0.070949742	0.057901424	0.049330445
1.385689654	0.090902901	0.088936876	0.091090256	0.094078461	0.101674783	0.109690265	0.121048128	0.131794698	0.139767304	0.144746793	0.13716354	0.122434927	0.10500463	0.08728567	0.071020032	0.05797761	0.049386532
1.384825402	0.090890069	0.088882731	0.09105466	0.094021087	0.101639506	0.109633288	0.121012742	0.131811503	0.139786177	0.144824971	0.137352539	0.122608956	0.105148561	0.087386488	0.071076795	0.058051321	0.049451791
1.383962322	0.090887298	0.088815872	0.090986226	0.093896462	0.101579391	0.109530502	0.120921356	0.131740988	0.139763991	0.144889919	0.137476249	0.122714728	0.105270284	0.087439993	0.071108252	0.058126174	0.049478731
1.383100411	0.090832934	0.088766368	0.090948055	0.093842417	0.101483347	0.109425389	0.12083577	0.131716318	0.139787196	0.145005698	0.137580933	0.122860237	0.105394708	0.087483817	0.071128619	0.05819378	0.049496226
1.382239572	0.090784137	0.088727355	0.09092709	0.093807376	0.101398225	0.109358805	0.12077914	0.131704462	0.139842004	0.145146373	0.137732182	0.122982283	0.105517351	0.087517224	0.071138416	0.058167513	0.04949126
1.381379993	0.090470464	0.088429851	0.090638014	0.093509917	0.101046528	0.108986862	0.12037391	0.131378627	0.139483029	0.144887922	0.137512604	0.122789141	0.105341153	0.087350231	0.070992469	0.058048724	0.049387022
1.380521388	0.0902777	0.088276974	0.090474163	0.093362886	0.100837072	0.108788536	0.120138913	0.131188926	0.139360767	0.144849139	0.13749829	0.122803761	0.105307531	0.087279332	0.070894376	0.05796068	0.049296265
1.379664037	0.090153928	0.088184163	0.090407615	0.093290776	0.100729606	0.108665076	0.120040648	0.131124363	0.139359961	0.144924941	0.137602497	0.12294627	0.10534219	0.087298267	0.070884953	0.057879259	0.049239068
1.378807751	0.090004297	0.08801297	0.090240424	0.093129808	0.100581327	0.108478117	0.119823875	0.130940695	0.139223468	0.144912093	0.137661682	0.123001429	0.105348354	0.087263037	0.07080239	0.057774003	0.049162293
1.377952713	0.089880176	0.087865153	0.090096697	0.092968365	0.10042451	0.108280042	0.119588285	0.13078851	0.139072413	0.144880711	0.137663908	0.123020861	0.105347752	0.087241604	0.070749998	0.057748998	0.049085034
1.377098642	0.089966839	0.087921553	0.090149251	0.093041241	0.100486899	0.10836614	0.119723366	0.130941372	0.139303677	0.145211754	0.138043082	0.123344849	0.105618413	0.08737606	0.07085268	0.057804108	0.049126592
1.376245816	0.089975192	0.087940169	0.090167145	0.093031006	0.100472391	0.108350211	0.119745075	0.130957936	0.139374547	0.145431836	0.138301085	0.123532835	0.105791334	0.087499892	0.070974166	0.057862006	0.049174006
1.375394045	0.089901814	0.087936077	0.090109317	0.0929969	0.100419158	0.108278976	0.11966749	0.130916466	0.139345477	0.145550804	0.138460627	0.1236514	0.105924351	0.087601477	0.071035425	0.057914199	0.049269224
1.374543514	0.089862878	0.087953161	0.090054093	0.092960002	0.100355253	0.108191766	0.119629245	0.13092559	0.139335943	0.145649193	0.138624433	0.123803013	0.106044022	0.08771013	0.071107841	0.057989854	0.049333897
1.373694034	0.089836093	0.087925771	0.090000676	0.092944402	0.100278643	0.108134908	0.119640628	0.130951131	0.139371002	0.145767502	0.138854276	0.123996877	0.106182437	0.087843295	0.071189184	0.058007246	0.049383553
1.372845696	0.089787847	0.087892121	0.089960886	0.092872212	0.100204089	0.10804479	0.11952874	0.130871305	0.139323309	0.145807109	0.138982408	0.124120033	0.106273098	0.087974062	0.071294584	0.058072261	0.049453455
1.371998406	0.089689652	0.087783066	0.089825905	0.092729145	0.100061556	0.107889873	0.119340316	0.13075975	0.139212301	0.145810528	0.139045122	0.124222128	0.106356888	0.088030734	0.07130894	0.058106731	0.049487295
1.371152253	0.089620635	0.087672904	0.089737145	0.092599872	0.099912018	0.107738979	0.119189119	0.130668347	0.139193139	0.145840383	0.139145482	0.124344119	0.106429692	0.0880678	0.071296962	0.058132506	0.04950836
1.370307235	0.089536768	0.087540018	0.089679028	0.092473363	0.099779394	0.107637169	0.119084381	0.130548983	0.139149637	0.145883917	0.13922944	0.124423488	0.106481726	0.088077343	0.071345275	0.058150945	0.049507737
1.369463444	0.089497967	0.087465375	0.089638724	0.092345731	0.099720261	0.107548217	0.118985117	0.130452506	0.139149017	0.145993579	0.139336381	0.124522665	0.106594363	0.088165465	0.07138535	0.058216654	0.049572938
1.368620506	0.089371236	0.087327018	0.08951197	0.092209526	0.099571338	0.107386349	0.118822604	0.130295504	0.139048727	0.145997927	0.139364283	0.124551847	0.10663848	0.088195707	0.07131515	0.05820381	0.049566618
1.367778882	0.08928526	0.087231381	0.089473994	0.092150197	0.099435527	0.107250747	0.118718895	0.130197593	0.139031335	0.146072603	0.139435579	0.124618534	0.106694184	0.088170252	0.071245955	0.058189405	0.049522176
1.366938292	0.089154511	0.087086952	0.089331617	0.092029226	0.099233491	0.107071754	0.118556946	0.130013645	0.138870546	0.146052895	0.139447188	0.124617455	0.106690062	0.088116728	0.071212049	0.058127104	0.049410053
1.366098826	0.089062176	0.087005522	0.089202773	0.091930346	0.099095824	0.10694813	0.118416992	0.129896658	0.138817471	0.146112956	0.139554913	0.124713752	0.106771464	0.088125941	0.07115663	0.058043026	0.049324558
1.365260483	0.088934471	0.086954874	0.089084187	0.091843019	0.098938761	0.106784332	0.118261002	0.129766415	0.138747116	0.146146511	0.139641872	0.12480697	0.106796297	0.088046874	0.071097743	0.057943463	0.049240051
1.364423168	0.088871273	0.086941679	0.089049218	0.091764965	0.098851036	0.106688792	0.118152584	0.129720059	0.13873634	0.14625922	0.139753765	0.124952041	0.106881252	0.088005274	0.071102979	0.057867368	0.049180499
1.363586971	0.088806172	0.086908723	0.088972934	0.091663213	0.098784486	0.106595545	0.11802921	0.129659612	0.138686796	0.146275383	0.139860988	0.12504686	0.106941735	0.088058163	0.071170991	0.05784111	0.049187593
1.362751889	0.088753596	0.08686855	0.088929477	0.091633539	0.09875668	0.106553843	0.117962299	0.129643666	0.138709283	0.146360041	0.140047415	0.125186973	0.107055219	0.088166198	0.071219717	0.057862345	0.049253777
1.36191783	0.088668857	0.086831204	0.08887029	0.091581395	0.09866037	0.106417228	0.117834592	0.129583787	0.138688912	0.146417344	0.140159258	0.125303496	0.107151086	0.088237026	0.071272651	0.057911552	0.049298257
1.361084974	0.088600136	0.086746089	0.088827579	0.091481975	0.098574223	0.106339767	0.117737047	0.129512171	0.138652123	0.146513783	0.140285783	0.125419245	0.107283103	0.088303508	0.071327357	0.057984908	0.049318507
1.360253135	0.088585953	0.086714561	0.088780071	0.091435743	0.098526326	0.106275015	0.117702282	0.129519207	0.13868123	0.14664717	0.140484475	0.1255917	0.107443862	0.088437145	0.07141987	0.058069391	0.049360175
1.359422313	0.088531535	0.086668819	0.088712629	0.091381848	0.09845472	0.106158507	0.11763871	0.129471988	0.138687105	0.146793106	0.140682609	0.125783043	0.107579948	0.088576909	0.071476263	0.058078733	0.049398871
1.358592596	0.088538236	0.08666025	0.088680791	0.091328274	0.098384269	0.106065749	0.117576027	0.129460007	0.138698356	0.146944514	0.140851177	0.125988052	0.107746054	0.088699792	0.071560653	0.058142326	0.049454718
1.357763982	0.088455312	0.086539261	0.088579264	0.091230717	0.098254619	0.105950782	0.117453946	0.12932305	0.138617128	0.146978196	0.14093735	0.126073177	0.107819756	0.088767368	0.071610551	0.058162736	0.04950915
1.356936559	0.088405206	0.086458155	0.088494736	0.091188029	0.098191068	0.105845852	0.117360842	0.12926519	0.138586337	0.147035204	0.141042555	0.126190144	0.10792316	0.088898219	0.071691524	0.058201486	0.049593522
1.356110053	0.088302928	0.086321971	0.088345518	0.091044484	0.098023344	0.105652146	0.117174886	0.129081476	0.138447328	0.147015186	0.141051695	0.126202463	0.107903972	0.088877487	0.071651649	0.05821562	0.049628421
1.355284735	0.088102242	0.086093922	0.088145852	0.090820982	0.097726263	0.105437638	0.116911975	0.12877414	0.138187605	0.146792404	0.140930754	0.126068445	0.107847205	0.088749428	0.071557957	0.058165416	0.049526738
1.354460421	0.087921611	0.085935798	0.088002981	0.090661467	0.097510553	0.105222358	0.116681766	0.128535429	0.138007068	0.146670848	0.140850808	0.126002927	0.107787359	0.088635319	0.071491331	0.058084017	0.049441211
1.353637289	0.08777338	0.085793102	0.087881756	0.090467836	0.097326109	0.104959099	0.116464922	0.128330079	0.137835147	0.14656387	0.140787729	0.125964928	0.107744933	0.088542948	0.071371756	0.05801293	0.049357237
1.352815156	0.087645089	0.085653129	0.087759204	0.090302152	0.097079736	0.104723633	0.116248476	0.128127017	0.137694876	0.146458753	0.140774112	0.125968291	0.10770306	0.088436157	0.071255904	0.057912062	0.049259677
1.351994022	0.08748557	0.085506968	0.087667465	0.090201225	0.096888546	0.104558096	0.116057202	0.12792185	0.137575081	0.146389766	0.140811335	0.125980146	0.107730664	0.088349125	0.071186189	0.057801754	0.04914449
1.351174064	0.087425881	0.085458217	0.087596576	0.090148916	0.09679873	0.104408873	0.115919322	0.127828122	0.137516179	0.146492022	0.140899037	0.126108771	0.107766009	0.08834289	0.071144965	0.05780038	0.049151115
1.35035519	0.08737516	0.08541794	0.087547628	0.090066365	0.096717848	0.104290008	0.115791641	0.127718777	0.137479766	0.146604365	0.141037428	0.126245753	0.107835865	0.08841059	0.07110082	0.057807035	0.04914556
1.349537308	0.087323398	0.085383472	0.087509986	0.090029716	0.096639675	0.104224135	0.115704489	0.127649759	0.137434313	0.146688404	0.141196008	0.12640381	0.10792338	0.088505157	0.071133078	0.057829236	0.049183348
1.348720415	0.087248957	0.085326294	0.087411449	0.089958908	0.096549994	0.104104971	0.115544857	0.127476108	0.137263373	0.146699215	0.141263756	0.126462412	0.107978804	0.088574531	0.071181896	0.057901883	0.049237505
1.34790469	0.08724504	0.085332388	0.08737808	0.089952054	0.096552459	0.104041153	0.115458085	0.127441261	0.137224593	0.146806766	0.14142621	0.126622616	0.108103602	0.0887533	0.071287457	0.058004928	0.049369746
1.347089951	0.087274447	0.085393576	0.087439084	0.089993959	0.096602085	0.104046267	0.115478153	0.127483365	0.137312769	0.147002549	0.141716338	0.12686013	0.108350417	0.088992279	0.071483063	0.058128803	0.049511126
1.346276286	0.087243568	0.08537287	0.087393544	0.089977429	0.096576919	0.104024302	0.11540588	0.12745486	0.137289075	0.147116931	0.141915342	0.12702926	0.108555665	0.089081671	0.071637831	0.058206548	0.049600497
1.345463692	0.087249865	0.085364859	0.087353163	0.089931093	0.096541657	0.103999378	0.115320931	0.127418767	0.137297704	0.147233103	0.142089771	0.127168635	0.108715317	0.089159108	0.071737709	0.05825968	0.049656629
1.344652167	0.087203672	0.085352928	0.087320341	0.089862589	0.096491162	0.103913356	0.115259099	0.127364931	0.13733019	0.147368667	0.142250467	0.127316171	0.108808864	0.089207028	0.071777119	0.058217449	0.049646065
1.343841532	0.087081139	0.085252902	0.087184814	0.089671249	0.096314957	0.103691366	0.115068429	0.12716516	0.137190009	0.147317046	0.142286517	0.127348599	0.10879834	0.089158923	0.071740034	0.058116863	0.049585242
1.34303214	0.08690964	0.085043231	0.086935567	0.089417313	0.096066544	0.103403162	0.114770432	0.126874686	0.136917266	0.147149588	0.142131657	0.127256139	0.108632074	0.088992587	0.071596313	0.057976594	0.04945636
1.342223634	0.086772217	0.08487837	0.086797982	0.089239593	0.095862702	0.103174379	0.114559485	0.126661622	0.136710893	0.147035411	0.142075632	0.127205966	0.108534517	0.088908227	0.071441336	0.05789479	0.049348546
1.341416366	0.086637353	0.0847707	0.086658255	0.089136889	0.095712308	0.103004988	0.114383404	0.12646189	0.1365701	0.147000548	0.142129688	0.127232971	0.108517297	0.088883568	0.07138508	0.057841243	0.04924595
1.340609981	0.086516547	0.084605718	0.08648731	0.088998259	0.095513387	0.102817425	0.114137529	0.126257011	0.13638475	0.146867915	0.142099098	0.127224988	0.108528993	0.088826776	0.07133436	0.057818935	0.04920849
1.339804652	0.08642405	0.084457053	0.086377658	0.088913795	0.095339736	0.102652535	0.113965186	0.126053032	0.136268756	0.14680697	0.142084884	0.127264097	0.108580746	0.088820405	0.071326748	0.057831531	0.04921285
1.339000379	0.086406598	0.084446643	0.086415177	0.088914038	0.095278254	0.102627062	0.113898998	0.126021756	0.136294054	0.14691314	0.142292163	0.127419776	0.108767468	0.088963556	0.071373537	0.057917218	0.049288425
1.338197159	0.086349059	0.084439797	0.086373189	0.088870164	0.095194692	0.10253473	0.113802996	0.125952467	0.136276737	0.146933337	0.142396693	0.127585572	0.108905645	0.089072967	0.071469013	0.058002681	0.049377401
1.337394902	0.086332788	0.084404405	0.086346477	0.08880999	0.095115671	0.102431527	0.113678163	0.125921184	0.136235109	0.147000668	0.14247652	0.127760691	0.109055265	0.089157618	0.07153343	0.058084757	0.049494245
1.336593782	0.086312032	0.084397893	0.08634897	0.08880629	0.095081923	0.102399762	0.1136144	0.125908607	0.136245174	0.147127365	0.142653306	0.127959555	0.109172023	0.089313741	0.07161602	0.058163059	0.049591364
1.335793534	0.086254545	0.084365804	0.086302787	0.088737202	0.095015654	0.102331741	0.11348541	0.125867415	0.136175734	0.147185772	0.142783593	0.128114505	0.109226951	0.089411769	0.07163557	0.05821074	0.049650788
1.334994419	0.086026801	0.084157577	0.086111957	0.088531769	0.094780783	0.102056143	0.113220751	0.125545083	0.135864205	0.146980899	0.142639131	0.128064298	0.109153468	0.089319257	0.071589701	0.058144717	0.049615532
1.334196347	0.085932483	0.084003378	0.085965856	0.08839498	0.094612949	0.101846271	0.11302291	0.125285133	0.135646169	0.146925428	0.142627551	0.12803501	0.109114133	0.089246069	0.071531575	0.058058319	0.04957022
1.333399228	0.085788605	0.083870112	0.085823598	0.088255717	0.094439389	0.101603943	0.112851733	0.12502302	0.135449057	0.146812838	0.142608228	0.127998487	0.109027505	0.089145222	0.071440866	0.057939212	0.049449186
1.332603149	0.08560112	0.083712899	0.08563122	0.088035038	0.094185748	0.101296566	0.11261413	0.12469512	0.135186065	0.146647678	0.142520568	0.127921402	0.108914455	0.088979714	0.071271083	0.057779053	0.049257782
1.331808107	0.08546216	0.083592892	0.085496211	0.087875447	0.093987111	0.101082621	0.112440506	0.124489916	0.135013623	0.146605656	0.142521282	0.127873958	0.108878817	0.08888004	0.071144527	0.057659429	0.049080766
1.331014101	0.085429696	0.083563368	0.085428019	0.087828837	0.093908457	0.100985543	0.112350518	0.124419323	0.13502076	0.146706252	0.142703665	0.127987296	0.108932074	0.088868482	0.07107704	0.057569579	0.049003268
1.33022104	0.085244367	0.083436033	0.085278079	0.087630924	0.093688204	0.100754772	0.112062587	0.124168895	0.134800356	0.146548973	0.142679256	0.127892092	0.108873708	0.088785318	0.07100418	0.057499126	0.048931999
1.329429099	0.085163005	0.083375113	0.085256027	0.087511853	0.093561259	0.100657205	0.111889752	0.124039935	0.134687495	0.146557857	0.142757925	0.127952289	0.108948402	0.088882122	0.071051914	0.057535817	0.048970683
1.328638012	0.085100168	0.083324495	0.085232482	0.087472778	0.093522765	0.100579301	0.111779183	0.1239811	0.134619054	0.146606266	0.142833582	0.128074911	0.109086565	0.088985621	0.071134942	0.057624075	0.049093734
1.32784804	0.085095919	0.083327546	0.085246444	0.087471579	0.093494591	0.100524986	0.111712779	0.123880325	0.134554226	0.146685327	0.142973309	0.12825498	0.109268215	0.089108959	0.07127674	0.057743966	0.04921627
1.327059007	0.085097311	0.083332764	0.085260288	0.087447941	0.093473099	0.100469862	0.111630961	0.123801542	0.134519624	0.146777092	0.143130052	0.128428695	0.10944037	0.08924835	0.071432512	0.05789883	0.049327961
1.326271085	0.085138215	0.083363422	0.085289991	0.087460637	0.093526323	0.100445487	0.111675913	0.123863209	0.134601083	0.146981203	0.143342615	0.128728743	0.109668134	0.089460974	0.071540864	0.058014656	0.049409055
1.325484097	0.085078748	0.083291643	0.085219554	0.087362906	0.093427244	0.100318287	0.111544956	0.123749778	0.134499539	0.146975432	0.143405762	0.128816149	0.109758636	0.08949172	0.07157182	0.058039964	0.049426431
1.324698043	0.085067565	0.083256617	0.08519025	0.087295125	0.093370639	0.100256655	0.111446993	0.123655985	0.134447929	0.147013593	0.14356454	0.128929318	0.109895597	0.08956792	0.071631344	0.058065622	0.049453139
1.323913093	0.085045321	0.08318994	0.085085825	0.087219996	0.093279106	0.100143441	0.1112982	0.123552517	0.134369151	0.146985558	0.143642316	0.128969884	0.109967952	0.089590768	0.071625911	0.058039581	0.049463392
1.323129073	0.084890147	0.083048667	0.08487523	0.087014177	0.093070467	0.099899526	0.111002238	0.123304067	0.13408288	0.146790393	0.143515068	0.128895561	0.109873053	0.089502036	0.071504767	0.057930741	0.049374341
1.322346153	0.084760434	0.082905402	0.084721824	0.086883429	0.09284937	0.099689636	0.110763511	0.123037712	0.133851637	0.146654447	0.143446943	0.12885224	0.109796039	0.089423861	0.071433357	0.05784198	0.049309339
1.321564159	0.084538578	0.08269596	0.084444087	0.086670213	0.092581231	0.09937924	0.110413287	0.122667118	0.13355141	0.146399402	0.143261283	0.128694391	0.109636888	0.089258534	0.071252252	0.057713308	0.049192513
1.320783089	0.084354838	0.082543281	0.084240512	0.086461059	0.092303453	0.099093982	0.110121631	0.122385955	0.133301563	0.146239712	0.143160531	0.128591468	0.109519762	0.08911456	0.071112339	0.057590839	0.049055748
1.320003028	0.084187537	0.082402632	0.084101051	0.086267092	0.092049872	0.098839116	0.109854783	0.122124944	0.13309148	0.14612555	0.143090156	0.128580956	0.109418638	0.088989618	0.070978194	0.057501149	0.048933347
1.319224059	0.084152655	0.082315818	0.08402836	0.086184592	0.091926584	0.098731464	0.109724019	0.121983078	0.132976137	0.146127391	0.143173334	0.128671222	0.109456299	0.088970378	0.070928462	0.057449082	0.04888035
1.318445923	0.084057856	0.08219853	0.083919966	0.086058472	0.091755471	0.098580316	0.109497177	0.121782983	0.132793817	0.146068012	0.14318354	0.128695621	0.109449543	0.088921814	0.070889263	0.057397498	0.048826424
1.317668961	0.08409559	0.082223502	0.083951977	0.086106487	0.091695999	0.098584516	0.1094746	0.121775021	0.132781767	0.146201872	0.143396113	0.128900121	0.109573218	0.088997498	0.07093213	0.057423005	0.04883441
1.316892744	0.084086303	0.082159106	0.083896581	0.086060454	0.091600946	0.098505476	0.109355997	0.121650865	0.132680283	0.14617829	0.143438211	0.129022764	0.109612131	0.089060939	0.070949464	0.057446823	0.04887728
1.316117781	0.08401429	0.08211747	0.083857002	0.086014552	0.091549807	0.098414517	0.109247169	0.121562498	0.132583289	0.146168264	0.143502823	0.129120261	0.109704235	0.089123771	0.07105831	0.057511844	0.04895475
1.31534356	0.083949474	0.082113191	0.083873845	0.086030512	0.091470689	0.098325104	0.10916485	0.12149785	0.132574224	0.146212971	0.143593355	0.12925061	0.109810652	0.089208777	0.071220728	0.057629656	0.04907057
1.314570419	0.083871673	0.08208408	0.083819065	0.085933586	0.091373011	0.098219463	0.109045689	0.121368483	0.132468192	0.146139519	0.143640195	0.129321712	0.1098911	0.089258203	0.071284092	0.057677382	0.049148062
1.313798272	0.083764336	0.082000462	0.08372934	0.085785463	0.091269139	0.098067878	0.108866927	0.121227869	0.132305573	0.146006814	0.14360989	0.129327716	0.109927293	0.089305347	0.071332405	0.057715893	0.049224789
1.313027031	0.083672978	0.081961603	0.083684211	0.085722306	0.091213448	0.097931781	0.108729542	0.121126891	0.132188253	0.145981398	0.1436836	0.129390721	0.110022526	0.089360773	0.071365297	0.057751058	0.049297881
1.31225678	0.083612848	0.081900584	0.083615621	0.085657182	0.091148497	0.09782562	0.108582875	0.120980909	0.1320755	0.145968757	0.143775068	0.129489414	0.110072342	0.089412844	0.071350094	0.057775474	0.049333314
1.311487601	0.083549915	0.081771505	0.083522153	0.085542015	0.09103588	0.097687083	0.108362239	0.120784599	0.131877505	0.145897136	0.143811427	0.129527227	0.110095652	0.089441504	0.071304826	0.057777605	0.049331524
1.310719239	0.08348181	0.081684891	0.08345563	0.085494303	0.090970734	0.097578743	0.108211882	0.120615713	0.131725385	0.145899155	0.143875986	0.129613434	0.110142767	0.089468442	0.071314808	0.05780839	0.049352797
1.309951861	0.083431417	0.081607451	0.083389398	0.085481832	0.090894879	0.097477663	0.10809396	0.120427617	0.131664142	0.145953219	0.143994734	0.1297233	0.110185581	0.089522151	0.071311298	0.057811607	0.049329196
1.309185466	0.083293247	0.08149335	0.083254782	0.085381108	0.090711618	0.097299167	0.10788223	0.120180069	0.13144956	0.14582323	0.143948811	0.129684088	0.110098591	0.089464174	0.07125246	0.057768976	0.049253616
1.308420135	0.083112538	0.081291469	0.083066101	0.08517489	0.090448484	0.096998419	0.107565871	0.119858606	0.131102335	0.145572654	0.143726349	0.129546881	0.109993503	0.089358344	0.0711163	0.057675298	0.049158316
1.307655699	0.082963137	0.081141296	0.082868758	0.084971803	0.09026358	0.096733162	0.107311086	0.119577051	0.130806151	0.145392484	0.143594066	0.12947208	0.109908791	0.089268385	0.07095561	0.057544544	0.049036474
1.306892155	0.082890213	0.081075673	0.082798974	0.084893035	0.090154924	0.096590058	0.107125993	0.11945316	0.130689797	0.145346401	0.143619736	0.129500297	0.109944306	0.089276153	0.070877529	0.057468285	0.048953287
1.30612967	0.082720011	0.080880849	0.0826404	0.084710468	0.089967764	0.096306267	0.106849161	0.119177248	0.130356203	0.145130495	0.143484991	0.129425482	0.109903838	0.089147682	0.070797263	0.057381189	0.048860203
1.305367991	0.08263908	0.080747111	0.082540565	0.084569803	0.089835957	0.096112318	0.106670379	0.118954853	0.130139414	0.144993867	0.143481386	0.129421762	0.10991736	0.089067654	0.070753718	0.057323711	0.048757704
1.304607451	0.082455563	0.08053744	0.082355822	0.084388174	0.089621205	0.095861873	0.106428577	0.118637547	0.129839318	0.144712697	0.143361477	0.12930458	0.109806176	0.088959269	0.070697914	0.057179335	0.048665034
1.303847713	0.082301217	0.080379219	0.082215139	0.084208299	0.08939536	0.095646893	0.106221381	0.118380905	0.129562887	0.144459411	0.14324033	0.129183147	0.109746201	0.088835206	0.070638263	0.057100837	0.048611883
1.303089027	0.082159756	0.080206266	0.082049604	0.083983169	0.08916512	0.095363194	0.105959457	0.118026256	0.129241156	0.14421199	0.143130614	0.129097113	0.109612724	0.088699983	0.070549544	0.057003073	0.048564912
1.302331222	0.08211282	0.080183369	0.081959256	0.083866588	0.088986569	0.095209177	0.105786439	0.117890006	0.129094843	0.144135778	0.143173573	0.12915782	0.109630187	0.088684965	0.070518338	0.056947255	0.048584665
1.301574383	0.082067761	0.08016868	0.081914849	0.083803119	0.088881375	0.095099494	0.105643134	0.117759846	0.129011908	0.144162522	0.143220703	0.129282438	0.109704996	0.088776522	0.070554905	0.056955402	0.048686434
1.300818505	0.082158674	0.080329731	0.082036904	0.083912346	0.088988212	0.095217811	0.105683203	0.117854935	0.129146173	0.144465254	0.143560067	0.129616867	0.109972365	0.088997721	0.070688865	0.057118245	0.048833275
1.300063505	0.082208212	0.080397366	0.082111227	0.084011845	0.089039951	0.095237123	0.105669516	0.117902605	0.129234894	0.144636928	0.143830803	0.129926956	0.110159581	0.089221036	0.070828393	0.057277819	0.048938293
1.299309547	0.082205973	0.080418515	0.082114229	0.084041138	0.089030426	0.09521882	0.10565157	0.117928128	0.129255149	0.144713444	0.143977923	0.130125494	0.110355629	0.089363764	0.070982622	0.057415255	0.049033032
1.298556463	0.08221546	0.080447321	0.082166276	0.084059956	0.08908115	0.095226555	0.105633481	0.117881424	0.129210761	0.144802089	0.14414789	0.130291651	0.110547328	0.089500936	0.071108801	0.057582485	0.049139936
1.297804335	0.082226808	0.080450069	0.082174103	0.084050295	0.089065025	0.095178606	0.105530901	0.117816477	0.12911255	0.144792676	0.144306227	0.130394838	0.110660096	0.08958977	0.071219201	0.05768271	0.049212155
1.29705316	0.082125807	0.080346903	0.082030048	0.083892069	0.088920124	0.094988216	0.105370081	0.117598505	0.128918715	0.14465472	0.144289617	0.130356951	0.110678202	0.089583843	0.071235043	0.057700702	0.049213988
1.296302854	0.081981199	0.080256849	0.081913736	0.083737852	0.088802605	0.094813027	0.105185136	0.117316399	0.128719937	0.144554124	0.144221613	0.13033947	0.11067547	0.08954039	0.071239498	0.05768209	0.049228891
1.295553498	0.081860947	0.080178791	0.081801113	0.083601279	0.088650131	0.094665542	0.104954677	0.11706567	0.128487711	0.144435004	0.144179049	0.130338918	0.110632238	0.089518181	0.071183275	0.057624838	0.049222976
1.294805091	0.081681623	0.080001061	0.081600922	0.083397314	0.088425874	0.094401696	0.104688648	0.116746877	0.128210917	0.144187206	0.144005876	0.130247629	0.110486922	0.089455148	0.071080125	0.057497492	0.049151395
1.29405763	0.081477821	0.079797563	0.08140323	0.083169983	0.088195308	0.09414549	0.104415945	0.116417389	0.127875105	0.1439384	0.143777312	0.130127188	0.110345269	0.089322326	0.070960643	0.057381874	0.049034398
1.293311115	0.081362138	0.079646359	0.081266606	0.083047302	0.087966133	0.093930529	0.104123414	0.116158329	0.12758579	0.143719597	0.143665477	0.130073708	0.110237868	0.089181742	0.070839445	0.057239953	0.048905239
1.292565459	0.081244116	0.079529969	0.081115427	0.082916861	0.087760714	0.093745509	0.103882267	0.115907052	0.127320975	0.143480944	0.143596529	0.129985374	0.11012942	0.08906138	0.070726814	0.057119584	0.048823748
1.291820828	0.081111011	0.079385109	0.080940831	0.082756022	0.087603013	0.093509245	0.103658265	0.115661786	0.12705244	0.143242605	0.143487223	0.129885719	0.110036978	0.088966695	0.070635914	0.057062523	0.048720085
1.291077054	0.080993867	0.079318911	0.08085268	0.082670836	0.087481992	0.09339009	0.103452464	0.115479868	0.126862916	0.143152442	0.143443556	0.129893168	0.110028288	0.088963114	0.070638889	0.057056598	0.048707462
1.290334218	0.080928747	0.079310729	0.080784919	0.08263087	0.087395839	0.093316384	0.1033258	0.115335083	0.126749623	0.143112107	0.143488097	0.129991648	0.110117765	0.089020563	0.070660075	0.057082716	0.048730755
1.289592236	0.080881352	0.079277804	0.080732324	0.082562658	0.087315518	0.093226353	0.103258344	0.115180043	0.126627418	0.143081661	0.143509212	0.130050053	0.110212323	0.089145137	0.070719935	0.057152043	0.048819717
1.288851189	0.080871619	0.079222437	0.080683324	0.082496658	0.087220627	0.093109682	0.103193142	0.115061484	0.126513781	0.143080568	0.143534827	0.13014808	0.110353874	0.089260873	0.070825508	0.057237751	0.048908466
1.288111074	0.080875616	0.079221942	0.08072911	0.0825365	0.087173224	0.093070951	0.103150358	0.11499003	0.126446728	0.143128911	0.143637567	0.130307091	0.11052189	0.089387332	0.070947807	0.057364632	0.049068096
1.287371891	0.080783088	0.079093921	0.080674854	0.082486743	0.087028979	0.09290261	0.102989991	0.114797377	0.126236441	0.142985361	0.143629544	0.130354543	0.11053741	0.089366449	0.070961687	0.057422038	0.049139188
1.286633637	0.080652648	0.078926226	0.080510147	0.082343466	0.086825044	0.092652543	0.102738765	0.114553334	0.125987503	0.142763928	0.143549644	0.130322932	0.110451556	0.089309394	0.070910575	0.057424651	0.049151785
1.285896311	0.08053946	0.078822709	0.080425857	0.082237519	0.086703265	0.09250401	0.102540414	0.114384358	0.125824364	0.142601445	0.143527395	0.130357912	0.110423351	0.089268073	0.070900153	0.05743849	0.049134979
1.285159829	0.080401551	0.078676033	0.080303267	0.082123548	0.08657484	0.092343226	0.102315939	0.114196525	0.125616024	0.142444821	0.143517525	0.13039161	0.110369992	0.089242871	0.070852536	0.057380851	0.049075356
1.284424272	0.080259812	0.078532516	0.080119941	0.081919718	0.086381128	0.092135916	0.10203909	0.113913526	0.12534672	0.142240871	0.143419017	0.130329027	0.110296655	0.089198309	0.070747353	0.057229586	0.048955597
1.283689637	0.080177182	0.07847534	0.079963584	0.081717174	0.08623418	0.091972891	0.10183693	0.113688769	0.125144231	0.142070982	0.143371361	0.130297706	0.110325274	0.089151631	0.070650321	0.057118025	0.048847919
1.282955842	0.08007513	0.078387809	0.079880723	0.081614124	0.086139537	0.091816035	0.101630373	0.113491898	0.12492579	0.14195141	0.143307065	0.130296868	0.110345989	0.0890956	0.070596794	0.057057305	0.048722311
1.282222967	0.079923669	0.078263773	0.079713463	0.08144576	0.085997906	0.091596311	0.101336008	0.113198622	0.124580423	0.141742513	0.143169977	0.130220434	0.110294274	0.089016727	0.070518033	0.056962676	0.048620458
1.281491009	0.079755333	0.078156741	0.079547346	0.081280636	0.08579699	0.091409255	0.101065214	0.112877582	0.124261127	0.141483277	0.143009527	0.130085182	0.110225859	0.088910299	0.070442185	0.05687455	0.048521179
1.280760048	0.079633889	0.078004177	0.079420777	0.081114606	0.085643516	0.091213141	0.100874927	0.112602052	0.123980524	0.141274225	0.142926556	0.130002433	0.110161568	0.088779114	0.070408632	0.056861958	0.048461855
1.280029839	0.079551989	0.077902568	0.079314091	0.081006176	0.085535581	0.091042025	0.100697223	0.112380446	0.123762083	0.141144295	0.142898862	0.129968573	0.110113251	0.088757699	0.07040641	0.056878337	0.048449623
1.279300624	0.079464955	0.077772444	0.079235715	0.080875563	0.08538717	0.090882865	0.100551597	0.112191067	0.123602445	0.140991866	0.142867065	0.12995506	0.110129172	0.088794325	0.070385461	0.056847928	0.048505127
1.27857232	0.079305341	0.077575073	0.079070987	0.080673901	0.085164286	0.09066272	0.100317856	0.111877662	0.123278619	0.140669368	0.142655968	0.129854968	0.11002134	0.088729893	0.070359185	0.056813318	0.048547299
1.277844844	0.079234699	0.077491903	0.079002825	0.080574075	0.085075304	0.090482985	0.100160255	0.111695118	0.123106252	0.140530512	0.142619915	0.129887959	0.110058764	0.088757456	0.070398525	0.056877564	0.048619294
1.277118277	0.079160454	0.077439231	0.078939721	0.080539745	0.08500323	0.090373149	0.100000215	0.111592762	0.122994191	0.140435693	0.142610219	0.129986004	0.110135488	0.088831492	0.070435093	0.056933691	0.048660367
1.276392534	0.079080904	0.077335086	0.07887593	0.080485203	0.084952331	0.090276238	0.099852804	0.111460851	0.122848875	0.1403532	0.142560332	0.130077747	0.110203371	0.088875449	0.070498403	0.056927255	0.048719945
1.275667777	0.078999298	0.07728596	0.078802947	0.08042245	0.084854479	0.090188478	0.099696751	0.111265378	0.122593954	0.140217299	0.142511693	0.130094017	0.110232745	0.088865495	0.070550292	0.05699352	0.048753871
1.274943842	0.079026189	0.077327458	0.078823524	0.08045644	0.084854073	0.090128783	0.099662212	0.111245553	0.122591002	0.140317342	0.142657941	0.130290074	0.110416653	0.08896534	0.070617211	0.057115329	0.048816682
1.274220728	0.078965991	0.077246778	0.078741514	0.080383971	0.084740625	0.090011429	0.099520032	0.111106898	0.12239443	0.140209809	0.142644077	0.130329368	0.110487942	0.088982743	0.070600133	0.057125442	0.048843235
1.273498594	0.078840214	0.077144589	0.078603944	0.080235635	0.084577919	0.08980667	0.09932195	0.110851677	0.122119342	0.139979039	0.142523915	0.130243647	0.110456675	0.088956709	0.070574254	0.057087146	0.048884419
1.272777357	0.078649356	0.077015339	0.078412621	0.080038025	0.084345444	0.089570626	0.09904535	0.110522606	0.121784285	0.139670358	0.14237544	0.130036867	0.110353774	0.088864975	0.070477467	0.057047497	0.048824215
1.272057017	0.078440445	0.07685062	0.078215211	0.07985722	0.084145435	0.08933292	0.098767975	0.110196791	0.121484452	0.139387238	0.142226647	0.129897257	0.110244164	0.088773141	0.070365762	0.056930872	0.048742048
1.271337491	0.078261227	0.076642427	0.078023898	0.079690362	0.083913519	0.089100133	0.098465905	0.109848951	0.121130108	0.139033124	0.142032986	0.129729738	0.110106103	0.088691469	0.07024832	0.056783848	0.048626817
1.270618859	0.078140912	0.076508036	0.077871135	0.079536325	0.083775	0.088908376	0.098229215	0.109598882	0.1208512	0.138789648	0.141892593	0.129623601	0.109978572	0.088623157	0.070183017	0.056700198	0.048523829
1.269901118	0.078067832	0.076385831	0.077738079	0.079428444	0.083638187	0.08878099	0.098016122	0.109361584	0.120623322	0.13861321	0.141789078	0.129575309	0.109918467	0.088563164	0.070123013	0.056629494	0.048453839
1.269184266	0.078020159	0.076258257	0.077648511	0.079352968	0.083501873	0.088633456	0.097836688	0.10918027	0.120415594	0.138441686	0.141718513	0.129604831	0.109912625	0.088527954	0.070094656	0.056588704	0.048354749
1.268468224	0.077978822	0.076144476	0.077535063	0.079239563	0.083405968	0.088506978	0.097660218	0.109004269	0.120224107	0.138278647	0.141678052	0.129649085	0.109913868	0.088521496	0.070050897	0.056591756	0.04831625
1.267753068	0.077929837	0.076072068	0.077464175	0.079128247	0.083353415	0.088402541	0.09750271	0.108848944	0.120058211	0.138185191	0.141717188	0.129712916	0.10992652	0.088489496	0.070036752	0.056589061	0.048288065
1.267038797	0.077841274	0.075989595	0.077379425	0.079059813	0.083243516	0.088269738	0.097318573	0.108630768	0.119849166	0.138065742	0.141678204	0.129743192	0.109947961	0.08845224	0.07001763	0.056572728	0.048295756
1.266325409	0.077701702	0.075834868	0.077286831	0.078922387	0.083098724	0.088072896	0.097122073	0.108422935	0.119591968	0.137862966	0.14159858	0.129714577	0.109936978	0.088433538	0.069974328	0.056582102	0.048270836
1.265612824	0.077613869	0.075764844	0.077241383	0.078842069	0.082999965	0.087952413	0.09700056	0.108280693	0.119409024	0.137779136	0.141552291	0.129779222	0.10998192	0.088454271	0.070007714	0.056614434	0.048342741
1.264901198	0.077516499	0.075678661	0.077143829	0.078741712	0.082866912	0.087751455	0.096830649	0.108062341	0.119190322	0.137631106	0.141447033	0.129771351	0.110009919	0.088468195	0.070057447	0.056596729	0.048408286
1.264190294	0.077335609	0.075571491	0.077006868	0.078620503	0.082713895	0.087585376	0.096643825	0.107801914	0.118920662	0.137420307	0.141297783	0.129677194	0.11002371	0.088477021	0.070101596	0.056631092	0.04849973
1.263480345	0.07721291	0.07551125	0.076937173	0.07848298	0.082558679	0.087458715	0.09649222	0.107653483	0.118769485	0.13722565	0.141234016	0.129704268	0.110039059	0.088529928	0.070142554	0.05668485	0.048568648
1.262771271	0.077068131	0.075462802	0.076871364	0.078392129	0.082404822	0.087338275	0.096352539	0.107494747	0.11859946	0.137072834	0.141185744	0.129735305	0.110061428	0.088524763	0.070159679	0.056734602	0.048638834
1.262063072	0.076968074	0.075356905	0.07674792	0.078258886	0.082267135	0.087196653	0.096165937	0.107273034	0.118389077	0.136850545	0.141117183	0.129712825	0.110059914	0.088556216	0.070168224	0.056747877	0.048692411
1.261355666	0.076801903	0.075195758	0.076571233	0.078072429	0.082082749	0.087010382	0.095970683	0.10701304	0.118102254	0.136536782	0.140911386	0.129610139	0.10995983	0.08850669	0.070164567	0.056765209	0.048695266
1.260649131	0.076741359	0.075117125	0.07649063	0.077985737	0.081952679	0.086908999	0.095833744	0.106846037	0.117956592	0.136338731	0.140802377	0.12964211	0.109959872	0.088508221	0.070161282	0.056777353	0.0487005
1.259943465	0.076604391	0.074959634	0.076359739	0.077881235	0.081826521	0.086741551	0.095629824	0.106612258	0.117645305	0.136057809	0.140618062	0.129526989	0.109932358	0.08848369	0.070105228	0.056770345	0.048684417
1.259238589	0.076498948	0.074788161	0.076181754	0.07774559	0.081634664	0.086526408	0.095382049	0.106306434	0.11734091	0.135768666	0.140383977	0.129402875	0.109862111	0.088461438	0.070036171	0.056678352	0.048560384
1.258534657	0.076281185	0.074557558	0.075943912	0.077520601	0.081384212	0.086225874	0.095051759	0.105883663	0.116868688	0.135321025	0.140000427	0.129126943	0.10964892	0.088307396	0.069913997	0.056578356	0.048462558
1.257831512	0.07618046	0.074463306	0.075903031	0.077457785	0.081255465	0.086078812	0.094844036	0.105676808	0.116604081	0.135160223	0.139897898	0.129061697	0.109622482	0.088274152	0.069826755	0.056539069	0.048417852
1.25712923	0.076048348	0.074321852	0.075782573	0.077308292	0.081059339	0.085837432	0.094599393	0.105422573	0.116280679	0.134921146	0.139753972	0.128953525	0.109561759	0.088194928	0.06970756	0.056418999	0.048326376
1.256427809	0.075923164	0.074172103	0.075614843	0.07711131	0.080843459	0.085592535	0.094344179	0.105119679	0.115997859	0.134693906	0.139583712	0.128863644	0.109478048	0.088072681	0.069599953	0.05629629	0.048209599
1.255727248	0.07575057	0.073989023	0.075427007	0.076874356	0.080661786	0.085360564	0.094075581	0.104808967	0.115634253	0.134400557	0.139365054	0.128738396	0.109329325	0.087930109	0.069505123	0.056208302	0.048157809
1.255027545	0.075661177	0.073883533	0.075357508	0.076802094	0.08057203	0.085240004	0.093905509	0.104660073	0.115478019	0.134301789	0.139351731	0.128802683	0.10933551	0.087916478	0.069431643	0.056169055	0.048080982
1.254328545	0.075533097	0.07376333	0.07524293	0.076665126	0.080445261	0.085098873	0.093698416	0.104436331	0.115275988	0.134112577	0.139257931	0.128784625	0.109343311	0.087855281	0.069371343	0.056102587	0.048026968
1.253630554	0.075397388	0.073612855	0.075124747	0.076530174	0.080309873	0.084901024	0.093508591	0.104201068	0.115022441	0.133892162	0.139104661	0.128726812	0.109256535	0.087809858	0.069329385	0.056057996	0.047953698
1.252933263	0.075241335	0.073438353	0.074984729	0.076400047	0.080152708	0.084732771	0.093301482	0.10397391	0.114737556	0.133638996	0.138975402	0.128661561	0.109190647	0.087768191	0.069279458	0.056012471	0.047905445
1.252236901	0.075120889	0.073329254	0.074880788	0.076312513	0.080050084	0.084598047	0.093106963	0.103764093	0.114504568	0.133421322	0.138891588	0.128625796	0.109170894	0.087751887	0.069270954	0.055987986	0.047896885
1.251541313	0.07496677	0.073257255	0.074745222	0.076173396	0.079900275	0.084420417	0.092942242	0.103556359	0.114271312	0.133154952	0.138729418	0.128557542	0.10915276	0.087703619	0.069274853	0.055988159	0.047922579
1.250846651	0.074854816	0.073153421	0.074604812	0.076017008	0.079773045	0.084268012	0.092775071	0.10334331	0.114006937	0.132871236	0.13858448	0.128485585	0.109087047	0.087678573	0.069303634	0.056003045	0.047938667
1.25015276	0.074724682	0.073064766	0.07447116	0.075876765	0.07965175	0.084174603	0.092593573	0.10314858	0.113784987	0.132604953	0.13845469	0.128430714	0.109092849	0.087648183	0.069332864	0.056062726	0.047968878
1.249459639	0.074651057	0.073010339	0.074367283	0.075829941	0.079563002	0.084086781	0.092451583	0.102973134	0.113612925	0.132431481	0.138375075	0.128390297	0.109105524	0.087669617	0.069372664	0.056112238	0.048043625
1.248767362	0.074572865	0.072930631	0.074307614	0.07578482	0.07949463	0.083986826	0.092350226	0.102835179	0.113484516	0.132257136	0.138318449	0.128392827	0.109153932	0.087721334	0.069442304	0.056183759	0.048102753
1.248076005	0.074524813	0.072834935	0.074203578	0.075703571	0.07938946	0.083884944	0.092194693	0.102639716	0.11328562	0.132107574	0.138261939	0.128383348	0.109173488	0.087764151	0.069497034	0.056200744	0.048143613
1.247385337	0.074409518	0.072711892	0.074085735	0.075617643	0.079244645	0.083724883	0.092012018	0.102415245	0.1130616	0.131943099	0.138185203	0.128307948	0.109181006	0.087785114	0.069494332	0.056167312	0.048131133
1.246695739	0.074261654	0.072572627	0.073905289	0.075494045	0.079085202	0.083524309	0.091796528	0.102148589	0.112776734	0.13169379	0.138036053	0.128188162	0.10909901	0.087792612	0.069472422	0.056144866	0.048149968
1.24600675	0.07406502	0.072404463	0.073751726	0.07528942	0.078856072	0.083270312	0.091539819	0.101838329	0.112448086	0.131375034	0.137756485	0.128049723	0.108981555	0.08773302	0.069442632	0.056102179	0.04811761
1.245318675	0.073912743	0.072260026	0.073597134	0.075089696	0.078623143	0.083022002	0.091266346	0.101532212	0.112134507	0.13110481	0.137511765	0.12792726	0.108893621	0.087635382	0.069331613	0.05600455	0.048046535
1.244631283	0.07373635	0.072070341	0.073459526	0.074941177	0.078457165	0.082817773	0.091038078	0.101281964	0.111856561	0.130804558	0.137241211	0.12779541	0.108817465	0.087538803	0.069218593	0.055959434	0.047989071
1.243944955	0.073554802	0.071886544	0.073242858	0.074724123	0.078258574	0.08257514	0.090785049	0.101025743	0.111570627	0.130477443	0.136936208	0.127658873	0.108688082	0.087417709	0.069119349	0.055864797	0.047895037
1.243259154	0.073431424	0.07173496	0.073105943	0.07453445	0.078078149	0.082361908	0.090550557	0.100775528	0.11128455	0.130210053	0.136724125	0.127542642	0.108609428	0.087276802	0.069017487	0.055731362	0.047760281
1.242574489	0.073278486	0.071569124	0.07295257	0.074343243	0.077941077	0.082152974	0.090311176	0.1004913	0.111001779	0.129931322	0.136542798	0.127405375	0.108547995	0.087184881	0.068871566	0.055620766	0.047622191
1.241890351	0.073119874	0.071403507	0.072765347	0.07418171	0.077758548	0.081965902	0.090060897	0.10024495	0.110718359	0.129638201	0.136326726	0.12726839	0.108480661	0.087118476	0.068766651	0.055540291	0.047531758
1.241207192	0.072958812	0.071263249	0.072609744	0.073977993	0.077533916	0.081741003	0.089819003	0.099998281	0.110419769	0.129360491	0.136154495	0.127130704	0.108379364	0.087032207	0.06869192	0.055422073	0.047417429
1.240524785	0.072816372	0.07112226	0.072500723	0.073850627	0.077360697	0.081581907	0.08960304	0.099742946	0.110096569	0.129057133	0.135959905	0.126988606	0.10828204	0.08696088	0.068631274	0.05538711	0.04737867
1.239843279	0.072598562	0.070901657	0.07230797	0.073666249	0.077153831	0.081361174	0.08933833	0.099464207	0.10975585	0.128719709	0.135686178	0.126793294	0.108148077	0.086887001	0.068539561	0.055335225	0.047389948
1.239162446	0.072496373	0.070777618	0.072177833	0.073566468	0.077034003	0.081263927	0.089168773	0.099291587	0.109533278	0.128520048	0.135559853	0.126735646	0.108127776	0.086852715	0.068574304	0.055337842	0.047442426
1.238482511	0.072343538	0.070654835	0.072058678	0.073460036	0.076930457	0.081112741	0.089008477	0.099084217	0.109258934	0.128257278	0.135399526	0.126622416	0.108055877	0.086831935	0.068602344	0.055342064	0.047489229
1.237803322	0.072191388	0.07053188	0.071921945	0.073362935	0.076791867	0.080984276	0.088803007	0.098821518	0.108968106	0.12795593	0.135243746	0.126508035	0.10798975	0.086808904	0.068577884	0.055320391	0.047522749
1.237125028	0.072096981	0.07046435	0.071809386	0.073287846	0.076703251	0.080879658	0.088640759	0.09864115	0.10875712	0.127778385	0.135147077	0.126481468	0.108011872	0.086839974	0.068582148	0.055353004	0.047599271
1.236447402	0.072055222	0.070418019	0.071708297	0.073245644	0.076609158	0.08077396	0.088549143	0.098486571	0.10856652	0.12760737	0.135027935	0.126515566	0.108027505	0.086883021	0.068651722	0.055383935	0.04762465
1.235770744	0.071954448	0.070297349	0.071553605	0.073100276	0.07645787	0.080620488	0.088390684	0.098257201	0.108279275	0.127318971	0.134819269	0.126449317	0.107964137	0.086866344	0.068620274	0.055371495	0.047631293
1.23509475	0.071867479	0.070150408	0.071426662	0.072943549	0.076323716	0.08049601	0.088210889	0.098039014	0.108060595	0.12705626	0.134637811	0.126378112	0.107962482	0.08685057	0.06861963	0.055390517	0.047641373
1.234419646	0.071809052	0.07006356	0.071347058	0.07281187	0.076267523	0.080373449	0.08810006	0.097861667	0.107908564	0.126826632	0.134455803	0.126369484	0.107994692	0.08688097	0.068654224	0.055428632	0.047667193
1.233745204	0.07160207	0.069829503	0.071176277	0.072568197	0.076068867	0.080139826	0.087878381	0.097539226	0.10763403	0.126430531	0.134154927	0.126203181	0.107869725	0.086778276	0.068567806	0.05538867	0.047589618
1.233071723	0.071452443	0.069658145	0.07105919	0.072398758	0.075925362	0.079994573	0.087683556	0.0972914	0.10740251	0.126123311	0.133953609	0.126076388	0.107807958	0.086688574	0.06851066	0.055387409	0.047580933
1.232398903	0.071235305	0.069465604	0.070882163	0.072230609	0.075729201	0.079767043	0.087408129	0.09697996	0.107103391	0.125754176	0.13367974	0.125851887	0.107661589	0.086576464	0.068425414	0.055321332	0.047500181
1.231726966	0.071050226	0.069291666	0.070657455	0.072031772	0.07549776	0.079523908	0.0871265	0.096657593	0.106725031	0.125397942	0.133405779	0.125632609	0.107478282	0.086414043	0.068295595	0.055213154	0.047376875
1.231055761	0.070850181	0.069074251	0.07042012	0.071832357	0.075272805	0.079294593	0.086816407	0.096346987	0.106345194	0.125042427	0.133139546	0.125398057	0.107272401	0.0862539	0.068173706	0.05511551	0.047285789
1.23038551	0.070728839	0.068918208	0.070231967	0.07168636	0.07505812	0.07906345	0.086555014	0.096102496	0.106031299	0.124766946	0.132876779	0.12522609	0.107128323	0.0861475	0.068110802	0.054999069	0.047186714
1.229715766	0.07052889	0.068705398	0.069999029	0.071459865	0.074798871	0.078790916	0.086232598	0.095785518	0.105659401	0.124377043	0.132540268	0.124975398	0.106936729	0.085991361	0.067955705	0.054830464	0.047040608
1.229047048	0.070377678	0.068561398	0.069818728	0.071278822	0.074608593	0.078558748	0.085999784	0.095523451	0.105349481	0.124053096	0.132260623	0.124846178	0.106825707	0.085871999	0.067798743	0.054735638	0.046940654
1.228378983	0.07018844	0.068367646	0.069641145	0.071103	0.0744024	0.07831481	0.085773113	0.095204631	0.105022687	0.123701898	0.131954398	0.124648276	0.106657674	0.08574934	0.067671327	0.054630202	0.046869324
1.227711792	0.069997837	0.068166194	0.069430407	0.070900492	0.074158769	0.078041551	0.085511986	0.094913675	0.104670749	0.123346451	0.131633271	0.124406705	0.106523085	0.085607669	0.067542107	0.05447788	0.046757561
1.227045325	0.069813402	0.067968555	0.069239	0.070665754	0.073953849	0.077838936	0.085235149	0.094618028	0.104333831	0.122959991	0.131315134	0.124184405	0.106392563	0.085499129	0.067437281	0.054379249	0.046679038
1.226379656	0.069539016	0.067723879	0.068983339	0.070385671	0.073716371	0.077548511	0.084892307	0.094242368	0.103928373	0.12253297	0.130913338	0.123880677	0.106201693	0.085335021	0.067329583	0.054268103	0.04656236
1.225714708	0.069298744	0.067467449	0.06875786	0.070149512	0.073496271	0.077306066	0.084622847	0.093946228	0.103582296	0.122183087	0.130601452	0.123643896	0.106048385	0.085212303	0.067274168	0.054161267	0.046466376
1.225050703	0.069117882	0.067321738	0.068600782	0.069959228	0.0733566	0.077126758	0.084430738	0.093737241	0.103312106	0.12192433	0.130382667	0.123543986	0.105996985	0.085205906	0.06724701	0.054107075	0.046404785
1.224387343	0.068956192	0.067175348	0.068468935	0.069764168	0.073214419	0.076962614	0.084260058	0.093492831	0.103053322	0.121646967	0.130134115	0.123440265	0.105887164	0.085180702	0.067206866	0.054109536	0.046381617
1.223724848	0.068675115	0.06693133	0.068205627	0.069570002	0.072964988	0.07666865	0.083973452	0.093126778	0.102635367	0.121227792	0.129757586	0.123169007	0.105671582	0.08501441	0.067089582	0.054048732	0.046359243
1.223062996	0.06856991	0.06682629	0.068085908	0.069466656	0.072832161	0.076533227	0.083835981	0.092938387	0.102400545	0.120994545	0.129603287	0.123077186	0.10560995	0.085005853	0.067045524	0.054056018	0.046381509
1.222402154	0.068454806	0.066703623	0.067946	0.069331713	0.072650852	0.076364521	0.083634709	0.092702949	0.102108601	0.120686498	0.12937051	0.122897656	0.105503064	0.084948835	0.067007129	0.054041356	0.04641143
1.221741805	0.068279384	0.066521971	0.067790438	0.069176563	0.072440008	0.076175195	0.083392113	0.092433423	0.101819136	0.120336284	0.129064126	0.122682346	0.10535491	0.084809288	0.066927623	0.053992073	0.046365286
1.22108239	0.06809067	0.066305816	0.067591764	0.069004657	0.072219848	0.07594888	0.083130329	0.092170383	0.101503426	0.119979319	0.128790474	0.122471039	0.105216666	0.08464258	0.066790764	0.053886338	0.046245836
1.220423686	0.067979666	0.06615416	0.067446303	0.068815153	0.072066622	0.075797902	0.082927723	0.091944465	0.101264424	0.119678471	0.128572839	0.122308395	0.105112553	0.084528806	0.06664392	0.053754279	0.046114916
1.219765839	0.067805154	0.065966124	0.067266305	0.068606728	0.071879037	0.075556228	0.082684235	0.091625144	0.100918052	0.119314785	0.128255629	0.122074822	0.104954252	0.08434427	0.066458868	0.0535979	0.045972145
1.2191087	0.067602523	0.065754872	0.067045625	0.068379612	0.071660642	0.075297051	0.082405371	0.091301852	0.100575687	0.118935104	0.127904537	0.121837989	0.104740889	0.084129372	0.066272744	0.053437307	0.045788136
1.218452343	0.067386922	0.065499694	0.066746318	0.068109511	0.071384403	0.074980108	0.082062688	0.090887166	0.10013093	0.118468628	0.127479024	0.121480822	0.104460488	0.083876864	0.066007079	0.053207402	0.045593025
1.217796691	0.06715944	0.0652704	0.066475124	0.067813426	0.071107948	0.074664025	0.081714074	0.090488101	0.099698969	0.118021304	0.127010129	0.121114444	0.10419444	0.083630369	0.065785455	0.052974651	0.045402766
1.217141818	0.066980731	0.065101276	0.066259513	0.067580458	0.07086632	0.074361695	0.081441729	0.090173967	0.099335671	0.117651934	0.126643461	0.120892203	0.103959466	0.083450627	0.065637814	0.052829364	0.04520524
1.216487722	0.066756739	0.064867785	0.065994867	0.067329332	0.070580726	0.074082021	0.08109307	0.089838559	0.09895977	0.117200913	0.126231081	0.12058726	0.103697372	0.0832416	0.065471778	0.052635531	0.045008913
1.215834546	0.066599467	0.064656021	0.065793305	0.067117601	0.070341575	0.073821446	0.080824873	0.089544783	0.098643335	0.116834454	0.125894273	0.120322753	0.103510552	0.083083493	0.065328087	0.052463002	0.044841067
1.215181854	0.066353976	0.06441378	0.065566812	0.066862837	0.070074756	0.073558135	0.080513974	0.089212739	0.098276078	0.116387082	0.125503015	0.120014602	0.103280716	0.082865126	0.065202359	0.052332815	0.044699836
1.214530152	0.066208448	0.064240546	0.065387243	0.066711551	0.069873385	0.07336728	0.08027801	0.088947453	0.097971858	0.116053825	0.1252447	0.119797984	0.103113562	0.082779413	0.065122448	0.052280808	0.044624097
1.213879077	0.066078244	0.064073156	0.065254751	0.066584944	0.069698152	0.073230518	0.080095361	0.088723126	0.097707776	0.115753471	0.125027952	0.119598967	0.103021645	0.082729074	0.065073782	0.052208063	0.044595697
1.213228771	0.065952843	0.063935857	0.065125498	0.066454543	0.069542639	0.073063493	0.079955294	0.08850881	0.097468226	0.115511929	0.124800106	0.119443128	0.102948281	0.0826623	0.065047912	0.05216344	0.044560348
1.212579162	0.065799731	0.063807315	0.064970281	0.066276152	0.069379547	0.072911566	0.079764987	0.088270368	0.097175548	0.115185871	0.124519244	0.1192413	0.102806602	0.082579625	0.064970419	0.052102707	0.04455453
1.211930465	0.065760755	0.063791197	0.064906196	0.066208199	0.069327414	0.072856003	0.079692698	0.088197806	0.0970638	0.115063264	0.124393114	0.119236296	0.102817423	0.082654319	0.065015025	0.052117849	0.044611159
1.211282462	0.065568968	0.063652809	0.064751046	0.066055258	0.069192343	0.072688647	0.079540705	0.087963118	0.096847945	0.114801909	0.124153933	0.119117153	0.102739848	0.082574479	0.064989565	0.052066312	0.044607165
1.210635152	0.065351735	0.063484657	0.064549155	0.065846	0.069037684	0.072477448	0.07933359	0.087683711	0.096540285	0.114486098	0.123835303	0.118925533	0.102623342	0.08244336	0.064905793	0.052009214	0.044564187
1.209988677	0.065125309	0.063274456	0.064338467	0.065596564	0.068844319	0.072272583	0.079091364	0.087391869	0.096199032	0.114067135	0.123454192	0.118671724	0.102419801	0.082313004	0.064809538	0.051967372	0.044526014
1.209342892	0.064896751	0.063081527	0.064125941	0.065394172	0.068629727	0.072054274	0.078836715	0.087084303	0.095880105	0.113713762	0.123101618	0.118442569	0.102255126	0.082177028	0.064717119	0.051910669	0.044461416
1.208697796	0.064692934	0.06285806	0.063909679	0.065187168	0.068401918	0.0718047	0.078568464	0.086757165	0.095506714	0.113299107	0.122722802	0.118158852	0.102045797	0.081989764	0.064564129	0.051798993	0.044342247
1.208053675	0.064541488	0.062665727	0.063739528	0.064979528	0.068164515	0.071605894	0.078331992	0.086504511	0.095173539	0.11290619	0.122345329	0.117883853	0.101801706	0.081840413	0.06443206	0.051690879	0.044234184
1.207409954	0.064357075	0.062446428	0.063554251	0.064764384	0.067904935	0.071380836	0.078058731	0.086186117	0.094845871	0.112496945	0.121968229	0.117555708	0.10154024	0.081670212	0.064269505	0.051540875	0.044058011
1.206767204	0.064202713	0.062264634	0.063326008	0.064580936	0.067658545	0.071152329	0.077792872	0.08588483	0.094529121	0.112158087	0.121650181	0.117280422	0.10132098	0.08151114	0.064070186	0.05136547	0.043888343
1.206125139	0.063973484	0.062019123	0.063076718	0.064342196	0.067374099	0.070871402	0.077491306	0.085542993	0.094142815	0.11171836	0.121262792	0.116936211	0.101041084	0.081280899	0.063865917	0.05113766	0.04368639
1.2054839	0.063769133	0.061803439	0.062833684	0.064109202	0.067102495	0.070600894	0.077204762	0.085215172	0.093781665	0.111309842	0.120878405	0.116599055	0.100770228	0.081059178	0.063671093	0.050951778	0.043528248
1.204843199	0.063522638	0.061553568	0.062528655	0.063831087	0.066828124	0.070309139	0.076848477	0.084820706	0.093350659	0.110846896	0.120419682	0.11619934	0.100512276	0.080796102	0.063433524	0.050756897	0.043335653
1.204203464	0.063314796	0.061328031	0.062246192	0.063551027	0.066564685	0.070024366	0.076537984	0.084488545	0.092966026	0.110422491	0.120017886	0.115879151	0.100250082	0.080562981	0.063193503	0.050577765	0.043170105
1.203564409	0.063090467	0.061087157	0.062017248	0.063277923	0.066294002	0.069735809	0.076227963	0.084165904	0.092562719	0.109962052	0.119597062	0.115534611	0.100007273	0.080338824	0.062990467	0.050401631	0.043010294
1.202926031	0.062883312	0.060852197	0.061769293	0.063007413	0.066043753	0.069466916	0.075931888	0.083830815	0.092168822	0.109524273	0.119164465	0.115168672	0.099760042	0.080118047	0.062793314	0.050265412	0.042882474
1.202288473	0.062632556	0.060584124	0.061500043	0.062720984	0.065774454	0.069182891	0.075615966	0.083484812	0.091774442	0.109081797	0.11873222	0.114797387	0.099484529	0.079904984	0.062561684	0.050090362	0.042693191
1.20165159	0.062376139	0.060344155	0.061242513	0.062447535	0.065499356	0.068883377	0.075310559	0.083155945	0.091367333	0.108617704	0.118313546	0.114432339	0.099190021	0.079694619	0.062365061	0.049897949	0.042526155
1.201015381	0.06210898	0.060096855	0.061005412	0.062216512	0.065235935	0.068606073	0.075005516	0.082817504	0.091001488	0.108169893	0.117878148	0.114044537	0.098917804	0.079491871	0.062233684	0.049737544	0.042415057
1.200379987	0.061916288	0.059899935	0.060823205	0.062043841	0.065054837	0.068399985	0.074806088	0.082549003	0.090716288	0.107845024	0.117553718	0.113799059	0.098714439	0.079360151	0.062148876	0.049612097	0.042316618
1.199745124	0.061731814	0.059705109	0.060611113	0.061842841	0.064881692	0.068185168	0.07458571	0.082291033	0.090406068	0.107477321	0.117215602	0.113548626	0.098511775	0.079214279	0.062045821	0.049501987	0.042193212
1.199111357	0.061570177	0.059543093	0.06043141	0.061654283	0.064722202	0.068008692	0.074374189	0.082059358	0.090135237	0.107122022	0.11692715	0.113333395	0.098354113	0.079069196	0.061982461	0.04940649	0.042139323
1.198478117	0.06147859	0.059416668	0.060291025	0.061527423	0.064605793	0.067894716	0.074238368	0.081866618	0.089958234	0.106889382	0.116711086	0.11318409	0.098273876	0.078989679	0.061946102	0.04937489	0.04210654
1.197845687	0.061404016	0.059289361	0.06012516	0.06139703	0.06448327	0.067779368	0.074111006	0.081690798	0.089699823	0.106647804	0.116468143	0.113045489	0.098178358	0.078910537	0.061902884	0.049354858	0.042062104
1.197213783	0.061143194	0.059015016	0.059810653	0.061095028	0.064183778	0.067497641	0.073764227	0.081307993	0.089250237	0.106146602	0.11589452	0.112589969	0.09782227	0.078662486	0.061718282	0.049233224	0.041963995
1.196582687	0.060985854	0.058847825	0.059655773	0.06089874	0.063987703	0.067302317	0.073571475	0.081068799	0.088976551	0.105856104	0.115563821	0.11233745	0.097641573	0.078575912	0.061603256	0.04916657	0.041911356
1.195952396	0.06080455	0.058662077	0.059462	0.060684468	0.063756262	0.067069585	0.073384688	0.080790563	0.088670364	0.105496679	0.115185966	0.112040419	0.097445085	0.078441226	0.061484431	0.049088101	0.041819133
1.195322769	0.060605752	0.058449999	0.059309693	0.060482635	0.063532492	0.066826038	0.073142652	0.080511073	0.088352429	0.105111758	0.114817514	0.111736147	0.097235714	0.0782909	0.061356032	0.048972481	0.041731494
1.194693664	0.060437497	0.058273697	0.059164271	0.06028177	0.063334025	0.066640294	0.072911426	0.080281021	0.088122905	0.104793785	0.114540744	0.111512295	0.097066344	0.078173867	0.061222852	0.048853776	0.041643062
1.194065782	0.060364879	0.058199428	0.059112274	0.060190005	0.063263653	0.066527626	0.072806954	0.080144746	0.087991109	0.10460451	0.114474076	0.111472519	0.097024887	0.078116786	0.061188818	0.048822602	0.041596053
1.193438139	0.060228436	0.058063078	0.058956404	0.060038066	0.063106134	0.06637408	0.072632248	0.07990961	0.087760323	0.104302371	0.114211028	0.111263808	0.096868183	0.077971967	0.061108741	0.048725749	0.041496273
1.192811436	0.060034085	0.057858998	0.058751672	0.059831917	0.062903752	0.066170024	0.072365666	0.079614617	0.087431127	0.103955794	0.113837865	0.110966391	0.096620399	0.077783366	0.060943029	0.048566676	0.041344159
1.192185391	0.059829465	0.057653853	0.058481133	0.059568673	0.062650207	0.065919878	0.072094003	0.079282953	0.087064009	0.103556715	0.113431853	0.110658799	0.096332943	0.077550214	0.06073881	0.048390959	0.041149306
1.191560142	0.059530058	0.05739126	0.058177297	0.059267041	0.06235844	0.065583056	0.07173521	0.078860911	0.086565887	0.103033746	0.112900754	0.110205258	0.095959256	0.077224564	0.060474931	0.048163555	0.040924041
1.190935409	0.059290811	0.057111166	0.057879059	0.058962957	0.062040754	0.065253317	0.071373738	0.078499555	0.086145613	0.102534231	0.112381672	0.109735051	0.095612728	0.076928376	0.060188024	0.047891721	0.04066407
1.19031161	0.05903378	0.056835332	0.057589118	0.058650695	0.061743716	0.064930234	0.071006289	0.078139202	0.085702478	0.102046337	0.111887906	0.109320074	0.095272886	0.076643794	0.059929155	0.047605145	0.040409785
1.189688464	0.058824344	0.056581484	0.05733852	0.058373947	0.061440899	0.064651217	0.070711773	0.07782215	0.085327087	0.101583771	0.111445804	0.108939682	0.094981687	0.076376701	0.059709725	0.04738178	0.040200201
1.189066109	0.058615912	0.056369495	0.057111524	0.058139684	0.061200921	0.064405552	0.070436248	0.07752725	0.084959858	0.101147713	0.111004305	0.108557306	0.094673094	0.076133207	0.059517578	0.047205463	0.04004064
1.188444127	0.058472307	0.056171861	0.056909358	0.057932468	0.061001548	0.064183333	0.070217508	0.077273221	0.084694052	0.10081888	0.110657828	0.108247193	0.094458497	0.075964716	0.059350289	0.047054081	0.039913899
1.187823074	0.058303469	0.056012588	0.056707797	0.057750614	0.060783261	0.063978289	0.070008146	0.077017793	0.08439515	0.100512754	0.110353142	0.108001595	0.094270963	0.075834088	0.059206516	0.046944337	0.039786547
1.187202807	0.058096854	0.055786757	0.056459069	0.057515483	0.060544055	0.06371902	0.069763146	0.076681333	0.084044107	0.100106495	0.109933423	0.107663518	0.094010526	0.075629162	0.059039942	0.046844418	0.039680931
1.186583188	0.057892769	0.055630956	0.056250609	0.057297387	0.060381658	0.063514518	0.069526894	0.076412095	0.083740176	0.099802414	0.109580525	0.107385064	0.093776392	0.07548502	0.058923561	0.046780725	0.039622141
1.185964216	0.0577039	0.055444811	0.056066646	0.057084502	0.06017302	0.063312045	0.069303793	0.076159939	0.083479436	0.09949904	0.109267392	0.107109023	0.093601066	0.075381797	0.058798448	0.046690537	0.039546126
1.185346027	0.057498956	0.055264208	0.055878233	0.056886715	0.059931074	0.063110669	0.069075149	0.075915701	0.083190039	0.099129213	0.108892842	0.106841071	0.093383574	0.075207163	0.058698945	0.046592168	0.039470421
1.184728483	0.057335124	0.055078612	0.055726028	0.056700059	0.059759086	0.062953796	0.068870942	0.075658448	0.082915491	0.098805742	0.108550887	0.106580273	0.09319127	0.075072169	0.05861975	0.046520863	0.039428515
1.184111581	0.057223509	0.054964737	0.055602466	0.056547944	0.0595984	0.062820042	0.068682816	0.075498591	0.082703554	0.098558208	0.108296549	0.106347608	0.09305864	0.074982733	0.058530672	0.046453522	0.039372649
1.183495322	0.057131761	0.054833358	0.055456201	0.056428077	0.059439211	0.062663309	0.068521256	0.075319535	0.082463588	0.098295921	0.108062739	0.106135029	0.092922478	0.074890189	0.058441704	0.04635215	0.039282337
1.182879979	0.057040899	0.054683908	0.055296967	0.05628699	0.059281785	0.062480991	0.068338232	0.075115545	0.082197658	0.098003228	0.107755207	0.105909387	0.092754448	0.07476025	0.058335987	0.046260589	0.039221356
1.182265276	0.056957195	0.054554559	0.055169336	0.056156705	0.059167309	0.062332547	0.068204345	0.074918264	0.081959429	0.097770974	0.107500187	0.105708517	0.092590303	0.074673791	0.058252879	0.046188956	0.039161158
1.181651211	0.056756774	0.054305591	0.054806491	0.055765178	0.058830854	0.061995294	0.067840683	0.074455094	0.081382974	0.097071704	0.106682482	0.105078536	0.092433317	0.074675518	0.058533502	0.046659289	0.039608392
1.181037784	0.056162759	0.053669416	0.054031422	0.055026209	0.058129053	0.061253968	0.067155181	0.073555974	0.080328512	0.09576289	0.105262155	0.103937484	0.091745143	0.074386654	0.05856446	0.046816681	0.039969817
1.177421867	0.055266877	0.052640111	0.052963394	0.053924205	0.05713854	0.060229117	0.066058045	0.072244223	0.078770861	0.093777264	0.103182623	0.102195833	0.090689633	0.073881594	0.058489655	0.047022036	0.040305174
1.170252009	0.054185681	0.051493142	0.051687248	0.052612771	0.055973327	0.058984403	0.06481647	0.070691537	0.077006507	0.091461651	0.100765282	0.100085338	0.089432169	0.073278374	0.058444327	0.047219907	0.040686378
1.163169342	0.052789657	0.050003125	0.049991942	0.050938003	0.054361914	0.057346708	0.063096404	0.06872972	0.074723987	0.088515103	0.09763271	0.097377096	0.087639635	0.072337878	0.058108945	0.047298333	0.040934436
1.156171761	0.051329262	0.048498129	0.048391399	0.049334088	0.052732247	0.055775293	0.061518482	0.066835692	0.072420368	0.085645326	0.094588906	0.094624582	0.085550542	0.071055876	0.057303071	0.046784734	0.040747274
1.14925826	0.049979353	0.047078771	0.04690996	0.047746918	0.051178201	0.054239611	0.059846324	0.064889971	0.070248865	0.082821312	0.09157253	0.091899045	0.083544486	0.069784473	0.056561959	0.046447836	0.040509304
1.142427077	0.04869005	0.045831229	0.045500107	0.046289512	0.049627544	0.052757346	0.058359459	0.063121966	0.068207397	0.080284631	0.08871086	0.08928686	0.08150795	0.068501008	0.055816279	0.046065593	0.040342899
1.135676877	0.047746084	0.044810261	0.044323608	0.045090787	0.048402917	0.051580951	0.057154481	0.06167221	0.066430516	0.078002067	0.086015153	0.086924335	0.079920653	0.067797556	0.055848879	0.046711952	0.041314467
1.129006229	0.046938838	0.043971531	0.043356098	0.04403205	0.047420757	0.05060083	0.056194841	0.060399464	0.064859095	0.075944885	0.083625088	0.084752318	0.078548309	0.067321171	0.056135289	0.047545263	0.042448436
1.122413734	0.046045081	0.04299278	0.042201782	0.042916332	0.046312069	0.049445236	0.05500257	0.058988199	0.063306661	0.07385164	0.081202647	0.082513072	0.077007299	0.066723903	0.056310277	0.048284066	0.043512675
1.115898027	0.045298793	0.042206525	0.041258082	0.041940412	0.045312427	0.048425324	0.053968622	0.057754951	0.061765232	0.071881276	0.07890955	0.080384482	0.07560542	0.06620758	0.05661817	0.049188134	0.044750743
1.109457653	0.044678594	0.041484316	0.040358286	0.041057671	0.044437741	0.047419271	0.052973203	0.056555484	0.060366369	0.070050238	0.076779694	0.07839453	0.074361894	0.065794349	0.056990978	0.050121803	0.046070784
1.103091433	0.043686387	0.040493245	0.039250224	0.039890195	0.043165641	0.046127662	0.051540515	0.05496362	0.058593606	0.067888465	0.07442215	0.076120922	0.072521397	0.064660823	0.056436344	0.050011437	0.046207627
1.096797975	0.042776802	0.039546232	0.038177845	0.038817491	0.041951611	0.044837175	0.050152973	0.053424799	0.056899376	0.065887789	0.0721278	0.073880584	0.070755131	0.063475167	0.05590477	0.049881367	0.046403979
1.090576273	0.041983677	0.038765348	0.037309582	0.037818459	0.040874493	0.04360919	0.048788512	0.051941018	0.055249786	0.063954584	0.069990493	0.071870041	0.069194632	0.062479158	0.055480504	0.049895967	0.046668954
1.084425107	0.041139243	0.037893836	0.036347951	0.036857335	0.039795705	0.04238692	0.047446563	0.050514545	0.053702976	0.062132468	0.067974853	0.06990584	0.067684131	0.06153737	0.055048909	0.049916835	0.046967558
1.078343055	0.040331162	0.037076235	0.03547305	0.035893206	0.038753821	0.041228239	0.046110898	0.049052329	0.05221427	0.06038756	0.066074472	0.068101845	0.066242708	0.060623676	0.054691725	0.049994539	0.047275053
1.072329071	0.039618928	0.036377296	0.034681998	0.035097094	0.037905069	0.04015234	0.044883353	0.047713339	0.050846244	0.058809089	0.064306667	0.066427042	0.064984224	0.059837571	0.054479094	0.05013576	0.047647889
1.06638202	0.03886731	0.035616264	0.033917676	0.03427049	0.036946199	0.039073449	0.04360733	0.046367709	0.049460725	0.057169375	0.062596725	0.064851323	0.063727811	0.059105926	0.054163966	0.050249571	0.04800329
1.060501012	0.038140996	0.034868749	0.033137037	0.033499501	0.03609091	0.038078819	0.04242867	0.045123501	0.048197521	0.055670843	0.060989894	0.063329361	0.062559576	0.05843671	0.05394177	0.050398607	0.048385985
1.054684624	0.037522713	0.034240858	0.032487664	0.032846231	0.035372704	0.037242172	0.041394873	0.044010012	0.047030298	0.054372706	0.059566747	0.062046409	0.0615419	0.057859548	0.053831437	0.050640022	0.048876247
1.048932014	0.036897353	0.033620297	0.031853289	0.032214306	0.034650552	0.036382199	0.040350419	0.042934952	0.045888298	0.053014489	0.05816141	0.060752361	0.060583169	0.057348206	0.053702245	0.050866434	0.049339822
1.043241924	0.036297045	0.032974761	0.03126073	0.031588766	0.033957706	0.035620601	0.03937747	0.041998472	0.044848669	0.0518067	0.056928708	0.05963009	0.059755197	0.056925216	0.05360708	0.051152146	0.049852436
1.037613659	0.035769932	0.032461355	0.030742982	0.031085614	0.03340007	0.034941725	0.038531255	0.041127449	0.043921067	0.050726079	0.055815655	0.058616884	0.059045687	0.056570425	0.053637926	0.051520404	0.050434266
1.032046005	0.035297961	0.03198917	0.03029556	0.030636678	0.032923419	0.03433603	0.037818827	0.04035094	0.043130442	0.04980007	0.054858015	0.057818301	0.058510481	0.056348139	0.053792711	0.05197334	0.051107582
1.026537991	0.034827476	0.031516318	0.029869842	0.030212845	0.032422048	0.033738012	0.037068615	0.03956464	0.042357975	0.048838317	0.053907791	0.056979654	0.057966568	0.056163445	0.053887305	0.052395061	0.051719289
1.021088867	0.034404374	0.031100547	0.029483012	0.029825012	0.03201393	0.033249752	0.036452544	0.038931149	0.041694624	0.048048815	0.053094192	0.056282052	0.057541701	0.056001286	0.054065208	0.052863918	0.052385398
1.015697492	0.034034561	0.030747803	0.02915315	0.029534762	0.031645275	0.032791028	0.035936396	0.038332602	0.041085754	0.047315629	0.052354196	0.055676984	0.057165849	0.055932105	0.054320758	0.053399533	0.053122291
1.010362952	0.033712503	0.030435372	0.028872103	0.029260352	0.031382912	0.032433446	0.035495109	0.037847843	0.040599003	0.046731751	0.051772678	0.055208535	0.056939637	0.055972095	0.054625279	0.053968973	0.053906089
1.005084452	0.033464851	0.030217069	0.0286821	0.02907706	0.031200748	0.032175521	0.035113941	0.037474785	0.040186627	0.046219115	0.051266952	0.054768979	0.056773391	0.056050834	0.054998485	0.054622787	0.054729564
0.999861115	0.0332692	0.030027521	0.028515665	0.028929601	0.031071668	0.031983173	0.034853834	0.037199217	0.039867194	0.045851936	0.050886773	0.054538418	0.056736464	0.056241196	0.055515129	0.05535717	0.055652369
0.99469208	0.033086218	0.029853635	0.02838561	0.028837689	0.030961844	0.031814569	0.034625963	0.036937516	0.039580128	0.04549378	0.050554888	0.05433274	0.056746438	0.056532011	0.056047589	0.056155661	0.056633912
0.989576408	0.032948519	0.029738217	0.02827475	0.028760614	0.030884755	0.031706102	0.034441707	0.036736684	0.039346599	0.045226878	0.050298466	0.054187066	0.056782474	0.056821903	0.05660506	0.056934946	0.057598223
0.984513467	0.03285663	0.029650652	0.028200672	0.028710682	0.030854651	0.031623208	0.034282974	0.036561842	0.03916377	0.044980861	0.050069135	0.054111125	0.056895874	0.057173529	0.057231681	0.057788072	0.058604033
0.979502353	0.032717474	0.029516142	0.028092867	0.028641446	0.03075941	0.031503104	0.034132531	0.036362373	0.038962477	0.044718247	0.049844099	0.054051393	0.056979691	0.057514298	0.057802621	0.058595329	0.059567582
0.974542274	0.032623034	0.029433381	0.028023435	0.028592889	0.030734194	0.031425289	0.034005099	0.036223344	0.038795495	0.044486142	0.049660918	0.053978805	0.057109232	0.057874282	0.058408997	0.059420271	0.060567673
0.969632454	0.032584835	0.029415148	0.028016297	0.028608209	0.030755796	0.03142698	0.033933761	0.036138299	0.038704988	0.044348195	0.049540252	0.054012145	0.057294634	0.058286389	0.059056825	0.060261814	0.061572598
0.964772225	0.032545028	0.029377633	0.028018491	0.028613257	0.030806564	0.031429219	0.033899133	0.036070603	0.038630016	0.044202233	0.049448429	0.054046036	0.057518923	0.058723975	0.059714433	0.06113942	0.062590029
0.959960566	0.032530858	0.029375709	0.028032801	0.028668428	0.030859106	0.031457206	0.033900023	0.036073474	0.038604473	0.044133541	0.049397635	0.05412321	0.057778438	0.059198868	0.060426345	0.0620273	0.063624845
0.955197113	0.032565243	0.029410336	0.028088971	0.028746661	0.030958316	0.031537945	0.03393051	0.036095701	0.038598357	0.044086614	0.049398628	0.054254093	0.058090063	0.059701941	0.061168421	0.062937324	0.064688841
0.950480968	0.032666302	0.029509985	0.028222489	0.028909335	0.031116346	0.031681399	0.034051005	0.036198799	0.038724023	0.044164524	0.049519052	0.054508702	0.058502776	0.060322674	0.061979548	0.063946279	0.065809935
0.945811428	0.032704821	0.029568383	0.028308054	0.029006714	0.031237213	0.031791902	0.034123673	0.036284019	0.038786776	0.044205205	0.049608126	0.05471281	0.058890914	0.060897609	0.06278126	0.064909319	0.066886753
0.941187894	0.032806007	0.02966443	0.028414549	0.029161625	0.031391311	0.03191435	0.034233834	0.036397742	0.038908592	0.044326622	0.049766789	0.054998512	0.059351909	0.061544291	0.063622768	0.06590948	0.068013896
0.93660969	0.032847902	0.029730993	0.028534012	0.029267879	0.031519835	0.032043936	0.03432113	0.036468329	0.038994501	0.044392876	0.049913441	0.055260246	0.059794003	0.06214562	0.064416503	0.066881976	0.069098221
0.932076065	0.032948814	0.029837443	0.028658638	0.029413304	0.031685229	0.032213906	0.034479082	0.036627744	0.039159929	0.04455902	0.050139484	0.05561401	0.060330241	0.062862807	0.065300815	0.067924488	0.070240079
0.927586373	0.032943301	0.029866714	0.02872112	0.02946762	0.031746383	0.032295763	0.034528463	0.036674224	0.039205882	0.044626697	0.050271356	0.055877304	0.060777803	0.063456639	0.066091942	0.068858336	0.071277051
0.923140062	0.033005978	0.029896915	0.028777716	0.029558548	0.031854564	0.032362964	0.034593056	0.036730226	0.039287867	0.044693229	0.050426476	0.05618906	0.061270664	0.064059417	0.066861987	0.06979353	0.072298242
0.918736423	0.03299199	0.02990184	0.028821778	0.029582107	0.031890042	0.032422385	0.034629905	0.036765531	0.039339042	0.044754336	0.050542035	0.056435395	0.061674077	0.06460744	0.067552076	0.070637275	0.073201876
0.914374926	0.03297049	0.029879074	0.02880942	0.029588427	0.031896866	0.032432532	0.034636098	0.036771595	0.03934248	0.044769579	0.050631364	0.056634422	0.062017577	0.065090054	0.068161846	0.071370929	0.073991341
0.910054971	0.03285795	0.029805885	0.028753564	0.029529689	0.031872096	0.032383153	0.034578045	0.03670826	0.0392938	0.044746397	0.050643315	0.056771882	0.062297665	0.065480875	0.068675258	0.072001048	0.074684554
0.905775966	0.032726897	0.029653765	0.02863925	0.029435705	0.03179257	0.032312773	0.034498858	0.036654214	0.03925249	0.044714128	0.050643141	0.056863343	0.062518842	0.065821075	0.069114688	0.072544516	0.075281138
0.901537332	0.032630851	0.02959957	0.028604461	0.029346075	0.031730704	0.032354376	0.034502824	0.036671204	0.039271086	0.044745197	0.050734519	0.057044811	0.062800583	0.066204386	0.069627527	0.07311996	0.075870005
0.897338421	0.032522858	0.0294562	0.028440025	0.029238624	0.031674795	0.032323761	0.034457971	0.036621646	0.039227942	0.044747361	0.05084479	0.057225491	0.063146446	0.066563282	0.070094639	0.073680732	0.07650544
0.893178755	0.032457695	0.029325932	0.028352163	0.029158755	0.031655398	0.032347256	0.034500825	0.036676866	0.039346245	0.044912263	0.051040939	0.057444385	0.063599884	0.067082627	0.070752407	0.074306272	0.077219545
0.889057943	0.03257407	0.029289212	0.028425208	0.029111242	0.031637326	0.032517528	0.03458626	0.036753535	0.039523837	0.045015808	0.051384116	0.057750701	0.064089876	0.067693846	0.071380833	0.075095693	0.077929626
0.884975135	NaN	NaN	NaN	NaN	NaN	NaN	NaN	NaN	NaN	NaN	NaN	NaN	NaN	NaN	NaN	NaN	NaN
0.880930036	NaN	NaN	NaN	NaN	NaN	NaN	NaN	NaN	NaN	NaN	NaN	NaN	NaN	NaN	NaN	NaN	NaN
0.87692205	NaN	NaN	NaN	NaN	NaN	NaN	NaN	NaN	NaN	NaN	NaN	NaN	NaN	NaN	NaN	NaN	NaN
0.872950745	NaN	NaN	NaN	NaN	NaN	NaN	NaN	NaN	NaN	NaN	NaN	NaN	NaN	NaN	NaN	NaN	NaN
0.869015471	NaN	NaN	NaN	NaN	NaN	NaN	NaN	NaN	NaN	NaN	NaN	NaN	NaN	NaN	NaN	NaN	NaN
0.865115886	NaN	NaN	NaN	NaN	NaN	NaN	NaN	NaN	NaN	NaN	NaN	NaN	NaN	NaN	NaN	NaN	NaN
0.861251508	NaN	NaN	NaN	NaN	NaN	NaN	NaN	NaN	NaN	NaN	NaN	NaN	NaN	NaN	NaN	NaN	NaN
0.857421789	NaN	NaN	NaN	NaN	NaN	NaN	NaN	NaN	NaN	NaN	NaN	NaN	NaN	NaN	NaN	NaN	NaN
0.853626265	NaN	NaN	NaN	NaN	NaN	NaN	NaN	NaN	NaN	NaN	NaN	NaN	NaN	NaN	NaN	NaN	NaN
0.849864481	NaN	NaN	NaN	NaN	NaN	NaN	NaN	NaN	NaN	NaN	NaN	NaN	NaN	NaN	NaN	NaN	NaN
0.84613613	NaN	NaN	NaN	NaN	NaN	NaN	NaN	NaN	NaN	NaN	NaN	NaN	NaN	NaN	NaN	NaN	NaN
0.842440627	NaN	NaN	NaN	NaN	NaN	NaN	NaN	NaN	NaN	NaN	NaN	NaN	NaN	NaN	NaN	NaN	NaN
0.838777472	NaN	NaN	NaN	NaN	NaN	NaN	NaN	NaN	NaN	NaN	NaN	NaN	NaN	NaN	NaN	NaN	NaN
0.835146517	NaN	NaN	NaN	NaN	NaN	NaN	NaN	NaN	NaN	NaN	NaN	NaN	NaN	NaN	NaN	NaN	NaN
0.831547134	0.040296642	0.037150248	0.036775026	0.037921074	0.041528649	0.042963622	0.045835549	0.048844646	0.052498581	0.059855647	0.068003374	0.075692997	0.083562958	0.088435542	0.093430568	0.097518253	0.10036516
0.827978914	0.0403408	0.037309067	0.036944894	0.038076215	0.041797527	0.043207872	0.046112752	0.049147172	0.05279143	0.06030983	0.068671059	0.076467257	0.084321873	0.08921987	0.094217732	0.098382397	0.101117933
0.824441587	0.040554918	0.037547362	0.037159377	0.0384402	0.042185781	0.043606905	0.046568715	0.049729091	0.053321024	0.060936702	0.069399681	0.077408435	0.085320372	0.090193171	0.095164289	0.099309143	0.10190702
0.820934688	0.040779381	0.037813	0.037445145	0.038765917	0.042533783	0.043962701	0.047005984	0.050232282	0.053874554	0.061603473	0.070192455	0.078343975	0.086173364	0.091149523	0.096093283	0.100060738	0.102641412
0.817457892	0.040934228	0.037997295	0.03769194	0.038995316	0.042828382	0.044343823	0.047427991	0.050652662	0.054367198	0.062238648	0.070876401	0.079146931	0.087026681	0.092032656	0.096874885	0.100900129	0.103459943
0.814010617	0.041082593	0.038147072	0.037882986	0.03923796	0.043122536	0.044643976	0.047776198	0.051034784	0.05480655	0.062836603	0.071582591	0.079947285	0.08776423	0.092856561	0.097660712	0.10161783	0.104104596
0.810592682	0.041266479	0.038333269	0.038101713	0.039557549	0.043425692	0.044989746	0.048222983	0.051573435	0.055407551	0.06358565	0.072414407	0.080844852	0.088681833	0.09376357	0.098495219	0.102429258	0.104929672
0.807203652	0.041423206	0.038465054	0.038298289	0.039786791	0.043707511	0.04532434	0.048618919	0.05200869	0.055939081	0.064163613	0.073120351	0.081582445	0.089435557	0.094563187	0.099234076	0.103095785	0.105528243
0.80384316	0.041617846	0.038639111	0.038514917	0.040077666	0.044090021	0.045701548	0.04906792	0.052522036	0.056503691	0.064834899	0.073847301	0.082370492	0.090263109	0.095369347	0.099988502	0.103842232	0.10625715
0.800510911	0.041820479	0.038873504	0.038754282	0.040393451	0.044422191	0.046092613	0.049532419	0.053023923	0.057082831	0.065554638	0.074653716	0.083238136	0.091112151	0.096206357	0.100808466	0.104563614	0.106954684
0.797206487	0.042139717	0.039188272	0.039131793	0.040821206	0.044915952	0.046634751	0.050128488	0.053682239	0.057819933	0.06637196	0.075589315	0.08420406	0.092082975	0.097141845	0.101680087	0.105394164	0.107735194
0.793929481	0.042435693	0.039523722	0.039485958	0.041223183	0.045378307	0.047134819	0.050695638	0.054328552	0.05850069	0.067201248	0.076427565	0.085111636	0.092992772	0.098038062	0.10249431	0.106152262	0.108454377
0.790679736	0.042783124	0.039900161	0.039893064	0.04166887	0.045910821	0.047710556	0.051347514	0.055005132	0.059269762	0.0681077	0.077421379	0.086159436	0.09401655	0.099013743	0.103416294	0.107008149	0.109283717
0.78745673	0.043135348	0.040253028	0.040305031	0.042136463	0.046459338	0.048307595	0.051984341	0.055735136	0.060049858	0.069033661	0.078413751	0.08721007	0.095057838	0.100002255	0.10432773	0.107878681	0.110097202
0.784260257	0.043476293	0.040622881	0.04070909	0.042574647	0.046985483	0.048886649	0.05262549	0.056437963	0.060804584	0.069907097	0.079374161	0.088213492	0.096050149	0.100954865	0.105210418	0.108708276	0.11086496
0.78108999	0.043796245	0.040950031	0.04107081	0.042989852	0.04748864	0.049419267	0.053255717	0.05714963	0.061575482	0.07083417	0.080360059	0.089238596	0.097045601	0.101915502	0.106125039	0.10953975	0.111697638
0.777945548	0.044050395	0.041215971	0.041425044	0.043363107	0.047937483	0.04993517	0.053804942	0.057744086	0.062257433	0.071618375	0.081266615	0.090175658	0.097963095	0.102757053	0.1069231	0.110306792	0.112390575
0.774826735	0.044345181	0.041517574	0.041761801	0.043756457	0.048416454	0.050466346	0.054376347	0.058396591	0.062947739	0.072445549	0.082163758	0.091112731	0.098873557	0.103626281	0.107685224	0.111042233	0.113089126
0.771733006	0.044590852	0.041814763	0.042096493	0.044118712	0.048841065	0.050941604	0.054915229	0.058997348	0.063604997	0.07319579	0.082987646	0.09194405	0.09967889	0.104377855	0.108382098	0.111666908	0.113671057
0.768664348	0.044872029	0.042089102	0.042434916	0.044506103	0.049297271	0.051441187	0.055462112	0.059604868	0.064275069	0.073977214	0.08383202	0.092802217	0.100471947	0.105107538	0.109050023	0.112277582	0.114246499
0.765620345	0.045156783	0.042399004	0.042805119	0.044917338	0.049780975	0.051989017	0.056053655	0.060242474	0.064987031	0.074766128	0.084680536	0.093660418	0.101298775	0.105855559	0.109710338	0.11290829	0.114825144
0.762600584	0.04546551	0.042699026	0.043154208	0.045313837	0.050265902	0.052512554	0.056629807	0.060878282	0.065676597	0.075555679	0.085526291	0.094501677	0.10209426	0.106568578	0.110362401	0.113497586	0.115405528
0.759605006	0.045736983	0.043003127	0.043528788	0.045721158	0.050757062	0.053043303	0.057206179	0.061519427	0.066378435	0.076350286	0.086380553	0.095346881	0.102877768	0.107283441	0.111025473	0.114120877	0.115987767
0.756633094	0.046058411	0.043324317	0.0439016	0.046157851	0.051255748	0.053591074	0.05781416	0.062197906	0.067105225	0.077172528	0.08728346	0.096239836	0.103703852	0.10804435	0.111719564	0.114762404	0.116615617
0.753684794	0.046313453	0.043609431	0.044252523	0.046530482	0.051705963	0.0541052	0.058374664	0.062791704	0.067765529	0.077933432	0.08808072	0.097013216	0.104451154	0.108712683	0.112305988	0.115332648	0.117153422
0.75075966	0.046640668	0.043966085	0.044641579	0.046983625	0.052255801	0.054670292	0.058995171	0.063481904	0.068505356	0.078807318	0.089029547	0.097979355	0.105339782	0.109515448	0.113063126	0.116052338	0.117861837
0.747857528	0.046903974	0.044250953	0.04498223	0.047366842	0.052710538	0.055184618	0.059567742	0.06411061	0.069183038	0.0795634	0.089836684	0.098754893	0.106060841	0.110173748	0.11366375	0.116611319	0.118381106
0.744977965	0.047151603	0.044525771	0.045301818	0.047734683	0.053132069	0.055668817	0.060092212	0.064673456	0.069827764	0.080276582	0.090604187	0.099496954	0.106739754	0.110778718	0.114225459	0.117097456	0.118871118
0.742120927	0.047403199	0.044786278	0.04563907	0.048100374	0.05358494	0.056173885	0.060650921	0.065265752	0.070472115	0.081024257	0.091375222	0.100259244	0.107431928	0.111420785	0.114782951	0.117632155	0.119412639
0.739286041	0.047676898	0.045096539	0.045982206	0.048510211	0.054068786	0.056686945	0.061224545	0.065901461	0.071165508	0.081799967	0.092189361	0.101061083	0.108161871	0.112079329	0.115394396	0.118212219	0.119971625
0.736472998	0.047898626	0.045318618	0.04628752	0.048865075	0.054464128	0.057141647	0.06172982	0.066472367	0.071778958	0.082483386	0.092912651	0.101736299	0.108788469	0.112639398	0.115899604	0.118678682	0.120452664
0.733681705	0.048199597	0.045657982	0.046653455	0.049281886	0.054957708	0.057694417	0.06234185	0.067118503	0.072508889	0.083307037	0.093793584	0.102581545	0.109567373	0.113371409	0.116539369	0.119346174	0.121150371
0.730911755	0.048500956	0.045975111	0.047058626	0.049725864	0.055476832	0.058253672	0.062948873	0.067795923	0.073216933	0.084130424	0.094642593	0.103428004	0.110368537	0.114096028	0.117235149	0.120025845	0.12181597
0.728163006	0.048751477	0.046257358	0.047387061	0.050107291	0.055920573	0.05875283	0.063503748	0.068397424	0.07387878	0.084881811	0.095427906	0.104173221	0.111055237	0.114708447	0.117808058	0.120616425	0.12242002
0.725435165	0.049004715	0.046505879	0.047708137	0.050480123	0.056368653	0.059232009	0.064033546	0.068983344	0.074508907	0.085585662	0.096176851	0.104896032	0.11170398	0.115292645	0.118346155	0.121146139	0.122995358
0.722728046	0.049188603	0.046739329	0.047979568	0.050799021	0.056727472	0.059655763	0.06449933	0.069479585	0.075056845	0.086205387	0.096811712	0.105471952	0.112215659	0.11575352	0.118749507	0.121546127	0.123416283
0.720041413	0.049374977	0.046923466	0.048256178	0.051101197	0.057106729	0.060048169	0.064912317	0.069970798	0.075579246	0.086796431	0.097409451	0.106032608	0.112713013	0.116177611	0.11915316	0.121928495	0.123833848
0.717374985	0.049553377	0.047121753	0.048474689	0.051381551	0.057453179	0.060435295	0.06535791	0.070437164	0.076085961	0.087373991	0.097984746	0.106548413	0.113145408	0.116557089	0.119461001	0.12229726	0.124250897
0.714728534	0.049718295	0.047322954	0.048740488	0.051682385	0.057806208	0.060822625	0.06577381	0.070915641	0.076611875	0.087933847	0.098569438	0.107068025	0.113607172	0.116919845	0.119811362	0.122646345	0.124639995
0.712101986	0.049925395	0.047559376	0.049033386	0.052016401	0.058176761	0.061251713	0.066247209	0.071439832	0.077159963	0.088541328	0.099179358	0.107605219	0.114091504	0.117340539	0.120221054	0.123051629	0.125106451
0.70949492	0.050156372	0.047795061	0.04932282	0.05231836	0.058557028	0.06164955	0.066681865	0.071901271	0.077676471	0.089104984	0.099741371	0.108094958	0.114516442	0.117690239	0.120544639	0.123449337	0.125544345
0.706907267	0.050351981	0.048024063	0.049575253	0.052645582	0.058892748	0.062050483	0.067135982	0.072396703	0.078179144	0.089693357	0.100326805	0.108611641	0.114967761	0.118089932	0.120913025	0.123852612	0.126031217
0.704338714	0.050518597	0.04821251	0.049817834	0.052904181	0.05919309	0.062386936	0.067509239	0.072829467	0.078633003	0.090211133	0.100864355	0.109049458	0.115380168	0.118425427	0.121243694	0.124234287	0.126488124
0.701789099	0.050698093	0.048383314	0.050010891	0.053163534	0.05947047	0.062710814	0.067874248	0.073218881	0.0790505	0.090679772	0.10133791	0.109480096	0.115741939	0.118762207	0.12156357	0.124629279	0.126970731
0.699258261	0.050825987	0.048525119	0.050204989	0.053383039	0.059715053	0.062980738	0.068189167	0.07356086	0.07945986	0.091148296	0.101815394	0.109885941	0.116087375	0.119065951	0.121866642	0.125018727	0.12742186
0.696745945	0.050915211	0.048634687	0.050351033	0.053564889	0.059928885	0.063233997	0.068481432	0.073893233	0.079829062	0.091580603	0.102254378	0.11026975	0.116481039	0.119389811	0.122224275	0.125423274	0.127937659
0.694251902	0.050988583	0.048731016	0.050490437	0.053683738	0.060100492	0.063444836	0.068721486	0.074169548	0.080136082	0.091934968	0.102631707	0.110624276	0.116777175	0.119632741	0.122504758	0.125782795	0.128372128
0.691776027	0.051037855	0.048781298	0.05060267	0.053832353	0.060282023	0.063650172	0.068945518	0.074424536	0.080451629	0.092261024	0.102966256	0.110948863	0.117040798	0.119864805	0.122763671	0.126124953	0.128782932
0.689318077	0.051097957	0.048886323	0.050739068	0.053989835	0.060483449	0.063839893	0.069194817	0.074743061	0.080778965	0.092714628	0.10342283	0.111335886	0.117404926	0.120228847	0.123116184	0.126548366	0.129336604
0.686877809	0.051103771	0.04889581	0.050782232	0.054024523	0.060571768	0.063971342	0.0693425	0.074921565	0.080983481	0.092957365	0.103674811	0.111568286	0.117627951	0.120393228	0.123322029	0.126859864	0.129741201
0.684455174	0.051104754	0.048926878	0.050835986	0.054142124	0.060704003	0.06411509	0.069532146	0.075159911	0.081251589	0.093275297	0.104001249	0.111883997	0.117861505	0.120642792	0.123574803	0.127211236	0.130231075
0.682049842	0.051094682	0.04891972	0.050924126	0.05421149	0.060824189	0.064250966	0.069663131	0.075311603	0.081457603	0.093512234	0.104250795	0.112073844	0.118069231	0.120783672	0.123806537	0.127526363	0.130628423
0.679661721	0.051177855	0.049018454	0.051058232	0.054364658	0.061006577	0.064453511	0.069900801	0.075571197	0.081766289	0.093874155	0.104649614	0.112411365	0.118375294	0.121118432	0.124151814	0.127973068	0.131216225
0.677290582	0.051273723	0.049111659	0.051196459	0.05449598	0.061183045	0.064679184	0.070120395	0.075778528	0.082048834	0.094152762	0.104961931	0.112671514	0.118664695	0.121310489	0.124484181	0.12845559	0.131754414
0.674936288	0.051389433	0.049243136	0.051391522	0.054729594	0.061430496	0.064925973	0.070405525	0.076085804	0.082373754	0.09455328	0.105366293	0.113042679	0.119041881	0.121681178	0.124912143	0.128972488	0.132422617
0.672598616	0.051531813	0.049406698	0.051612834	0.054935742	0.061666206	0.065239875	0.070696368	0.076394252	0.08269479	0.094924013	0.10576574	0.113441349	0.119435099	0.122069255	0.125340819	0.129546054	0.133062314
0.670277479	0.051698654	0.049569053	0.051733916	0.055223265	0.061830182	0.065559501	0.07102422	0.076730351	0.083022769	0.09535719	0.106203928	0.113808277	0.119753537	0.122435894	0.125797455	0.130049303	0.133551856
0.66797266	0.051821256	0.049587468	0.051760997	0.055154361	0.061796656	0.065677817	0.071179296	0.076892729	0.083194155	0.095571035	0.106365801	0.113929223	0.11991682	0.122575338	0.126009987	0.130400325	0.134005081
0.665683898	NaN	NaN	NaN	NaN	NaN	NaN	NaN	NaN	NaN	NaN	NaN	NaN	NaN	NaN	NaN	NaN	NaN
0.663411114	NaN	NaN	NaN	NaN	NaN	NaN	NaN	NaN	NaN	NaN	NaN	NaN	NaN	NaN	NaN	NaN	NaN
0.661154142	NaN	NaN	NaN	NaN	NaN	NaN	NaN	NaN	NaN	NaN	NaN	NaN	NaN	NaN	NaN	NaN	NaN
0.658912815	NaN	NaN	NaN	NaN	NaN	NaN	NaN	NaN	NaN	NaN	NaN	NaN	NaN	NaN	NaN	NaN	NaN
0.656687016	NaN	NaN	NaN	NaN	NaN	NaN	NaN	NaN	NaN	NaN	NaN	NaN	NaN	NaN	NaN	NaN	NaN
0.654476457	NaN	NaN	NaN	NaN	NaN	NaN	NaN	NaN	NaN	NaN	NaN	NaN	NaN	NaN	NaN	NaN	NaN
0.652281107	NaN	NaN	NaN	NaN	NaN	NaN	NaN	NaN	NaN	NaN	NaN	NaN	NaN	NaN	NaN	NaN	NaN
0.650100769	NaN	NaN	NaN	NaN	NaN	NaN	NaN	NaN	NaN	NaN	NaN	NaN	NaN	NaN	NaN	NaN	NaN
0.647935289	NaN	NaN	NaN	NaN	NaN	NaN	NaN	NaN	NaN	NaN	NaN	NaN	NaN	NaN	NaN	NaN	NaN
0.645784516	NaN	NaN	NaN	NaN	NaN	NaN	NaN	NaN	NaN	NaN	NaN	NaN	NaN	NaN	NaN	NaN	NaN
0.6436483	NaN	NaN	NaN	NaN	NaN	NaN	NaN	NaN	NaN	NaN	NaN	NaN	NaN	NaN	NaN	NaN	NaN
0.641526536	NaN	NaN	NaN	NaN	NaN	NaN	NaN	NaN	NaN	NaN	NaN	NaN	NaN	NaN	NaN	NaN	NaN
0.639418996	NaN	NaN	NaN	NaN	NaN	NaN	NaN	NaN	NaN	NaN	NaN	NaN	NaN	NaN	NaN	NaN	NaN
0.637325618	NaN	NaN	NaN	NaN	NaN	NaN	NaN	NaN	NaN	NaN	NaN	NaN	NaN	NaN	NaN	NaN	NaN
0.635246259	NaN	NaN	NaN	NaN	NaN	NaN	NaN	NaN	NaN	NaN	NaN	NaN	NaN	NaN	NaN	NaN	NaN
0.633180741	NaN	NaN	NaN	NaN	NaN	NaN	NaN	NaN	NaN	NaN	NaN	NaN	NaN	NaN	NaN	NaN	NaN
0.631128964	NaN	NaN	NaN	NaN	NaN	NaN	NaN	NaN	NaN	NaN	NaN	NaN	NaN	NaN	NaN	NaN	NaN
0.629090792	NaN	NaN	NaN	NaN	NaN	NaN	NaN	NaN	NaN	NaN	NaN	NaN	NaN	NaN	NaN	NaN	NaN
0.627066013	NaN	NaN	NaN	NaN	NaN	NaN	NaN	NaN	NaN	NaN	NaN	NaN	NaN	NaN	NaN	NaN	NaN
0.625054572	NaN	NaN	NaN	NaN	NaN	NaN	NaN	NaN	NaN	NaN	NaN	NaN	NaN	NaN	NaN	NaN	NaN
0.623056376	NaN	NaN	NaN	NaN	NaN	NaN	NaN	NaN	NaN	NaN	NaN	NaN	NaN	NaN	NaN	NaN	NaN
0.621071219	NaN	NaN	NaN	NaN	NaN	NaN	NaN	NaN	NaN	NaN	NaN	NaN	NaN	NaN	NaN	NaN	NaN
0.619099011	NaN	NaN	NaN	NaN	NaN	NaN	NaN	NaN	NaN	NaN	NaN	NaN	NaN	NaN	NaN	NaN	NaN
0.617139627	NaN	NaN	NaN	NaN	NaN	NaN	NaN	NaN	NaN	NaN	NaN	NaN	NaN	NaN	NaN	NaN	NaN
0.615192904	NaN	NaN	NaN	NaN	NaN	NaN	NaN	NaN	NaN	NaN	NaN	NaN	NaN	NaN	NaN	NaN	NaN
0.613258758	NaN	NaN	NaN	NaN	NaN	NaN	NaN	NaN	NaN	NaN	NaN	NaN	NaN	NaN	NaN	NaN	NaN
0.611337103	NaN	NaN	NaN	NaN	NaN	NaN	NaN	NaN	NaN	NaN	NaN	NaN	NaN	NaN	NaN	NaN	NaN
0.609427745	NaN	NaN	NaN	NaN	NaN	NaN	NaN	NaN	NaN	NaN	NaN	NaN	NaN	NaN	NaN	NaN	NaN
0.607530641	NaN	NaN	NaN	NaN	NaN	NaN	NaN	NaN	NaN	NaN	NaN	NaN	NaN	NaN	NaN	NaN	NaN
0.605645637	NaN	NaN	NaN	NaN	NaN	NaN	NaN	NaN	NaN	NaN	NaN	NaN	NaN	NaN	NaN	NaN	NaN
0.60377258	NaN	NaN	NaN	NaN	NaN	NaN	NaN	NaN	NaN	NaN	NaN	NaN	NaN	NaN	NaN	NaN	NaN
0.601911501	NaN	NaN	NaN	NaN	NaN	NaN	NaN	NaN	NaN	NaN	NaN	NaN	NaN	NaN	NaN	NaN	NaN
0.600062073	NaN	NaN	NaN	NaN	NaN	NaN	NaN	NaN	NaN	NaN	NaN	NaN	NaN	NaN	NaN	NaN	NaN
0.598224328	NaN	NaN	NaN	NaN	NaN	NaN	NaN	NaN	NaN	NaN	NaN	NaN	NaN	NaN	NaN	NaN	NaN
0.596398225	NaN	NaN	NaN	NaN	NaN	NaN	NaN	NaN	NaN	NaN	NaN	NaN	NaN	NaN	NaN	NaN	NaN
0.594583445	0.065321714	0.062053659	0.065545945	0.065392412	0.075788588	0.08218616	0.088218435	0.094560619	0.105336535	0.117113728	0.127584257	0.133763734	0.145781743	0.150396209	0.163175854	0.17590877	0.186543576
0.592780091	0.065885002	0.062792493	0.066838472	0.06693487	0.075443546	0.083098381	0.08957833	0.096586003	0.106227699	0.118966785	0.129885495	0.135876412	0.146450561	0.151934758	0.163388952	0.17771957	0.18898507
0.590987987	0.064718059	0.062419767	0.066734844	0.067187832	0.075920701	0.084078442	0.08964828	0.096626413	0.106628705	0.119430319	0.131228377	0.137039261	0.147233293	0.154061318	0.16634731	0.180601813	0.191623667
0.589207028	0.064960939	0.062262086	0.066253994	0.067270344	0.075592644	0.083237574	0.089710123	0.097330821	0.106506911	0.119613596	0.131788749	0.138253179	0.148285205	0.154826063	0.167253363	0.181354099	0.192715815
0.587437042	0.065050046	0.062512607	0.067109593	0.067668349	0.076606631	0.084013448	0.090119391	0.097365118	0.107314765	0.120201699	0.132171578	0.138724088	0.14990275	0.156069359	0.169105207	0.183768795	0.194879201
0.585677929	0.065147091	0.062545982	0.067171085	0.068541711	0.077298891	0.084860826	0.091358718	0.098739716	0.108179961	0.121478565	0.133159335	0.140398957	0.151180488	0.158076921	0.171193256	0.185925649	0.198123144
0.58392979	0.064648449	0.062638601	0.067019078	0.069026226	0.078025334	0.084612454	0.091580046	0.0990294	0.108294214	0.121855372	0.133036961	0.140648285	0.15198774	0.159134024	0.172695305	0.187295822	0.199880565
0.582192256	0.0650129	0.063014115	0.067278715	0.069477537	0.078075743	0.08465225	0.09190934	0.099478131	0.108865452	0.122832127	0.133231067	0.141461044	0.153075379	0.160869303	0.173959717	0.189147849	0.201924875
0.580465429	0.065305712	0.063409096	0.067508596	0.0700583	0.078978317	0.085358772	0.092561849	0.100054924	0.109434918	0.12392686	0.133933297	0.142375278	0.154281747	0.162618713	0.175947128	0.191653825	0.204684325
0.578749146	0.065166501	0.06321693	0.067351052	0.070157363	0.079039314	0.085343246	0.092707478	0.100452914	0.109261465	0.124283521	0.134314017	0.143249136	0.154903833	0.163896968	0.177084627	0.192719872	0.206130026
0.577043244	0.065378548	0.063560933	0.067437587	0.070490988	0.07908454	0.085413409	0.093256192	0.10080836	0.110082642	0.125273682	0.135244285	0.144095783	0.156208662	0.164900672	0.178881593	0.194855921	0.208297919
0.57534776	0.065678092	0.063618977	0.067541238	0.070773943	0.079265936	0.085957375	0.093759887	0.101870798	0.110590955	0.125795618	0.13635554	0.145074002	0.157395531	0.167000699	0.181034187	0.196841772	0.211049839
0.57366247	0.065576272	0.063550884	0.067418546	0.070727048	0.079375098	0.086148947	0.094238401	0.102245629	0.110963907	0.126141723	0.136944032	0.1458252	0.158443453	0.167758743	0.182628678	0.198747382	0.212837
0.571987475	0.065849359	0.063852759	0.06792792	0.070834182	0.079627757	0.086232556	0.094369562	0.102475591	0.111488314	0.126443234	0.137523497	0.146478717	0.159475221	0.168997091	0.184106903	0.200596866	0.214550471
0.570322488	0.066170233	0.064055573	0.06806043	0.071342476	0.079632629	0.086245607	0.094932562	0.103311064	0.11229619	0.127094652	0.138172585	0.147197354	0.160445203	0.170062609	0.185459569	0.202283528	0.217007066
0.568667422	0.066070868	0.063980032	0.068297687	0.071358641	0.079735192	0.086726923	0.095048249	0.103732948	0.112754793	0.127622929	0.138766872	0.147774953	0.161090982	0.17141488	0.186917987	0.204114688	0.21841628
0.567022377	0.066454571	0.064435855	0.068404359	0.071532659	0.080026538	0.086896122	0.095615261	0.104178343	0.113200631	0.128307614	0.139302713	0.14845614	0.162283869	0.172515649	0.188321656	0.206021504	0.22037938
0.565387073	0.066921187	0.064658346	0.068953357	0.071778858	0.080400576	0.087289492	0.095793293	0.104485916	0.113808903	0.129028744	0.140021759	0.149364173	0.163641198	0.174051358	0.190167854	0.207736299	0.222626982
0.563761488	0.066792879	0.064600635	0.068951979	0.07193458	0.080321813	0.087305261	0.096232022	0.105180298	0.114552711	0.129223957	0.1407975	0.149894037	0.164602964	0.174855983	0.191515472	0.209420164	0.224376089
0.562145597	0.067160342	0.064863115	0.069075555	0.071801253	0.080752318	0.087715741	0.096239106	0.105291825	0.114625799	0.12957872	0.141140707	0.150265956	0.165293553	0.176694864	0.193569689	0.211684208	0.22667976
0.560539252	0.067485652	0.064987308	0.069255476	0.072111232	0.081100719	0.088218174	0.096886142	0.105972103	0.115221684	0.130156906	0.142207487	0.151358247	0.16678	0.177708327	0.195191409	0.213724519	0.228811121
0.558942431	0.067972824	0.065349549	0.069944381	0.07239217	0.081339437	0.088564957	0.097189298	0.106066624	0.115887836	0.130835423	0.142793861	0.15234546	0.167973244	0.17942761	0.196894326	0.215957694	0.231172723
0.557354926	0.068375209	0.065487217	0.069871324	0.073004808	0.081539499	0.089412269	0.09789001	0.106776913	0.116689413	0.131181338	0.142938226	0.152095334	0.169121694	0.180169914	0.198128593	0.217221278	0.232711274
0.555776778	0.068845177	0.065755264	0.070412846	0.073355397	0.081827624	0.089626585	0.098121659	0.106921615	0.11703598	0.132168589	0.143230274	0.152972292	0.170212216	0.181596906	0.200112011	0.219443752	0.235073147
0.554207783	0.069204243	0.066447007	0.070830479	0.073785967	0.082012858	0.090066592	0.098975801	0.108045512	0.11791157	0.133123721	0.144363996	0.154033911	0.171580532	0.18305418	0.201655041	0.221673566	0.237241418
0.552648044	0.069484237	0.066615277	0.071151706	0.073856462	0.081991507	0.090219182	0.099216172	0.107852507	0.1181781	0.133437965	0.14474438	0.154300213	0.172421355	0.184312127	0.203185809	0.223249293	0.239137307
0.551097358	0.069572401	0.066733138	0.071322276	0.074015772	0.082077233	0.09034168	0.099390072	0.108043685	0.11890229	0.133556004	0.145022049	0.154881482	0.173312795	0.185130398	0.204443101	0.224419826	0.240816534
0.549555647	0.069703508	0.066852157	0.071256891	0.073418849	0.08200454	0.089999752	0.099258322	0.108444766	0.118835945	0.133769998	0.146177242	0.156118852	0.173578835	0.186647123	0.206006878	0.226703278	0.243276735
0.548022893	0.070243608	0.067434981	0.071426263	0.073403884	0.082173407	0.09089407	0.099322581	0.108615306	0.119135923	0.134212695	0.147145131	0.156875384	0.174668561	0.187645818	0.207314448	0.228570341	0.245764434
0.546498959	0.0701014	0.067243234	0.071562623	0.073167988	0.082324512	0.091007018	0.099285554	0.108480788	0.119760515	0.134571025	0.147518706	0.157658719	0.176508452	0.188843648	0.209585707	0.230180504	0.247913944
0.544983828	0.070955126	0.068063701	0.07217349	0.074359673	0.0825019	0.091454957	0.100156002	0.109769395	0.120818491	0.135318465	0.148620026	0.158246002	0.176537587	0.190168571	0.210589691	0.231257464	0.249139978
0.543477365	0.070959084	0.067269752	0.071619688	0.073425822	0.081881503	0.090780644	0.099785865	0.110726689	0.12065593	0.135299443	0.149182724	0.158005156	0.177315316	0.190261095	0.211797519	0.232741864	0.250122205
0.541979498	0.070315248	0.067717195	0.072481119	0.073778179	0.082147433	0.09138542	0.100099975	0.109763504	0.12133708	0.136111481	0.149576565	0.158603793	0.179009166	0.191680293	0.213209937	0.23413737	0.252566922
0.540490209	0.07040105	0.066816457	0.071351589	0.072939443	0.081446047	0.089745593	0.100472378	0.110480474	0.121002932	0.135778402	0.149238731	0.158097467	0.17747885	0.191706593	0.212765347	0.233566651	0.252438694
0.539009425	0.070532098	0.067132201	0.071516893	0.072738056	0.081043084	0.090353679	0.100437864	0.109821467	0.120782395	0.135439322	0.148537186	0.158004389	0.178155732	0.19088881	0.213546425	0.234119066	0.252830262
0.537537075	0.070421357	0.06686602	0.071787619	0.072789254	0.081444744	0.089774453	0.099836426	0.110214673	0.120601275	0.135752974	0.148451633	0.157212807	0.177970869	0.190514429	0.212958	0.234424191	0.253076835
0.536073029	0.070084479	0.066993107	0.072040767	0.07161655	0.080286007	0.090048555	0.099101233	0.107594366	0.120908973	0.135444571	0.147342449	0.156297374	0.176234365	0.19128939	0.212063737	0.233427306	0.253749589
0.534617331	0.070644234	0.065193345	0.070038919	0.0701529	0.078307696	0.089910752	0.099616411	0.109318875	0.11920357	0.134416904	0.147514167	0.153310567	0.174858793	0.188525523	0.21009759	0.232502999	0.251038213
0.533169797	0.070048803	0.065494363	0.070129389	0.068958639	0.077063648	0.089239909	0.09677803	0.106947581	0.11928938	0.131604154	0.145236603	0.150942077	0.174060378	0.186506127	0.206991759	0.231105166	0.248771657
0.531730359	0.071124402	0.063746057	0.067969124	0.067001477	0.075873952	0.087712552	0.093995661	0.104761566	0.117549073	0.130091209	0.143720033	0.147401327	0.168573249	0.183280856	0.202095835	0.226584332	0.244086854
0.530298949	0.071179815	0.064266866	0.066692921	0.063902675	0.072854302	0.087707113	0.096184697	0.103675467	0.117417804	0.129346961	0.142808765	0.146603842	0.167516615	0.182473834	0.202611816	0.225132146	0.247592473
0.52887561	0.070218757	0.062192835	0.066782854	0.063518101	0.073342676	0.084575472	0.09093657	0.10116635	0.114054985	0.124509741	0.141731341	0.143229641	0.167823148	0.175514933	0.199578021	0.222321802	0.242451372
0.527460166	0.075320956	0.062084244	0.066347056	0.063140824	0.070622637	0.086071237	0.090807071	0.098638833	0.11714583	0.127038854	0.141518498	0.142927505	0.167636857	0.173308081	0.195766496	0.219517043	0.240071885
0.526052604	0.07244255	0.059120315	0.063581441	0.056111007	0.067976253	0.085540859	0.090307917	0.096737385	0.108702848	0.123420429	0.137063847	0.135932372	0.162850159	0.163541727	0.194358761	0.213390573	0.23487335
0.524652915	0.070314801	0.057737873	0.062105631	0.056723986	0.064301755	0.082294636	0.087791764	0.094608434	0.107893968	0.120877147	0.131403532	0.127995415	0.157025668	0.158843032	0.184337145	0.205618867	0.228099641
0.523260923	0.071737586	0.050018404	0.056768714	0.048846005	0.056997453	0.077058513	0.082341607	0.08642612	0.104670628	0.111671828	0.120844134	0.119365827	0.15096586	0.147484428	0.176160147	0.194277263	0.218294663
0.521876567	0.069397961	0.051042587	0.054284488	0.041410849	0.049458589	0.081910537	0.084778897	0.090550703	0.107310234	0.107066947	0.117942346	0.107079796	0.136664973	0.138944901	0.163027291	0.176902779	0.205437661
0.520499942	0.06513757	0.043792993	0.052818657	0.036898895	0.04867162	0.086433955	0.075012352	0.080336764	0.097365595	0.093537494	0.103622685	0.092176122	0.125857257	0.119553323	0.155254787	0.160130767	0.189672536
0.519130774	0.065833112	0.037819284	0.044166323	0.032830067	0.033751621	0.068389601	0.065943887	0.067485686	0.091722776	0.089388783	0.095633106	0.078097213	0.103381992	0.105954331	0.123146482	0.131947005	0.170446306
0.517769159	0.067564835	0.039577741	0.038728909	0.017897566	0.02676582	0.06735322	0.067876928	0.069340713	0.088250791	0.083047431	0.102417919	0.076897532	0.098384307	0.10420367	0.126511162	0.128021456	0.157377934
0.516414984	0.064047922	0.031739375	0.030931283	0.018940652	0.019181975	0.061953891	0.054811659	0.062128948	0.086592109	0.074579752	0.097059034	0.047677231	0.07786018	0.076168909	0.094390461	0.103028278	0.128021871
0.515068134	0.060845184	0.031711154	0.026278377	0.013795327	0.015523464	0.05786702	0.048433294	0.046107998	0.075544861	0.078666039	0.086556862	0.058599	0.063918329	0.058880115	0.087328726	0.096444271	0.116897316
0.513728655	0.069937979	0.036712486	0.026852777	0.006226102	0.014303277	0.047516626	0.041567004	0.047518284	0.069765286	0.068071618	0.095849138	0.054312213	0.066181796	0.058829264	0.079547094	0.086158364	0.115891397
0.512396436	0.057966224	0.035246832	0.030422674	-0.005673869	0.011402088	0.061846386	0.042666604	0.035306385	0.066078924	0.055634683	0.086100961	0.04131305	0.062539874	0.054126718	0.083462148	0.095271284	0.10749846
0.511071416	0.055785375	0.026445061	0.021185907	-0.002941544	0.004048067	0.051662315	0.029403706	0.029898248	0.056956701	0.056005577	0.076602147	0.019554988	0.046143298	0.02713776	0.051751953	0.062143134	0.091601442
0.50975359	0.054860106	0.03483995	0.027932224	-0.009325172	0.008009322	0.05736391	0.031515955	0.02707512	0.048508613	0.047443712	0.070893495	0.023155938	0.040019028	0.033269709	0.070049329	0.073869466	0.094610372
0.508442848	0.065381895	0.026064611	0.022890076	-0.014810667	-0.003083085	0.050269257	0.023144369	0.031093282	0.056296403	0.042586894	0.081389672	-0.004557823	0.055982824	0.02508205	0.057622623	0.056715562	0.105019767
0.507139082	0.050567313	0.025005428	0.014696802	-0.027692329	-0.012648538	0.038956502	0.033496161	0.013326726	0.050306061	0.053983311	0.061179097	-0.02223253	0.025511658	0.026200664	0.042939267	0.043837081	0.087831799
0.505842288	0.067250517	0.027352475	0.012555897	-0.016353669	-0.013208002	0.032675528	0.013914682	0.023303625	0.051886339	0.047664878	0.069032359	-0.019414459	0.021924422	0.012511614	0.028496179	0.042682201	0.087685385
0.50455246	0.07838386	0.024009601	0.019420681	-0.020744189	-0.005242492	0.035975537	0.037531893	0.0188513	0.062209302	0.04929153	0.064356575	-0.016246277	0.022699571	0.032828882	0.057816861	0.068902844	0.115278477
0.503269492	0.072217691	0.003675849	0.011484827	-0.043461431	-0.026340057	0.032133428	0.018068646	0.009508703	0.053758654	0.042181672	0.062477759	-0.010764884	0.026010184	0.03120882	0.035274841	0.039359431	0.10774243
0.501993379	0.068403137	0.007485705	0.023904336	-0.032876536	-0.022053721	0.039998996	0.031378997	0.012146083	0.046186102	0.055168306	0.051172464	0.003448825	0.014025585	0.048210949	0.038708808	0.055572136	0.097349636
0.500723969	0.068251538	0.00291526	0.046687515	-0.025711849	-0.010589446	0.053886887	0.011502902	0.023151629	0.063881644	0.03352921	0.05432993	0.00038194	0.034294729	0.029674601	0.041615361	0.063473655	0.110727808
0.499461306	0.050290391	-0.005557682	0.03324525	-0.036034751	-0.02130637	0.05301165	0.013803201	0.017892666	0.048061247	0.028848843	0.044323161	0.00363067	0.030964203	0.029929666	0.049224376	0.039480444	0.100234102
0.498205288	0.035443904	0.012299132	0.051013573	-0.015341087	-0.013409729	0.063040267	0.000573015	0.024174955	0.043760006	0.027918102	0.040048184	0.002830111	0.03621413	0.009943452	0.035902412	0.040254999	0.087476261
0.496955912	-0.008292518	-0.017042052	-0.049972694	-0.04634653	-0.085317344	0.024339368	-0.042979705	-0.011433619	-0.041731731	-0.035648782	0.014567405	0.004604742	-0.023601377	-0.029265113	0.010085239	-0.028245705	0.022282817
