# Supplementary material for: In situ monitoring of polarons in a mixed conducting polymer using ultrafast transient absorption spectroelectrochemistry
Source: Chem Sci. 2025 Aug 27;16(38):17839–49. doi: 10.1039/d5sc04619j (PMC12412052; doi:10.1039/d5sc04619j)
Supplement: SC-016-D5SC04619J-s001 [file SC-016-D5SC04619J-s001.zip › Absorbance_5pctEG.csv]

5% EG film absorbance
eV	Voltages (V)
0	-0.9	-0.8	-0.7	-0.6	-0.5	-0.45	-0.4	-0.35	-0.3	-0.2	-0.1	0	0.1	0.2	0.3	0.4	0.5
3.096459455	0.030989526	0.031061059	0.031753093	0.031916499	0.031776333	0.031486633	0.031557544	0.031421011	0.031334821	0.031249527	0.029987723	0.028974056	0.027075865	0.024885867	0.022227271	0.019673193	0.018261369
3.091888605	0.030767701	0.031004235	0.031676027	0.031868044	0.03147516	0.031376752	0.031224075	0.031043701	0.031092672	0.030744956	0.029731208	0.028636675	0.026775523	0.02456081	0.022010334	0.019561724	0.018082503
3.087331464	0.030875799	0.031111307	0.031934759	0.032031257	0.03152212	0.031431851	0.031307488	0.03110726	0.031178661	0.030752519	0.029794143	0.028564262	0.026826267	0.024619625	0.022110047	0.019574138	0.018101309
3.082787971	0.030904107	0.031128029	0.032008691	0.032047536	0.031434325	0.031380473	0.031164987	0.031011627	0.031118664	0.030571944	0.029739877	0.028394825	0.026729535	0.024548255	0.022035569	0.019541775	0.018056559
3.078258065	0.031068153	0.031303877	0.032112302	0.032133464	0.031481204	0.031365708	0.031203385	0.031052365	0.031123586	0.030532769	0.029754762	0.028375396	0.026720961	0.024541673	0.021999794	0.019571245	0.018091463
3.073741916	0.031179385	0.031363279	0.03221093	0.032166189	0.03149681	0.031385459	0.031218815	0.031100868	0.031097051	0.030481275	0.029795707	0.028280876	0.026671672	0.0244777	0.02193808	0.01948979	0.018061142
3.069239232	0.031227248	0.031401303	0.032153496	0.032090849	0.031448185	0.031304618	0.031109282	0.031032845	0.03095276	0.030344229	0.029655158	0.028119254	0.026555066	0.024328498	0.021720835	0.019325791	0.017951685
3.06474972	0.031293144	0.031420376	0.032059134	0.032017132	0.031417516	0.031243132	0.031036509	0.030944441	0.03087056	0.030181722	0.029565906	0.028052599	0.026403627	0.02419053	0.021515836	0.019179295	0.017787936
3.060273553	0.031407017	0.031529103	0.032070301	0.03206712	0.031483688	0.031277598	0.031102469	0.030893623	0.030842452	0.030169665	0.029493202	0.028050848	0.026342058	0.024052041	0.021431202	0.019048193	0.017695024
3.055811132	0.031475656	0.031532886	0.032085102	0.032033618	0.031531366	0.031287833	0.031040472	0.030792151	0.030774798	0.030106015	0.029299079	0.027968152	0.026274191	0.023941448	0.021355982	0.018906752	0.017515265
3.051361477	0.031577933	0.03162148	0.032170658	0.032046098	0.031556415	0.031337905	0.031075966	0.03076372	0.030790275	0.030148964	0.029175896	0.027950812	0.026257712	0.023943192	0.021326429	0.01888299	0.017388472
3.046925218	0.031777772	0.031831857	0.032323284	0.032196874	0.031694209	0.031477954	0.031175333	0.030840656	0.030904793	0.030241993	0.029240952	0.028053062	0.026283715	0.023966979	0.021388777	0.01895185	0.017402243
3.042501841	0.031909037	0.031946959	0.032470648	0.03227578	0.031747165	0.031521406	0.031165792	0.030815815	0.030878985	0.030298155	0.029199545	0.028064409	0.026212017	0.023933991	0.021354793	0.018883387	0.017358063
3.038091742	0.032030457	0.032085381	0.032577385	0.03237458	0.031806013	0.031574867	0.031192013	0.030888442	0.030931567	0.030365692	0.029204634	0.028061501	0.026195513	0.023925616	0.021325238	0.018871542	0.017280621
3.033694636	0.032116374	0.032220455	0.03265068	0.032527532	0.031853176	0.031597998	0.031302312	0.030981292	0.031005456	0.030419376	0.029276376	0.028063861	0.026166375	0.023883791	0.021286841	0.018866549	0.017269088
3.029310465	0.032170142	0.032321436	0.032668411	0.032615737	0.031937017	0.031574074	0.031303955	0.030949331	0.030956209	0.030367567	0.029259818	0.027988709	0.026073301	0.023803747	0.02119167	0.018739682	0.017267125
3.024939173	0.03230657	0.032402631	0.032731961	0.032670514	0.032004206	0.031586409	0.031375886	0.030982655	0.030972362	0.030381926	0.029222311	0.027907783	0.026050283	0.02375089	0.021139925	0.018664745	0.017206539
3.020580928	0.032513687	0.032588921	0.032817678	0.032727126	0.032157262	0.031662206	0.031527806	0.031110065	0.031035435	0.030418203	0.029265168	0.027911975	0.026164191	0.023768285	0.021194581	0.018718655	0.017216178
3.016235223	0.032714016	0.03274997	0.033000766	0.032756455	0.032248595	0.031747966	0.031664319	0.031203054	0.031019837	0.030408882	0.029309773	0.027914106	0.026162728	0.023798933	0.021163238	0.018707417	0.01719701
3.011902228	0.032912805	0.032914832	0.033182617	0.032774361	0.032299217	0.031853829	0.031700757	0.031280856	0.031029172	0.030395046	0.029393465	0.027924966	0.026194876	0.023782185	0.021131789	0.018610152	0.017187826
3.007581886	0.033187917	0.033165664	0.03344806	0.032945321	0.032473677	0.032071678	0.031877726	0.031452775	0.03125797	0.030545952	0.029606634	0.028095756	0.026321708	0.023884553	0.021183666	0.01866018	0.017252208
3.003274143	0.033282408	0.033344704	0.033639321	0.033065866	0.032555972	0.032167076	0.031980677	0.03150137	0.031289469	0.030582313	0.029689592	0.028118494	0.026298047	0.023912673	0.021160939	0.018592455	0.017237614
2.998979165	0.033370192	0.033513564	0.033788329	0.033271431	0.032603534	0.032294486	0.032061096	0.031579712	0.031353606	0.030645037	0.029785711	0.028132664	0.026265136	0.023876954	0.021155059	0.01851036	0.017168673
2.994696454	0.033475478	0.033673701	0.033908088	0.033505124	0.032726043	0.032381367	0.032076659	0.031694408	0.031458969	0.030704919	0.029860367	0.028151341	0.026307534	0.023842283	0.021163886	0.018498559	0.01720748
2.990426398	0.033610633	0.033837257	0.03404884	0.03374792	0.032881556	0.032490667	0.032230926	0.031794129	0.031550164	0.030874244	0.029913229	0.028198072	0.02633512	0.023906467	0.021158836	0.018538625	0.017219688
2.986168721	0.03372127	0.033899504	0.034089602	0.033819887	0.032956093	0.03254635	0.032278022	0.031828497	0.031501012	0.030927063	0.029907258	0.028175978	0.026284745	0.023869042	0.021146824	0.018523368	0.017138693
2.981923369	0.033924417	0.034066938	0.034249701	0.033971891	0.033125472	0.032744206	0.032399818	0.03199257	0.031661046	0.031063528	0.029952886	0.028259179	0.026409097	0.023862005	0.02118871	0.018585209	0.017179187
2.97769029	0.034015759	0.034156388	0.034323667	0.033972803	0.033169042	0.032780304	0.032439016	0.032012028	0.031720086	0.031106368	0.02989514	0.028264713	0.026400144	0.023850215	0.021126409	0.01863971	0.017180978
2.973469212	0.034134111	0.034268399	0.034379254	0.03398873	0.033184253	0.032804233	0.032551979	0.031989745	0.031778889	0.031099668	0.029875338	0.028245396	0.026366715	0.023860493	0.021038647	0.018602749	0.017146312
2.969260518	0.034297023	0.034391634	0.034538851	0.034062892	0.033233221	0.032892079	0.032597921	0.032057632	0.031879572	0.031064649	0.029864128	0.028278692	0.026346098	0.023825261	0.021013459	0.018570499	0.01708706
2.965063938	0.03452077	0.034590034	0.034752811	0.034210634	0.033304207	0.032955359	0.032672142	0.032149107	0.032003935	0.031063841	0.029833106	0.028312149	0.026350996	0.023823021	0.020970579	0.018536047	0.017088654
2.960879203	0.034667956	0.034730432	0.034838234	0.034273118	0.033303108	0.032946652	0.032674546	0.032139481	0.031975221	0.031073099	0.029790238	0.028273806	0.026201588	0.02382645	0.020915617	0.018464763	0.017045303
2.956706695	0.034959923	0.035014499	0.035096888	0.034519853	0.033512197	0.03312587	0.032814717	0.032256081	0.032080945	0.031216157	0.029888739	0.028358872	0.026260052	0.023896727	0.020916922	0.018448407	0.017084844
2.952546144	0.035249134	0.035242475	0.035327987	0.034712443	0.03373749	0.03330173	0.032914173	0.032366301	0.032165882	0.031327222	0.02994542	0.028466918	0.026286736	0.023898246	0.020947126	0.018446139	0.017088741
2.948397714	0.035484292	0.035493489	0.03547461	0.034814481	0.033930328	0.033416076	0.033032633	0.03246597	0.032237265	0.031436027	0.030026729	0.02848397	0.02632084	0.023878627	0.020981598	0.018426721	0.017120929
2.944260925	0.035718342	0.035742738	0.035626889	0.034948794	0.034066583	0.033557004	0.033131372	0.032597915	0.032333776	0.031514327	0.030090198	0.028522441	0.026390027	0.023817859	0.021035083	0.018431429	0.017115866
2.940136153	0.03594048	0.035967454	0.035820506	0.035101541	0.034206572	0.033672027	0.03325597	0.032661503	0.032452126	0.031481895	0.030186541	0.028594233	0.026462041	0.02375066	0.021001269	0.018458342	0.017065196
2.936023135	0.036113833	0.036171827	0.035999928	0.035289152	0.03431566	0.033788541	0.033337332	0.03279087	0.032604644	0.031488713	0.030256423	0.028623931	0.026528889	0.023730248	0.020978866	0.018464558	0.017089208
2.931921608	0.036338224	0.036377657	0.03615465	0.035436872	0.034409893	0.033940254	0.033455416	0.032956941	0.032708399	0.031597857	0.03028242	0.028650435	0.026594045	0.02376356	0.020997096	0.018465131	0.0171012
2.927831946	0.036632053	0.036627862	0.036368922	0.035643379	0.034549676	0.034114768	0.033596838	0.033129541	0.032857969	0.031724226	0.030324308	0.02874906	0.026629057	0.023858996	0.021026148	0.01850197	0.01716703
2.923753889	0.036815785	0.036808197	0.036527936	0.035802442	0.034694843	0.034237669	0.033705072	0.033229622	0.03296571	0.031780694	0.030409264	0.028747357	0.026573663	0.023951633	0.021041731	0.018477632	0.017149218
2.919687175	0.037010605	0.036898904	0.036609558	0.035925303	0.034802629	0.034310303	0.033741374	0.03333774	0.033007605	0.031853455	0.030405899	0.028740663	0.026521114	0.023954173	0.021023067	0.018391016	0.01716035
2.915632177	0.037283918	0.037039455	0.036756832	0.036069713	0.034988899	0.034457266	0.033864228	0.033455156	0.033061069	0.031965016	0.03043575	0.028802766	0.026462389	0.024016235	0.021076031	0.018370591	0.017098769
2.911588636	0.037470315	0.037207357	0.036991366	0.03622376	0.035183536	0.0345988	0.034000616	0.033549629	0.033205203	0.03204368	0.030551442	0.02885953	0.026459083	0.024042704	0.021114242	0.018398225	0.017070448
2.907556711	0.037677253	0.037376434	0.037202578	0.036397954	0.035318031	0.034751373	0.03417386	0.033649214	0.033328091	0.032129163	0.03063633	0.02891538	0.026565393	0.024024725	0.021129826	0.018391441	0.017006353
2.90353573	0.037954857	0.037571389	0.037454993	0.036621946	0.035476734	0.034905872	0.034374073	0.033766557	0.033441443	0.03229512	0.030689077	0.029016193	0.026698472	0.024069354	0.021129212	0.018403312	0.017027665
2.899526476	0.038213564	0.037894392	0.037789751	0.03689846	0.035688639	0.03510516	0.034619197	0.033954737	0.033649239	0.032460844	0.03083857	0.02915948	0.02684323	0.024160297	0.021211802	0.01849177	0.017075559
2.895528278	0.038426405	0.038142785	0.038021426	0.037080645	0.03580982	0.035259701	0.034796288	0.034092776	0.033766042	0.032550659	0.030934227	0.029220334	0.026894105	0.024152492	0.021227566	0.018499449	0.01712448
2.891541298	0.038581341	0.03830574	0.038114689	0.037204307	0.035856173	0.035319632	0.034901076	0.034198795	0.033792592	0.032615544	0.030958563	0.029219566	0.026916141	0.024160612	0.021188174	0.018500821	0.017114484
2.887565897	0.038707491	0.038492846	0.038247027	0.037330194	0.035999031	0.035412113	0.034933073	0.034270454	0.03380276	0.032690578	0.031009282	0.029198699	0.026898173	0.024171319	0.021142465	0.018567132	0.01709202
2.883601209	0.038947463	0.038782437	0.038456709	0.037533013	0.036204829	0.03559777	0.035090566	0.034493176	0.033984248	0.032843376	0.031166223	0.029332835	0.026933882	0.02417305	0.021182449	0.018639665	0.017118564
2.879647596	0.039146293	0.038951744	0.038571077	0.037637382	0.036332663	0.035724437	0.03514598	0.034611377	0.034063024	0.032933831	0.031259357	0.029364107	0.026946921	0.02418563	0.021188035	0.018653925	0.017100934
2.875705217	0.039362647	0.039197494	0.038769605	0.037809325	0.036512091	0.035840743	0.035253579	0.034740368	0.034232052	0.033016813	0.031395506	0.029411907	0.027016697	0.024202583	0.021211226	0.018668549	0.017112512
2.871773821	0.039717061	0.039603096	0.039095305	0.038117122	0.03681417	0.036109679	0.035452981	0.034941828	0.034477213	0.033163917	0.031590627	0.029571061	0.027156718	0.024241561	0.021336292	0.018720165	0.017212001
2.867853362	0.040083295	0.039900705	0.039380446	0.038359848	0.037012778	0.036309351	0.035682243	0.035159795	0.034696545	0.033281249	0.031763252	0.029717329	0.027220891	0.024313627	0.021446017	0.01872304	0.017300999
2.863943794	0.040320262	0.040145894	0.039589921	0.038515365	0.037149931	0.036482455	0.035827485	0.035235656	0.034797559	0.033359104	0.031853633	0.029755402	0.027283119	0.024347145	0.021449519	0.018765045	0.017335132
2.860045073	0.04065913	0.040506079	0.039928037	0.038833253	0.037410202	0.036788181	0.03610739	0.035473026	0.035052324	0.033558595	0.031987283	0.029939419	0.027425239	0.024469161	0.02152755	0.018894161	0.01747292
2.856157152	0.041006992	0.040825839	0.040267138	0.039090661	0.037669005	0.037056907	0.036322301	0.035681425	0.035213921	0.033736948	0.032120361	0.03009176	0.027519939	0.024586284	0.021610169	0.019002769	0.017561397
2.852280188	0.041273591	0.04104844	0.04053925	0.039303247	0.037813772	0.037226724	0.036487506	0.035784747	0.035355568	0.033860813	0.032186776	0.030155944	0.027584042	0.024695514	0.021613773	0.019002701	0.017556691
2.848413735	0.041482787	0.041297597	0.040721012	0.039514454	0.038017953	0.037400185	0.036652661	0.035927271	0.035496384	0.033980738	0.032281417	0.03019086	0.027641303	0.024761079	0.02160125	0.018977709	0.017577412
2.84455795	0.041651685	0.041507547	0.040882113	0.039680337	0.038180798	0.037510997	0.036777261	0.036022033	0.035577187	0.034069	0.032367174	0.030227845	0.027632571	0.024795794	0.021588378	0.018911791	0.017548965
2.840712986	0.041868676	0.041718113	0.041056853	0.039833766	0.038378519	0.037586506	0.036930416	0.036105226	0.03564867	0.034159435	0.03244092	0.030205923	0.027645963	0.024828039	0.021561148	0.018821637	0.017496112
2.836878403	0.042057187	0.041865558	0.041209102	0.039991506	0.038539731	0.037670357	0.037095637	0.036191326	0.035747703	0.034254678	0.032500883	0.030206838	0.027684573	0.024821306	0.021502702	0.018738937	0.017436626
2.833054553	0.042283872	0.042126066	0.04135543	0.040159352	0.038735033	0.037829129	0.037249138	0.036349338	0.035851944	0.03437705	0.032616883	0.030236454	0.027663728	0.024781358	0.021485921	0.018724116	0.017414159
2.829241195	0.042491064	0.0423594	0.041585963	0.040339572	0.038880809	0.037965639	0.037382772	0.0364146	0.035932282	0.034471329	0.032701285	0.030270105	0.027667051	0.024763574	0.021537265	0.018725362	0.017382865
2.825438285	0.042817569	0.0426767	0.04190092	0.040569335	0.039129443	0.038183961	0.037605358	0.036630052	0.036112238	0.034628366	0.032824773	0.030364053	0.027756445	0.024793371	0.021631273	0.01875695	0.017446543
2.821645584	0.043136834	0.043018661	0.042196149	0.040829524	0.039322737	0.038437589	0.037770896	0.036850545	0.036311034	0.034800173	0.032974362	0.03053158	0.027859047	0.024832566	0.021724504	0.018778307	0.017477622
2.817863444	0.043418085	0.043347358	0.042450696	0.041077113	0.039440231	0.038629889	0.037948391	0.037035026	0.036456732	0.034920314	0.033060732	0.030639808	0.02790078	0.024878116	0.021784116	0.018820148	0.017516733
2.814091818	0.043724903	0.043601616	0.042758923	0.041314533	0.039624596	0.038826207	0.038169049	0.037217019	0.036655949	0.035041655	0.033155631	0.03076055	0.028027784	0.025013191	0.02186279	0.018868369	0.017574588
2.810330081	0.044061273	0.043914241	0.043026012	0.041542136	0.039803622	0.039001465	0.038360077	0.037418914	0.036810915	0.035181292	0.033212356	0.030885997	0.028120639	0.02507534	0.021851964	0.018884768	0.017576612
2.806578969	0.044294214	0.044126463	0.043221305	0.041766767	0.039916308	0.039105127	0.038449144	0.037517763	0.036896405	0.035251436	0.033265423	0.030943766	0.028162498	0.025112547	0.021802241	0.018896977	0.017583616
2.802837858	0.04457415	0.044349091	0.043458514	0.041971892	0.040126687	0.039229389	0.038645559	0.037635503	0.036999794	0.035367472	0.033356301	0.030981204	0.028194823	0.02515737	0.02181857	0.018949154	0.0176108
2.799107092	0.044923156	0.04465967	0.043753666	0.042187456	0.040401104	0.039445838	0.038860654	0.03785452	0.037195375	0.035552499	0.033485756	0.031100473	0.028306502	0.025196432	0.02188737	0.018987303	0.017609469
2.795386246	0.045218965	0.044958769	0.043965645	0.042400565	0.040579097	0.039619783	0.039008144	0.038025576	0.037271737	0.035673468	0.033548604	0.031209917	0.028329184	0.025161708	0.021880026	0.018951138	0.017582465
2.791675661	0.045539951	0.045234561	0.044214018	0.042656862	0.040812617	0.039836216	0.039148137	0.038231357	0.037472277	0.035809244	0.03368836	0.031326038	0.028401031	0.025209611	0.02189714	0.019004056	0.01762815
2.787975106	0.045959841	0.045613852	0.044556081	0.042925764	0.041149439	0.040118805	0.039376869	0.03846669	0.037719357	0.036017303	0.033855258	0.031475866	0.028493598	0.025255362	0.022004371	0.019090261	0.017653026
2.784284349	0.046245423	0.045880796	0.044836376	0.043145152	0.041318378	0.040332169	0.039492087	0.038614941	0.037853737	0.036101095	0.033920954	0.031570549	0.02852149	0.025207207	0.021964586	0.019071518	0.01764492
2.780603921	0.046557826	0.046201265	0.045129999	0.043423579	0.041516322	0.040522674	0.039614146	0.038716012	0.037982495	0.036185729	0.033997978	0.031625453	0.028571402	0.025213511	0.021937225	0.019068083	0.017681976
2.776933211	0.046890064	0.046543561	0.045459917	0.043677078	0.04179747	0.040726602	0.039796024	0.038856278	0.038194837	0.036340838	0.034163515	0.031696411	0.028625434	0.025235651	0.021970605	0.019090561	0.017729088
2.773272368	0.04726198	0.04689783	0.045834621	0.043946707	0.042074161	0.040964583	0.040052218	0.039020485	0.038369538	0.036513317	0.034322838	0.031761982	0.02867576	0.02532408	0.022026703	0.019127853	0.017794995
2.769621543	0.04758032	0.047183882	0.04609788	0.044177751	0.042245251	0.041148229	0.0402456	0.039165966	0.038513082	0.036626445	0.034406582	0.031782453	0.028696282	0.025387738	0.022019177	0.019103914	0.017798652
2.765980317	0.047940792	0.047530105	0.046349302	0.044417122	0.042451558	0.041331058	0.040429313	0.039333617	0.038702817	0.036744263	0.034517581	0.031805001	0.028717965	0.025433968	0.022079718	0.019103791	0.017792972
2.762349028	0.048280123	0.04785336	0.046606457	0.04461826	0.042647539	0.041517102	0.040620827	0.03954862	0.038904972	0.036908626	0.034652188	0.031909285	0.028772081	0.025491098	0.022136849	0.019109982	0.017821312
2.758727261	0.048607219	0.048207206	0.046914585	0.044869217	0.042859307	0.041739526	0.040855945	0.039739998	0.039101715	0.037098142	0.034755787	0.032020208	0.028839343	0.025564808	0.022195872	0.019160034	0.017843534
2.755115353	0.048907237	0.048525383	0.047159642	0.045111459	0.043101819	0.041916221	0.041046402	0.039934397	0.039296383	0.037251857	0.034818188	0.032140719	0.028940062	0.025592879	0.022229211	0.019176292	0.017884655
2.751513076	0.04930133	0.048925362	0.047501921	0.045460132	0.043366794	0.042145998	0.041279485	0.040185065	0.039554815	0.037407749	0.03497394	0.032301265	0.029105958	0.0256998	0.022287565	0.019252667	0.017979941
2.747920208	0.049660677	0.049308215	0.04782563	0.045738044	0.043608298	0.04236009	0.0414844	0.040403434	0.039695336	0.037561872	0.035103607	0.032403085	0.029267517	0.025794326	0.022339275	0.019298903	0.018050887
2.744337266	0.04999699	0.049645434	0.048099561	0.046018769	0.043805967	0.042539603	0.041647494	0.040544974	0.039790535	0.037664119	0.035208426	0.032434158	0.029298952	0.025878153	0.022351872	0.01932206	0.018100798
2.740763655	0.050318928	0.049891348	0.048301155	0.046272252	0.044001499	0.0427089	0.041749245	0.040704642	0.039873016	0.037729782	0.035283659	0.032436614	0.029333563	0.025907944	0.022335217	0.019333881	0.018133377
2.737199523	0.050707628	0.050279334	0.048619906	0.04652796	0.044227524	0.042913374	0.041934278	0.040850239	0.039978727	0.037834201	0.03537641	0.032501154	0.029379011	0.025919729	0.022352379	0.019354693	0.018138166
2.733645017	0.051014012	0.050630466	0.048902709	0.046736476	0.044433696	0.043094207	0.04208784	0.040960909	0.040076891	0.037955318	0.035487356	0.032561728	0.029373916	0.025921027	0.022364731	0.019356274	0.018155711
2.730099547	0.051425864	0.05098592	0.049245447	0.047031793	0.044703641	0.04336117	0.042336787	0.041160564	0.040303799	0.038140384	0.035659076	0.032667422	0.029444335	0.025961341	0.022407457	0.019426799	0.018195011
2.726563811	0.051823328	0.051320389	0.049617173	0.047353921	0.045058613	0.043676534	0.042626905	0.041419776	0.040541099	0.038338785	0.03582728	0.032831345	0.029571691	0.025998537	0.022502251	0.019518513	0.018222976
2.723037404	0.052219021	0.051724129	0.049996601	0.047677902	0.045344089	0.04391145	0.042880945	0.041684136	0.040800481	0.038532862	0.035977459	0.032983274	0.029662968	0.026074932	0.022608082	0.019623577	0.018301235
2.719520289	0.052574599	0.052042557	0.050335176	0.047980463	0.045548818	0.044156349	0.043105164	0.041953798	0.041062702	0.038690987	0.036143094	0.033114483	0.029732823	0.026152729	0.022690887	0.019675192	0.01836225
2.716012247	0.052957246	0.052302098	0.050641099	0.048222197	0.045758524	0.044389086	0.043338831	0.042214295	0.041248345	0.03883707	0.036211904	0.033200313	0.029801061	0.026190049	0.022755431	0.019713768	0.018394927
2.712513607	0.0532754	0.052599004	0.050916303	0.048469267	0.045995255	0.044597987	0.043565272	0.042419166	0.041389782	0.038985489	0.036292421	0.033326726	0.029825718	0.026251718	0.022792087	0.019718514	0.018425253
2.709024149	0.053594247	0.052925187	0.051190547	0.048714212	0.046175872	0.044776992	0.043761483	0.042599727	0.041547302	0.039147338	0.036387465	0.033391931	0.029861521	0.026293975	0.022794653	0.019742532	0.018445516
2.705544018	0.053946308	0.053272713	0.05151117	0.048980454	0.046385827	0.045023344	0.04401947	0.042767736	0.041707395	0.039288111	0.036512357	0.033512375	0.029945658	0.026334864	0.022812511	0.019710832	0.01843798
2.702072816	0.054261048	0.053562501	0.051751326	0.049217466	0.04660537	0.045254274	0.044215131	0.042931914	0.041824677	0.039398895	0.036611023	0.033563807	0.029988886	0.026330443	0.022805921	0.019721641	0.018399177
2.698610869	0.054578195	0.053915352	0.052017163	0.049507625	0.046860815	0.045508344	0.044417617	0.043136544	0.042005374	0.03955426	0.036757526	0.033637003	0.030066489	0.02637153	0.022814159	0.019746835	0.018377346
2.695157782	0.054907469	0.054251979	0.052314297	0.049812762	0.047106109	0.045739076	0.044605438	0.043310979	0.042213896	0.039686084	0.036895251	0.033701579	0.030161866	0.026400059	0.022839607	0.019794915	0.018376884
2.691713698	0.055241243	0.054602203	0.052601423	0.050082533	0.047372395	0.045985938	0.044810869	0.043492662	0.042422028	0.039828322	0.037050741	0.033813667	0.030199625	0.026447791	0.02288036	0.019833257	0.018421092
2.688278939	0.05562821	0.054944364	0.052947301	0.050336512	0.047646797	0.046262816	0.045012253	0.043706292	0.042614208	0.040016466	0.037227681	0.033920719	0.030248866	0.026498472	0.022913974	0.019866886	0.018465853
2.684852758	0.055971957	0.055300137	0.053263728	0.05058248	0.04789449	0.046461362	0.04521087	0.043864707	0.042797641	0.040226035	0.037385856	0.034042154	0.030336668	0.026608143	0.022960818	0.01989792	0.018504763
2.681435652	0.05631035	0.055644615	0.053559323	0.050843267	0.048130483	0.046717342	0.045438909	0.04406127	0.043004785	0.040410123	0.037515367	0.034165475	0.030392695	0.026683143	0.022937161	0.01989259	0.018558337
2.678027587	0.056674286	0.056012656	0.053851139	0.051101414	0.048343504	0.047002085	0.045691749	0.044320564	0.043218954	0.040606575	0.03766959	0.034290538	0.030419039	0.026727828	0.02295968	0.019900831	0.018581033
2.674627997	0.057110042	0.056365418	0.054211524	0.051391878	0.048598303	0.047246472	0.045918752	0.044603837	0.043445753	0.040831545	0.037816506	0.034424351	0.030533876	0.026794167	0.022981036	0.019877173	0.018599293
2.671237555	0.057436154	0.056713647	0.054489439	0.051682376	0.048851514	0.047434315	0.046159969	0.044826598	0.043633067	0.041012536	0.037899387	0.034543045	0.03062712	0.026888365	0.023022779	0.019917724	0.018605124
2.667855698	0.057876414	0.057149763	0.054888113	0.052072374	0.049204931	0.04776023	0.046446379	0.045153538	0.043884203	0.041236613	0.038073003	0.034719242	0.030759697	0.026966919	0.023101161	0.019990183	0.018660616
2.664482742	0.058366831	0.057626379	0.05533413	0.052474323	0.04957492	0.048093167	0.046759893	0.045462945	0.044205732	0.041482557	0.038291385	0.03490752	0.030927956	0.027097326	0.023265621	0.020142279	0.018724103
2.661118304	0.058800045	0.058034495	0.055746234	0.052785313	0.049898934	0.048354998	0.047040188	0.045706785	0.044486002	0.041676955	0.038455895	0.035049897	0.031077316	0.027224536	0.023343361	0.020233182	0.018774074
2.6577627	0.059160051	0.0584422	0.056079575	0.053084351	0.050170321	0.048680105	0.04735507	0.045913234	0.044757604	0.041855774	0.038643596	0.035190994	0.031207047	0.027330573	0.023441138	0.020320669	0.018835755
2.654415721	0.059600204	0.058885764	0.056504648	0.053446337	0.050504134	0.049024604	0.047683064	0.04622792	0.045065922	0.042108013	0.038891728	0.035321559	0.031325199	0.027407156	0.023535321	0.020391658	0.018918148
2.651077334	0.060027868	0.059317016	0.056866537	0.053793813	0.050809652	0.049336785	0.047998063	0.046487746	0.04536795	0.04236433	0.039118877	0.035465955	0.031448908	0.02752097	0.023623007	0.020487264	0.018984464
2.647747507	0.06039677	0.059677465	0.057222012	0.054124844	0.051112312	0.049576678	0.048266402	0.046743943	0.045557889	0.04260965	0.039322584	0.03559668	0.031561639	0.027596874	0.023700103	0.020493364	0.019033026
2.644426206	0.060841449	0.060163214	0.057644355	0.054521219	0.051457488	0.049903601	0.04858216	0.047043955	0.045796887	0.042903996	0.039551544	0.035772441	0.031702519	0.027704349	0.023835432	0.02054756	0.019125589
2.64111357	0.061359068	0.060649218	0.05813461	0.054930108	0.051845174	0.050243965	0.048831139	0.047388645	0.046032979	0.043190861	0.039752563	0.035924841	0.031840386	0.027821955	0.023975251	0.020622404	0.019187944
2.637809223	0.061862371	0.061108792	0.058574944	0.055310488	0.05219633	0.050587117	0.0491192	0.047710431	0.046273323	0.043404206	0.03998571	0.036114411	0.03199439	0.027939775	0.024096091	0.020712157	0.019293785
2.634513305	0.062339881	0.061561123	0.059026167	0.055673875	0.052506081	0.050899607	0.049415089	0.048007458	0.046531178	0.043611099	0.040184219	0.036223311	0.032088747	0.027987633	0.024197657	0.020730695	0.019345607
2.631225954	0.062786497	0.062031508	0.059471969	0.056026689	0.052789051	0.051241998	0.049697461	0.048269401	0.046806174	0.043829217	0.040363306	0.036355699	0.032176548	0.028020964	0.024264295	0.020768723	0.019352874
2.627946966	0.063281814	0.062489853	0.059941891	0.05644485	0.053160064	0.051619112	0.05001922	0.048612679	0.047118805	0.044092281	0.040598316	0.036535005	0.032326863	0.02815721	0.024365482	0.020889277	0.019471865
2.624676311	0.063772387	0.062984086	0.06034556	0.056873241	0.053488972	0.051943625	0.050426197	0.0489149	0.047449913	0.044339782	0.04080883	0.036716717	0.032474521	0.028282695	0.02441489	0.021014103	0.019588564
2.621413955	0.06430222	0.063492039	0.060773478	0.057312587	0.053806307	0.052299902	0.05078099	0.049206605	0.047784816	0.044612802	0.0410111	0.036883819	0.0326354	0.028405041	0.024480419	0.021144887	0.019665407
2.618159868	0.064815798	0.063951261	0.061182845	0.057738119	0.054146042	0.052619774	0.051072475	0.04947419	0.048068631	0.044832786	0.041192695	0.037080352	0.032784208	0.028537954	0.024498896	0.021265805	0.019756748
2.614914186	0.065399285	0.064495473	0.061625701	0.058173267	0.054585627	0.052989408	0.051456387	0.049799981	0.048360502	0.045076986	0.041419263	0.037323224	0.032952694	0.02870421	0.024634562	0.021393035	0.019919966
2.611676542	0.065836894	0.064933546	0.061961548	0.058466315	0.054888093	0.053237646	0.051720438	0.050014521	0.048563684	0.045213771	0.041547212	0.03745249	0.033042577	0.028724903	0.024688686	0.021433349	0.019949574
2.608447073	0.066195621	0.065286918	0.062216715	0.058697147	0.055106439	0.053453092	0.051868354	0.05017684	0.048675607	0.045312935	0.041636419	0.037492193	0.033064234	0.028718164	0.024673227	0.021457426	0.019961734
2.605225914	0.066626926	0.065749681	0.062590883	0.059008666	0.055431524	0.053733517	0.052099808	0.050435457	0.048902626	0.045526634	0.041790913	0.037596948	0.033132241	0.028743126	0.024725228	0.021496754	0.02000698
2.602012868	0.067109672	0.066257717	0.06301454	0.059362672	0.055802492	0.054066277	0.05240906	0.050767857	0.049146719	0.045792599	0.041969964	0.037713486	0.033197698	0.028785218	0.024821583	0.021534417	0.02005694
2.598807904	0.067572906	0.066691841	0.063413303	0.059687472	0.056073128	0.054343771	0.052675501	0.050997102	0.04935565	0.045953242	0.042084955	0.037776124	0.033257487	0.028824799	0.024813691	0.021573211	0.020059873
2.595610991	0.06811936	0.067180992	0.063840084	0.060075337	0.056411603	0.054652483	0.052971002	0.051264337	0.049610655	0.046168607	0.042217378	0.037892738	0.033340514	0.028920499	0.024853264	0.021595226	0.020097296
2.5924221	0.068712564	0.067754485	0.06439315	0.060538754	0.0568709	0.055038456	0.053360281	0.051622862	0.049967877	0.046429374	0.042430394	0.038120318	0.033467465	0.029033647	0.024958159	0.021644109	0.020145676
2.589241364	0.069194853	0.068259948	0.064857477	0.060921166	0.057217347	0.055341833	0.05369021	0.051836026	0.050206434	0.046621116	0.042553415	0.03825397	0.033520418	0.029095577	0.024952852	0.021632237	0.020156804
2.586068423	0.069588499	0.068633243	0.065185215	0.061198633	0.05742313	0.055558209	0.05393124	0.051954513	0.050353541	0.046693451	0.042609896	0.038306508	0.033576327	0.029152192	0.024939764	0.021632404	0.020167767
2.582903414	0.070094613	0.069097127	0.065597553	0.061571876	0.057739405	0.055827726	0.054195895	0.052207094	0.050598896	0.0469026	0.042798665	0.038409248	0.033660367	0.029235797	0.025011132	0.021657532	0.020225124
2.57974647	0.070530984	0.069539292	0.066032388	0.061924292	0.058021715	0.056089513	0.054456445	0.052452874	0.050847743	0.047112909	0.042943801	0.038487039	0.033684071	0.029271872	0.025014028	0.021682323	0.020258072
2.576597398	0.071032202	0.069995462	0.066447734	0.062248411	0.058274974	0.056376913	0.054763594	0.052693164	0.051059066	0.047300306	0.043105876	0.038539506	0.033740525	0.029319729	0.025051198	0.021714567	0.020274584
2.573456166	0.071580322	0.070450682	0.066850623	0.062586913	0.058593026	0.056719653	0.055050946	0.053001736	0.051314844	0.047501334	0.043303038	0.038677808	0.033875229	0.029421101	0.025154875	0.021826065	0.020339484
2.570322585	0.072129702	0.070998794	0.067348157	0.063006471	0.059002564	0.057077674	0.0553602	0.053333176	0.051633677	0.047778484	0.043539871	0.038840648	0.033970828	0.029510165	0.025259699	0.021869161	0.020429133
2.567197113	0.072650349	0.071541755	0.067851087	0.063415792	0.059394576	0.05743673	0.055686871	0.053644076	0.051938467	0.048020663	0.043717782	0.038989936	0.034073499	0.029612035	0.025338154	0.021930864	0.020507766
2.564079232	0.073243664	0.072157403	0.068360459	0.063870869	0.059826308	0.057845713	0.056058207	0.053971863	0.052248121	0.048307712	0.043976222	0.039200163	0.034254859	0.029738199	0.025464337	0.022039035	0.020605686
2.560969238	0.073705304	0.072635388	0.068779731	0.06426344	0.060200194	0.058150881	0.056309216	0.054256956	0.052480875	0.048524837	0.044154856	0.039343875	0.034376781	0.029830825	0.025532019	0.022064891	0.020681918
2.55786694	0.074178934	0.07311506	0.069251889	0.064688549	0.060547933	0.058448144	0.056616014	0.054522434	0.052726554	0.048737158	0.04431151	0.039426615	0.034468753	0.029917292	0.025565193	0.022076541	0.020705587
2.554772149	0.07469531	0.073607383	0.069696067	0.065078501	0.060869392	0.05877049	0.056932632	0.054785403	0.052986579	0.048952019	0.044451093	0.039563638	0.034563789	0.029993095	0.02560317	0.022132329	0.020719101
2.551685159	0.07522066	0.074107479	0.070122328	0.065460061	0.061201573	0.059094939	0.057213667	0.055088726	0.053235615	0.049167825	0.044618358	0.039692529	0.034642406	0.030025576	0.02561195	0.022191793	0.020776789
2.54860578	0.075725854	0.074526704	0.07053969	0.065837682	0.061521126	0.059414039	0.057492769	0.055376252	0.053465927	0.04933533	0.04473033	0.039762953	0.034705093	0.030060964	0.025641498	0.022222225	0.020812018
2.545533983	0.076312555	0.075036339	0.07099152	0.066250238	0.061870906	0.059732221	0.057800131	0.05564831	0.053750582	0.049571129	0.044862995	0.039894176	0.034794913	0.03011339	0.02571818	0.022319093	0.020847386
2.542469901	0.076852723	0.075576892	0.071398197	0.066583628	0.062200391	0.06003105	0.058065628	0.055921643	0.053992899	0.049790634	0.044982637	0.040029127	0.034858155	0.030134054	0.025757012	0.022346671	0.020868164
2.539413186	0.077478968	0.076199828	0.071947098	0.067041501	0.062627104	0.060426711	0.058441565	0.056327251	0.054294128	0.050083881	0.045197448	0.040207382	0.035012436	0.030219591	0.025865102	0.02242322	0.020941697
2.536363971	0.078098107	0.076782695	0.072480356	0.067518624	0.063008359	0.060816551	0.058810623	0.056669421	0.054592947	0.050363222	0.045408592	0.040383424	0.035143731	0.030336892	0.025988737	0.022490604	0.020978776
2.533322385	0.078643482	0.077334297	0.072964324	0.067906943	0.063327514	0.061136375	0.059128261	0.05693974	0.05484325	0.050596683	0.045609438	0.040541246	0.035235792	0.030450541	0.02605611	0.022538524	0.020983172
2.530288086	0.079297715	0.077954304	0.073537961	0.068406084	0.063752373	0.061561158	0.059507893	0.057300997	0.055174247	0.050883607	0.045895454	0.040732467	0.035361316	0.030620476	0.026166149	0.022620904	0.021049942
2.527261361	0.080010831	0.078578857	0.074123114	0.06895523	0.064223752	0.062007546	0.05993793	0.057700923	0.055572044	0.051203336	0.046185144	0.040952493	0.035520033	0.030804899	0.026309408	0.022724851	0.021169506
2.524242182	0.080666453	0.079155356	0.074622946	0.069394976	0.064638345	0.062423756	0.060289782	0.058014701	0.055936168	0.051409173	0.046392722	0.041127048	0.035650825	0.030910914	0.026395307	0.022828326	0.021235819
2.521230208	0.081238731	0.079711515	0.075110848	0.069798354	0.064990356	0.062801334	0.060598307	0.05831874	0.056221974	0.051631262	0.046552013	0.041266379	0.035776597	0.03100762	0.026461884	0.022902719	0.021292324
2.51822557	0.081868593	0.080321868	0.075637967	0.070293179	0.065417807	0.063206226	0.060947438	0.058685955	0.056553204	0.051876801	0.046766842	0.041427367	0.035915821	0.031110689	0.026565876	0.022958758	0.021388254
2.51522824	0.082406161	0.080867855	0.076108232	0.070670826	0.065772192	0.063554113	0.061247416	0.05893759	0.056830844	0.052089057	0.046911107	0.041520531	0.036015563	0.031128596	0.026605786	0.022957821	0.021425582
2.512238503	0.082983908	0.081429276	0.076620198	0.071071814	0.066133546	0.063920156	0.061572848	0.059219092	0.05705828	0.05229815	0.047090199	0.041622405	0.036131557	0.031186574	0.026663105	0.022998924	0.021469309
2.50925571	0.083566818	0.082007718	0.077131128	0.071530221	0.066514327	0.064279497	0.06190908	0.059516695	0.057301842	0.052596403	0.047276315	0.041739761	0.036244808	0.031284183	0.026732149	0.023000165	0.021528472
2.506280301	0.084146793	0.08257347	0.077589442	0.072020204	0.066911328	0.06461437	0.062299858	0.059808418	0.057591283	0.05282847	0.047460749	0.041886711	0.03634764	0.031340631	0.026781017	0.023023212	0.021581942
2.503312094	0.084832282	0.083192388	0.07813693	0.072508545	0.067355519	0.065022419	0.062706722	0.060155271	0.057931853	0.053108896	0.047710085	0.042048115	0.036474936	0.031405928	0.02682714	0.023113493	0.021650804
2.500351063	0.08540633	0.083725704	0.078615116	0.072925902	0.067701066	0.065361815	0.063033562	0.060504076	0.058199866	0.053300589	0.047883334	0.042192313	0.036553821	0.031431374	0.026838241	0.023178797	0.021676776
2.497397336	0.085896668	0.084194395	0.078998736	0.073295265	0.068011772	0.065613073	0.063270136	0.060742548	0.058459036	0.053422047	0.047981557	0.042307125	0.03658538	0.0314345	0.026861599	0.023184089	0.021678371
2.494450579	0.086478473	0.084788648	0.079518629	0.073728611	0.06838606	0.065949396	0.063598443	0.061063586	0.058740694	0.053611882	0.048168785	0.042422702	0.036670118	0.031507201	0.026903798	0.023226646	0.021723231
2.491511073	0.087201171	0.085470099	0.080153804	0.074191027	0.06887275	0.066389569	0.063969469	0.061436144	0.059055569	0.053903197	0.048400976	0.042548879	0.036807064	0.031644172	0.026988501	0.023315884	0.021784372
2.488578487	0.087828661	0.086117525	0.080676794	0.074615359	0.069271308	0.066741461	0.064281366	0.061740072	0.059316051	0.054154571	0.048530083	0.04265156	0.036890539	0.031733275	0.027052938	0.023356251	0.021810333
2.485653101	0.088599298	0.086900846	0.081307607	0.075165689	0.069798054	0.067218775	0.064721509	0.062119559	0.059714194	0.054493488	0.04875109	0.042814515	0.037046703	0.031913276	0.027187018	0.023440073	0.021921727
2.482734736	0.089367198	0.087660935	0.081968051	0.075704511	0.070281806	0.067706099	0.065178167	0.062522837	0.060080133	0.054844533	0.049013785	0.042960725	0.037216501	0.032075442	0.027301235	0.023553048	0.022054998
2.479823518	0.090049453	0.088323813	0.082542363	0.076166968	0.07073261	0.068108493	0.065533954	0.062864393	0.060378654	0.055102747	0.04923198	0.043143166	0.037300498	0.03217873	0.027365543	0.023648093	0.022107015
2.47691912	0.090668952	0.088938811	0.083024244	0.076582729	0.071094031	0.068464313	0.065864565	0.063170872	0.060669989	0.055311082	0.049399579	0.043325701	0.037364787	0.032228891	0.027432959	0.023664579	0.022135132
2.474021668	0.091427086	0.08962818	0.083618649	0.077071688	0.071540757	0.068916051	0.066311885	0.063562094	0.061035826	0.055590284	0.049628903	0.043543142	0.037526291	0.032350502	0.027539022	0.023754369	0.02224827
2.471131287	0.092157028	0.090331069	0.084244511	0.077601864	0.0719855	0.069297583	0.066755567	0.063919462	0.061343337	0.055848322	0.049858352	0.04370773	0.037647823	0.032431786	0.02761917	0.023821604	0.022349558
2.468247802	0.092945305	0.091069155	0.084918285	0.078185366	0.072512216	0.069748987	0.067192432	0.06434502	0.061702999	0.056141887	0.050084425	0.043911517	0.037782033	0.032556609	0.027744106	0.023897137	0.02243163
2.465371188	0.09368366	0.091728221	0.085498449	0.078692952	0.0729436	0.070144378	0.067604044	0.064675244	0.062052203	0.05637552	0.050247149	0.043991578	0.037910728	0.032630885	0.02784239	0.023952425	0.022505161
2.46250142	0.094416923	0.092448093	0.086161786	0.079221502	0.073430606	0.070563536	0.068005686	0.065045257	0.062386813	0.056622775	0.0504346	0.044095127	0.038029838	0.032734998	0.027931471	0.024036808	0.02259343
2.459638475	0.095155156	0.093179397	0.086816206	0.079781012	0.073903431	0.071000598	0.068405247	0.065410558	0.062694265	0.056862546	0.050636526	0.044220956	0.038151474	0.032830221	0.027983824	0.024077238	0.022640694
2.456782327	0.095913275	0.093932344	0.087437428	0.08030336	0.074395971	0.071514766	0.068816376	0.065799371	0.063028982	0.057142105	0.050854357	0.044403468	0.038319753	0.032977473	0.028086632	0.024178135	0.022703131
2.453933102	0.096576795	0.094585501	0.087978354	0.080729483	0.074814167	0.071924811	0.069168718	0.066086105	0.063281648	0.057366883	0.051034307	0.044489937	0.038426045	0.033027652	0.028097428	0.024249342	0.022719438
2.451090477	0.097336359	0.095340235	0.088577905	0.081283031	0.075260774	0.072375785	0.069587345	0.066454254	0.063581731	0.057635429	0.051234186	0.044677254	0.038540866	0.03313242	0.028161482	0.024321765	0.022791348
2.448254873	0.098074444	0.096020691	0.089121951	0.081793658	0.075682508	0.072805825	0.069964936	0.06676436	0.063877346	0.057871322	0.051421276	0.044811212	0.038615178	0.03318039	0.028186185	0.024370177	0.022830265
2.445425675	0.098803965	0.096711461	0.08966286	0.082308872	0.076130645	0.073214946	0.070309832	0.067092072	0.06420509	0.058113788	0.05157778	0.044911077	0.038660826	0.033218254	0.028276745	0.024399678	0.02285485
2.442603302	0.099472584	0.097342954	0.090199423	0.082786401	0.076509126	0.073555186	0.070611435	0.067427203	0.064494355	0.058320741	0.051695936	0.045004349	0.038704955	0.033238266	0.02831164	0.02439809	0.02286212
2.439787583	0.100116555	0.097985416	0.090697613	0.083267152	0.076877491	0.073929578	0.070944917	0.067744514	0.064796229	0.058553352	0.051821995	0.045138271	0.038741492	0.033306905	0.028348917	0.024402151	0.022901085
2.43697864	0.100932127	0.098741559	0.091365453	0.083806609	0.077356975	0.074412425	0.071347733	0.068152759	0.065164153	0.058881173	0.05201794	0.045309695	0.038873918	0.033410293	0.028418221	0.024452514	0.022960816
2.434176304	0.101785393	0.099544647	0.092047437	0.08436469	0.077870067	0.074852472	0.071784833	0.068592097	0.065523509	0.059194847	0.052234827	0.045484936	0.039040788	0.03354843	0.028544466	0.024531747	0.023024806
2.431380551	0.102543544	0.100269501	0.09266895	0.084846919	0.078322031	0.075225181	0.072159968	0.068923736	0.065841584	0.059444709	0.052435509	0.045626661	0.03914751	0.033684563	0.028623898	0.024604101	0.02306417
2.428591212	0.10343268	0.101044595	0.093353139	0.085419553	0.078850126	0.075664026	0.072571063	0.069296278	0.066208947	0.05972185	0.052654927	0.045774781	0.039249154	0.033787955	0.028712246	0.024693341	0.023142765
2.425808701	0.104357524	0.101885154	0.094128484	0.086040841	0.079382427	0.076148072	0.073003107	0.06972986	0.066603959	0.059998624	0.052896357	0.045934324	0.039416687	0.033888792	0.028834364	0.024804369	0.023221313
2.423032414	0.105135171	0.102694447	0.094811649	0.086611913	0.079869831	0.07660988	0.073404052	0.070106071	0.06695857	0.060253927	0.053117574	0.046061252	0.039505365	0.033954783	0.028928922	0.024867733	0.023286736
2.420262763	0.105933858	0.103475783	0.09548542	0.087179997	0.080358597	0.077086128	0.073837855	0.070457005	0.067337324	0.060544249	0.053333223	0.046215976	0.039612072	0.034039213	0.029012117	0.024921274	0.023361731
2.417499723	0.106718259	0.104225098	0.096139674	0.087769813	0.080798445	0.077561633	0.074272687	0.070864232	0.067674227	0.060825358	0.053543892	0.046387352	0.039733461	0.034122007	0.0290792	0.025012472	0.023456729
2.414742986	0.107444322	0.104994716	0.096758573	0.088321682	0.081196134	0.078044521	0.074671476	0.071237367	0.067984032	0.061084936	0.053706973	0.046532347	0.039849628	0.034197685	0.029141039	0.025016353	0.023491575
2.411992814	0.108315835	0.105854455	0.097451992	0.088946906	0.081743585	0.078556077	0.075141389	0.071649677	0.068377576	0.061416733	0.053935739	0.046679437	0.039988724	0.03430761	0.029240215	0.025077879	0.023560533
2.4092489	0.109178494	0.106603055	0.098114727	0.089528883	0.082282224	0.079029331	0.075591904	0.072057179	0.068756928	0.061721576	0.054176054	0.046839463	0.040144389	0.034422547	0.029338274	0.025197906	0.023633304
2.406511507	0.109988802	0.107379634	0.098783391	0.09008394	0.082760133	0.079512857	0.076011772	0.072464499	0.069068245	0.061997378	0.054376566	0.046973379	0.040232696	0.034516805	0.029409063	0.025272824	0.023669064
2.403780612	0.110700494	0.108053594	0.099369392	0.090559365	0.083224047	0.079904965	0.076363245	0.072794122	0.069360725	0.06221906	0.054509985	0.047068098	0.04029866	0.034594609	0.029465565	0.025285515	0.023707724
2.401055908	0.111408464	0.108700008	0.09993229	0.091003245	0.083696597	0.080237503	0.0767409	0.073104229	0.069653698	0.062435364	0.054694281	0.047178301	0.040367996	0.034680893	0.029522161	0.025373925	0.023754257
2.398337374	0.11206439	0.109288912	0.1004326	0.091421292	0.08407058	0.080566348	0.077030815	0.073402919	0.069844272	0.062606769	0.054821395	0.047293722	0.040407057	0.034720842	0.029543348	0.025394555	0.023743024
2.395625553	0.112782597	0.109989948	0.101025885	0.091929989	0.084496791	0.080974948	0.077385713	0.073742818	0.070147288	0.062828078	0.054979894	0.047440439	0.040485432	0.034803175	0.029612647	0.025415665	0.023771383
2.392919859	0.113634389	0.110789285	0.101744313	0.092542467	0.08503997	0.081451448	0.077811749	0.074122486	0.070587429	0.063113815	0.055208895	0.04762297	0.040677253	0.03494427	0.029723516	0.025508862	0.023877582
2.390220269	0.114513472	0.11164377	0.102446612	0.09311256	0.085524385	0.081963122	0.078273152	0.074493635	0.07096625	0.063411416	0.05541367	0.047788856	0.040833995	0.035033545	0.029787266	0.025560035	0.023907379
2.387527325	0.115516566	0.112604269	0.103278111	0.093810309	0.086115579	0.08257965	0.078839791	0.074961442	0.071412937	0.063799857	0.055670859	0.047976598	0.041019251	0.035169481	0.029901564	0.025644064	0.023994247
2.384840161	0.116629878	0.113670971	0.10421942	0.094575717	0.086807603	0.083234718	0.079478502	0.075491279	0.071971426	0.064198647	0.055981363	0.048217028	0.041198308	0.035369407	0.03006241	0.025751272	0.02416121
2.382159599	0.117593086	0.114598636	0.105005454	0.095246471	0.087410015	0.083802932	0.080026722	0.07594604	0.072368474	0.064557527	0.056186925	0.048390703	0.041362205	0.035509389	0.0301416	0.025833656	0.024269908
2.379485056	0.118463738	0.115442984	0.105682771	0.095851725	0.087927173	0.084294022	0.080487451	0.076386142	0.072658874	0.064842095	0.056346087	0.048528682	0.041436354	0.035584199	0.03016335	0.025857025	0.024312559
2.376816511	0.11952651	0.11641497	0.106580955	0.09662371	0.088588197	0.084894417	0.08103844	0.076940774	0.07311322	0.065193288	0.05663929	0.048741181	0.041602678	0.035752487	0.030290907	0.02597751	0.024441041
2.374154223	0.120493933	0.117295174	0.10737601	0.097286619	0.089176419	0.085442981	0.081533804	0.077430133	0.073514946	0.065514964	0.056908975	0.048918932	0.041733171	0.035872208	0.030386958	0.026057743	0.024539166
2.371498169	0.121163474	0.117957172	0.107950102	0.097772646	0.089577537	0.085830553	0.0818964	0.077763183	0.073771542	0.065728622	0.05707426	0.048988921	0.041817472	0.03590063	0.03040554	0.02612958	0.024579199
2.368848051	0.121989079	0.118715335	0.108601503	0.098333777	0.09004387	0.086253091	0.082304613	0.078125254	0.074110028	0.065912122	0.057274244	0.04907499	0.041899911	0.035968139	0.030481306	0.026167261	0.024607549
2.36620385	0.122879369	0.119515718	0.109283512	0.098959496	0.090571051	0.086751301	0.082772876	0.078515437	0.074508995	0.066181989	0.057488155	0.049225515	0.042042051	0.036050347	0.030584134	0.026238451	0.024684868
2.363566095	0.123769662	0.120352269	0.109995036	0.099560225	0.091154581	0.08729279	0.083275016	0.078920253	0.074885058	0.066493484	0.057687965	0.049422591	0.042160956	0.036132403	0.030630892	0.026328736	0.024758149
2.360934214	0.124592188	0.121175731	0.110668855	0.100149631	0.09169538	0.087789465	0.083696033	0.079311503	0.075248622	0.066723641	0.057866502	0.049587119	0.042275835	0.036239495	0.030700774	0.026383507	0.024841276
2.358308462	0.125641156	0.122170465	0.111511041	0.10089737	0.092374392	0.088394295	0.084247756	0.079795463	0.075704055	0.067047978	0.058092848	0.049815078	0.042426309	0.036377944	0.030796753	0.026421498	0.024911547
2.355688544	0.126582788	0.123113874	0.11229807	0.101546688	0.092981228	0.088950444	0.08476018	0.080271959	0.076098579	0.06737682	0.058290777	0.049987649	0.042516177	0.036475746	0.030849414	0.026477984	0.024948913
2.353074441	0.127523967	0.124042279	0.113115794	0.102188241	0.093577144	0.089518177	0.085282656	0.080726091	0.07654698	0.067701411	0.058553664	0.050129168	0.042630879	0.036634676	0.030985478	0.026561468	0.025013733
2.350466405	0.128315765	0.12482864	0.113770519	0.10277369	0.094039336	0.089972006	0.08569794	0.081119272	0.076902336	0.067935268	0.058748215	0.05019436	0.042728655	0.03673246	0.031110593	0.026638446	0.025051715
2.347864686	0.12922654	0.125672312	0.114529193	0.103417347	0.09459785	0.090431537	0.086153486	0.081559623	0.077264939	0.068198434	0.058894473	0.05032201	0.042813192	0.036816713	0.031192764	0.026700428	0.025075869
2.34526845	0.130095401	0.126483776	0.115278259	0.104017962	0.095069973	0.090895898	0.086576152	0.08200167	0.077634227	0.068440243	0.059084472	0.050467031	0.042934278	0.036914881	0.031288302	0.026739795	0.025120442
2.34267822	0.130973491	0.127273438	0.116041552	0.104642155	0.095586609	0.091398377	0.086985256	0.082406157	0.078036631	0.068691167	0.059290579	0.050632035	0.043038433	0.036981103	0.031393207	0.026821862	0.025201382
2.340093704	0.131703755	0.12795338	0.116627292	0.105136917	0.095973411	0.091737958	0.087277578	0.082749539	0.078257832	0.068846127	0.059338595	0.05068271	0.043039304	0.036955954	0.031366171	0.026833538	0.025180215
2.337515423	0.132648528	0.128858065	0.117382625	0.105778379	0.096527782	0.092205416	0.08772322	0.083174332	0.078620543	0.069109661	0.059488841	0.050844105	0.043134108	0.037015974	0.031399186	0.026822985	0.025226154
2.334942818	0.1336472	0.129819373	0.118203097	0.106486171	0.097091254	0.092784726	0.08825555	0.083620526	0.079028969	0.06942141	0.059754599	0.05100486	0.043251534	0.037126313	0.03146051	0.026879489	0.025284577
2.332375868	0.134587067	0.130693771	0.118881702	0.10710212	0.097637248	0.093257737	0.088734139	0.084016744	0.079361484	0.06971625	0.059911463	0.051102848	0.043325224	0.037173749	0.031519878	0.026957123	0.025320043
2.329814824	0.135520241	0.131563411	0.119568385	0.107731374	0.098167229	0.093697293	0.089210097	0.084395456	0.07968933	0.069978392	0.060041783	0.05118271	0.043445297	0.037257534	0.031583801	0.02701883	0.025398872
2.327259664	0.136603275	0.132641089	0.120453054	0.108512565	0.098852878	0.094330131	0.089782142	0.084877493	0.08013347	0.070296232	0.060317435	0.051362434	0.04362336	0.037392246	0.03167168	0.02710721	0.025516959
2.324709837	0.137666596	0.133622479	0.121300897	0.109245002	0.099479502	0.094953229	0.090323183	0.085333919	0.080529564	0.070599504	0.060519918	0.051489162	0.043776906	0.037483519	0.031741375	0.027211434	0.025623353
2.322166122	0.138519448	0.134439158	0.121948858	0.109796141	0.099961532	0.095388309	0.090720486	0.08567902	0.080800886	0.070826434	0.060598099	0.051561331	0.04384509	0.037514766	0.031804827	0.02725306	0.025683195
2.319628232	0.139525765	0.135453368	0.122796726	0.110504932	0.100596218	0.09594651	0.091248135	0.086136172	0.081190664	0.071165752	0.060774209	0.051736243	0.043984746	0.037634455	0.031907047	0.027282643	0.02576796
2.317095884	0.140621362	0.136532965	0.123701638	0.111289085	0.101277504	0.096576673	0.091799942	0.086656601	0.081632873	0.071518346	0.061022694	0.051970566	0.044149796	0.037784473	0.032007447	0.027321251	0.025822315
2.314569058	0.14156597	0.137360644	0.124456527	0.111917289	0.101827668	0.097077004	0.092268139	0.087070852	0.081987133	0.07180173	0.061178583	0.052116551	0.044228006	0.037880637	0.032084838	0.027377635	0.025862697
2.312048001	0.142490509	0.138193659	0.125204499	0.11253359	0.102350713	0.097532071	0.09271931	0.087455953	0.082315987	0.072054396	0.061315242	0.052219302	0.044278684	0.037963195	0.032164416	0.027419574	0.025828079
2.309532693	0.143550054	0.139158796	0.126057069	0.113252563	0.102972032	0.09809156	0.093225868	0.087900111	0.082712144	0.072340228	0.061544118	0.052392463	0.044422901	0.038052226	0.032238924	0.027463298	0.025877734
2.307023113	0.144607336	0.140120698	0.126868483	0.113943042	0.103584367	0.09868714	0.093703714	0.088373127	0.083138909	0.072581588	0.061773812	0.052553947	0.044527095	0.038175623	0.032301394	0.027571541	0.02593957
2.30451872	0.145630982	0.141075702	0.127656382	0.114564886	0.104119653	0.099231817	0.094174216	0.088763478	0.083484219	0.072805568	0.06194644	0.052634477	0.044589712	0.038231649	0.032351633	0.027646194	0.025991665
2.30202028	0.146514862	0.141925679	0.128346949	0.115090631	0.104547991	0.099654032	0.094558923	0.08909339	0.08376484	0.07298028	0.062076922	0.052688694	0.044643874	0.03826393	0.032384754	0.027697202	0.026007824
2.299526991	0.147578158	0.142983795	0.129194283	0.115763801	0.105159583	0.100216723	0.095017775	0.089542882	0.084136495	0.073243935	0.062286771	0.052845417	0.044757946	0.038366546	0.03244239	0.027796626	0.026119465
2.297039617	0.148764937	0.14412404	0.130144706	0.116537092	0.105819845	0.100847789	0.095584341	0.090079842	0.084613476	0.073558616	0.062524	0.053026108	0.044906636	0.038511114	0.032543528	0.027930834	0.026211831
2.294557877	0.149856854	0.145156715	0.131025546	0.117263735	0.106399119	0.101413821	0.096110442	0.09049851	0.084985971	0.073808752	0.062725917	0.053135026	0.045043726	0.03859497	0.032640284	0.027988952	0.02625824
2.292081494	0.15102335	0.146234166	0.131957404	0.118011351	0.107065245	0.102011733	0.09667086	0.091006341	0.085414174	0.074121044	0.062937394	0.053279184	0.045182673	0.038699463	0.03271713	0.028024856	0.026316786
2.28961045	0.152389638	0.147546099	0.133019797	0.1189381	0.107891394	0.102762003	0.097353923	0.091606346	0.085937854	0.074500649	0.063201218	0.053494192	0.045390843	0.038839172	0.032838117	0.028063522	0.026439019
2.287144986	0.153600475	0.148696709	0.133977011	0.11975114	0.108580124	0.103407634	0.097955869	0.092138381	0.086421098	0.074804513	0.063441353	0.05369948	0.045545903	0.038943977	0.032958109	0.028057363	0.026515936
2.284684827	0.154838435	0.149861294	0.134915939	0.120540227	0.109263597	0.104046962	0.098546912	0.09265173	0.086884395	0.07510945	0.063661275	0.053852473	0.045681947	0.039087201	0.03305806	0.028124179	0.026591066
2.282230466	0.156010607	0.150984972	0.135832879	0.121259843	0.109932811	0.104637524	0.099066369	0.093152089	0.087279821	0.075414563	0.063839934	0.053995828	0.045815273	0.039179039	0.033099653	0.028218809	0.026683431
2.279781118	0.157058455	0.152008725	0.136694266	0.121947811	0.110505908	0.105165212	0.099522275	0.093587796	0.087616963	0.075640511	0.063996527	0.054158528	0.045977184	0.03928488	0.033184493	0.028313427	0.026763466
2.277337531	0.158286747	0.153144338	0.137671422	0.122704178	0.111137436	0.105748917	0.100080992	0.094093915	0.088051134	0.075942028	0.064187336	0.054360984	0.046120762	0.039421457	0.033289949	0.028412589	0.026827808
2.274899178	0.159464382	0.154233303	0.138554196	0.123431804	0.111771839	0.106289674	0.100590177	0.094510392	0.08842567	0.076196472	0.064369141	0.054454298	0.046203885	0.039492629	0.033370367	0.028510699	0.026912133
2.27246604	0.160614281	0.155311646	0.139466921	0.124158647	0.112419065	0.106871475	0.101067268	0.094906702	0.088781836	0.076453149	0.064548223	0.054544889	0.046289096	0.039540691	0.033428957	0.028520748	0.026950314
2.270038355	0.161835092	0.156432435	0.140417265	0.124925513	0.113030017	0.107474255	0.101599822	0.09529776	0.089199245	0.076717911	0.064734654	0.054685062	0.046368436	0.039643082	0.033509309	0.028559436	0.026988052
2.267616358	0.163251506	0.157763635	0.141459957	0.125826443	0.113825788	0.108166751	0.102256561	0.095854187	0.089727883	0.077091409	0.065035712	0.054856367	0.04649901	0.039766286	0.033643127	0.028662476	0.027048209
2.265199019	0.164626424	0.159040132	0.1424998	0.126711076	0.114599132	0.108848473	0.102855899	0.096393824	0.090184461	0.077401917	0.06526654	0.055024159	0.046625937	0.039878461	0.033703231	0.028730733	0.02711493
2.262787332	0.165902244	0.160276716	0.14349813	0.127524437	0.11529345	0.109509806	0.103436631	0.096906407	0.090611211	0.077707403	0.06544251	0.055192729	0.046781204	0.040031082	0.033779415	0.028810055	0.027159438
2.260381026	0.167142721	0.161466327	0.144446381	0.128312046	0.115940618	0.110103775	0.103980236	0.097387754	0.091006636	0.077999657	0.065600705	0.055347946	0.046895577	0.04015048	0.033841855	0.028891899	0.027228718
2.257979833	0.168442933	0.162695734	0.145401114	0.12913053	0.116651117	0.11075373	0.104545792	0.097927586	0.091428793	0.078312061	0.065817389	0.0554994	0.047009964	0.040270872	0.033944666	0.028963201	0.027328669
2.255583986	0.169487725	0.163647181	0.146178452	0.12972572	0.117128477	0.111224666	0.104943207	0.098273807	0.091648668	0.078470418	0.065892751	0.055538366	0.047038552	0.040297414	0.03395379	0.02895704	0.027337974
2.253193219	0.170604149	0.16473863	0.147007955	0.130422816	0.117723959	0.111772007	0.105374691	0.098649413	0.09199572	0.078719696	0.066054227	0.055628719	0.047128605	0.040390815	0.034045618	0.029007782	0.027384236
2.250807763	0.171888682	0.165939057	0.147991216	0.131236222	0.118395013	0.112396167	0.105886515	0.099111245	0.092406818	0.07900913	0.066257643	0.055761695	0.047226167	0.040501072	0.034085482	0.029036774	0.027423211
2.248427602	0.173065591	0.167060091	0.148876899	0.131958963	0.118995359	0.112943478	0.106374683	0.099524515	0.092750751	0.079225446	0.066385454	0.055871743	0.047287865	0.040565708	0.034091657	0.029039862	0.027430318
2.246052221	0.174058905	0.16803759	0.149631389	0.132559136	0.119451667	0.113365142	0.10677109	0.099841789	0.093011271	0.079345049	0.066451677	0.055910556	0.047312076	0.040560747	0.034095604	0.028994418	0.027391439
2.243682349	0.175421458	0.169363251	0.150684079	0.133430586	0.120201909	0.114049053	0.107369692	0.10038035	0.093510212	0.079649095	0.066646494	0.056118279	0.047443678	0.040700676	0.034194257	0.029053064	0.027485882
2.24131772	0.176762998	0.170643123	0.151739281	0.134240951	0.12086386	0.114668685	0.107975642	0.100883672	0.093929693	0.079918416	0.066823571	0.05627333	0.047537281	0.040767693	0.034235355	0.02908931	0.027541979
2.238957824	0.177969726	0.171743495	0.152608812	0.13491531	0.121449883	0.115187606	0.108475268	0.101301738	0.094273442	0.080111596	0.066968996	0.056388036	0.047619915	0.04081394	0.034292272	0.029129351	0.027562204
2.236603138	0.179271263	0.172955171	0.153572572	0.135646922	0.122103612	0.115801847	0.109035244	0.101792944	0.094716865	0.080366674	0.067151631	0.056541198	0.047785275	0.040934564	0.034402788	0.029204296	0.027645673
2.234253891	0.180839186	0.174400101	0.154748519	0.136592938	0.122953454	0.116564919	0.109730889	0.102413234	0.095287064	0.080759228	0.067406517	0.056787917	0.047998518	0.04113629	0.034515605	0.02932717	0.027779595
2.231909574	0.182291002	0.175715322	0.15582896	0.1374875	0.123720754	0.117283808	0.110358434	0.102953865	0.095774921	0.081098158	0.06765188	0.056966926	0.048149983	0.041282225	0.034599137	0.029441677	0.027860715
2.229570171	0.183596984	0.17689585	0.156796273	0.138260199	0.124426691	0.117937373	0.110888444	0.10343638	0.096182076	0.081387472	0.067852395	0.057109639	0.048301554	0.04142422	0.034673629	0.029535823	0.027969463
2.227235912	0.185057561	0.178282035	0.157911243	0.139157096	0.125214403	0.118698769	0.11152576	0.103987716	0.096666724	0.081743702	0.068106999	0.057268784	0.048454686	0.041538893	0.034767132	0.029613473	0.028092742
2.224906535	0.186367418	0.17950693	0.158906308	0.140007478	0.125936006	0.119320196	0.112069626	0.104472401	0.097059516	0.082036332	0.068278706	0.057404255	0.048536745	0.041587955	0.034845276	0.029671219	0.028110161
2.222582512	0.187639508	0.180695101	0.159876014	0.140808338	0.126649092	0.119934307	0.112606478	0.104936681	0.097420829	0.082297277	0.068462996	0.057508797	0.048643229	0.041667601	0.034941321	0.029744749	0.028148274
2.220263096	0.18889314	0.181846863	0.160792078	0.141560407	0.12730513	0.120487536	0.113093184	0.105358671	0.097762041	0.082529923	0.068594415	0.057633242	0.048717046	0.041728674	0.034977471	0.029776079	0.028185738
2.217948759	0.190248821	0.183111784	0.161823876	0.142410741	0.128038489	0.12112387	0.113670327	0.105848224	0.098193789	0.082817636	0.068770644	0.057752175	0.04885417	0.041816818	0.035051135	0.02982931	0.028206798
2.215639482	0.19149937	0.184276254	0.162754891	0.143171487	0.128678869	0.121693676	0.11418514	0.106294852	0.098557301	0.083054725	0.068878631	0.057883109	0.048956671	0.041907076	0.035086877	0.029849992	0.028216944
2.21333501	0.192886272	0.185555323	0.163798429	0.144013119	0.12941173	0.122384624	0.114768801	0.10678942	0.098996162	0.083371207	0.069094665	0.058046372	0.049088501	0.042044349	0.035170202	0.029934231	0.028315493
2.211035566	0.19409743	0.186680878	0.164693607	0.144724321	0.130004212	0.122969009	0.115267496	0.107218603	0.099341038	0.083577265	0.069236	0.058165902	0.049136367	0.042072549	0.035196207	0.029960563	0.028360414
2.208741136	0.195328849	0.187891545	0.165646211	0.145481583	0.130632125	0.123596242	0.115816983	0.107707817	0.099762032	0.083825982	0.069391981	0.058273321	0.049238236	0.042153826	0.035256334	0.03000987	0.028386759
2.206451463	0.196583566	0.18906752	0.166558821	0.146256638	0.131222052	0.124178798	0.116340268	0.108191182	0.100158687	0.084058237	0.069539562	0.058420165	0.049309603	0.042231016	0.035333203	0.030057443	0.028435594
2.204166771	0.197828902	0.190239485	0.167519613	0.147077921	0.131895724	0.124785591	0.116904457	0.108706142	0.100586987	0.084333263	0.069753331	0.058563953	0.049427138	0.042335939	0.035452363	0.030139989	0.028531369
2.201887044	0.199113234	0.191439877	0.168462892	0.147897656	0.132586107	0.125406694	0.117482368	0.109216612	0.100981569	0.084584698	0.069935792	0.058709599	0.049556799	0.042420203	0.035513223	0.030181684	0.028583012
2.199612029	0.200530605	0.192745492	0.169541567	0.148854812	0.133384042	0.126104317	0.118110675	0.109748211	0.101478725	0.08491773	0.070172717	0.058888913	0.049747839	0.042562353	0.035601915	0.030265408	0.028661759
2.197341709	0.20182074	0.193918493	0.170560424	0.14971207	0.134113784	0.12673295	0.118694328	0.11019511	0.101874319	0.085166396	0.070365494	0.05902949	0.049870633	0.042652164	0.035663334	0.030306183	0.028739874
2.195076546	0.202916208	0.194931427	0.171394281	0.150399811	0.134762342	0.127281112	0.119182012	0.110593062	0.10221069	0.085392211	0.07051404	0.059122414	0.049966983	0.042705981	0.035709872	0.030338855	0.028772435
2.192815811	0.204130747	0.196063635	0.17231692	0.151150458	0.135443303	0.127885765	0.119720532	0.111058192	0.102585372	0.085633924	0.070654955	0.059235117	0.050035112	0.042771146	0.035773349	0.030404415	0.028795789
2.1905602	0.205261872	0.197113266	0.173199365	0.151888366	0.136068241	0.128479097	0.120253983	0.111500739	0.102982301	0.085885018	0.070819988	0.059356245	0.050116545	0.042848726	0.03587471	0.030461265	0.028860638
2.188309226	0.206301013	0.198113657	0.174015824	0.152544105	0.136651481	0.129018311	0.120726883	0.111933049	0.103307006	0.086074077	0.070924185	0.059429757	0.050172649	0.042904957	0.035940259	0.030484438	0.02886162
2.186063107	0.207278328	0.199068625	0.174727754	0.153161403	0.13720161	0.129508512	0.121132492	0.11232607	0.103625177	0.086262295	0.07101609	0.059517527	0.050235604	0.042961037	0.035980579	0.03050791	0.028865591
2.183821595	0.208397042	0.200137741	0.175597648	0.153870768	0.137817469	0.130081067	0.121672316	0.112751326	0.103984053	0.086486908	0.071174472	0.059642199	0.050328702	0.043037972	0.036021196	0.030554237	0.028890763
2.18158491	0.209567402	0.201255973	0.176510137	0.154630897	0.138477075	0.130699502	0.122198158	0.113213035	0.104391122	0.086758887	0.071349942	0.0597847	0.050478464	0.043127	0.036082629	0.030626941	0.028940146
2.179352801	0.210787376	0.202411583	0.177488736	0.155406423	0.139166446	0.131330238	0.122723802	0.113720528	0.10479983	0.0869948	0.071526971	0.059904296	0.050624206	0.043226173	0.036153777	0.030708902	0.028972156
2.177125488	0.211990836	0.203542009	0.178465674	0.156201971	0.139831771	0.131974841	0.123281051	0.114222102	0.105246925	0.087275432	0.07169638	0.060053885	0.050779906	0.043331203	0.036223577	0.030789721	0.029035964
2.174902957	0.21325672	0.204685498	0.179437378	0.157036941	0.140528465	0.132649974	0.123875949	0.114740222	0.105683874	0.087563431	0.071878022	0.060207108	0.050930347	0.043429951	0.036312658	0.030854195	0.029117895
2.172684958	0.214434245	0.205771607	0.180346542	0.157830198	0.141229758	0.133287113	0.124402817	0.115215812	0.106087277	0.087781893	0.072035895	0.060329261	0.051002493	0.043500639	0.036394056	0.030897188	0.029195992
2.170471711	0.215507998	0.206774539	0.18118718	0.158544481	0.141874995	0.133855678	0.124915051	0.11565596	0.106444836	0.087949846	0.072175914	0.060420545	0.05106377	0.043572146	0.036440789	0.030897137	0.02925315
2.168263199	0.21654948	0.207733459	0.182037507	0.159235573	0.142452739	0.134389746	0.125384093	0.116076079	0.10676952	0.088134989	0.072270842	0.060497569	0.051093578	0.043623306	0.036479626	0.030879491	0.029260345
2.166059178	0.217643576	0.208726227	0.18289439	0.159953121	0.14309006	0.134961853	0.125873656	0.116511675	0.107077541	0.088359517	0.072430993	0.060619425	0.051122104	0.043689311	0.036534419	0.030908822	0.029279462
2.163859863	0.218749809	0.209790699	0.183828345	0.160727305	0.143740263	0.13558903	0.126446546	0.117009004	0.10743856	0.088625777	0.072626902	0.060705811	0.051200597	0.043795128	0.03660171	0.030989634	0.02932985
2.161665009	0.219869079	0.210890453	0.184802325	0.16153202	0.144426625	0.136246696	0.127032355	0.117517293	0.107855339	0.088927519	0.072804121	0.060860581	0.051329834	0.043936515	0.036708945	0.031088047	0.029383497
2.159474834	0.220919791	0.211899768	0.185732383	0.162335659	0.145082569	0.136871633	0.127588821	0.117981768	0.108244486	0.08921443	0.072960503	0.061000537	0.051437648	0.044025501	0.036809054	0.031201824	0.029416011
2.157289092	0.221923368	0.212886073	0.186555503	0.163117544	0.145769871	0.137470719	0.128144413	0.118415287	0.108629427	0.089467088	0.073107492	0.061139244	0.051535716	0.04411111	0.036877395	0.031298653	0.029499049
2.155108227	0.222969061	0.213920314	0.187416545	0.163879115	0.146438571	0.138083092	0.128698038	0.118868505	0.109044056	0.08969579	0.073263395	0.061258808	0.051653119	0.044205675	0.036948405	0.031336506	0.029605982
2.152931539	0.224013818	0.21495553	0.188272037	0.164601564	0.147110721	0.138667132	0.129191819	0.119290033	0.109410937	0.089900542	0.073424407	0.061414297	0.051768137	0.044284107	0.037022768	0.031392434	0.029655902
2.150759699	0.22498321	0.215836187	0.189026647	0.165293623	0.147702475	0.139206568	0.129670105	0.119701569	0.109729442	0.090072403	0.073540793	0.061512174	0.051859127	0.04437141	0.037085229	0.03139862	0.029702062
2.148592237	0.225864596	0.21665673	0.189721762	0.165894136	0.148219596	0.139668223	0.13008739	0.120058095	0.110012512	0.090226083	0.073619191	0.061605763	0.051939376	0.044438476	0.037128531	0.031398544	0.029771583
2.146429139	0.226940422	0.217653423	0.190585792	0.166622697	0.148827934	0.140252506	0.13060546	0.120496417	0.110357545	0.090409409	0.073781482	0.061746355	0.052020754	0.044522574	0.037163826	0.031426293	0.02982557
2.144270618	0.227876418	0.218512202	0.191384778	0.167282198	0.149402429	0.140770189	0.131060095	0.120874438	0.110635714	0.090542547	0.073896132	0.061827261	0.052078215	0.044540701	0.037185404	0.031456403	0.029814385
2.142116659	0.228920886	0.219445368	0.192227536	0.168040074	0.150040394	0.141343083	0.131587631	0.121326599	0.110993965	0.090761047	0.074033041	0.061941008	0.052167113	0.044614866	0.037260176	0.031489355	0.02986054
2.139967024	0.229976367	0.220507054	0.19313772	0.168808279	0.150674044	0.14191546	0.132090152	0.121818974	0.11139356	0.0909793	0.074181279	0.062071525	0.052279146	0.044704061	0.037323877	0.031575881	0.029900953
2.137821924	0.230979698	0.221484728	0.193986922	0.169500152	0.15128374	0.142475273	0.132592835	0.122236633	0.111727778	0.091164784	0.074294128	0.062177846	0.052353363	0.044767069	0.037366953	0.031631615	0.029913995
2.135681345	0.232041061	0.222505536	0.194906565	0.170237721	0.151971988	0.143056997	0.133125137	0.122706449	0.112135623	0.09141587	0.074476424	0.062272238	0.052497685	0.044891591	0.037485967	0.031711767	0.029972326
2.133545048	0.233265581	0.223681315	0.195903574	0.171109048	0.152740536	0.143770024	0.13375776	0.123286342	0.112604346	0.09171434	0.074687998	0.062444896	0.052686279	0.0450682	0.03759903	0.031825242	0.03006584
2.131413244	0.234416443	0.224796716	0.196890889	0.171909292	0.153459962	0.144443639	0.13434816	0.123788124	0.113050298	0.091979488	0.074861685	0.062605057	0.052818241	0.045152639	0.037688236	0.031912327	0.030125936
2.129285696	0.235574975	0.225869342	0.197887039	0.172698051	0.15418469	0.145077663	0.134950737	0.124245712	0.113425526	0.092219087	0.075034736	0.062741804	0.05294774	0.045230303	0.037780706	0.03196154	0.03016995
2.127162837	0.236891819	0.227091952	0.198980457	0.173635311	0.155005049	0.145821015	0.135605803	0.124840845	0.11391518	0.092496286	0.075290639	0.062917849	0.053138107	0.045389773	0.037881746	0.032031548	0.030244048
2.125043984	0.238019726	0.228168741	0.199876837	0.174447291	0.155685786	0.146477633	0.136166231	0.125316272	0.11427448	0.092737828	0.075459388	0.063075132	0.053271684	0.045486651	0.037899381	0.032068232	0.030266639
2.122929791	0.239016803	0.229123585	0.200664807	0.175141198	0.156269951	0.147000641	0.136653416	0.125678907	0.114557308	0.092935703	0.075570912	0.063176744	0.053335074	0.045582901	0.037951939	0.032103951	0.030302316
2.12081958	0.23980424	0.229874963	0.201283935	0.17569077	0.156707767	0.147389731	0.136989681	0.12595634	0.114742621	0.093030873	0.075630289	0.063235124	0.053365519	0.045652124	0.03794097	0.032081225	0.030283501
2.118714002	0.24089048	0.230874416	0.202130568	0.176408463	0.157325132	0.148017997	0.137507058	0.126385199	0.115065774	0.093226732	0.075792141	0.063364558	0.053447257	0.045720494	0.037973561	0.032148839	0.030357064
2.116612601	0.242032377	0.231978132	0.203075135	0.177198192	0.158001915	0.148677152	0.13806059	0.126813805	0.115411335	0.093461871	0.075976869	0.063512268	0.053578921	0.045819027	0.038031518	0.032220382	0.030437721
2.114515363	0.243289191	0.233180714	0.204113192	0.178065242	0.158738656	0.149343005	0.138656713	0.127311398	0.115805872	0.093736487	0.076175136	0.063684961	0.053726368	0.045938379	0.038173308	0.032337368	0.030576362
2.112422717	0.24438579	0.234201856	0.205057031	0.178849016	0.159392121	0.149932495	0.139167789	0.12775966	0.116160099	0.093960116	0.076330614	0.063833862	0.053862505	0.046012193	0.038280149	0.032401205	0.030672701
2.11033399	0.245412047	0.235181226	0.205932654	0.179548513	0.160009779	0.15049038	0.139691911	0.128179779	0.116476959	0.094163846	0.076469259	0.063935719	0.053962845	0.046110816	0.038361576	0.032449348	0.030774573
2.108249827	0.246610752	0.236382735	0.206916483	0.180417876	0.160734053	0.151131298	0.140268255	0.128679008	0.116868817	0.094446926	0.076648614	0.064100154	0.054112235	0.046234483	0.038467319	0.032490761	0.030832547
2.106169777	0.247918831	0.237624832	0.207904426	0.181312457	0.161480447	0.151782281	0.140865617	0.129224032	0.117305586	0.094748132	0.076842037	0.06427248	0.054243273	0.046376114	0.038595015	0.032564116	0.030899361
2.104094044	0.249076717	0.238761981	0.208805235	0.18206305	0.162148232	0.15240487	0.141416956	0.129667065	0.117676719	0.094929786	0.076994573	0.064417052	0.054373109	0.046488584	0.038665841	0.032618038	0.030938708
2.102022399	0.250309344	0.239950021	0.20973716	0.182852378	0.162828462	0.153047453	0.141980085	0.130116413	0.118080309	0.095153888	0.077188927	0.064569136	0.054514194	0.046629841	0.038753144	0.032706154	0.031008695
2.099955047	0.252068154	0.241647867	0.211125761	0.184037733	0.163849216	0.154002089	0.1427816	0.130812976	0.118681402	0.095528569	0.077506705	0.064845111	0.054781837	0.046835078	0.038962285	0.032889298	0.03116131
2.097891974	0.253548882	0.243017901	0.212241806	0.18497193	0.164608054	0.154708892	0.143416511	0.131326944	0.119139462	0.0958043	0.077727421	0.065013361	0.054946201	0.047013184	0.039059933	0.03296568	0.031277025
2.095833167	0.254833852	0.244204583	0.213219504	0.185752186	0.165257799	0.15532758	0.143982962	0.131741516	0.119476093	0.095992137	0.077865148	0.065145325	0.055033098	0.047113783	0.039121906	0.03300285	0.031309354
2.09377818	0.256044409	0.245317159	0.21414304	0.186517934	0.165899494	0.155925483	0.144466384	0.13215342	0.119787764	0.096183639	0.07800802	0.065259485	0.055146697	0.047231446	0.039177244	0.033044053	0.03134432
2.091727651	0.257444015	0.246684211	0.215233222	0.187409081	0.166650134	0.156594155	0.145063546	0.132661683	0.120174496	0.096448228	0.078187295	0.065424904	0.055280072	0.047361458	0.039270218	0.033103188	0.031407486
2.089680919	0.258507193	0.247640639	0.215920725	0.187994205	0.167119335	0.157007646	0.145447964	0.13297371	0.120347015	0.096558418	0.078256314	0.065489884	0.055348354	0.047457537	0.039283377	0.033090414	0.031399576
2.087638617	0.259612808	0.248649804	0.216681493	0.188634284	0.167635649	0.157514296	0.145847892	0.133307578	0.120562448	0.096668181	0.078341463	0.06558504	0.055467506	0.04750096	0.039352235	0.033156324	0.031396831
2.085600518	0.260575246	0.249537652	0.217351858	0.189164683	0.168054329	0.157906319	0.146157738	0.133533199	0.120688244	0.09672297	0.078403578	0.065661375	0.055582916	0.047545857	0.039422394	0.033211092	0.031429058
2.083566181	0.261932802	0.250817483	0.218303152	0.189910685	0.168706541	0.158473756	0.146657365	0.133923801	0.121013614	0.096906919	0.078507181	0.065822877	0.055716941	0.047642001	0.039520242	0.033280231	0.031504157
2.081536021	0.263050427	0.251797102	0.219002886	0.190449042	0.169192534	0.158894574	0.14699961	0.134171603	0.121185194	0.096935532	0.078532265	0.065912339	0.055780928	0.047707891	0.039539867	0.033297216	0.031504081
2.07951024	0.2646161	0.253271252	0.220201034	0.191349227	0.169988431	0.159619143	0.147602954	0.134629188	0.121605416	0.09718422	0.078693071	0.066119368	0.055945056	0.047808283	0.039620106	0.033412381	0.031598834
2.077488398	0.266354	0.254939071	0.22153543	0.192401703	0.170935931	0.160404314	0.148301741	0.135218011	0.12208173	0.097532659	0.078938673	0.066359973	0.056136244	0.047991478	0.039738368	0.033509256	0.031734219
2.075470484	0.268101386	0.256590318	0.222829755	0.193422864	0.1718305	0.161135956	0.148963822	0.135823699	0.122507604	0.097860056	0.079176232	0.066563186	0.056309263	0.048144716	0.039835377	0.033582956	0.031842527
2.073456697	0.26986082	0.2581621	0.224080716	0.194421894	0.172642326	0.161866342	0.149599023	0.136366956	0.122904653	0.098133942	0.079406015	0.066742252	0.05646422	0.048250724	0.039932168	0.03364524	0.031880916
2.071447026	0.272046611	0.260173244	0.225708244	0.195719198	0.173735597	0.16284666	0.150466268	0.137096163	0.123508976	0.098588006	0.079738059	0.067002905	0.056720539	0.048448725	0.040113642	0.033784645	0.031999154
2.069441036	0.2739783	0.261970776	0.227102482	0.196862762	0.174667234	0.163697992	0.151227753	0.137722529	0.124021103	0.098949492	0.080035223	0.06725141	0.056931107	0.048655346	0.040303988	0.033879353	0.032083852
2.067439138	0.275498555	0.263386015	0.228164044	0.197684359	0.175337674	0.164327953	0.151748885	0.138104968	0.124331217	0.099113113	0.08022307	0.067391041	0.057035511	0.048784816	0.04039817	0.033960263	0.032152198
2.065441529	0.277427665	0.265215909	0.229548288	0.198780665	0.176264047	0.165222142	0.152476495	0.138616784	0.124867005	0.099395473	0.080485166	0.067583707	0.057243434	0.048969487	0.040516014	0.034084463	0.032263465
2.063447777	0.279200806	0.266908242	0.230838753	0.199766174	0.177077985	0.165969193	0.153097377	0.139085095	0.125242919	0.099639052	0.080687682	0.067740431	0.057411125	0.049124165	0.040607359	0.034145582	0.032343955
2.061458079	0.280808717	0.268434839	0.231946296	0.200606238	0.177766162	0.166614948	0.153586191	0.139464895	0.125516243	0.099815981	0.080860904	0.067881624	0.057542852	0.049234862	0.040666922	0.034181989	0.03240233
2.059472215	0.282300866	0.269822473	0.232902059	0.201322671	0.178378728	0.167141699	0.15400105	0.139771684	0.125727633	0.099895935	0.08094637	0.067939426	0.057630924	0.049315015	0.040668807	0.034231696	0.032443109
2.057490382	0.284009834	0.271378967	0.233994406	0.20216248	0.179117042	0.167734973	0.154520273	0.140137497	0.126049482	0.100058207	0.081042522	0.068079702	0.057755543	0.049392032	0.040737142	0.034285624	0.032468036
2.055512567	0.285774813	0.272962962	0.235132308	0.203089297	0.179880238	0.168374896	0.155047876	0.140610791	0.126373896	0.100263623	0.081192769	0.068248021	0.057856563	0.049517129	0.040825138	0.034343634	0.032519336
2.053538551	0.287459536	0.274537346	0.236247258	0.203980013	0.180628165	0.168992434	0.155585358	0.141049016	0.126710199	0.100454012	0.081380639	0.068391379	0.057993135	0.049654893	0.040942849	0.034422364	0.032576456
2.051568323	0.289302047	0.276266604	0.237497589	0.204983816	0.181426691	0.169680339	0.156198598	0.141538103	0.127106919	0.100720577	0.081581504	0.068560856	0.058158428	0.049798031	0.04107274	0.034524357	0.03265367
2.049602078	0.291206965	0.278031705	0.238781661	0.206000316	0.182253696	0.170389736	0.156803887	0.142055724	0.127494064	0.100991819	0.08179294	0.068761681	0.058293565	0.0499268	0.041193698	0.034572306	0.032723194
2.047640012	0.29298096	0.279632884	0.239931622	0.206903592	0.182962235	0.171046652	0.15731174	0.142489197	0.127760126	0.10119872	0.081967418	0.068895351	0.058397475	0.050028816	0.041261321	0.034622063	0.032769475
2.045681492	0.294720157	0.281239732	0.24105902	0.207780189	0.183661916	0.171705722	0.1578052	0.14288665	0.12804569	0.101377171	0.082113454	0.069035033	0.058525151	0.050109982	0.041335657	0.034695755	0.032843292
2.043727127	0.29646072	0.282804313	0.242139289	0.208612834	0.184308304	0.172313006	0.15825486	0.143241192	0.128321733	0.101562731	0.082227458	0.069163928	0.058629605	0.050187522	0.041367185	0.034773832	0.032899805
2.041776287	0.29800075	0.284177133	0.243072217	0.209301116	0.184901547	0.172826684	0.158635419	0.143527839	0.128522669	0.101613988	0.082300492	0.069240521	0.058689642	0.05022305	0.041367551	0.034789173	0.032917801
2.039829578	0.299622626	0.285653815	0.244118244	0.210044987	0.185527143	0.173384616	0.159058086	0.143846722	0.128750393	0.10173647	0.082410396	0.069304645	0.058775719	0.050266667	0.041444146	0.034852556	0.032952356
2.037886577	0.301257479	0.287183568	0.245181325	0.210852538	0.186158128	0.17393401	0.159512135	0.14421156	0.129037704	0.101852587	0.082499717	0.069405243	0.058864574	0.050342665	0.041526168	0.034890362	0.032986785
2.035947478	0.302855434	0.288612823	0.246150268	0.211579311	0.186744444	0.174401208	0.159930366	0.144497371	0.129247459	0.10194771	0.082584071	0.069472432	0.058943065	0.050371571	0.04158216	0.03491176	0.032985746
2.03401227	0.304682946	0.290289321	0.247334201	0.212522315	0.187499408	0.175042272	0.160516577	0.144929019	0.129558531	0.10212769	0.082719085	0.069611316	0.059070309	0.050478841	0.041676207	0.034953945	0.033074903
2.032080737	0.306692901	0.292129079	0.248638493	0.21358409	0.188330596	0.175764715	0.161149662	0.14541792	0.129931349	0.102372074	0.08287708	0.069780408	0.059231819	0.050591174	0.041805862	0.035040153	0.033183808
2.030152869	0.308686897	0.293896372	0.249907717	0.214604905	0.189139153	0.176471647	0.161732361	0.145874409	0.130296522	0.102584154	0.083037616	0.069966752	0.059376913	0.050727352	0.041879852	0.03510896	0.033259393
2.028228858	0.310811954	0.295794165	0.251273968	0.215693257	0.190038006	0.1772404	0.162370452	0.146387897	0.130684973	0.102840686	0.083275797	0.070181692	0.059547716	0.050861068	0.041968283	0.035202164	0.033365278
2.026308692	0.312710334	0.297508171	0.252509111	0.216682242	0.190831565	0.177947112	0.162932708	0.146857436	0.131015839	0.103059643	0.083412719	0.070381979	0.059699475	0.051026921	0.042059251	0.035281152	0.033445082
2.024392159	0.314289089	0.29891886	0.253484479	0.217432781	0.191465533	0.178477998	0.163308418	0.147170108	0.131244874	0.103143451	0.083515486	0.070513731	0.059759944	0.051088015	0.042123296	0.035353343	0.033467409
2.022479449	0.315862235	0.300287318	0.254480308	0.218167135	0.192063721	0.179000261	0.163703622	0.147503945	0.131492682	0.103255497	0.083654328	0.070628214	0.059846708	0.051157905	0.042175996	0.035403528	0.033477481
2.020570551	0.317479494	0.301729258	0.255461967	0.218963147	0.192731611	0.179551789	0.164133278	0.147821423	0.131739035	0.103369749	0.083754697	0.070719385	0.059938044	0.05121902	0.042196687	0.03545045	0.033521602
2.018665253	0.319004406	0.303105866	0.256414189	0.219674735	0.193327894	0.180081281	0.164534031	0.148149808	0.131962542	0.103496915	0.083827449	0.070771497	0.06002643	0.051322431	0.042282724	0.035530935	0.033581505
2.016763745	0.320710362	0.304630567	0.257505872	0.220463868	0.194011072	0.180668898	0.164987181	0.148536012	0.132256599	0.10366757	0.084008456	0.070873888	0.060120509	0.051402708	0.042376116	0.035604225	0.033674942
2.014866016	0.322498718	0.306245506	0.258648817	0.221274379	0.194713773	0.181278505	0.165489509	0.148924938	0.132539161	0.103882868	0.084153511	0.070997993	0.060224672	0.051463381	0.042450906	0.03567571	0.033751229
2.012971855	0.324133079	0.307731901	0.259656531	0.222003236	0.195352379	0.181822106	0.165935521	0.149237428	0.132740605	0.104029402	0.084212166	0.071114418	0.060279116	0.051574307	0.042526977	0.03576957	0.03383311
2.011081451	0.325721527	0.309160644	0.260691352	0.222743913	0.195940531	0.182351219	0.166377771	0.149577699	0.132987436	0.104206492	0.084358862	0.071221779	0.060380009	0.051665407	0.042652466	0.035855698	0.033916432
2.009194594	0.327196268	0.310474196	0.261608691	0.223402362	0.196493321	0.182833772	0.166791538	0.149860227	0.133186374	0.104300968	0.084463333	0.071291173	0.060461921	0.051704166	0.042730652	0.035913614	0.033988143
2.007311671	0.328486996	0.311605317	0.26238192	0.223959846	0.196931217	0.183244302	0.167092435	0.150027665	0.133323351	0.104345065	0.084512344	0.071314642	0.060505865	0.051739288	0.042791496	0.035957398	0.034025568
2.005432076	0.329819767	0.312732134	0.263186458	0.224616667	0.197405431	0.183674836	0.167413913	0.150235353	0.13348705	0.104396021	0.084576884	0.071339916	0.060564958	0.051826141	0.042837887	0.036022676	0.034074546
2.003556195	0.330924006	0.313687249	0.263824572	0.225103571	0.197817399	0.18400259	0.167625789	0.150406832	0.133589584	0.104429336	0.084628984	0.071315416	0.060610394	0.051821143	0.042870961	0.036037652	0.034132483
2.001684018	0.332206291	0.314808635	0.264573813	0.22567603	0.198324442	0.184431144	0.167948895	0.150642984	0.133732231	0.104468851	0.084672969	0.071367321	0.060642138	0.051853773	0.042916734	0.036067137	0.034185637
1.999815533	0.333561348	0.315970671	0.265383532	0.226345148	0.198885891	0.184873114	0.168274096	0.150899072	0.133900326	0.104536719	0.08472335	0.071453423	0.060714637	0.051916841	0.042973697	0.036123015	0.034225913
1.997950534	0.335003548	0.317279285	0.266276309	0.227103244	0.199555881	0.18534586	0.168715777	0.151262532	0.134114029	0.104657075	0.084809752	0.071560972	0.06078946	0.052003852	0.04304658	0.036214999	0.034294042
1.996089205	0.33628939	0.31839815	0.267029617	0.227699203	0.200110863	0.185774017	0.169037928	0.151521419	0.134256165	0.104725699	0.084854374	0.071636108	0.06084833	0.052052164	0.0431333	0.036268803	0.034366005
1.994231537	0.337814812	0.319732049	0.268011144	0.228510357	0.200764141	0.186364432	0.169481754	0.151864026	0.134554599	0.104847772	0.084990452	0.071775643	0.060964229	0.052169345	0.04320634	0.036377534	0.034437756
1.992377324	0.339106346	0.320832097	0.268849288	0.229175357	0.201274711	0.186814205	0.16983376	0.152136529	0.134746482	0.104940077	0.085089013	0.071871541	0.061081988	0.052245528	0.043276747	0.036498103	0.034506991
1.990526556	0.340005173	0.321594817	0.269390756	0.229601781	0.201593081	0.187088901	0.17001184	0.152219555	0.134804765	0.104969685	0.085126959	0.071901524	0.061091916	0.052258982	0.043294804	0.036541084	0.034546825
1.988679417	0.340917002	0.322378122	0.269962771	0.230027788	0.201910663	0.187402494	0.170221555	0.152316967	0.13487828	0.105017464	0.085165412	0.071907932	0.061097959	0.052253816	0.043291923	0.03660541	0.034598905
1.986836092	0.341631247	0.323030093	0.270407504	0.230357566	0.202159466	0.187615132	0.17042805	0.152459376	0.134937831	0.105016169	0.085193232	0.071936027	0.061102526	0.052266352	0.043345016	0.036679175	0.034688352
1.984995987	0.342474035	0.323757482	0.270946855	0.230788574	0.20249748	0.187908937	0.170674955	0.152645355	0.13499677	0.105077662	0.085233901	0.07199227	0.061133318	0.052285575	0.043424893	0.036759529	0.034750199
1.983159675	0.3430266	0.324270126	0.271248221	0.231091595	0.202703142	0.188098099	0.170817043	0.152745607	0.134988818	0.105066368	0.085198732	0.071993093	0.06110622	0.052284109	0.043487074	0.03680067	0.034792107
1.981326564	0.344103876	0.325238042	0.27196194	0.231707348	0.203232316	0.188576767	0.171205794	0.153079982	0.135220735	0.105196374	0.085294656	0.072089802	0.06118456	0.052380804	0.043589848	0.036910022	0.034885632
1.979497031	0.345170901	0.326183288	0.272717169	0.232336057	0.203783706	0.189067994	0.171601571	0.153414241	0.135430899	0.105325851	0.085406413	0.072203688	0.061288164	0.052488069	0.043745925	0.036981154	0.034974398
1.977671259	0.346437184	0.327319482	0.273658263	0.2331649	0.204481615	0.189690505	0.172095603	0.153795814	0.135760706	0.105563602	0.085619996	0.072355498	0.061464879	0.052651016	0.043886182	0.037106377	0.035070579
1.975848852	0.347112506	0.327914735	0.274110426	0.233577459	0.20482913	0.18998761	0.172357339	0.153945048	0.135875461	0.105606677	0.08567651	0.072371865	0.061505269	0.052698283	0.043939888	0.037171451	0.035147169
1.9740298	0.347988043	0.328673681	0.274750816	0.234091912	0.205343917	0.190395515	0.172690113	0.154186704	0.136070612	0.10571004	0.085832425	0.072439764	0.061581313	0.052778967	0.044012108	0.037281651	0.035243407
1.972214286	0.348391944	0.329044932	0.275067328	0.234361225	0.205597752	0.190591589	0.172873968	0.154306204	0.136091371	0.105701961	0.085871999	0.072449066	0.061616002	0.052827622	0.044069974	0.037348401	0.035303279
1.970402109	0.348818859	0.329419131	0.275396101	0.234695729	0.205869596	0.190817776	0.173073013	0.154438822	0.136200785	0.105714392	0.085913205	0.072499528	0.061681807	0.052876493	0.044110741	0.037426387	0.035359562
1.96859364	0.349137451	0.329691778	0.275632299	0.234914329	0.206077556	0.191040943	0.173242264	0.154579251	0.136245797	0.105704473	0.085910161	0.072515276	0.06169258	0.052896237	0.044145239	0.037480199	0.035413268
1.966788298	0.349768421	0.330261811	0.276142666	0.235386584	0.206511092	0.191434776	0.173598728	0.15487685	0.136441471	0.10582008	0.086038071	0.072660426	0.061769683	0.053022231	0.044264871	0.037564835	0.035484851
1.964986643	0.350328804	0.330733505	0.276584998	0.235809544	0.206903046	0.191797795	0.173907475	0.15515646	0.1366088	0.105919848	0.086118177	0.072791046	0.061872455	0.053145202	0.044352828	0.037617278	0.035565092
1.963188477	0.350956333	0.331251366	0.277099169	0.23629372	0.2073665	0.192282908	0.174261408	0.155450083	0.136877042	0.106084626	0.08624483	0.072921505	0.062005066	0.053243382	0.044438216	0.03768191	0.035656242
1.961393409	0.351278156	0.331509767	0.277397733	0.236573917	0.207672806	0.192570605	0.174515414	0.155613614	0.136984805	0.106162239	0.086319867	0.072992289	0.062066405	0.053302093	0.044520492	0.037749446	0.035715647
1.959601809	0.351620828	0.331726434	0.277699596	0.236905918	0.207988296	0.192848641	0.17480646	0.155765886	0.137112654	0.106259919	0.086408378	0.073081788	0.062112351	0.053357362	0.044595316	0.037814691	0.035741024
1.957813857	0.351425227	0.331537161	0.277658297	0.236944177	0.208069755	0.19289783	0.174843425	0.155768135	0.137107571	0.106225637	0.08639628	0.073080062	0.062130142	0.053351474	0.044607253	0.037853706	0.035787709
1.956028977	0.351174883	0.331343296	0.27760968	0.23698818	0.208146789	0.192982634	0.174930851	0.155758619	0.137136409	0.106236364	0.086408788	0.073086682	0.062121185	0.053339812	0.044647847	0.037921243	0.035817815
1.954247723	0.350379963	0.330670441	0.277144289	0.236688148	0.207946654	0.192756104	0.174798651	0.155591048	0.136937937	0.10609827	0.08634875	0.073012103	0.062048707	0.053303072	0.044662158	0.037965982	0.035826062
1.952469524	0.350149693	0.330457859	0.277071907	0.236733267	0.208084381	0.192897623	0.174918788	0.155684314	0.136986059	0.106139465	0.086433242	0.073054756	0.062100344	0.053375283	0.044697018	0.038027189	0.035877903
1.950694932	0.349698341	0.330095286	0.276868278	0.236656546	0.208136265	0.192939822	0.174938891	0.155714886	0.136946526	0.106120229	0.086478287	0.073068214	0.062176812	0.053421319	0.044732713	0.038058864	0.035936139
1.94892375	0.349918587	0.330319386	0.277130988	0.237033513	0.208569838	0.193364782	0.175319242	0.155985481	0.137133265	0.106272975	0.086657449	0.073211809	0.062308255	0.053532844	0.044862852	0.038145217	0.03600232
1.947155595	0.350048495	0.330388756	0.277331512	0.237335944	0.208904305	0.193706826	0.17562057	0.156244602	0.137281457	0.106402893	0.086793554	0.073323677	0.062444452	0.053649731	0.044951404	0.038209195	0.03605407
1.945391018	0.350792274	0.331009248	0.277973516	0.238010488	0.209533701	0.194342697	0.17617378	0.15671869	0.137640563	0.106702766	0.087043769	0.073564459	0.062625571	0.053834044	0.045090358	0.038326227	0.036156628
1.943629636	0.350574977	0.330809861	0.277929642	0.238108718	0.20965695	0.194489714	0.176327924	0.156857793	0.137685933	0.106752397	0.087110373	0.073684541	0.062705396	0.053891298	0.045170278	0.03837402	0.036216399
1.94187144	0.350642964	0.330866678	0.278140609	0.238413509	0.20999719	0.194831395	0.17661541	0.157084059	0.137878906	0.106904782	0.087226881	0.073834892	0.062830274	0.054002172	0.045276458	0.038463857	0.036284525
1.940116794	0.350460146	0.330665999	0.278143535	0.238539046	0.210153147	0.195009202	0.176786082	0.157221036	0.137996367	0.107018508	0.087314726	0.073902557	0.062949857	0.054104935	0.045332991	0.038517341	0.03637032
1.938365315	0.350047125	0.330264746	0.277961979	0.238527188	0.210224083	0.195059782	0.176910079	0.157271069	0.138050145	0.107060663	0.087386137	0.073959154	0.063036253	0.054173614	0.045405743	0.038581199	0.036437055
1.936617181	0.349472376	0.329700552	0.277710563	0.238447093	0.210272512	0.195079134	0.176995032	0.157290802	0.13805263	0.107082409	0.087428753	0.07402887	0.063133878	0.054243231	0.045463799	0.038647891	0.036500917
1.934872197	0.349181728	0.329420581	0.277613297	0.238532814	0.210445369	0.195225237	0.177161434	0.15740766	0.138125683	0.107148979	0.087519848	0.074109928	0.063250362	0.054361779	0.045557239	0.038735225	0.036564178
1.933130538	0.348770415	0.329040857	0.277413652	0.238559827	0.210533236	0.195313127	0.177292957	0.157514692	0.138164184	0.107192996	0.087603781	0.074173531	0.063323859	0.054451853	0.045612468	0.038808206	0.036620689
1.931392013	0.348491993	0.328758598	0.277370662	0.238644676	0.210721104	0.195514161	0.177463907	0.157636941	0.138251771	0.107254674	0.087701336	0.074285259	0.063429431	0.054557815	0.045728019	0.038894762	0.03665766
1.929656794	0.348299883	0.328629849	0.277389055	0.23882517	0.210992115	0.19578782	0.177656723	0.15781513	0.13837106	0.107351772	0.087841049	0.074414924	0.063560815	0.054687304	0.045827283	0.038961518	0.036739702
1.927924874	0.348135687	0.328543725	0.277450423	0.239046456	0.211239097	0.196082261	0.177863485	0.157989008	0.138533808	0.107497171	0.087987693	0.074540004	0.063732188	0.054822135	0.045926673	0.039052071	0.036816125
1.926196243	0.347854888	0.328300484	0.2774573	0.239197356	0.21144158	0.196301743	0.178078208	0.158102171	0.138675447	0.107649105	0.088116594	0.074652955	0.06383551	0.054949169	0.046006874	0.039140706	0.036867493
1.924470708	0.347369344	0.327901133	0.277284826	0.239183163	0.211502719	0.196398609	0.178196701	0.15814732	0.13871228	0.107736497	0.088225248	0.074731196	0.063955211	0.055029432	0.046102033	0.03921218	0.03691187
1.922748445	0.346646267	0.327294745	0.276891696	0.238989963	0.211379604	0.196341025	0.178164854	0.158088906	0.138656162	0.107771501	0.088259078	0.074790564	0.064021511	0.05509408	0.046137726	0.039248849	0.036954311
1.921029261	0.346173975	0.326914015	0.276733711	0.239002048	0.211454692	0.196446566	0.178280825	0.158121922	0.13870109	0.107852524	0.088356464	0.074903971	0.06415209	0.055202437	0.046229362	0.039305921	0.037010169
1.91931333	0.345512287	0.326361679	0.276440487	0.238842951	0.211431882	0.196414253	0.178315603	0.158099655	0.138622172	0.107844371	0.088419246	0.07499243	0.064212543	0.055280349	0.046322545	0.039324068	0.037027662
1.917600643	0.345199478	0.326142158	0.276389014	0.238941655	0.211575222	0.196573445	0.178434893	0.158217886	0.138655654	0.107907636	0.08854338	0.075120752	0.06434141	0.055360665	0.046417022	0.039372848	0.037088038
1.915891191	0.345004637	0.326011663	0.276388488	0.23910505	0.21176981	0.196770444	0.178574057	0.158329199	0.138743632	0.107971472	0.088644903	0.075286048	0.064452029	0.055475313	0.04651395	0.039423109	0.037156039
1.914184603	0.344846959	0.32592265	0.276488744	0.239350062	0.212032383	0.196976598	0.178772124	0.158499157	0.13882256	0.10810993	0.088802057	0.07544114	0.064607661	0.055611776	0.04663022	0.039520613	0.03722185
1.912481233	0.344439454	0.32560664	0.276393575	0.239373512	0.212047377	0.197020997	0.178805643	0.158523108	0.138812908	0.108195603	0.088865132	0.075558709	0.064694375	0.055675157	0.046706549	0.039592147	0.03726946
1.910781251	0.344219464	0.325440595	0.276353858	0.239530771	0.212184293	0.197157889	0.178891635	0.158577229	0.138874483	0.108275766	0.088971761	0.075664477	0.064789273	0.055763156	0.046770256	0.039634788	0.037327447
1.909084289	0.343931206	0.32521594	0.276292348	0.239611903	0.212287568	0.197284709	0.178967392	0.158580189	0.13889582	0.108341056	0.089042423	0.075793892	0.064898162	0.055898383	0.04684619	0.039685073	0.037375854
1.907390338	0.343649478	0.324971707	0.276241902	0.239673101	0.212385196	0.197414443	0.179028037	0.158585042	0.138920759	0.108424296	0.089162131	0.075905636	0.065021561	0.056050338	0.046935287	0.039753134	0.037448157
1.905699748	0.343539459	0.324894949	0.276279396	0.239821913	0.212561364	0.197581351	0.179141242	0.15864067	0.138977523	0.108504721	0.08929719	0.076052164	0.065143955	0.056211597	0.047041615	0.039816141	0.037529916
1.904011974	0.342940644	0.324364485	0.275857749	0.23959535	0.212443419	0.197441305	0.17901153	0.158468652	0.138799554	0.108437118	0.089318422	0.07608598	0.065205567	0.056300738	0.047100233	0.039864833	0.037518945
1.902327543	0.342701737	0.324197325	0.275775525	0.239627328	0.212531629	0.19749769	0.179042404	0.158450106	0.138784716	0.108478911	0.089396048	0.076180853	0.06535581	0.056418913	0.047215952	0.03997117	0.037561436
1.900645911	0.342681396	0.324209096	0.275891753	0.239773175	0.212715563	0.197611608	0.179158909	0.158475985	0.138816753	0.108595807	0.089567425	0.076319925	0.065545112	0.056553373	0.047341744	0.04006144	0.0376534
1.898967783	0.342431654	0.324054017	0.275823267	0.239794324	0.212753077	0.197589427	0.179132988	0.158422434	0.138756006	0.108639943	0.089630499	0.076421243	0.065668901	0.056665518	0.047410402	0.040111712	0.037697156
1.897292261	0.342353782	0.324060549	0.275888305	0.239923031	0.212918197	0.197699753	0.179172113	0.158413206	0.138767604	0.108702709	0.089748005	0.076544274	0.065815968	0.056764834	0.047496138	0.040191797	0.037756402
1.895620047	0.342187081	0.323962792	0.27591097	0.240024666	0.213026356	0.197778775	0.179147803	0.158376084	0.138770699	0.108743278	0.089871953	0.076643181	0.065929901	0.056871436	0.047573677	0.040249968	0.037821682
1.893951132	0.342151008	0.323996322	0.2760326	0.240179406	0.213165885	0.1979059	0.17918232	0.158360321	0.138799478	0.108850094	0.090006083	0.076794047	0.066044395	0.057001384	0.047656351	0.040306077	0.037887516
1.892284976	0.342157674	0.324075224	0.276098438	0.24030954	0.213290731	0.198005395	0.179194937	0.158377779	0.138826185	0.10888387	0.090090706	0.076927044	0.066129405	0.057096734	0.047746729	0.040388847	0.037921903
1.890621749	0.342202964	0.324220187	0.276217538	0.240476854	0.213453064	0.198123315	0.179233947	0.158375746	0.138848691	0.108940197	0.090216334	0.077065323	0.066270695	0.057215571	0.047828482	0.040474078	0.037953762
1.888961794	0.342286341	0.324382648	0.276347659	0.240641003	0.213573808	0.198222959	0.179281159	0.158364918	0.138837225	0.10898897	0.090299424	0.077199239	0.066415712	0.057337953	0.047896366	0.040531574	0.037974263
1.887304752	0.343048356	0.325153541	0.276999748	0.241241104	0.214059763	0.198648451	0.179603829	0.158596859	0.139038977	0.109208732	0.090485565	0.077450056	0.066650126	0.057554284	0.048029733	0.040628131	0.038058028
1.885650789	0.343539103	0.325613202	0.277413127	0.241627425	0.21437843	0.198857538	0.179721899	0.158669042	0.13913094	0.109320215	0.090625092	0.077613839	0.066834044	0.057706626	0.048143334	0.040716657	0.038114579
1.883999898	0.343759875	0.325895689	0.27765546	0.241848117	0.214565191	0.198958739	0.179709042	0.158651678	0.139115934	0.109425947	0.090725566	0.077735502	0.066989487	0.057832344	0.048242867	0.040797692	0.038156217
1.88235172	0.344323429	0.326433627	0.278164059	0.242332278	0.214908444	0.199227073	0.179889214	0.158767478	0.139193608	0.109594656	0.09091978	0.077925496	0.067185954	0.057982146	0.048394309	0.040910256	0.038278116
1.880706772	0.344764083	0.326866118	0.278540106	0.242699146	0.215131453	0.19940626	0.179973005	0.158800844	0.139206812	0.109740288	0.091078059	0.078063928	0.067311087	0.058126106	0.048522359	0.04099352	0.0383745
1.87906487	0.345225137	0.327374704	0.278923651	0.243058078	0.21539611	0.19958318	0.180071444	0.158826549	0.139228481	0.109859516	0.091243919	0.078233987	0.067465956	0.058269918	0.048658077	0.041105146	0.038456209
1.877425833	0.345762732	0.32795417	0.279340235	0.243461364	0.215640249	0.199838918	0.18020188	0.158870142	0.139264508	0.109987599	0.091417084	0.078419574	0.067647851	0.058431314	0.048797596	0.041184335	0.038545412
1.875789825	0.346168335	0.328342655	0.279638934	0.243739741	0.215797875	0.199943085	0.180219012	0.158803218	0.139244411	0.110040037	0.09152921	0.078542963	0.067789251	0.058573549	0.048879145	0.041198825	0.038621715
1.874156666	0.346554045	0.328777677	0.279927473	0.243930407	0.215977884	0.200000321	0.180184675	0.158697904	0.139213779	0.110083098	0.091601718	0.078668358	0.067876825	0.058690828	0.048966171	0.041234718	0.038671576
1.872526521	0.346993045	0.32924483	0.28026164	0.244192649	0.216176801	0.200069977	0.180169227	0.158635781	0.139232813	0.110116397	0.09171494	0.078815361	0.06803309	0.058819447	0.049063653	0.041316591	0.038741309
1.87089921	0.347469799	0.329725879	0.280595692	0.244442625	0.216313808	0.200142326	0.180117362	0.158551266	0.139228302	0.110172247	0.091763941	0.078921087	0.068138514	0.058944065	0.04914057	0.041350069	0.038805684
1.869275068	0.347713017	0.3300363	0.280752096	0.244538189	0.216325564	0.200049794	0.179975829	0.158365322	0.139104544	0.110154637	0.091764708	0.078954936	0.068186625	0.059027949	0.049182153	0.041376168	0.038816538
1.867653744	0.348089582	0.330485011	0.280996759	0.244781678	0.216405739	0.200069425	0.179884812	0.158218732	0.139004656	0.11018758	0.091827781	0.079033442	0.068303423	0.059150128	0.049280508	0.041462188	0.038848579
1.866035401	0.34886557	0.331213229	0.28154925	0.24525845	0.216681364	0.200254133	0.179940013	0.158232725	0.139048739	0.110311143	0.091958436	0.079164841	0.068479936	0.059285281	0.049417686	0.04157203	0.038942803
1.864419861	0.349545391	0.331876986	0.282062732	0.245605746	0.216903742	0.200399669	0.17997533	0.1582	0.139047272	0.110425023	0.092058549	0.079297826	0.068623199	0.059433838	0.049530685	0.041680284	0.039010726
1.862807286	0.350270317	0.332567157	0.282583666	0.246002165	0.217180097	0.20057865	0.180006522	0.158167692	0.139038706	0.1105343	0.092230131	0.079442564	0.068797626	0.059584905	0.049636189	0.041800033	0.039094834
1.861197498	0.351205236	0.333469726	0.283273437	0.246542229	0.217557458	0.200830906	0.180104827	0.158225924	0.139075391	0.110635276	0.092414787	0.079642413	0.06899536	0.059730213	0.049733614	0.041920251	0.039212506
1.859590661	0.352336818	0.334548962	0.284082486	0.247177009	0.218043503	0.201124477	0.180313027	0.158352689	0.139202473	0.110772432	0.092594505	0.079837244	0.069160174	0.059895315	0.049861446	0.042051098	0.039334603
1.857986765	0.353080709	0.335308662	0.284567028	0.247531646	0.218268703	0.201220961	0.18032675	0.158272593	0.139130118	0.110796021	0.09268602	0.079939334	0.069283498	0.060015415	0.049938146	0.042096361	0.039361947
1.856385634	0.353919952	0.336155309	0.285090328	0.247935272	0.218530171	0.201335435	0.180335901	0.158212557	0.139101485	0.110834286	0.092771176	0.080068484	0.069407034	0.060110272	0.050044335	0.042157499	0.039439455
1.854787429	0.354718899	0.33695106	0.285612957	0.248309907	0.218714197	0.201383294	0.180323941	0.158145097	0.13907385	0.110876288	0.092842519	0.080188434	0.069504444	0.060202592	0.050135005	0.042260222	0.039506299
1.853192312	0.354948149	0.337186138	0.285680082	0.248265233	0.218558073	0.201160902	0.180029885	0.157823823	0.138899618	0.110797498	0.092810343	0.080179951	0.069522101	0.060249566	0.050176655	0.042318803	0.039526036
1.851599599	0.355263457	0.337492509	0.28582102	0.248296676	0.218426626	0.200994246	0.179730682	0.157494543	0.138716237	0.110692467	0.092798843	0.080182189	0.069522564	0.06026163	0.050204973	0.042335446	0.039520943
1.850010126	0.356036578	0.338225926	0.286287081	0.248577092	0.218556694	0.20104541	0.179615066	0.15737497	0.138683978	0.110685582	0.09285915	0.080264905	0.069592977	0.060319586	0.050257253	0.042409011	0.039555731
1.848423212	0.356894236	0.339017399	0.286762932	0.24889094	0.218692078	0.201120407	0.179503493	0.157251866	0.138610093	0.110711714	0.092946691	0.080280073	0.06967583	0.060388283	0.050313003	0.042479908	0.039558477
1.846839185	0.358004754	0.340046155	0.287452947	0.249349035	0.219016434	0.201289818	0.179550736	0.157268771	0.138630962	0.110791963	0.093082706	0.080379246	0.069836782	0.06050488	0.050418548	0.042547713	0.039638515
1.845258207	0.359544839	0.341451048	0.288438764	0.250115133	0.219550995	0.201673061	0.179733915	0.157423258	0.138739168	0.110969221	0.093245139	0.080570026	0.070007425	0.060687865	0.050568043	0.042659302	0.039735778
1.843679766	0.360881628	0.342645983	0.289266004	0.250693814	0.219932281	0.201926306	0.179792414	0.157483133	0.138789951	0.111126626	0.093347247	0.080723633	0.070161911	0.060823477	0.050673395	0.042778525	0.039837721
1.842104356	0.361880787	0.343507143	0.289817685	0.251070378	0.220076955	0.201991694	0.179691934	0.157405009	0.138737813	0.111199392	0.093391807	0.080824145	0.070253186	0.060917068	0.050786429	0.042874832	0.039917618
1.840531471	0.36294126	0.344376954	0.290430283	0.251497189	0.220268982	0.202053408	0.179613335	0.157329899	0.13871976	0.111270599	0.09347031	0.080959603	0.070368074	0.061014066	0.050902595	0.043004748	0.040032806
1.838961601	0.363911278	0.345186418	0.290910318	0.251832775	0.220371036	0.202075261	0.179443645	0.157155655	0.138634886	0.111257192	0.093506464	0.080987283	0.070448222	0.061088482	0.050976466	0.043099743	0.040077889
1.837394408	0.365005667	0.346158416	0.291484286	0.252192935	0.22055825	0.202098195	0.17934089	0.157086192	0.138587172	0.111301201	0.093595204	0.081042072	0.070539312	0.061141463	0.051064527	0.043191908	0.040152186
1.835830215	0.365743767	0.346801104	0.291820942	0.252333256	0.220496271	0.201942503	0.179071189	0.156862474	0.13842647	0.111235118	0.093625567	0.081034796	0.07057831	0.061152083	0.051109583	0.043252931	0.040221736
1.834268518	0.366662922	0.34760027	0.292255853	0.252564748	0.220516274	0.201860602	0.178873801	0.156661715	0.138316447	0.111199047	0.093670291	0.081021953	0.070624728	0.061188004	0.05114023	0.043332011	0.040276445
1.83270964	0.367630756	0.348518936	0.292728273	0.252813237	0.220592712	0.201804967	0.178680253	0.156462704	0.138207294	0.111142712	0.093665252	0.081037459	0.070631116	0.061223426	0.051198944	0.043384586	0.040337985
1.831153575	0.368394394	0.349186562	0.29310364	0.252939463	0.220579485	0.201658778	0.178409212	0.156239398	0.138049011	0.111076396	0.093615754	0.081058844	0.070615058	0.061227305	0.051253029	0.043463014	0.040411393
1.829600315	0.369255396	0.349899748	0.293519003	0.253103323	0.220533336	0.201501431	0.178160177	0.155963388	0.137878887	0.11098561	0.09355727	0.081046843	0.070607255	0.06125601	0.051278651	0.043501957	0.040481037
1.828049524	0.370618693	0.351111014	0.294280618	0.25355473	0.220812312	0.201612142	0.178148983	0.155917159	0.137842961	0.111029346	0.0935859	0.081114164	0.070677328	0.061352114	0.051386199	0.043595194	0.040569628
1.826501687	0.371350993	0.351759481	0.294602416	0.253639839	0.220742585	0.201407116	0.177884604	0.155662194	0.137599357	0.110879491	0.093491228	0.081092864	0.070662898	0.061391037	0.051449764	0.043662279	0.040655484
1.824956633	0.372139004	0.352365471	0.29493275	0.253722871	0.220640873	0.20118108	0.177592131	0.155418624	0.137384926	0.110773823	0.09341815	0.08103683	0.070664325	0.061405186	0.051477531	0.043702501	0.040709296
1.823414191	0.373061604	0.353153606	0.295284885	0.253837845	0.220550019	0.20099495	0.17732026	0.155134324	0.137168518	0.110663423	0.093367197	0.080975085	0.070612508	0.061396697	0.051521297	0.04371605	0.040740088
1.821874518	0.373772461	0.353739834	0.295516504	0.253850445	0.220411954	0.200762407	0.176979629	0.154821526	0.136914861	0.110516093	0.093248802	0.08088994	0.070556841	0.061361482	0.051544395	0.043791913	0.040747497
1.820337606	0.374121923	0.35395069	0.295452339	0.253647293	0.220066615	0.200293019	0.176481134	0.154377546	0.136547911	0.110287048	0.09307379	0.080748703	0.070468627	0.061282841	0.051533763	0.043818088	0.040728657
1.818803121	0.37500369	0.35463433	0.295805971	0.253728772	0.219992871	0.200120244	0.176198412	0.154143368	0.136374425	0.11025458	0.093021903	0.08069833	0.070475782	0.061285323	0.051591725	0.043899301	0.040768562
1.817271547	0.37583828	0.355350767	0.296147361	0.253795871	0.219924684	0.1999535	0.175929204	0.153930061	0.136171232	0.110137293	0.092949062	0.080679829	0.070474889	0.061299433	0.051658143	0.044011545	0.040831358
1.815742712	0.376604213	0.355936352	0.29642137	0.253846196	0.219785951	0.199709317	0.175592158	0.153695412	0.135970284	0.10998732	0.092851842	0.080618869	0.070446561	0.061257197	0.051668087	0.044103462	0.04087373
1.814216285	0.377559855	0.356714023	0.296862777	0.254003273	0.219755296	0.199553674	0.175343964	0.153529996	0.135844125	0.109922556	0.092846594	0.080622022	0.070447101	0.061276909	0.051764677	0.044208552	0.040960054
1.812692747	0.378655777	0.357614194	0.297384112	0.254219481	0.21980257	0.199499165	0.175174664	0.153392586	0.135792446	0.1098378	0.092849487	0.080651082	0.070460414	0.061338807	0.051850743	0.044340519	0.041074043
1.811171603	0.379457679	0.358196316	0.297662007	0.254280864	0.21966913	0.199257928	0.174856297	0.153157483	0.135619533	0.1096916	0.092802774	0.080611138	0.0703721	0.061367501	0.051869519	0.044428059	0.041146711
1.809653494	0.379910151	0.358494241	0.297703453	0.254178236	0.21937922	0.198876215	0.174452644	0.152806695	0.135373835	0.109515608	0.09269716	0.080542982	0.070241089	0.061321836	0.051872325	0.044492585	0.041189295
1.808137927	0.380134787	0.358609732	0.297639911	0.25393103	0.219054129	0.198435482	0.174019264	0.152447414	0.135088587	0.109358715	0.09256871	0.080428935	0.07015223	0.061323484	0.051924086	0.04455559	0.041251458
1.806624737	0.380454506	0.358813703	0.297603861	0.253719615	0.218758409	0.198032398	0.173649726	0.152142722	0.134863265	0.109184021	0.092456935	0.080315798	0.070106997	0.061277046	0.051952462	0.044611784	0.041339287
1.805114397	0.380642647	0.358932014	0.297513665	0.253476533	0.218367891	0.197612077	0.173236003	0.151820206	0.134607681	0.109031405	0.092346471	0.08016699	0.070045136	0.061234858	0.051975882	0.04465119	0.041392506
1.803606741	0.380758927	0.359025397	0.297390932	0.253204717	0.218021074	0.197172024	0.172831866	0.15148	0.134380159	0.108869558	0.092213458	0.080085941	0.070006914	0.061162851	0.051999316	0.044694333	0.041440524
1.802101602	0.380153168	0.358392268	0.296710199	0.252431089	0.217290944	0.196409113	0.172147029	0.150940681	0.133950692	0.108559391	0.091930203	0.079847913	0.06986238	0.061032871	0.051961533	0.044652102	0.041423065
1.800599131	0.380302322	0.358474402	0.296606206	0.252181032	0.216918096	0.196048388	0.171799424	0.150668611	0.133745064	0.108423255	0.091833229	0.079792842	0.069824207	0.061003863	0.051987173	0.044697215	0.04148103
1.799099324	0.380327581	0.358402324	0.296382903	0.251886184	0.216524939	0.195651654	0.171436565	0.150385428	0.133515431	0.1082963	0.09173088	0.079744368	0.069753627	0.061011151	0.052037826	0.044763414	0.041530701
1.797602013	0.380211676	0.358208744	0.296122264	0.251492516	0.216121205	0.195249602	0.171054922	0.150144068	0.13331028	0.108180065	0.091644361	0.079739032	0.06970583	0.06101075	0.052107128	0.044882253	0.041577442
1.796107351	0.380167904	0.358096318	0.295918062	0.251150626	0.215740635	0.194907573	0.170740235	0.149951905	0.133146307	0.108065356	0.091561833	0.079689584	0.069684719	0.061021391	0.052199373	0.044968146	0.04161307
1.794615331	0.38083227	0.358599873	0.296253424	0.251281987	0.215743681	0.194899861	0.170727674	0.15002248	0.133243468	0.108180398	0.091694946	0.079782324	0.06980592	0.061157601	0.052331037	0.045123796	0.041755122
1.793125787	0.380298654	0.358005172	0.29573052	0.250672984	0.215190809	0.194374277	0.170291239	0.149721782	0.1330271	0.108020906	0.091563146	0.079678593	0.069749315	0.061121996	0.05235988	0.045162671	0.041782079
1.791638873	0.379273927	0.356950837	0.294873589	0.249772847	0.214406341	0.193666045	0.16970537	0.149315596	0.132705526	0.10778804	0.091381244	0.079533361	0.06966258	0.061051881	0.052330868	0.045164879	0.041757526
1.790154422	0.378731071	0.356344701	0.294347485	0.249242985	0.213909216	0.193201808	0.169393081	0.149123615	0.132544875	0.107721965	0.091330914	0.079493239	0.069653106	0.061074845	0.052371313	0.04521934	0.041821871
1.788672744	0.377828703	0.355350148	0.293552182	0.248473376	0.213243267	0.19257958	0.168946254	0.148814273	0.132312175	0.107615149	0.091279848	0.079425328	0.06963095	0.061078182	0.052380549	0.045275758	0.041859606
1.78719336	0.376422523	0.353966623	0.292451151	0.247482622	0.212371592	0.191795066	0.168368976	0.148419629	0.131966683	0.107377129	0.091101934	0.079310871	0.069553765	0.060982081	0.052371183	0.045312019	0.041844962
1.785716734	0.375568916	0.353106671	0.291765202	0.246897631	0.211830386	0.191329687	0.16808721	0.148263987	0.131872988	0.107367026	0.091114365	0.079371528	0.069591371	0.061055966	0.052466185	0.04541973	0.041896624
1.784242704	0.374714966	0.352268823	0.291121196	0.246331701	0.211345751	0.190941267	0.167858523	0.148158422	0.131831866	0.107397033	0.091177593	0.079429635	0.069651549	0.061120367	0.052563694	0.045530116	0.042001157
1.782770948	0.373219985	0.350779924	0.289973907	0.245344677	0.210550687	0.190244725	0.167398758	0.147852463	0.131640314	0.10723591	0.091101153	0.079389715	0.069630438	0.061076612	0.052592586	0.045581896	0.042044982
1.781301931	0.371186879	0.348839332	0.288458026	0.244112126	0.209533421	0.189436787	0.16683921	0.147447951	0.131346358	0.107018039	0.090927802	0.079287011	0.069519659	0.061016535	0.052608677	0.045577507	0.042047652
1.779835176	0.369459993	0.347143886	0.287146802	0.24304934	0.208678216	0.188789767	0.16641832	0.147158551	0.13115407	0.106911947	0.090875167	0.079231425	0.069477657	0.061046435	0.052644855	0.045603543	0.042066623
1.778371147	0.367247621	0.344993829	0.285487425	0.241708967	0.207615462	0.187921701	0.165858651	0.146755062	0.130842062	0.106696653	0.090747463	0.07912096	0.069409537	0.060976048	0.052647802	0.045612654	0.042071204
1.77690968	0.365190696	0.342988754	0.283990138	0.240525938	0.206670484	0.187202189	0.165384435	0.146444497	0.130629847	0.106576196	0.090676691	0.079090095	0.069412962	0.060995643	0.052718242	0.045696412	0.04209403
1.775450612	0.363101702	0.340963684	0.282492372	0.239336877	0.205757503	0.186542889	0.164949956	0.146190306	0.13044777	0.106530103	0.090648546	0.07908722	0.069447811	0.061040489	0.05279526	0.045749674	0.042124744
1.773994094	0.361349808	0.339279162	0.281298346	0.238376743	0.205086702	0.186075219	0.164690177	0.146105016	0.130402722	0.106595609	0.090745706	0.07918109	0.069561369	0.061143999	0.052927943	0.045876359	0.042231239
1.772540118	0.359106235	0.337156292	0.279769799	0.237184439	0.20423751	0.185425187	0.164359188	0.14594786	0.130296002	0.106573852	0.090802544	0.079263332	0.069659445	0.061241881	0.053050704	0.045993953	0.042322777
1.77108837	0.356951312	0.335087881	0.278327005	0.236095443	0.203461216	0.18487294	0.164100264	0.145900488	0.130262309	0.106655852	0.090931761	0.079373127	0.069775573	0.061392799	0.053188074	0.046116574	0.042437932
1.769639459	0.354109825	0.332362319	0.276303276	0.234605155	0.202361191	0.184001696	0.163606293	0.145640491	0.130056767	0.106573636	0.090925373	0.079358637	0.069795186	0.061430726	0.053263128	0.046164527	0.042476472
1.768192764	0.350811331	0.329251601	0.27401071	0.232868145	0.201071345	0.182997673	0.162984973	0.145224276	0.129743799	0.106411159	0.090835112	0.079278836	0.069747728	0.061423157	0.053277991	0.046178667	0.042497557
1.766748586	0.347239937	0.325914007	0.27148599	0.231034628	0.199657268	0.181889985	0.162297871	0.144755531	0.129409821	0.106205682	0.090728057	0.079184779	0.069675434	0.061360768	0.053235592	0.046179254	0.042451169
1.765306918	0.344059937	0.322925909	0.269336789	0.22944543	0.19850674	0.181052863	0.16179148	0.144434095	0.129232743	0.106182204	0.090745075	0.079191768	0.069713179	0.061401355	0.053300653	0.046231971	0.042501023
1.763867754	0.340810678	0.319834062	0.267067882	0.227748027	0.197336193	0.180207157	0.161266754	0.144111649	0.12904388	0.106144953	0.090721988	0.079205584	0.069760057	0.061427857	0.053352875	0.046305181	0.042529173
1.762430782	0.337586162	0.316807221	0.264897788	0.226147341	0.196173261	0.17945279	0.160854651	0.143873399	0.128931661	0.106180431	0.090752486	0.079311761	0.069843851	0.061490328	0.053409213	0.046379499	0.042586902
1.760996455	0.334553997	0.313933137	0.262869177	0.224695177	0.195143015	0.178748	0.160510679	0.143736033	0.128927149	0.106250083	0.09086493	0.079457956	0.069997526	0.061601748	0.053546041	0.046497943	0.04266066
1.759564613	0.331507744	0.311028175	0.260889298	0.223268952	0.194201327	0.178080321	0.160217657	0.143652839	0.128936542	0.106346464	0.090995368	0.079614757	0.070191705	0.061767888	0.053722301	0.046626962	0.042784996
1.758135097	0.327986504	0.307700413	0.258462543	0.221604796	0.192973996	0.177266888	0.15976924	0.143434636	0.12883289	0.106333545	0.09102414	0.079710329	0.070263401	0.061873325	0.053826296	0.046738897	0.042867769
1.756708054	0.324060605	0.304063015	0.255831478	0.219745513	0.191578005	0.176287027	0.159179021	0.143075833	0.128643646	0.106225587	0.091044415	0.079763155	0.070268955	0.061952831	0.053899897	0.046803958	0.04294001
1.755283326	0.320201798	0.300469632	0.253246972	0.217900024	0.190326357	0.175314371	0.158609006	0.142775392	0.128445007	0.106159304	0.091086412	0.079784502	0.070304973	0.062039133	0.05397777	0.046847813	0.042988645
1.753861058	0.316135483	0.296675317	0.250523735	0.215971445	0.189007615	0.174353665	0.158012086	0.142410092	0.128218097	0.106135718	0.09107823	0.07981145	0.070326167	0.062134219	0.054039445	0.046922089	0.043049076
1.752441245	0.311923373	0.292744013	0.247663356	0.213926301	0.187557474	0.173321876	0.157328845	0.141980967	0.12794738	0.106058138	0.091033661	0.079824857	0.070295983	0.06216385	0.05406776	0.046973581	0.043097494
1.751023879	0.307748288	0.288842798	0.244860542	0.211900973	0.186218987	0.172297255	0.156663099	0.141577864	0.127716038	0.106004586	0.091025702	0.079856628	0.070337248	0.062220951	0.054101766	0.046996247	0.043116875
1.749608653	0.303660015	0.285024186	0.242150375	0.209953338	0.184953015	0.171340871	0.156115029	0.141263286	0.127541371	0.10600996	0.091040934	0.079912735	0.070450623	0.062310725	0.054174527	0.04705984	0.043201654
1.748196015	0.298671249	0.280387538	0.238751008	0.207447842	0.183119292	0.169935039	0.155130433	0.140527601	0.127035542	0.105705957	0.090835698	0.079788491	0.070354377	0.062224567	0.054137028	0.047038347	0.043186244
1.746785655	0.29428539	0.276322499	0.235845082	0.205327568	0.181644804	0.168844663	0.154431979	0.140124478	0.126776805	0.105625284	0.090839405	0.079856227	0.070394912	0.062251498	0.054207848	0.047064187	0.043211877
1.745377869	0.290229166	0.272588087	0.233207841	0.203421576	0.180402247	0.167928858	0.153923057	0.139871351	0.126650856	0.105680489	0.090949145	0.079987724	0.070557141	0.062384435	0.054354804	0.047153693	0.043290088
1.743972201	0.28610352	0.268784933	0.230516461	0.20149618	0.179101547	0.167007665	0.153387583	0.139606619	0.126516609	0.105705297	0.091025746	0.080084828	0.070655723	0.062474108	0.05450774	0.04724579	0.043374362
1.742569094	0.281884954	0.264849592	0.227708014	0.199526911	0.177730598	0.166036715	0.152736701	0.139253793	0.126319466	0.105702576	0.091076672	0.080157105	0.070724124	0.062537384	0.054578026	0.047299242	0.043382294
1.741168243	0.278393851	0.261598836	0.225518576	0.198034697	0.176806212	0.165471899	0.152442701	0.139206553	0.126452568	0.105959231	0.091341266	0.080398392	0.070957811	0.062787394	0.05477514	0.047477632	0.043512647
1.739769791	0.274192841	0.2577353	0.222735427	0.196111799	0.175484288	0.164502589	0.151826917	0.138830802	0.126273665	0.105948373	0.091394863	0.080427105	0.071055439	0.062915961	0.054855451	0.047547566	0.043545961
1.738373733	0.269877363	0.253743714	0.219888939	0.194125299	0.174099104	0.163493485	0.151161618	0.138397969	0.12606309	0.105917209	0.091429355	0.080481198	0.07110666	0.06300794	0.054934589	0.04762459	0.043578672
1.736979765	0.265394499	0.249640162	0.216955192	0.192019256	0.172605993	0.162337087	0.150371547	0.137866184	0.125730124	0.105825979	0.091415302	0.080477368	0.071157317	0.063032101	0.054961505	0.047647504	0.043572656
1.735588327	0.261082037	0.245690139	0.214172851	0.190053621	0.171247745	0.161268821	0.149722821	0.13744081	0.125506178	0.105792936	0.091438027	0.080536649	0.071249292	0.063095147	0.055067825	0.047709101	0.043625599
1.734199117	0.256885932	0.241881545	0.211431024	0.188178886	0.169959665	0.160281782	0.149124143	0.137076268	0.125321106	0.10580969	0.091494403	0.080643661	0.071377113	0.063171653	0.055180838	0.04777821	0.043679788
1.732812425	0.252849601	0.238244875	0.208852919	0.186390769	0.168755644	0.15936815	0.148580896	0.136779333	0.125194974	0.105863403	0.091630097	0.080797707	0.071517709	0.063297615	0.055292364	0.047877719	0.04375638
1.731427801	0.248602767	0.234413803	0.206113228	0.184470948	0.167414809	0.158359767	0.147886696	0.136393921	0.124979452	0.105796881	0.091668192	0.080859387	0.071613918	0.063361027	0.055343632	0.047921957	0.043802967
1.730045682	0.244282998	0.230468797	0.203308055	0.18246526	0.166009145	0.157281821	0.147159447	0.135926135	0.124728673	0.105725052	0.091658036	0.080898432	0.071656011	0.063442133	0.055385298	0.047986285	0.043836124
1.728665768	0.239960804	0.226623494	0.200532472	0.180468337	0.164613924	0.156226729	0.146380402	0.135448207	0.124449805	0.105613303	0.091649183	0.080924684	0.071666197	0.063512937	0.055414059	0.048033947	0.043841494
1.727288201	0.235449885	0.222548507	0.197600707	0.178318845	0.163062996	0.154944122	0.145451288	0.134795122	0.124034848	0.105365545	0.09154722	0.080859177	0.071601483	0.063502011	0.055402054	0.048019517	0.04380732
1.725912827	0.230930318	0.21843997	0.194664713	0.176153461	0.161498793	0.153669375	0.144495538	0.13411141	0.123602678	0.105118026	0.091416673	0.080755572	0.071555886	0.063423316	0.055388571	0.047990887	0.043776785
1.724539935	0.226842638	0.214719576	0.192046992	0.174288776	0.160190236	0.152638757	0.143790383	0.133641877	0.123340255	0.105092808	0.09145372	0.080781445	0.071606718	0.063499575	0.05544747	0.048026092	0.043806148
1.723169079	0.223001437	0.21130634	0.18961998	0.172637767	0.159048229	0.151753298	0.143221812	0.133296112	0.123208039	0.105109269	0.091548041	0.080890201	0.071728522	0.063588443	0.055544524	0.048075782	0.043854342
1.721800693	0.219295368	0.208018332	0.187363799	0.171054419	0.157969768	0.150976349	0.142749157	0.133013836	0.123139074	0.105187864	0.09171101	0.081050302	0.07194796	0.063740058	0.055702844	0.048183928	0.043947582
1.720434478	0.215568029	0.204748043	0.185098582	0.16945796	0.156867102	0.150198123	0.142244372	0.132752762	0.123030139	0.105290532	0.091873711	0.081191848	0.072131883	0.063892927	0.055818092	0.048266746	0.044016312
1.719070575	0.21197192	0.20161137	0.182903741	0.167929385	0.155821112	0.149429597	0.141766893	0.132513572	0.122942328	0.105407596	0.092036632	0.081365917	0.072275547	0.064067568	0.055970084	0.048365715	0.04407438
1.717708978	0.208300102	0.198420219	0.180676676	0.166359812	0.154729362	0.148597922	0.141219082	0.132188051	0.122819791	0.105438243	0.092176558	0.081518352	0.072406895	0.064184473	0.056089202	0.048450671	0.044110153
1.716349537	0.204570426	0.19510128	0.17837358	0.164683267	0.153562256	0.147708751	0.140549454	0.13178865	0.122590551	0.105459167	0.092267746	0.081615768	0.072477411	0.06428889	0.056164119	0.0484917	0.044132776
1.714992245	0.200838831	0.191753592	0.175962177	0.163010983	0.152371578	0.146717868	0.13981536	0.131356089	0.122284416	0.105424333	0.092289513	0.081655627	0.072493454	0.064317194	0.056162018	0.048503843	0.044138645
1.713637388	0.197260668	0.188617608	0.17369735	0.161439308	0.15131591	0.145827939	0.139204469	0.130993198	0.122032435	0.105422632	0.092304397	0.08171502	0.072570559	0.064376418	0.056225415	0.048557923	0.044140625
1.712284669	0.193719031	0.18552461	0.171503301	0.159920089	0.150264383	0.144994044	0.138629776	0.130612961	0.121830668	0.105418486	0.092354245	0.081779927	0.07264484	0.064456822	0.05627476	0.048586355	0.044160361
1.710934229	0.190128954	0.182366444	0.169230786	0.158347622	0.149156374	0.144095127	0.13798121	0.130182897	0.121564401	0.105358524	0.092300279	0.081807944	0.072697803	0.064488661	0.056336537	0.048592464	0.044183916
1.709585917	0.186774769	0.179479672	0.167228554	0.15697124	0.14822924	0.143329928	0.137498247	0.129880858	0.121447485	0.105422767	0.09238524	0.081924287	0.072831376	0.06458758	0.056473134	0.048677776	0.044223203
1.708240015	0.183409625	0.176587028	0.165201144	0.155557387	0.147264269	0.142557279	0.13698734	0.129522374	0.12129299	0.105446707	0.092480424	0.08204461	0.072956002	0.064696395	0.056616117	0.048733351	0.044228518
1.706896232	0.180209216	0.173776275	0.163339757	0.154227908	0.146346684	0.14187816	0.136492919	0.129203708	0.121156773	0.105463122	0.092594255	0.082167536	0.073062159	0.064788687	0.056700981	0.048780841	0.044287229
1.70555456	0.177035584	0.170986564	0.16142862	0.152929353	0.145443295	0.141192271	0.13598372	0.128903057	0.120992311	0.10549099	0.09265053	0.082287725	0.073205312	0.064879972	0.056787738	0.048850467	0.044371019
1.704215139	0.173917898	0.168300373	0.159601671	0.151621851	0.144511582	0.140496308	0.135484109	0.128611514	0.12084604	0.105526493	0.092761383	0.08239391	0.073326741	0.064988157	0.056868306	0.048922781	0.044402536
1.702878106	0.170777879	0.165555696	0.157694194	0.150293118	0.143533951	0.139755962	0.134918379	0.128270422	0.120634729	0.105454088	0.092793454	0.082441476	0.073421216	0.065084194	0.056885235	0.048953843	0.044453898
1.701543027	0.167658576	0.162851646	0.155827025	0.148966826	0.14259108	0.138992024	0.134352755	0.127932447	0.120467143	0.105435362	0.09278916	0.082471621	0.073485789	0.065155116	0.056905779	0.048991322	0.044473864
1.700210181	0.164638016	0.160247785	0.154009063	0.147720014	0.141737258	0.138318806	0.13388018	0.127643884	0.120346398	0.105500893	0.092854685	0.082581923	0.073600713	0.065303888	0.057019096	0.049072903	0.04450666
1.698879564	0.161622444	0.157639801	0.152193181	0.146416308	0.140822387	0.137604459	0.133366003	0.12732272	0.12021048	0.105492678	0.092927362	0.082641953	0.073644216	0.065404301	0.057074394	0.049132592	0.044513105
1.697551171	0.158646905	0.155066743	0.150384492	0.145172135	0.140014658	0.136893522	0.13283032	0.127023603	0.120043517	0.105505505	0.092962045	0.082713842	0.073718382	0.065505393	0.057114381	0.049192944	0.044535731
1.696224852	0.155746029	0.152593074	0.148650987	0.14395063	0.13917778	0.136221557	0.132339852	0.126735571	0.119879279	0.105541076	0.093048118	0.082798427	0.073800499	0.0655612	0.057201487	0.049249087	0.044542952
1.694900747	0.152875309	0.150136125	0.146920115	0.14271165	0.138285721	0.135548854	0.13183036	0.126378028	0.119661601	0.105493729	0.093090198	0.082853312	0.073864961	0.065632	0.057267218	0.049254294	0.044582308
1.693578848	0.149909304	0.147582189	0.145038049	0.141364481	0.137281883	0.134682158	0.131165097	0.125882108	0.119338071	0.105311427	0.093013905	0.082812807	0.07382541	0.065587921	0.057240792	0.04920718	0.044545355
1.692259009	0.147165312	0.14523766	0.143393924	0.140224809	0.136448703	0.13398939	0.130663926	0.12552141	0.119114856	0.105248177	0.093029113	0.082882693	0.07388351	0.065614855	0.057327252	0.049223241	0.04455217
1.690941367	0.144535535	0.14299251	0.141828935	0.139087447	0.135599431	0.133342579	0.130226265	0.125173823	0.118917596	0.10520401	0.093070481	0.082924691	0.073927687	0.065635836	0.057383606	0.049208066	0.044568083
1.689625915	0.141887829	0.140734169	0.140202475	0.137936893	0.134762492	0.132667222	0.129721712	0.124802873	0.118706236	0.105106085	0.093050556	0.082992608	0.073973283	0.065681131	0.057410179	0.049205446	0.044568587
1.688312509	0.139343816	0.138516333	0.138698917	0.136890343	0.134029281	0.132067304	0.129277417	0.124533666	0.118552107	0.105072747	0.093079993	0.083080963	0.074054717	0.065737301	0.057452808	0.049261372	0.044561878
1.687001423	0.136779467	0.136297362	0.137169717	0.135759445	0.133187876	0.131404772	0.12876287	0.12420024	0.118345178	0.104995007	0.093093701	0.083081587	0.074089104	0.065766341	0.057454566	0.049261519	0.044536546
1.685692231	0.134185656	0.134071074	0.135570009	0.13457021	0.132349453	0.130696033	0.128205493	0.123786054	0.11809527	0.104895347	0.093042907	0.083072839	0.074103048	0.065785926	0.057417042	0.049218965	0.04445725
1.68438521	0.131699719	0.13191158	0.134096389	0.133550961	0.131619747	0.130075724	0.127757999	0.123455121	0.11792528	0.104889313	0.093046663	0.083150178	0.07417928	0.065848501	0.057456568	0.049267465	0.044430693
1.683080494	0.12937636	0.129891995	0.132731123	0.132613315	0.130978091	0.129536685	0.127395444	0.12323947	0.117804379	0.10495231	0.093119247	0.083239176	0.074273663	0.065931519	0.057549617	0.049336686	0.044445479
1.681777657	0.127080819	0.127961253	0.131328881	0.131655984	0.130326447	0.128967228	0.127017527	0.122996692	0.117668371	0.104995583	0.093203021	0.083317447	0.074353114	0.066006474	0.057630357	0.049384343	0.044470389
1.680477114	0.125029636	0.126238279	0.130175943	0.13090658	0.129895025	0.128614725	0.1268181	0.122915822	0.117690127	0.105171419	0.093396147	0.083535963	0.074566364	0.066191691	0.057788737	0.049476607	0.044538664
1.679178581	0.122980843	0.12448607	0.129041868	0.130158838	0.12938371	0.128220412	0.126563954	0.122857229	0.117647497	0.105316888	0.093576408	0.083687664	0.074711822	0.066327748	0.05789239	0.049567852	0.04458197
1.677882192	0.120841094	0.122645286	0.127732367	0.129232165	0.128729768	0.127733847	0.126164252	0.122590333	0.11750185	0.105260618	0.093656917	0.083722544	0.074743748	0.066389609	0.057935589	0.049580223	0.044564396
1.676587803	0.118639592	0.120745415	0.126382986	0.128229438	0.128014497	0.127140118	0.125705472	0.12220408	0.11728206	0.10514617	0.093656403	0.083685457	0.07474881	0.066404333	0.057925306	0.049542853	0.044511368
1.675295547	0.116449347	0.118833072	0.125037782	0.127254589	0.127244784	0.126538012	0.125201742	0.121800482	0.117053916	0.10501892	0.093624988	0.083648258	0.074720884	0.066398873	0.057927155	0.049492233	0.044425173
1.67400542	0.114376234	0.117037947	0.123771133	0.12641096	0.126581843	0.126019331	0.124788177	0.121508985	0.116902426	0.104963447	0.093648028	0.083718147	0.074721693	0.066427508	0.057952552	0.049513294	0.044433536
1.672717417	0.112397868	0.115292971	0.122513031	0.125535732	0.125937551	0.125505549	0.12439053	0.121222214	0.116758127	0.104917519	0.093672488	0.083762847	0.074798092	0.066478938	0.057995855	0.049514918	0.044465599
1.671431256	0.110426589	0.113628611	0.12131043	0.124675202	0.125320429	0.1249821	0.124001981	0.12099721	0.116619693	0.104932998	0.09368849	0.083834617	0.074897309	0.066534676	0.058040738	0.049528894	0.044488877
1.670147483	0.108542999	0.112035312	0.120208512	0.123930813	0.124787415	0.124544389	0.12368164	0.120822503	0.116568831	0.104993546	0.093788679	0.083965411	0.075015151	0.066601948	0.058098185	0.049578708	0.044529601
1.668865544	0.106745589	0.110516001	0.119188993	0.123234044	0.124347642	0.124177956	0.123480949	0.120696898	0.11653577	0.1050886	0.093915322	0.084122039	0.075189491	0.066695565	0.058153202	0.049656273	0.044589607
1.667585709	0.104980673	0.109001486	0.118135798	0.122476928	0.123811452	0.12377259	0.12323891	0.120541132	0.116465008	0.105143783	0.094012752	0.084187759	0.075335925	0.066751917	0.058206573	0.049699819	0.044609496
1.666307971	0.103203063	0.107515924	0.117076992	0.121732715	0.123336744	0.123384195	0.122993834	0.120361169	0.11639497	0.105209721	0.094103875	0.084271137	0.075419321	0.06681321	0.05827757	0.049751338	0.044635144
1.665032326	0.101497875	0.106040427	0.116063278	0.121047559	0.12287947	0.122997973	0.122745731	0.120206952	0.116315471	0.105254298	0.09419097	0.084398324	0.0754907	0.066936491	0.058341617	0.049813639	0.044650939
1.663758633	0.099818884	0.104565583	0.114977582	0.120318109	0.122369069	0.122553672	0.122453876	0.12003416	0.116194723	0.105286542	0.09422965	0.084491857	0.075555272	0.067017771	0.058402556	0.049845757	0.044645161
1.662487024	0.098138571	0.103102823	0.113911671	0.119556439	0.121849602	0.122109759	0.122111155	0.119826272	0.116051392	0.105264107	0.094268421	0.084541825	0.075558672	0.067077381	0.058434227	0.049831559	0.044612892
1.661217356	0.096473651	0.101639813	0.112888225	0.118805469	0.121359972	0.121670182	0.121758815	0.119600867	0.115907208	0.105255001	0.094319797	0.084591364	0.075615673	0.067155547	0.05846501	0.049829575	0.044565627
1.659949762	0.094705318	0.100034913	0.111711724	0.117892503	0.12062854	0.121005599	0.121189903	0.119160936	0.11554957	0.105023285	0.094169947	0.084509761	0.075560211	0.067084842	0.058423051	0.049766933	0.044489766
1.658684237	0.093091759	0.098602054	0.110671656	0.117136232	0.120062354	0.120539371	0.120816583	0.118893609	0.115368325	0.104949952	0.094192709	0.084517255	0.075621223	0.067059139	0.058453877	0.04972932	0.044448303
1.657420775	0.091477874	0.097181667	0.109635173	0.116376684	0.119480039	0.120083148	0.120414386	0.11854619	0.115139168	0.104843622	0.094161511	0.084428321	0.075627538	0.067075255	0.05843455	0.049692254	0.044386931
1.656159236	0.090032003	0.095898954	0.108725138	0.115723662	0.119009402	0.119700337	0.120112759	0.118361107	0.115006069	0.104864428	0.094217225	0.084469431	0.075725533	0.067159798	0.058521269	0.049747568	0.044432547
1.654899751	0.088594871	0.094644811	0.107789778	0.115064139	0.11852745	0.119325809	0.119806326	0.1181568	0.114848772	0.104863932	0.094220493	0.084537517	0.075770448	0.067203961	0.058574604	0.049792917	0.044478837
1.653642315	0.087339326	0.093579684	0.107070709	0.114641938	0.118236105	0.119167502	0.119761147	0.118180345	0.114954059	0.105051024	0.094422364	0.084725381	0.075937748	0.067365132	0.058708894	0.049876101	0.04452758
1.652386922	0.085853828	0.092233331	0.106064926	0.113878519	0.11763326	0.118640349	0.11934496	0.117817556	0.114705127	0.104939032	0.094326198	0.084680212	0.075902349	0.067336942	0.058651153	0.049830356	0.044477941
1.651133435	0.084521059	0.091079362	0.105252546	0.113290083	0.117216403	0.118327459	0.119136333	0.117711348	0.114641112	0.10499884	0.094407334	0.084844464	0.075976751	0.067413966	0.058726868	0.049863042	0.044510768
1.649881981	0.083220284	0.089905937	0.104452226	0.112725141	0.116809678	0.118048557	0.118933016	0.11757833	0.114622825	0.105056638	0.094511937	0.084983068	0.076047825	0.06747034	0.058758824	0.04988681	0.044496431
1.648632423	0.081948518	0.088772657	0.103680251	0.112230231	0.11643551	0.117771792	0.118741932	0.117475787	0.114619774	0.105120053	0.094628349	0.08511007	0.076171713	0.067558645	0.058831979	0.049915953	0.04447092
1.64738489	0.080667726	0.087654414	0.102854989	0.111671992	0.116062981	0.117467765	0.118497982	0.117343738	0.11453747	0.105146179	0.094713619	0.085225577	0.076293505	0.067643775	0.058870463	0.049929774	0.044462747
1.646139377	0.079594903	0.086730592	0.102276884	0.111334664	0.115880262	0.117403737	0.118502281	0.117447208	0.114704687	0.105363575	0.095011447	0.085464574	0.076555225	0.067857288	0.059052543	0.050067604	0.044552693
1.64489588	0.078371546	0.085629406	0.10149714	0.110794529	0.11545201	0.117046495	0.118229369	0.117296739	0.114597608	0.105353662	0.095091526	0.085502531	0.076651866	0.067921698	0.059092496	0.050109665	0.044555041
1.643654126	0.077012054	0.084406884	0.100515227	0.110047629	0.11481613	0.116465367	0.117720879	0.116945944	0.114277581	0.105146937	0.094920614	0.085377878	0.076597839	0.067884123	0.059030093	0.049993469	0.044463504
1.642414644	0.075765525	0.083281659	0.099683823	0.10939986	0.114346227	0.116039351	0.117385958	0.116699736	0.114092903	0.105120531	0.094892455	0.085373273	0.076597034	0.067903917	0.059051583	0.049942962	0.0444567
1.641176898	0.074638574	0.082289115	0.098986596	0.108897868	0.113995943	0.115737951	0.11715987	0.116578737	0.114058393	0.105203299	0.094988487	0.085474249	0.076659464	0.067979164	0.059127406	0.050003978	0.044487239
1.63994128	0.073513316	0.081331254	0.098274021	0.108407255	0.113673666	0.115416185	0.116936886	0.116484925	0.113996171	0.105249944	0.095054717	0.085581255	0.076724698	0.068048412	0.059193901	0.050022404	0.044487778
1.63870739	0.072425731	0.080364703	0.097563563	0.107901109	0.113350783	0.115154318	0.116728807	0.116345157	0.113956244	0.105301231	0.095112021	0.085694865	0.076810884	0.068108722	0.059264106	0.050063494	0.044507729
1.637475619	0.071452737	0.079525178	0.096986973	0.107563539	0.113166651	0.115031254	0.116688326	0.11632492	0.114049909	0.105471663	0.095307068	0.085904306	0.077013266	0.068239904	0.059386257	0.050174576	0.04458031
1.63624583	0.070434006	0.07863194	0.096315418	0.107107401	0.112828157	0.1148049	0.116563533	0.116258383	0.114056817	0.105517866	0.095436372	0.086011357	0.077142424	0.068345724	0.059420465	0.05024004	0.044576056
1.635017755	0.069391601	0.077675175	0.095580113	0.106578867	0.112411611	0.114483193	0.116341662	0.116073709	0.113906087	0.105493368	0.095439922	0.086062077	0.077214151	0.068418892	0.059440159	0.050216572	0.044557599
1.633791785	0.068414766	0.076736728	0.094891114	0.106100427	0.112049026	0.114208285	0.116133943	0.115935662	0.113809558	0.105557182	0.095494714	0.086158193	0.077310819	0.068500468	0.059486404	0.050242776	0.044562564
1.632567783	0.067451735	0.075874795	0.094272103	0.105648408	0.11176931	0.113978315	0.115994951	0.115864665	0.11380848	0.105637468	0.095614936	0.086280134	0.077416012	0.068610392	0.059523288	0.050270827	0.04453363
1.631345614	0.066497608	0.075009821	0.093635884	0.105191613	0.111463491	0.11373165	0.115838804	0.115778634	0.113740582	0.105678565	0.095744402	0.086379084	0.07749383	0.068693112	0.05960591	0.050319487	0.044522689
1.630125405	0.065587525	0.074205442	0.093075401	0.104793793	0.111214268	0.113498051	0.115639595	0.115690221	0.11371274	0.105731818	0.09585746	0.086486309	0.077592505	0.068804051	0.059731024	0.050368597	0.044564213
1.628907019	0.064693616	0.073424258	0.092548164	0.104408823	0.110982514	0.113316792	0.115510514	0.115657682	0.113766544	0.10582648	0.096016519	0.086600845	0.077687068	0.068901275	0.05979797	0.050438434	0.04461317
1.627690584	0.06382435	0.072661718	0.092047335	0.104043598	0.110748607	0.113154488	0.115429324	0.1156056	0.113789616	0.105911307	0.096156801	0.086745132	0.077816092	0.069029357	0.059904236	0.050523649	0.044674163
1.626476224	0.063078634	0.071987672	0.091613346	0.103789928	0.110567087	0.113071382	0.115421498	0.115638875	0.113870883	0.106110361	0.096364063	0.086946287	0.078021862	0.069203071	0.060097227	0.050627431	0.044796448
1.625263545	0.062266912	0.071310981	0.091133383	0.103475821	0.110352826	0.112973739	0.115373018	0.115639037	0.11394593	0.10628276	0.096525527	0.087155165	0.078213073	0.069365666	0.060208616	0.050691805	0.044879439
1.624052803	0.061433514	0.070548788	0.090546046	0.103108543	0.110065198	0.112789375	0.115246893	0.115558211	0.113917864	0.106376674	0.096617848	0.087292864	0.078322803	0.069435701	0.060280432	0.050711629	0.044887865
1.622844123	0.060626003	0.069821674	0.090014491	0.10279325	0.109829409	0.112625668	0.115141149	0.115533901	0.113944275	0.106493518	0.096742573	0.087478851	0.07850417	0.069581415	0.060401768	0.050770113	0.044905516
1.621637111	0.059746492	0.069090953	0.089403683	0.10235374	0.109489218	0.112368115	0.114917555	0.115423126	0.113895004	0.106488372	0.096809815	0.087529797	0.078569625	0.069648421	0.060429539	0.050740945	0.04490731
1.620432152	0.058903874	0.068395385	0.088868223	0.10195357	0.109240745	0.112135249	0.11472654	0.115353948	0.113890253	0.10650357	0.096926838	0.08762513	0.078678759	0.069741486	0.06050262	0.050769732	0.044897186
1.619228982	0.058162821	0.067679905	0.088403384	0.101614794	0.109016092	0.111920715	0.114590933	0.115320248	0.113904592	0.106572774	0.097032789	0.087743191	0.078809479	0.069896913	0.060610258	0.050827493	0.044929824
1.618027726	0.057446019	0.067028628	0.087962836	0.101293718	0.108817079	0.111763183	0.114528413	0.115338406	0.113966978	0.106665324	0.097187173	0.087881043	0.078971137	0.070069163	0.060719393	0.050920361	0.045022302
1.616828251	0.056752423	0.066408887	0.087525749	0.100953518	0.108592966	0.111605869	0.114458169	0.115315949	0.114024984	0.106778905	0.09734906	0.088042009	0.079120966	0.07023115	0.06085043	0.051009214	0.045111162
1.615630682	0.05610648	0.065765362	0.08710208	0.100639752	0.108386611	0.111462134	0.114367343	0.115285986	0.114053749	0.10689984	0.097470385	0.088186229	0.079272897	0.070356684	0.060984394	0.051094867	0.045147787
1.614435014	0.055432237	0.065059194	0.086570838	0.100285826	0.108078882	0.111235463	0.114210555	0.115168953	0.113985502	0.106926254	0.097486794	0.088279654	0.079321274	0.070404283	0.060990384	0.051099369	0.045141298
1.613241115	0.054713809	0.064414647	0.086037298	0.099898153	0.107784041	0.111045993	0.114047338	0.115066062	0.11393033	0.106970922	0.097580784	0.08836469	0.079378561	0.070437924	0.061025098	0.05114248	0.045135351
1.612049107	0.054015043	0.063749379	0.085492897	0.099495025	0.107482235	0.110805922	0.113835968	0.114894765	0.113862863	0.10697631	0.097593676	0.088448598	0.079431826	0.070484045	0.0610387	0.051154762	0.045106394
1.610858988	0.053330309	0.063069247	0.084966675	0.099101025	0.107186641	0.110560871	0.113594009	0.114719197	0.113757473	0.106931218	0.09760779	0.088436375	0.079481872	0.070478458	0.061060244	0.051150056	0.045080023
1.609670752	0.052685281	0.062471943	0.084467121	0.098768605	0.106953355	0.110340425	0.113463068	0.11462472	0.113741256	0.106967441	0.097684318	0.088512069	0.079571194	0.070560316	0.061096938	0.051195344	0.045108143
1.608484268	0.05201297	0.061890971	0.083995374	0.098401787	0.106741742	0.110134279	0.113342461	0.11457283	0.11371575	0.107036256	0.097808633	0.088637802	0.079676978	0.07067808	0.061189021	0.051224596	0.045162032
1.607299659	0.051416035	0.061326812	0.08358613	0.098098248	0.106548175	0.109907769	0.113224491	0.114512928	0.113732986	0.107112082	0.097904922	0.088758385	0.07978871	0.070787777	0.061297518	0.051281204	0.045178921
1.60611692	0.050866864	0.060814999	0.083221299	0.097846221	0.10638	0.109760307	0.113194238	0.114545188	0.11381346	0.107252126	0.098114691	0.08893531	0.079931683	0.070912601	0.061438553	0.051349113	0.045213972
1.604936048	0.050318122	0.060307506	0.08283129	0.097583549	0.106203925	0.109676094	0.113168112	0.114594305	0.113889821	0.10741158	0.098295835	0.089117787	0.08007842	0.071088583	0.06149105	0.051442787	0.045225272
1.603756784	0.049744627	0.059755809	0.082436916	0.097291238	0.105996548	0.109598402	0.113056387	0.114578015	0.113903618	0.107508123	0.098425052	0.089268698	0.080199191	0.071196786	0.061571328	0.051506834	0.045240253
1.602579505	0.049203963	0.0592043	0.082066764	0.097055715	0.105812403	0.109516688	0.11300789	0.11456663	0.11395613	0.107618322	0.098540622	0.089392628	0.080337024	0.071293721	0.061674403	0.051576118	0.04524057
1.601403953	0.048642172	0.058698799	0.081655177	0.096748751	0.105598586	0.109399222	0.112901978	0.114526021	0.113976722	0.107686972	0.098673592	0.089506306	0.080443492	0.07136953	0.061733372	0.051618137	0.045266974
1.60023025	0.048059713	0.058213147	0.081282209	0.096457247	0.105445711	0.109297938	0.112820785	0.114476152	0.113982641	0.107811494	0.0987787	0.089663403	0.080590203	0.071477524	0.061794238	0.051674517	0.045301846
1.599058518	0.047497674	0.057730364	0.080889421	0.096173094	0.105274161	0.109107848	0.11273205	0.114382546	0.113984342	0.10789018	0.098887393	0.089812977	0.080702188	0.07150656	0.061898182	0.051710155	0.045357756
1.597888375	0.047006754	0.057301082	0.080519224	0.095934437	0.105153993	0.10894046	0.112679044	0.114385164	0.114060962	0.108073196	0.099054756	0.089984387	0.080846771	0.071633435	0.062046587	0.051788684	0.045446662
1.596720069	0.046527248	0.056891078	0.080123217	0.095634764	0.104957224	0.108737604	0.112568548	0.114290943	0.114065166	0.108166659	0.099185831	0.090116462	0.080942247	0.071757607	0.06213425	0.051881765	0.045546152
1.595553596	0.04607854	0.056446275	0.079788318	0.09540838	0.104827237	0.108612265	0.112517599	0.114257354	0.114102867	0.108298975	0.099315125	0.090281653	0.081066014	0.071930976	0.062266077	0.051941562	0.045612141
1.594388825	0.045629093	0.056021137	0.079460624	0.095187969	0.10462548	0.10850044	0.112454582	0.114226138	0.114153388	0.108413349	0.099433994	0.090382471	0.081165858	0.072048289	0.062342124	0.051988241	0.045660095
1.593226004	0.045188388	0.055597768	0.079172434	0.09494498	0.104479945	0.108399024	0.11240805	0.114232533	0.114198425	0.108545525	0.099561447	0.090522532	0.081316926	0.072218288	0.062450803	0.052049035	0.045711141
1.592064878	0.044688997	0.055139347	0.078847122	0.094680523	0.10426969	0.108267635	0.112345375	0.114200251	0.114182963	0.108559154	0.099648341	0.090598998	0.081427789	0.072293041	0.062462827	0.052057458	0.045669962
1.590905567	0.044219036	0.054729278	0.078560309	0.094469305	0.104107724	0.108192048	0.112267213	0.114231796	0.114214764	0.10866695	0.099790596	0.090720336	0.081580516	0.072416927	0.06252943	0.052105926	0.045660396
1.589747944	0.043798973	0.054358363	0.078264031	0.094269561	0.104007917	0.1081319	0.112280621	0.114298736	0.114321101	0.108872498	0.099969541	0.090880889	0.081786858	0.072551342	0.062646656	0.052218691	0.045738467
1.588592128	0.043368051	0.053949581	0.077965882	0.094031244	0.103912009	0.108062074	0.11222898	0.114339662	0.114386857	0.108986859	0.100141993	0.091051748	0.081983727	0.072713146	0.06279297	0.052321992	0.045810215
1.587438116	0.042907319	0.053513118	0.077614842	0.093725669	0.103668195	0.107917915	0.112052123	0.114248414	0.114347702	0.109024527	0.100234016	0.091097914	0.082039822	0.072802859	0.062879097	0.052375399	0.045830142
1.586285903	0.042437809	0.053029395	0.077232076	0.093435047	0.103424789	0.107700046	0.111862328	0.114085288	0.114301087	0.109068534	0.100296869	0.091158472	0.082087469	0.072895368	0.062941409	0.052411903	0.045830973
1.585135361	0.041985306	0.052572862	0.076893234	0.093154626	0.103244277	0.107502177	0.111753465	0.114020567	0.114294469	0.109128621	0.100369717	0.091259301	0.082172303	0.072987601	0.062976371	0.052438595	0.045843474
1.583986611	0.04146552	0.052069675	0.076450561	0.092797976	0.102908347	0.1072441	0.111501005	0.113847003	0.11412459	0.109039883	0.100358464	0.091233556	0.082146248	0.072976537	0.062919846	0.052390542	0.045762355
1.582839524	0.041037174	0.051652309	0.076068217	0.092490402	0.102632837	0.106994906	0.111344022	0.113727763	0.114030909	0.109018711	0.100425971	0.09124786	0.082179497	0.073004438	0.062919516	0.052380598	0.045727575
1.581694344	0.040656074	0.051283584	0.075759322	0.092328133	0.102525662	0.106926515	0.111361051	0.113772984	0.114114557	0.109129598	0.100613033	0.091424817	0.082356523	0.073126217	0.063009279	0.052452856	0.045790159
1.58055082	0.040318708	0.050977339	0.075512078	0.092113601	0.102435313	0.106893724	0.111373785	0.113847748	0.114202687	0.109289555	0.100810198	0.091623626	0.082548008	0.073240237	0.063115585	0.05255657	0.045877597
1.579409071	0.039935075	0.050639524	0.075213232	0.091880482	0.102305944	0.106834816	0.111321083	0.113805883	0.114269901	0.109379775	0.100957429	0.09178677	0.082680494	0.073303178	0.063216469	0.052583244	0.045890621
1.57826897	0.039621639	0.050348564	0.07502415	0.09175957	0.102245946	0.106833783	0.111345636	0.113881779	0.114445097	0.109545933	0.101210538	0.092021007	0.082888198	0.073494012	0.063357333	0.052683933	0.045969308
1.577130637	0.039278267	0.050010743	0.074782224	0.091596846	0.102172214	0.106811368	0.111315353	0.11392466	0.114539966	0.109711666	0.101381221	0.092218769	0.083065196	0.073627944	0.063447831	0.052799202	0.046021324
1.575994067	0.038922071	0.049670607	0.074521695	0.091384598	0.102048908	0.106656615	0.111232986	0.113922178	0.114541982	0.109858369	0.101471436	0.092348084	0.083182727	0.073727486	0.063510973	0.052867095	0.046022237
1.574859255	0.038526993	0.04934546	0.074234699	0.091172562	0.101866378	0.106503991	0.111122925	0.113886362	0.114520597	0.10992208	0.10153434	0.092464839	0.083253273	0.073841999	0.063574708	0.052863828	0.046024352
1.573726077	0.038142441	0.048957757	0.073883222	0.090900692	0.10158951	0.106297464	0.110955512	0.113801599	0.114441404	0.10991473	0.101534336	0.092476563	0.083285311	0.073902909	0.063596191	0.052855442	0.046052121
1.57259465	0.037845686	0.048645874	0.073614831	0.09066554	0.101442393	0.106179249	0.110918709	0.113813508	0.114485845	0.110067205	0.101641312	0.092617019	0.08343459	0.074010912	0.06367307	0.052905192	0.046118559
1.57146497	0.037450672	0.048292585	0.073248753	0.090331764	0.10115161	0.105916058	0.110738808	0.113654998	0.114373175	0.110042438	0.101618252	0.092616721	0.083445609	0.074046868	0.063677138	0.052863272	0.046116437
1.570336913	0.037077682	0.047984441	0.072956682	0.09008402	0.100947509	0.105799136	0.110651187	0.113620041	0.114405209	0.110062014	0.101707512	0.092686665	0.083508821	0.074129612	0.06371665	0.052849834	0.046125801
1.569210594	0.036766404	0.047657603	0.07267343	0.089870825	0.100794441	0.105705218	0.11060229	0.113597001	0.114452433	0.11013483	0.101819505	0.092766254	0.083619818	0.074203866	0.063792664	0.052876904	0.046131921
1.568086012	0.036501418	0.04740699	0.072503566	0.089754286	0.100811412	0.105738537	0.110681829	0.11370338	0.114598341	0.1103785	0.10206209	0.092982521	0.083827372	0.074391822	0.063928867	0.052996864	0.04617627
1.56696304	0.036110822	0.047064465	0.072199501	0.089522742	0.10060918	0.105568762	0.11053052	0.113571861	0.114512218	0.110369913	0.102072973	0.093029757	0.083844944	0.074430709	0.063943822	0.052993711	0.046121624
1.565841916	0.035835478	0.046772634	0.072023569	0.089399451	0.100559657	0.105509537	0.110509872	0.113615527	0.114594484	0.110523425	0.102233629	0.093202586	0.083980188	0.074517372	0.064042861	0.053041581	0.046126687
1.564722276	0.035560456	0.046449235	0.071782962	0.089234228	0.100473253	0.105433934	0.110459314	0.113606868	0.114661873	0.110635019	0.102358728	0.093370606	0.084119288	0.074615432	0.064156687	0.053092593	0.046123712
1.563604476	0.035267986	0.046191954	0.071575272	0.089094262	0.100418296	0.105386324	0.110458727	0.113640157	0.114729331	0.110790627	0.102551251	0.093579111	0.084292035	0.074790606	0.064277529	0.053176343	0.046187779
1.562488271	0.034978537	0.045899002	0.071327088	0.088879407	0.100223665	0.105230659	0.110323635	0.113586156	0.114702	0.110828306	0.102638634	0.093671757	0.084414881	0.074866704	0.064331158	0.053230132	0.046234266
1.5613739	0.034715966	0.045668835	0.071119688	0.088726031	0.100184543	0.105205108	0.110342916	0.113679794	0.114789715	0.111002197	0.102837554	0.093841385	0.084631203	0.074991316	0.064450205	0.053307376	0.046306993
1.560260997	0.034415925	0.045340338	0.070838346	0.088491357	0.099978349	0.105048435	0.1102478	0.113620418	0.114742676	0.111006277	0.102893253	0.093907134	0.084707865	0.075078037	0.064462997	0.053314288	0.04631521
1.559149799	0.034147495	0.045119497	0.070662744	0.088317961	0.099826916	0.104931888	0.110212182	0.113604667	0.114755413	0.111110081	0.103040549	0.094039885	0.084819542	0.075211373	0.064511623	0.053341485	0.04638062
1.558040302	0.033929765	0.044845384	0.07048888	0.088163933	0.099678912	0.104838494	0.110167122	0.113606722	0.114824967	0.111215013	0.103182938	0.094161712	0.084926752	0.075270802	0.064545851	0.05339654	0.046371812
1.556932502	0.033686603	0.044615459	0.070335533	0.088038928	0.099626693	0.10484648	0.110239569	0.113679539	0.11497355	0.111397146	0.103381961	0.094384354	0.085084651	0.075420497	0.064660992	0.053461271	0.046378626
1.555826396	0.033427574	0.044351484	0.070141399	0.087823113	0.099451739	0.10471726	0.110164765	0.113626462	0.114994165	0.111476512	0.103468399	0.094509448	0.085143068	0.075514838	0.064698001	0.053503932	0.046400117
1.55472186	0.033153915	0.044104851	0.069980899	0.087643564	0.099379146	0.104683369	0.110134225	0.113671863	0.115085705	0.111635118	0.103648922	0.09464882	0.08527966	0.075624044	0.064808488	0.053585844	0.046449566
1.553619011	0.032880341	0.043810361	0.069712179	0.087428535	0.09918827	0.104552146	0.110019085	0.113623646	0.115066101	0.111679708	0.103767958	0.094725688	0.085362563	0.0756712	0.064842955	0.053615567	0.046449318
1.552517843	0.032593845	0.043569207	0.069433918	0.087200474	0.099003604	0.104407537	0.109899964	0.11356909	0.115047905	0.111733192	0.103858598	0.094794753	0.085471191	0.075742304	0.064879511	0.053613695	0.046489753
1.551418235	0.032310496	0.043306627	0.069159403	0.087019123	0.098826997	0.104214787	0.109738133	0.113476903	0.115003824	0.111734548	0.103950043	0.094819818	0.085569534	0.075778206	0.064901189	0.053601106	0.046489488
1.550320302	0.032076258	0.043088218	0.068957932	0.08690345	0.098742833	0.104154414	0.109729229	0.1135099	0.115109075	0.111810031	0.104136702	0.094961909	0.085720566	0.075901403	0.065017296	0.05362759	0.04653477
1.549224041	0.031881557	0.042964505	0.068823542	0.08690972	0.098725772	0.10417352	0.109832728	0.113623097	0.115307783	0.112013243	0.104391763	0.095240586	0.085964959	0.076085933	0.065176099	0.05370474	0.046622846
1.548129328	0.031648564	0.042737491	0.068622755	0.086771043	0.098676213	0.1041533	0.109854797	0.113669343	0.11539056	0.11218343	0.104548051	0.095414431	0.086139797	0.076208058	0.065280609	0.053773448	0.046648037
1.547036397	0.031390272	0.042465903	0.068430756	0.086614904	0.09859865	0.104084808	0.109824905	0.113665592	0.115456628	0.112268071	0.104695006	0.095572198	0.086237985	0.07631233	0.065393817	0.05380945	0.046643269
1.545945008	0.03118124	0.042257476	0.068272406	0.08648408	0.098502575	0.104049717	0.109857815	0.113738728	0.115562273	0.112414323	0.10487615	0.095785266	0.086356344	0.076433	0.065509701	0.053880337	0.046712623
1.544855158	0.030971826	0.042045311	0.068132362	0.08635043	0.098408979	0.104018705	0.109846624	0.113799394	0.115627301	0.112591211	0.105029725	0.095981805	0.086508202	0.076536645	0.065610226	0.053971095	0.046746027
1.543766961	0.030692016	0.041768053	0.06786229	0.086070464	0.098211759	0.103891287	0.109691136	0.113699911	0.115564076	0.112614109	0.105052334	0.095999505	0.086526835	0.076570733	0.065622841	0.053979684	0.046687666
1.54268053	0.030463224	0.041530298	0.067664399	0.085883806	0.098085967	0.10378816	0.109611984	0.113666553	0.115585353	0.11267526	0.105152222	0.096116156	0.086606328	0.076629545	0.065697641	0.053994706	0.046711575
1.54159551	0.030279925	0.041358591	0.067514315	0.08575487	0.097997089	0.103732239	0.109624785	0.113720087	0.115645024	0.112829089	0.105266387	0.096259538	0.086765207	0.076766647	0.065778024	0.054084618	0.046767972
1.540512249	0.03008852	0.041177481	0.06724691	0.085473438	0.097826632	0.103552877	0.109488426	0.113628931	0.115574501	0.112848784	0.105254943	0.096260093	0.086787512	0.076830571	0.065781356	0.054079074	0.046744473
1.539430393	0.029859623	0.040936699	0.066934018	0.08523164	0.097606193	0.103376631	0.109315648	0.113499025	0.11550497	0.112834712	0.105270258	0.096243966	0.086813098	0.076860859	0.065793207	0.054024351	0.046732255
1.538350288	0.029714218	0.040765179	0.066745856	0.08511854	0.097497022	0.103294838	0.109300658	0.113528375	0.115560512	0.112950958	0.105438429	0.096410351	0.086996275	0.077003648	0.06588385	0.054093356	0.046797405
1.537271813	0.029556105	0.04061847	0.066587949	0.085031147	0.097430574	0.103258195	0.109291015	0.113577557	0.115613497	0.113097589	0.105576566	0.096567567	0.087169724	0.077151435	0.06597277	0.05417247	0.046846623
1.536194851	0.029370495	0.040442535	0.066434856	0.084904103	0.097337266	0.103222398	0.10924375	0.113600364	0.115680424	0.113211379	0.105722547	0.096727684	0.08728767	0.077227743	0.066059082	0.054236553	0.046887675
1.535119511	0.029163532	0.040220409	0.06634488	0.084875661	0.097259963	0.103254959	0.109273137	0.113671834	0.115819723	0.11338627	0.105921045	0.096957688	0.087479315	0.07735433	0.066204053	0.054323641	0.046945938
1.534045793	0.028990685	0.040081807	0.066269115	0.084821691	0.097239232	0.103246346	0.109345383	0.113742883	0.115931531	0.113532604	0.106122708	0.097178711	0.087666092	0.077504399	0.066319571	0.054415514	0.046992801
1.532973575	0.028831725	0.039905579	0.066126147	0.084680512	0.097178905	0.10318924	0.109314483	0.11372937	0.115952582	0.113626668	0.106226861	0.097329834	0.087735286	0.077597793	0.066432219	0.054481775	0.046989056
1.53190297	0.028671154	0.039760311	0.065980834	0.08450049	0.097103077	0.10310803	0.10929826	0.113695005	0.116026116	0.113727274	0.106387195	0.097457717	0.087865363	0.077693474	0.066513168	0.05454184	0.046997668
1.530833975	0.028520933	0.039573153	0.065800054	0.08433209	0.096982834	0.103001857	0.10924559	0.113662847	0.116012005	0.113792731	0.106508284	0.097557532	0.087958809	0.077807357	0.066551245	0.054547008	0.047024026
1.529766587	0.028408263	0.039472668	0.065658231	0.08419337	0.096956963	0.102938968	0.109228767	0.113689926	0.11602254	0.113912628	0.1066646	0.097693073	0.088114236	0.077942066	0.066620182	0.054596486	0.047083609
1.528700685	0.028212257	0.039250887	0.065439615	0.083942114	0.096764532	0.102753406	0.109054074	0.113583684	0.115938305	0.113931935	0.106682503	0.097700446	0.088191715	0.077956607	0.066618709	0.054613694	0.047070988
1.527636383	0.028003014	0.039050503	0.065255452	0.083748553	0.096588647	0.102608563	0.108951423	0.113541193	0.115933951	0.114010919	0.106756159	0.097767746	0.088277753	0.077989973	0.066648032	0.054604951	0.047087796
1.526573677	0.027827501	0.038836522	0.065105811	0.083594593	0.096398744	0.102457478	0.108886297	0.113528629	0.115910016	0.114043489	0.106820497	0.097856539	0.088326544	0.078086801	0.0667095	0.054601302	0.047099973
1.525512562	0.027642456	0.038649163	0.064933368	0.083421455	0.096280465	0.102388356	0.1088442	0.113517474	0.115963127	0.114130142	0.106970894	0.09795415	0.088468927	0.078163467	0.066817113	0.054645679	0.047120588
1.524452808	0.02745221	0.038434764	0.064778941	0.083270484	0.096170898	0.102336465	0.108809187	0.11351939	0.116018623	0.114246182	0.107125167	0.098085057	0.088599484	0.078272954	0.066913499	0.054697741	0.04710905
1.523394867	0.027332834	0.038289482	0.064634234	0.08318472	0.096160685	0.102326357	0.108838524	0.113585558	0.116102304	0.11440687	0.107322534	0.098288107	0.088734093	0.078458983	0.067025723	0.054764387	0.047141157
1.52233828	0.02718607	0.038128894	0.064485276	0.083067428	0.096111458	0.102317246	0.108835089	0.113622543	0.116186853	0.114505472	0.107498775	0.098442834	0.088875254	0.078623336	0.067111657	0.054790835	0.047180774
1.521283271	0.027033365	0.037989432	0.064302709	0.082925635	0.096060474	0.102271013	0.108799874	0.113627793	0.11626869	0.11463633	0.107617093	0.098607276	0.08900509	0.078749103	0.067180267	0.054832549	0.047223319
1.520229838	0.026836979	0.037825022	0.064158324	0.082740864	0.095887063	0.102092452	0.108687793	0.113562461	0.116211741	0.114676142	0.107612751	0.0986728	0.089017383	0.078817199	0.067172602	0.054813657	0.047201409
1.519177975	0.026702503	0.037680173	0.064027285	0.082589318	0.095755799	0.101930644	0.108612054	0.113554575	0.116211645	0.114761967	0.107693338	0.098775656	0.089116691	0.078882661	0.067219893	0.054816905	0.047247056
1.518127568	0.02660441	0.037572301	0.063968476	0.082550544	0.09571155	0.101917182	0.108639506	0.113649191	0.116337916	0.114947016	0.107905018	0.098989222	0.089329542	0.078996756	0.06734474	0.054875783	0.047340215
1.517078725	0.026483468	0.037443617	0.063877508	0.082472359	0.095631459	0.101846646	0.10863586	0.113708101	0.116417074	0.115109459	0.10807148	0.099146756	0.08950726	0.079091242	0.067432435	0.054965016	0.047384224
1.516031444	0.026328228	0.037294559	0.063765998	0.082385932	0.095524016	0.101788498	0.108586213	0.113707902	0.116446914	0.115216355	0.108238769	0.099254958	0.089629314	0.079156714	0.067498738	0.054999345	0.047389914
1.51498572	0.026201047	0.037157332	0.063586127	0.082287419	0.095459271	0.101720192	0.108547327	0.113701629	0.116482963	0.115329176	0.108427865	0.099420138	0.089788441	0.079227129	0.067597879	0.055024036	0.047394839
1.513941438	0.02604358	0.037015896	0.063423295	0.08214645	0.095354365	0.101685603	0.10852518	0.113674409	0.1165132	0.115390517	0.108554839	0.099556877	0.089868314	0.079282194	0.067673106	0.055070484	0.047394517
1.512898708	0.025909226	0.036893705	0.063274809	0.081961702	0.095236229	0.101633947	0.108494652	0.113630396	0.116527082	0.115428059	0.108662215	0.099663094	0.089935985	0.079357928	0.067735161	0.055131692	0.047428786
1.511857525	0.025779722	0.036785748	0.063146936	0.081843743	0.095151723	0.101588179	0.108449159	0.113611576	0.116560492	0.115508757	0.10883213	0.099798493	0.090045911	0.079475596	0.067820702	0.055199827	0.047477863
1.510817775	0.025661637	0.036677072	0.063011486	0.081725229	0.095072209	0.101523148	0.108406203	0.113626464	0.116582547	0.115571352	0.108970822	0.099933722	0.090239622	0.079611569	0.067915115	0.055288451	0.047529643
1.509779565	0.025581477	0.036612383	0.062944549	0.081683355	0.095045493	0.101558077	0.108506484	0.113735324	0.116743591	0.115720598	0.109136574	0.100117519	0.090434181	0.079786563	0.068006332	0.05540719	0.047641555
1.508742894	0.02548555	0.03648498	0.062834252	0.081615347	0.094972051	0.101528172	0.108513736	0.113778915	0.116851498	0.115853033	0.109288858	0.100264993	0.090633068	0.079943503	0.068068362	0.055479212	0.04769305
1.507707758	0.02528676	0.036285468	0.062684691	0.08153622	0.094844949	0.101392313	0.108471027	0.113810902	0.116861585	0.115941945	0.109389468	0.10038049	0.090727524	0.080056625	0.068133276	0.055477023	0.047624168
1.50667404	0.025106324	0.036126767	0.062531405	0.081423244	0.094766432	0.101283463	0.108425105	0.113821519	0.116857329	0.116044599	0.10946564	0.100460621	0.09080097	0.080113186	0.068197887	0.05548136	0.047615564
1.505641851	0.024952072	0.035982057	0.062389294	0.081272862	0.094658573	0.101174147	0.108364682	0.113791814	0.116921535	0.116153001	0.109555787	0.100563574	0.09084528	0.080186034	0.068232686	0.055477116	0.047616391
1.504611187	0.024797191	0.035833915	0.062247118	0.081123125	0.094572903	0.101103328	0.108292559	0.113753482	0.116947414	0.116264967	0.109692952	0.100705688	0.090956392	0.080308285	0.068322181	0.055522407	0.047625985
1.503582044	0.024617169	0.035716243	0.062115462	0.080974467	0.094463636	0.100993012	0.108200987	0.113757297	0.116952725	0.116345192	0.109779335	0.100864252	0.091033122	0.080414473	0.068421675	0.055559323	0.047632417
1.502554307	0.024500485	0.035603701	0.061965599	0.080790452	0.09435757	0.100887084	0.108100927	0.11370389	0.116968897	0.116395053	0.109841166	0.100950242	0.091120746	0.080467783	0.06850651	0.05560991	0.047685458
1.501527975	0.024437161	0.035523031	0.061851767	0.080613571	0.094256297	0.100825488	0.10809408	0.11370879	0.117031056	0.116504617	0.109960967	0.101142045	0.091283616	0.080585105	0.068578352	0.055663265	0.047734365
1.500503266	0.024358254	0.035388459	0.061702556	0.080464452	0.094111852	0.100739915	0.108007723	0.113700607	0.116986307	0.116547113	0.110021944	0.101259507	0.091347281	0.080628223	0.068629665	0.05570242	0.047749778
1.499479954	0.024294517	0.03523702	0.061570735	0.08034536	0.093993924	0.100644975	0.107930312	0.113728456	0.116990858	0.116636144	0.110108259	0.101385421	0.0914514	0.080682536	0.06866089	0.055694311	0.047747242
1.498458258	0.024200104	0.035096996	0.061412294	0.080193495	0.093904151	0.100552323	0.10790976	0.113686038	0.116977043	0.116704712	0.110232086	0.101451908	0.09154371	0.080714133	0.068662585	0.055691625	0.047768218
1.497437843	0.02412235	0.034986012	0.061314247	0.080105773	0.093845927	0.100561636	0.10792336	0.113711727	0.117042686	0.11687429	0.110426455	0.101652528	0.091716171	0.080854267	0.068724201	0.055774371	0.047800518
1.496418927	0.024032419	0.034856119	0.061206026	0.080048195	0.093776935	0.10057519	0.107880688	0.113718316	0.117125603	0.116958346	0.11057211	0.101815404	0.091843492	0.080989001	0.068797046	0.055836077	0.047802937
1.495401617	0.023948371	0.034781464	0.061154983	0.07999288	0.093779526	0.100583064	0.107953578	0.113779701	0.117232642	0.117122994	0.110769702	0.102005021	0.092055628	0.081134889	0.068907866	0.055888882	0.047852479
1.49438569	0.023819752	0.0347066	0.061100692	0.079915677	0.093737802	0.100548435	0.107939526	0.11380732	0.117264481	0.11723973	0.110939344	0.102170992	0.092180752	0.081239604	0.069040165	0.055972048	0.047915592
1.493371141	0.023752967	0.03461559	0.06106076	0.079873576	0.093699368	0.100586555	0.1079525	0.113889505	0.117384089	0.117468419	0.111170294	0.102394776	0.09237771	0.081421394	0.069221801	0.056057415	0.047978046
1.492358079	0.023657872	0.034548983	0.060980448	0.079760252	0.093638616	0.100524747	0.107894285	0.11388089	0.117437458	0.117578445	0.111288284	0.102534924	0.092508669	0.081547212	0.069299255	0.056053105	0.04801004
1.4913465	0.023518318	0.034419659	0.060855763	0.079640008	0.093525652	0.100372726	0.107813157	0.113824485	0.117366011	0.11761955	0.111341815	0.102613747	0.092583054	0.081593839	0.069358347	0.05604487	0.048047864
1.490336401	0.023363866	0.034281439	0.060721859	0.079502434	0.093412672	0.100250705	0.107696547	0.113795295	0.117313161	0.11769257	0.111428604	0.102756389	0.092691798	0.08165556	0.069416699	0.056064159	0.048056362
1.489327669	0.023263385	0.034187817	0.06059428	0.079392534	0.093310945	0.100117164	0.107649839	0.113768739	0.117318291	0.117782898	0.111541732	0.102863612	0.092800956	0.081739344	0.069469658	0.056089882	0.048069443
1.488320519	0.023192663	0.034100018	0.060477427	0.079307304	0.093231295	0.100001077	0.107594879	0.113743822	0.117334701	0.117813853	0.11164524	0.102932398	0.092879932	0.081799963	0.069516772	0.056153523	0.048094681
1.487314731	0.023084451	0.033991904	0.060348484	0.079242427	0.093171649	0.099938569	0.107589496	0.113781857	0.117402134	0.117891256	0.111789786	0.103048805	0.092995231	0.081885563	0.06959336	0.056222251	0.048146558
1.486310411	0.023022097	0.033920932	0.060275639	0.079137103	0.093118341	0.099907925	0.107595801	0.113822044	0.117484579	0.118001776	0.11197196	0.103184846	0.093122565	0.08199315	0.069658944	0.056268426	0.048160867
1.485307445	0.02293778	0.033802875	0.06006681	0.078914037	0.092863675	0.099715887	0.107394285	0.113584101	0.117363919	0.117860173	0.111918201	0.103105076	0.093060882	0.081945137	0.069614555	0.056205481	0.048125792
1.484305941	0.022870439	0.033723728	0.059998622	0.078790701	0.092797588	0.099693142	0.107342704	0.113561584	0.117410037	0.117905739	0.112026593	0.103212721	0.093185265	0.082038067	0.069702765	0.0562471	0.048138472
1.483305895	0.02275753	0.033636397	0.059906332	0.078646557	0.092736299	0.099641942	0.107313745	0.113562955	0.117473883	0.117972316	0.112139364	0.103399152	0.093340299	0.08214398	0.069772832	0.0562822	0.048138735
1.482307303	0.022640157	0.033501583	0.059749107	0.078446308	0.092529634	0.099479629	0.10719795	0.11344443	0.117365267	0.117928812	0.112160341	0.103421075	0.093385176	0.082139092	0.069752919	0.056253768	0.048088763
1.481310055	0.0225491	0.033400857	0.059624562	0.078364958	0.092428298	0.099435264	0.107168239	0.113440784	0.117354396	0.118008533	0.112253336	0.103552063	0.093528134	0.082255188	0.069836582	0.056279845	0.048112978
1.480314256	0.022503927	0.03339698	0.059662394	0.078470079	0.092583159	0.099610012	0.107376717	0.113730968	0.117640862	0.118377252	0.112590754	0.103914458	0.093865999	0.082576124	0.07009228	0.056467736	0.048229859
1.479319903	0.022410233	0.033267826	0.059496798	0.078352754	0.092492416	0.099558009	0.107303865	0.113709158	0.117645472	0.118469346	0.112713224	0.104070837	0.093996347	0.082653568	0.070142966	0.056506405	0.048254503
1.478326884	0.022292658	0.033106918	0.05928089	0.07813355	0.092220026	0.099311198	0.107034956	0.113500875	0.117432362	0.118342209	0.112665326	0.104021859	0.093905016	0.082611863	0.070081962	0.056446563	0.048209385
1.477335413	0.02227514	0.033022691	0.059234039	0.078052363	0.092224796	0.099300965	0.107019211	0.113563772	0.117541648	0.118516121	0.112878351	0.104203544	0.094069595	0.082797041	0.070221608	0.056519904	0.048273983
1.476345271	0.022230872	0.03295773	0.059197927	0.077954922	0.09215593	0.099203364	0.106982287	0.113547437	0.117627759	0.118654402	0.113072189	0.104329919	0.094199131	0.08286784	0.070287523	0.056572903	0.048293513
1.475356562	0.022152255	0.032843504	0.059127578	0.077804981	0.092060046	0.09911678	0.10690817	0.113510391	0.117614305	0.118741444	0.113251293	0.104431641	0.09429956	0.082915819	0.070311245	0.056609183	0.04828038
1.474369176	0.022061977	0.032766605	0.059063908	0.077741681	0.091949612	0.099017517	0.106873903	0.113504406	0.11762829	0.118820748	0.113377719	0.104529431	0.09440484	0.083044937	0.07037155	0.056661879	0.048292754
1.473383218	0.021980153	0.032744708	0.059016264	0.077741294	0.09196494	0.099062942	0.107010233	0.113632581	0.117763244	0.119073212	0.113616388	0.104757316	0.09465551	0.083246099	0.070506899	0.056759934	0.048401007
1.472398685	0.021877974	0.032681997	0.058962633	0.077700088	0.091894119	0.099017059	0.107015755	0.113614542	0.117794414	0.119205387	0.113745038	0.104942845	0.094787691	0.083294927	0.07056748	0.056807276	0.048420566
1.471415466	0.021774111	0.032581383	0.058853326	0.077595164	0.091837693	0.098970323	0.106993998	0.113600624	0.117807135	0.119275665	0.113851474	0.105113269	0.094901902	0.083395911	0.070619375	0.056847464	0.048455292
1.470433773	0.021689399	0.032461763	0.058694908	0.077469312	0.091691184	0.09885261	0.106949866	0.113531666	0.117838928	0.119324176	0.113925758	0.105225439	0.094979741	0.083443299	0.070629419	0.05681379	0.048491542
1.469453389	0.021617746	0.032420524	0.058617406	0.07735474	0.09167574	0.098828301	0.10697609	0.1135545	0.117980451	0.119482873	0.114073559	0.105382571	0.095104281	0.083535506	0.070725239	0.056829541	0.048527149
1.468474417	0.021520041	0.032290663	0.058550237	0.077248956	0.09157501	0.098742502	0.106888164	0.113490616	0.118017368	0.119574512	0.114189215	0.105497543	0.095195625	0.083599851	0.070789316	0.056815005	0.04849379
1.467496749	0.021422966	0.032133908	0.058385168	0.077074609	0.091393298	0.098594321	0.106740582	0.113391244	0.117947295	0.119543939	0.114206642	0.105525472	0.095224482	0.083659965	0.070802221	0.056781021	0.048487177
1.466520593	0.021364527	0.032011412	0.058249294	0.076947411	0.091283109	0.098489815	0.106669912	0.113389438	0.117943371	0.119602579	0.114275998	0.105627504	0.095311885	0.083748682	0.070860941	0.056816622	0.048498968
1.46554563	0.021301459	0.031942653	0.058128321	0.076834383	0.091154004	0.098310465	0.106548097	0.113334095	0.117892739	0.119632567	0.114298989	0.105686771	0.095361597	0.083821587	0.070889322	0.05683421	0.048473811
1.464572278	0.021258447	0.031848437	0.058023931	0.076742662	0.091009253	0.098189175	0.106465029	0.113263348	0.117848758	0.119665711	0.114389927	0.10576831	0.09543599	0.083900152	0.070900361	0.05684313	0.048484072
1.463600114	0.021217252	0.03177806	0.057907352	0.076627774	0.090908793	0.098100614	0.106384942	0.113211336	0.11783738	0.11967671	0.114423277	0.105853588	0.095516141	0.083959078	0.070939293	0.05684447	0.048500687
1.462629344	0.021164785	0.031705747	0.057847575	0.076557451	0.09083737	0.098063753	0.1063451	0.113207493	0.117888654	0.119765792	0.114530221	0.105988344	0.095638292	0.084024749	0.071031717	0.05686304	0.048502669
1.461659967	0.021066382	0.031669137	0.057781039	0.07643742	0.090740841	0.097988643	0.106257976	0.113169799	0.117928984	0.119874263	0.114638464	0.10607615	0.095765496	0.084068219	0.071113641	0.056871081	0.048494084
1.460691873	0.020970098	0.031591033	0.057751071	0.076377268	0.090754182	0.098017271	0.106296875	0.11322692	0.118021904	0.120066527	0.11482257	0.106263689	0.095965841	0.084207798	0.07123246	0.056925348	0.048529452
1.459725271	0.020884429	0.031484572	0.05762903	0.076233695	0.090651988	0.097899852	0.106162087	0.11312183	0.117920221	0.120063021	0.11485546	0.106320045	0.096047171	0.084249425	0.071246536	0.056899133	0.048526862
1.458759947	0.020880126	0.03146232	0.057587683	0.076225447	0.090651719	0.097891175	0.106191011	0.113178049	0.117967812	0.120218712	0.11503893	0.106472492	0.09620947	0.08438248	0.071372762	0.05701009	0.048543964
1.4577959	0.020843502	0.031456701	0.057523413	0.076182609	0.090674247	0.097864925	0.106235504	0.113220346	0.118037552	0.120394854	0.115217273	0.106672838	0.096362639	0.084550156	0.071462595	0.057122948	0.048602395
1.456833439	0.020772309	0.031338389	0.05743379	0.076106275	0.090590816	0.097786863	0.106187759	0.113150162	0.117998638	0.120433821	0.115323586	0.10677871	0.096394129	0.084641738	0.071441187	0.057121359	0.048633095
1.455872143	0.020724112	0.031277147	0.057336303	0.076000351	0.090473495	0.097718879	0.106092916	0.113112969	0.117987075	0.120439615	0.115446965	0.106877348	0.09645654	0.084701184	0.0714835	0.057143518	0.048667741
1.45491222	0.020632133	0.031211708	0.057273195	0.075915964	0.090380319	0.09768554	0.106042986	0.11313813	0.118066113	0.120553085	0.115591236	0.107046912	0.096603925	0.084793482	0.071599188	0.057208235	0.048658431
1.453953562	0.020466184	0.031074012	0.057134389	0.075694848	0.090158166	0.097518487	0.105797192	0.113004243	0.117951904	0.120484812	0.115551729	0.107063518	0.096595972	0.084760762	0.07155113	0.057136231	0.048625179
1.452996374	0.020352165	0.030969203	0.056992218	0.075513656	0.089957474	0.09737129	0.105623042	0.112914829	0.117858968	0.120432033	0.115599129	0.107049717	0.096600085	0.084772822	0.071519905	0.057084867	0.048589013
1.452040445	0.020314728	0.030932276	0.056869594	0.075422798	0.089847008	0.097301841	0.105566703	0.112919128	0.117867019	0.120505138	0.115701003	0.107154627	0.096750439	0.084865258	0.071598841	0.05711688	0.048614087
1.451085877	0.020236728	0.030847781	0.056769037	0.075340753	0.089773844	0.097235442	0.105559682	0.112926869	0.117923998	0.12061262	0.115796735	0.107319915	0.096865009	0.084973227	0.071657547	0.057132419	0.048647655
1.450132667	0.02018954	0.030763991	0.056682365	0.07526393	0.089744734	0.097193131	0.105593553	0.112957178	0.11796724	0.120711263	0.115921504	0.10745481	0.096942638	0.085074217	0.071700749	0.057154346	0.048658235
1.449180709	0.020178132	0.030714585	0.05664424	0.075238688	0.08978341	0.097188121	0.105707804	0.113026569	0.118090054	0.120901486	0.116169134	0.107618507	0.097135767	0.08527039	0.071783747	0.057240981	0.048716179
1.448230102	0.020160582	0.030658691	0.056645892	0.075183187	0.089776943	0.097183902	0.105732366	0.113038083	0.118191296	0.121075922	0.116358916	0.107791747	0.097360866	0.085389611	0.071881759	0.057346165	0.048775127
1.447280948	0.020118412	0.030592401	0.056629003	0.075098896	0.089690189	0.097093449	0.105656749	0.112985881	0.11816576	0.121105435	0.116471284	0.107892483	0.097431639	0.085447634	0.071926476	0.057387487	0.048793396
1.446332832	0.020086853	0.030542617	0.056626344	0.075046187	0.089597352	0.097016052	0.105597545	0.11291577	0.118127083	0.121179504	0.116620216	0.107976245	0.097546959	0.085511988	0.072009709	0.05744796	0.04880003
1.445386368	0.02004105	0.030457234	0.056539754	0.074910022	0.08944757	0.096840521	0.105431974	0.112749315	0.117989237	0.121118469	0.116626344	0.107983924	0.097592079	0.085507213	0.071988408	0.057413514	0.048808143
1.444440937	0.019968131	0.030394531	0.056485817	0.07484139	0.089361314	0.096760228	0.105405541	0.112733177	0.118020838	0.121204849	0.116756238	0.108118212	0.097671136	0.085574388	0.0720116	0.057419632	0.048812548
1.443496947	0.019931854	0.030362872	0.056411954	0.074843071	0.089301957	0.096713716	0.105390465	0.112775121	0.118070656	0.121321687	0.11689153	0.108280848	0.097776872	0.085696187	0.072088329	0.057445557	0.048850176
1.442554292	0.019884343	0.030316071	0.056308905	0.074780843	0.089243866	0.096708479	0.105402582	0.112775401	0.118141821	0.121456825	0.117044836	0.108453435	0.097924885	0.085803321	0.072177483	0.057510102	0.048830301
1.441612868	0.019822789	0.030249762	0.056144525	0.074653691	0.089118471	0.096599987	0.105287596	0.11270341	0.118096007	0.12140774	0.117050829	0.108505764	0.097955969	0.085839488	0.072154334	0.057516622	0.048796064
1.440672876	0.019760246	0.03020583	0.056038729	0.074547368	0.088986519	0.096500391	0.105242623	0.11267855	0.118131322	0.121474663	0.117140702	0.108618683	0.098004146	0.08592479	0.072181592	0.057570862	0.04879112
1.439734007	0.019775665	0.030240668	0.055977288	0.074483763	0.088929438	0.096459001	0.105189451	0.112667159	0.118161555	0.121589418	0.117237243	0.108779535	0.09815067	0.086060086	0.072306127	0.057653714	0.048858372
1.438796565	0.019692145	0.030189652	0.055893449	0.074342324	0.088817396	0.096321818	0.10508214	0.112584359	0.118090592	0.121598411	0.117280028	0.108821605	0.098216254	0.086094614	0.072336937	0.057647341	0.048870264
1.437860241	0.019589205	0.030153661	0.05585438	0.074253037	0.088803921	0.096247358	0.105058537	0.112645853	0.11814496	0.12170729	0.117399854	0.10897844	0.098323297	0.086212851	0.072431279	0.057626712	0.048967197
1.436925439	0.019611499	0.030164304	0.055911097	0.07428528	0.088884516	0.096312936	0.105157759	0.11279174	0.118334925	0.122027548	0.117644665	0.109249194	0.098611362	0.086431023	0.072630061	0.057739635	0.049114086
1.435991751	0.019624779	0.030180958	0.055993176	0.074370444	0.088994351	0.096493027	0.105301009	0.113031921	0.118562305	0.122350239	0.117981364	0.109555299	0.098950388	0.086698664	0.072890752	0.057868271	0.049266518
1.435059479	0.019583991	0.030082222	0.055915932	0.074257285	0.088944493	0.096433458	0.10525603	0.113052796	0.118580949	0.122402794	0.118121873	0.109665789	0.099058005	0.08677675	0.072970251	0.057870945	0.049288853
1.434128416	0.019626355	0.030063874	0.055897084	0.074265778	0.088947346	0.096475776	0.105300254	0.113120011	0.118732548	0.122589932	0.118314809	0.109930214	0.099248538	0.086942726	0.073091454	0.057969985	0.049356648
1.433198661	0.019658915	0.030034855	0.055862826	0.074264164	0.088866292	0.09643817	0.105269247	0.113115655	0.118788155	0.122708352	0.118455442	0.110075977	0.099408693	0.0870452	0.073162578	0.058071485	0.049383374
1.432270212	0.019566755	0.029932365	0.055741465	0.074085195	0.088701954	0.096295336	0.105088994	0.112989474	0.118695779	0.122669402	0.118511471	0.110117759	0.099386133	0.087028633	0.07310746	0.058036025	0.049287144
1.431342965	0.019503827	0.029857866	0.055619522	0.073953116	0.088557479	0.096111211	0.104953635	0.112842548	0.1186328	0.122668495	0.118571538	0.110192249	0.099439585	0.086998819	0.073062816	0.058045894	0.049239503
1.430417019	0.019467009	0.02983521	0.055619771	0.073950934	0.088483439	0.096063176	0.104929079	0.112853666	0.118717534	0.122776051	0.118738467	0.110384117	0.099598707	0.087063663	0.073120964	0.058119914	0.049253046
1.429492371	0.019359127	0.029731629	0.055531288	0.073804293	0.088329534	0.095907621	0.104802899	0.112797482	0.118644883	0.122749187	0.118794144	0.110432611	0.099611098	0.087110749	0.073121698	0.058063684	0.049194459
1.428569018	0.01927374	0.029656312	0.055440459	0.073631626	0.08818142	0.095791099	0.104686737	0.112684604	0.118611019	0.122753425	0.118865373	0.110482566	0.099639609	0.087148661	0.073117163	0.058050084	0.049142238
1.427646857	0.019262935	0.029639536	0.055389324	0.073580595	0.088085117	0.095683672	0.104623644	0.112632202	0.118585532	0.122774791	0.118912175	0.110551244	0.099729732	0.087240901	0.073182704	0.058101382	0.0491878
1.426725985	0.019249126	0.029610468	0.055352545	0.073531662	0.087995701	0.095640027	0.104539404	0.112597045	0.118542577	0.12280384	0.118979669	0.110647646	0.099789874	0.087331325	0.073218774	0.058117522	0.049215836
1.425806401	0.01922482	0.029528283	0.055246402	0.073391818	0.087845469	0.095532363	0.104387276	0.11242395	0.11838964	0.122747516	0.118963165	0.110643929	0.099811695	0.087384206	0.073228151	0.058093583	0.049240589
1.424888102	0.019236707	0.029533724	0.05521292	0.07338068	0.087814656	0.095530542	0.104357919	0.112357611	0.118421843	0.122834017	0.119102102	0.11074775	0.099943821	0.087441507	0.073324202	0.058165412	0.049297776
1.423970985	0.019260915	0.029536146	0.055220112	0.073385259	0.087817997	0.095502418	0.104351655	0.112371604	0.118475844	0.12295326	0.11926638	0.110908851	0.100116892	0.087541507	0.073451013	0.058240331	0.049376206
1.423055247	0.019229974	0.029499088	0.055227664	0.073367653	0.0878128	0.095509729	0.104385079	0.112413395	0.118558467	0.123096227	0.119532227	0.111099968	0.100278306	0.087673421	0.073593065	0.05825192	0.04942534
1.422140586	0.019174566	0.029422152	0.055208905	0.073289713	0.087786304	0.095434166	0.104373414	0.112412905	0.118587239	0.123203459	0.119675137	0.111231981	0.100370732	0.087753158	0.073664081	0.058285995	0.049419937
1.4212272	0.019128208	0.02938051	0.055202601	0.073281745	0.087777735	0.095415799	0.104434538	0.112486756	0.118721331	0.123408781	0.119852214	0.11145357	0.100547557	0.087863018	0.073774249	0.058378358	0.049416948
1.420315086	0.019102313	0.029336332	0.055194717	0.07322805	0.087719553	0.095341584	0.10440382	0.112518171	0.118778738	0.123554726	0.119958928	0.111605643	0.100708754	0.088015645	0.073859667	0.058452846	0.049450256
1.41940434	0.019117606	0.029312644	0.055188357	0.073204818	0.087682101	0.095335056	0.104374531	0.112538437	0.118811932	0.123673822	0.120064765	0.111765394	0.100849727	0.088143562	0.073923917	0.058513743	0.049483133
1.418494761	0.019084808	0.029234649	0.055139894	0.073104225	0.087597258	0.095259005	0.104304165	0.112507011	0.118794121	0.123740574	0.120122831	0.111863864	0.1009609	0.088230763	0.073938465	0.05856858	0.049445125
1.417586347	0.019047473	0.02918694	0.055068968	0.073074417	0.087559208	0.095230136	0.104314462	0.112542337	0.118868348	0.123880042	0.120276953	0.111996268	0.101130304	0.088370956	0.074008306	0.058626764	0.049469332
1.416679294	0.019024346	0.029146571	0.05497231	0.072989329	0.087484723	0.095162891	0.104249125	0.112521843	0.118837516	0.123941811	0.120372099	0.112076658	0.101191338	0.088432143	0.074008614	0.058632532	0.049491274
1.415773302	0.01898531	0.029113569	0.054942541	0.072918584	0.087462206	0.095143218	0.104204834	0.112495036	0.118842085	0.124044209	0.120551077	0.112226249	0.101302254	0.088508653	0.074067601	0.058639767	0.049501661
1.414868665	0.018905241	0.029027832	0.054840727	0.072790697	0.087342206	0.094990538	0.104045532	0.11237034	0.118737454	0.123982932	0.120544342	0.112221966	0.101311745	0.088517151	0.074085216	0.058596616	0.049500544
1.413965282	0.01886975	0.029007058	0.054751427	0.072721321	0.087234165	0.094859347	0.103934349	0.112268351	0.118680939	0.123938428	0.120548739	0.112250402	0.10133222	0.088500761	0.074087148	0.058608435	0.049502301
1.413063052	0.018909809	0.029053933	0.054775933	0.072681553	0.087148924	0.094831821	0.103880805	0.112271396	0.118718814	0.124017869	0.120663864	0.112380286	0.101434751	0.08861435	0.074209966	0.058660091	0.049556834
1.41216207	0.018890181	0.029037986	0.054775507	0.072624822	0.087046155	0.094783367	0.103807692	0.112233162	0.118732929	0.124116245	0.120802737	0.112528674	0.101559391	0.088731414	0.074305093	0.058656738	0.049602859
1.411262335	0.018846514	0.029005791	0.054691755	0.072593042	0.086931004	0.094669978	0.103747393	0.112193642	0.118693204	0.124154358	0.120892423	0.112642716	0.101631521	0.088832763	0.074348423	0.05868657	0.049628243
1.410363843	0.018814768	0.02898818	0.054658767	0.072600282	0.086920587	0.094684387	0.103794083	0.112236289	0.118742646	0.12434758	0.121151674	0.112852284	0.101817353	0.08898448	0.074433922	0.058774213	0.049664535
1.409466495	0.018810895	0.028994426	0.05465786	0.072606191	0.08692314	0.094725281	0.103799428	0.112293071	0.118842373	0.124542518	0.121402978	0.113061659	0.102006523	0.08915135	0.074569796	0.058834698	0.04978396
1.408570288	0.018766121	0.028929503	0.054547695	0.072526423	0.086802529	0.09456588	0.103606527	0.112140402	0.118732725	0.12448592	0.121431192	0.113078422	0.10205007	0.089157661	0.07453723	0.058817813	0.049792868
1.407675415	0.018744438	0.028893343	0.054486415	0.072444296	0.086723103	0.094405681	0.103443985	0.112023408	0.118665307	0.124419356	0.1214333	0.11307572	0.102087469	0.089183002	0.074559452	0.058844186	0.049796374
1.406781678	0.01873546	0.028840989	0.05442351	0.072332542	0.08663345	0.094296172	0.103313165	0.111944908	0.118627055	0.124457696	0.121443747	0.113113462	0.102142288	0.089203549	0.074560285	0.058837544	0.049799238
1.405889271	0.018758055	0.028820354	0.054375655	0.072247182	0.086518593	0.094182205	0.103217797	0.111899676	0.118610624	0.124489043	0.121469965	0.11316431	0.102229806	0.089263797	0.07462077	0.058849028	0.049838572
1.404997994	0.018746993	0.028758359	0.054315527	0.072150128	0.086414663	0.094044426	0.10312662	0.111819297	0.118545164	0.124502572	0.121464578	0.113212692	0.102292396	0.089295745	0.074612208	0.058857525	0.049810139
1.404107847	0.018655542	0.02868549	0.054213665	0.072045544	0.086293548	0.093939351	0.103051166	0.111727832	0.118487699	0.124519528	0.121501582	0.113289464	0.102315459	0.089365676	0.074613557	0.058855207	0.049814886
1.403219021	0.018646942	0.028686455	0.054203786	0.072059254	0.086284104	0.093949309	0.103128831	0.111767869	0.118576777	0.12471344	0.12174052	0.113466437	0.102497501	0.089526148	0.074707873	0.058939319	0.049894341
1.402331319	0.018649148	0.028705719	0.054174401	0.072037791	0.086219551	0.093914498	0.103146606	0.111784029	0.118614189	0.12475651	0.121910479	0.113604447	0.102627172	0.089601378	0.074808979	0.058977439	0.049945388
1.401444837	0.018589229	0.028671285	0.054151105	0.071996348	0.086159866	0.093826344	0.103108647	0.111737135	0.118630743	0.124800874	0.122002817	0.113763783	0.1026735	0.089691446	0.074807635	0.058982352	0.049939382
1.400559475	0.018523911	0.028636854	0.054073433	0.071904507	0.086045166	0.093716513	0.103021083	0.111672578	0.118628028	0.124865751	0.1220989	0.113865153	0.102722136	0.089755321	0.074821899	0.058995469	0.049978414
1.399675423	0.018589903	0.028712794	0.054139961	0.071952331	0.086149852	0.093761309	0.103124961	0.111787429	0.118800171	0.125130158	0.122370365	0.114127616	0.103006653	0.089920735	0.074995994	0.059121371	0.050095663
1.398792487	0.018565399	0.028706439	0.054065185	0.071888096	0.086103288	0.093683885	0.103064962	0.111745527	0.118790129	0.125176779	0.122478636	0.114283455	0.103123972	0.089971054	0.075049406	0.059154742	0.050072953
1.397910761	0.018526953	0.028645358	0.054011374	0.071795697	0.085994212	0.093559247	0.102938612	0.111610833	0.118738263	0.125184583	0.122497528	0.114331124	0.103182165	0.089990689	0.075032484	0.059195407	0.050052123
1.397030241	0.018512958	0.028623403	0.053940625	0.071715685	0.085891548	0.093487186	0.102809703	0.111487071	0.118666369	0.12519581	0.122567982	0.11436398	0.103240524	0.090015588	0.075087111	0.059212021	0.050023407
1.39615083	0.018495971	0.028582829	0.05391282	0.071658571	0.085821145	0.093427617	0.102732157	0.111424871	0.118654625	0.125234715	0.122658072	0.114437881	0.10331647	0.090096544	0.075156574	0.059240298	0.050014186
1.395272621	0.018463004	0.028488148	0.053844213	0.071533321	0.085652835	0.093268808	0.102558607	0.111325232	0.118573779	0.125199939	0.122649276	0.114449777	0.103301798	0.090113519	0.07513737	0.059212932	0.049960675
1.394395612	0.018428978	0.028387374	0.053804965	0.071442371	0.08553812	0.093154007	0.102437074	0.111284781	0.118542915	0.125225573	0.122678493	0.114461362	0.103362691	0.090180921	0.075139125	0.059218716	0.049979459
1.3935198	0.018412492	0.028339786	0.053764811	0.07137818	0.08551489	0.093085682	0.102377415	0.111252951	0.118513451	0.125284127	0.122781321	0.114577487	0.103446411	0.090263319	0.075213429	0.059232992	0.050024371
1.392645183	0.018416236	0.028299125	0.053761527	0.071369044	0.085524235	0.09304811	0.102369378	0.111291258	0.118584204	0.125431971	0.122949612	0.114749519	0.103606988	0.090378207	0.07531407	0.059297578	0.050117039
1.391771664	0.018418717	0.028305325	0.053757282	0.071366608	0.085542882	0.093014995	0.102383638	0.111316513	0.11862991	0.125593826	0.123139469	0.114910172	0.103795109	0.090504074	0.075437248	0.059362769	0.050161992
1.390899239	0.018351901	0.028249244	0.053632457	0.071253459	0.085369561	0.092861264	0.102202666	0.111119687	0.118459142	0.125488015	0.123105501	0.114882887	0.10376901	0.090466349	0.075434431	0.059324922	0.050111164
1.390028098	0.018321756	0.028254976	0.05363469	0.071232165	0.085318042	0.092829027	0.102145204	0.111045387	0.118456315	0.12554627	0.12321746	0.115057493	0.103842526	0.090543988	0.075519253	0.059368856	0.050135993
1.389158047	0.018291229	0.02824376	0.053633477	0.071231759	0.085233983	0.092802655	0.102100911	0.111042852	0.118504876	0.125654254	0.12335317	0.115201221	0.103974147	0.090679849	0.07556656	0.05941234	0.050169817
1.388289275	0.018259485	0.028234169	0.05358095	0.071178112	0.085131551	0.092716232	0.102008752	0.110974431	0.118495363	0.1256651	0.123417807	0.115279763	0.104031329	0.090717401	0.075568852	0.059426785	0.050180589
1.387421589	0.01829048	0.028234612	0.053564646	0.071140061	0.085027187	0.092650666	0.101911787	0.110877666	0.118453155	0.125677254	0.123455479	0.115395776	0.104093301	0.090756346	0.075596256	0.059459444	0.050231065
1.386555081	0.018326781	0.028242781	0.053560719	0.071140232	0.085022979	0.092641711	0.101925246	0.110877859	0.118537001	0.125842813	0.123640771	0.115581585	0.104243617	0.090867487	0.075686367	0.059553396	0.050327873
1.385689654	0.018312815	0.02821559	0.053539064	0.07112692	0.08495203	0.092608907	0.101900496	0.110871871	0.118532777	0.12593247	0.123780034	0.115667232	0.104364798	0.09096775	0.075720541	0.059539466	0.050362749
1.384825402	0.018309082	0.02817065	0.053478961	0.071062148	0.084891765	0.092512884	0.101846957	0.1107827	0.118502268	0.125933263	0.123843897	0.115719323	0.104424007	0.091008496	0.075761511	0.059544974	0.050359851
1.383962322	0.018241708	0.028096081	0.053417519	0.070921556	0.084761207	0.092322692	0.101717787	0.110651207	0.11839597	0.125911204	0.123852034	0.115733874	0.104447713	0.091035602	0.075768609	0.059488508	0.050299286
1.383100411	0.018203452	0.028078802	0.053376885	0.070901079	0.084747353	0.092284287	0.101687683	0.11065355	0.118428277	0.125989556	0.123955548	0.115849778	0.104551481	0.091138771	0.075835868	0.059510525	0.050323136
1.382239572	0.018202962	0.028061786	0.05340285	0.070898346	0.084755295	0.092245861	0.101671506	0.110677216	0.118506191	0.126099306	0.124098425	0.116004985	0.104718754	0.091278464	0.075906047	0.059529657	0.050355638
1.381379993	0.018182879	0.027988563	0.053253291	0.070690217	0.084506092	0.091923563	0.101326036	0.110361278	0.118253307	0.125871905	0.123855263	0.115846807	0.104530283	0.091108289	0.07578045	0.059446802	0.05027245
1.380521388	0.018167722	0.0279758	0.053209878	0.070649353	0.084407462	0.091851558	0.101214794	0.110304028	0.11821686	0.125943974	0.123897914	0.115939693	0.104611769	0.091138847	0.07580318	0.059445948	0.050303756
1.379664037	0.018230605	0.027987142	0.053233975	0.07069846	0.084417159	0.091897197	0.101204491	0.110355579	0.118313606	0.126105506	0.124089549	0.116141429	0.104826092	0.091274754	0.07589664	0.059549975	0.050418845
1.378807751	0.018199852	0.02791695	0.053181529	0.070589045	0.084274308	0.091734492	0.101048714	0.110229476	0.118229524	0.1260969	0.124130641	0.11615849	0.104858971	0.091277052	0.075850364	0.059508088	0.050390752
1.377952713	0.018181609	0.027876593	0.053119225	0.070528187	0.084129191	0.091630182	0.100907137	0.110103029	0.118108441	0.126069834	0.124139188	0.116169981	0.10486338	0.091273593	0.075824053	0.059484692	0.050354923
1.377098642	0.018225598	0.027918753	0.053233512	0.070650663	0.084264198	0.09179722	0.101090486	0.110308637	0.118355813	0.126402177	0.124554807	0.116539563	0.105239411	0.091569368	0.076075304	0.059634828	0.050466945
1.376245816	0.018224708	0.027923146	0.05328098	0.07059353	0.084258553	0.091766746	0.101057815	0.110328411	0.118393525	0.126486433	0.124755927	0.116665246	0.105369384	0.09170864	0.076153201	0.059715377	0.050481176
1.375394045	0.018190145	0.027877833	0.05322338	0.070513309	0.084151265	0.09166122	0.10093003	0.110216077	0.118300175	0.126469939	0.124787044	0.116673785	0.105348814	0.09173924	0.076141723	0.059739661	0.050448248
1.374543514	0.018182193	0.027894843	0.053202671	0.070471734	0.08408042	0.09159752	0.100859697	0.110164409	0.118280452	0.126514569	0.124877541	0.116767833	0.105430421	0.091815887	0.076167144	0.059789293	0.050466449
1.373694034	0.01815769	0.027907585	0.053216349	0.070451546	0.084088811	0.09161214	0.100875514	0.11020929	0.118331529	0.126673846	0.125033663	0.116966711	0.105596099	0.09198859	0.076256722	0.059861868	0.050536546
1.372845696	0.018075866	0.027858932	0.05313675	0.07035271	0.084010666	0.091491469	0.100767636	0.110097243	0.118243884	0.12667849	0.125022021	0.116992806	0.105612832	0.092003411	0.076255025	0.059867662	0.05054156
1.371998406	0.018076066	0.027824708	0.053075077	0.070332444	0.083929242	0.091364993	0.10066531	0.109974703	0.11814925	0.126707827	0.125062102	0.1170278	0.105641767	0.092016882	0.076282646	0.059880445	0.050577864
1.371152253	0.018072048	0.027844229	0.053038112	0.070285849	0.08385783	0.09127417	0.100601619	0.109897333	0.118092001	0.126731328	0.125137641	0.117107355	0.105721817	0.092054593	0.076339025	0.059889922	0.050601794
1.370307235	0.018067567	0.027815746	0.052995269	0.070294582	0.08378492	0.091197381	0.100483929	0.109807787	0.118044577	0.126731859	0.125192993	0.117201858	0.10576082	0.092068518	0.076411773	0.05990065	0.050633102
1.369463444	0.018066332	0.02779478	0.052962664	0.07026595	0.083677326	0.091085656	0.100316956	0.1096953	0.11799379	0.126704077	0.125281923	0.117245947	0.10581273	0.092061709	0.076446162	0.059908957	0.050631569
1.368620506	0.018128216	0.027814003	0.05295107	0.070225357	0.083595767	0.091012502	0.10019928	0.109618478	0.11797826	0.1267289	0.125359375	0.117328261	0.10586885	0.092103898	0.076463588	0.059961247	0.050662282
1.367778882	0.018093325	0.02780843	0.052902855	0.070178128	0.083508584	0.090951824	0.100090409	0.109554781	0.11800052	0.126776752	0.125442169	0.11744902	0.105973264	0.092170582	0.076494816	0.059975365	0.050635084
1.366938292	0.018051594	0.027755276	0.052854578	0.07009518	0.083374264	0.090784438	0.099944136	0.109449669	0.117933883	0.126759096	0.125434811	0.117467366	0.105990584	0.092215061	0.076505114	0.059956318	0.050607561
1.366098826	0.018034736	0.027719251	0.05286016	0.070033077	0.083318309	0.090690369	0.099924326	0.10944554	0.117925105	0.126843592	0.12556138	0.117580713	0.106118939	0.092337158	0.076569056	0.06000569	0.0506299
1.365260483	0.017981059	0.027679975	0.052821456	0.069958226	0.083263503	0.090571608	0.09989106	0.109403511	0.117895463	0.126879188	0.125644038	0.117667953	0.106201022	0.092412103	0.076621018	0.060032591	0.050644003
1.364423168	0.017916481	0.027637555	0.052791142	0.069942051	0.083234875	0.090485602	0.099809991	0.109375586	0.117854557	0.126934808	0.125756595	0.117789491	0.106295088	0.092489708	0.076631365	0.060036527	0.05068179
1.363586971	0.01791514	0.027588869	0.052738189	0.069859705	0.083141568	0.090367254	0.099707161	0.109279033	0.117754205	0.126905595	0.125755342	0.117827568	0.106304434	0.092515486	0.076637668	0.060000045	0.050697701
1.362751889	0.017935436	0.027600677	0.05276054	0.069858758	0.083097751	0.090348209	0.099687171	0.109266324	0.117770426	0.127000243	0.125908335	0.117965194	0.106428003	0.092613528	0.076672311	0.060031962	0.050751349
1.36191783	0.017937127	0.027608917	0.052721503	0.069799351	0.083016793	0.090309463	0.099595297	0.109187149	0.117709692	0.127027248	0.125984972	0.118001878	0.106473388	0.092662156	0.076702247	0.06005015	0.050734082
1.361084974	0.017926206	0.027599188	0.052675841	0.069744029	0.082916567	0.09024686	0.099476953	0.109101387	0.117645277	0.127069777	0.126047202	0.1180788	0.106541583	0.092701743	0.07672413	0.060074839	0.05073199
1.360253135	0.01789073	0.027556014	0.052646468	0.069695641	0.082808041	0.090149242	0.099395595	0.109020753	0.117610652	0.127096015	0.126131422	0.118135876	0.106604006	0.092751772	0.076768606	0.060053254	0.050700405
1.359422313	0.017880711	0.027600758	0.05271941	0.069734172	0.082808776	0.090130625	0.099406246	0.109008692	0.117659341	0.127208646	0.12628972	0.118296929	0.106775038	0.092883838	0.076841617	0.060152981	0.050792018
1.358592596	0.017852541	0.027570054	0.052699153	0.069704603	0.082748372	0.090065451	0.099335514	0.108922873	0.117653687	0.127265986	0.126388538	0.118415743	0.106880793	0.092955054	0.076901352	0.06020165	0.050821851
1.357763982	0.01780756	0.027486807	0.052624002	0.069618652	0.08258744	0.089891142	0.09915893	0.108737755	0.117533574	0.127184351	0.126358083	0.118451627	0.106900893	0.092952861	0.076873706	0.060189275	0.050819446
1.356936559	0.017793579	0.027417164	0.052644353	0.069575987	0.082525594	0.089813757	0.099078466	0.10862979	0.117497072	0.127200147	0.126419307	0.118517003	0.106931165	0.093030569	0.076919535	0.060218273	0.050859241
1.356110053	0.017798005	0.027395432	0.052609122	0.069501593	0.082372658	0.089707649	0.098958954	0.108499993	0.11740323	0.127172585	0.126439301	0.1185648	0.106975882	0.093061207	0.07696425	0.060239693	0.050858388
1.355284735	0.017731309	0.027256932	0.05244806	0.069300978	0.082092364	0.089432542	0.098655503	0.10821454	0.117117245	0.126969935	0.126293293	0.118430024	0.106832402	0.092941279	0.076864534	0.060143116	0.050728355
1.354460421	0.017703709	0.027201917	0.052362161	0.069167097	0.081968346	0.089248816	0.098420781	0.108074663	0.116940785	0.126863462	0.126221698	0.11840454	0.106783784	0.092895372	0.07681997	0.06008475	0.050710848
1.353637289	0.017643184	0.027151604	0.052297703	0.069064233	0.081831421	0.089091666	0.098230272	0.107931586	0.116797536	0.126788158	0.126177303	0.118363321	0.106741273	0.09283596	0.076750704	0.0600324	0.050679448
1.352815156	0.017623293	0.027126209	0.052244564	0.068982393	0.081689877	0.088944436	0.098069663	0.107799353	0.116659053	0.126768651	0.126186518	0.118370657	0.106768752	0.09282302	0.07673484	0.05998245	0.050640334
1.351994022	0.017607775	0.027108894	0.052230134	0.068924956	0.08165119	0.088854394	0.097933899	0.10772566	0.116609841	0.126810863	0.126256632	0.118430855	0.106819215	0.092839201	0.076724704	0.059995254	0.050645448
1.351174064	0.017605537	0.027125237	0.052257699	0.068923945	0.081616198	0.08881253	0.09789024	0.107722365	0.116606657	0.126904957	0.126379115	0.118579341	0.106908673	0.092889862	0.076795892	0.060031957	0.050704806
1.35035519	0.017582928	0.027092284	0.052244634	0.068920032	0.081521151	0.088765098	0.097868168	0.107635283	0.116572996	0.126975319	0.126466248	0.118684486	0.107009829	0.092946573	0.076851068	0.060045759	0.050706092
1.349537308	0.017562965	0.027065333	0.05224246	0.068882514	0.081486083	0.088697861	0.097813231	0.107552694	0.11655293	0.127026915	0.126559938	0.11879133	0.107109558	0.093039691	0.076916078	0.060081064	0.050714847
1.348720415	0.01755105	0.02704627	0.052200325	0.068790926	0.081379232	0.088561152	0.097685961	0.107433489	0.116463414	0.126963818	0.126538431	0.118779648	0.107083979	0.093012656	0.076899878	0.060083796	0.050716604
1.34790469	0.017547873	0.02702365	0.052128673	0.068702865	0.081274026	0.088438909	0.097567494	0.107282848	0.116345556	0.126912575	0.126522279	0.118768819	0.107084465	0.093025043	0.076889291	0.060082663	0.050714187
1.347089951	0.017566342	0.026966932	0.052059196	0.068651327	0.081243385	0.088383284	0.097467085	0.10721435	0.116309512	0.126945876	0.126624475	0.118820928	0.107162138	0.093117237	0.076895585	0.060079824	0.050697435
1.346276286	0.017546357	0.026928924	0.052007016	0.068610389	0.08117812	0.088290006	0.097376306	0.107135446	0.116238999	0.12693533	0.126721878	0.118865825	0.107208316	0.0931501	0.076887467	0.06009098	0.050685176
1.345463692	0.017560796	0.026914432	0.052002346	0.068621541	0.081090629	0.088216505	0.097326633	0.107086611	0.116185164	0.126962932	0.126808442	0.118954379	0.107291965	0.093232726	0.076948922	0.060099247	0.050712904
1.344652167	0.017547522	0.026920508	0.05197306	0.068658792	0.081067341	0.088182934	0.097303263	0.107069319	0.116200648	0.12704719	0.126940737	0.119128448	0.107424495	0.093339685	0.077027381	0.060107862	0.050755062
1.343841532	0.017508656	0.026923099	0.051926916	0.068638903	0.080980009	0.088109184	0.097221939	0.107009558	0.116142082	0.127063599	0.127008902	0.119235555	0.107483271	0.093418262	0.077072474	0.06009686	0.050776311
1.34303214	0.017466324	0.026919227	0.051907542	0.068574935	0.080843155	0.087964262	0.097066367	0.106836201	0.11602288	0.126974925	0.126948967	0.119238465	0.107461455	0.093368012	0.077057471	0.060076486	0.050796396
1.342223634	0.017456767	0.026898224	0.051859093	0.068493803	0.080742531	0.087826091	0.096907361	0.106682223	0.11594382	0.126917333	0.12691051	0.119248136	0.107476688	0.093372043	0.077061	0.060070307	0.050807423
1.341416366	0.01746786	0.02688705	0.051812989	0.068447795	0.080700614	0.087743162	0.096834681	0.106640547	0.115916912	0.126973944	0.127017081	0.119330273	0.107555102	0.093406908	0.077085207	0.060092521	0.050854185
1.340609981	0.017430961	0.026790417	0.051686047	0.068323904	0.080536417	0.087565679	0.096611393	0.106453883	0.115702016	0.126850984	0.126934674	0.119267217	0.107489508	0.093343384	0.076993507	0.060058613	0.050807713
1.339804652	0.017442203	0.026689979	0.051656709	0.06825623	0.080436349	0.087393084	0.096462223	0.106285118	0.115554271	0.126778742	0.12690631	0.119250025	0.107447438	0.093296289	0.076969094	0.060054846	0.050823107
1.339000379	0.017422078	0.026661778	0.051655982	0.06824719	0.080409742	0.087329002	0.096414312	0.106271006	0.115559442	0.126842307	0.127046857	0.119402892	0.107583067	0.093411052	0.077018586	0.060093458	0.050880271
1.338197159	0.01741104	0.026655254	0.051673588	0.068187792	0.080357982	0.087261879	0.096321819	0.10623959	0.115477386	0.126864173	0.127118362	0.119473835	0.107635758	0.093478858	0.07704565	0.060115296	0.050910231
1.337394902	0.01739724	0.026622615	0.051653282	0.068110036	0.080289357	0.087168124	0.096167129	0.10611847	0.11537091	0.126813722	0.127120325	0.119543588	0.107685282	0.093511408	0.077072484	0.060111309	0.050911576
1.336593782	0.01733611	0.026590412	0.05165002	0.068057694	0.080192729	0.087052199	0.096073393	0.105977333	0.115319907	0.126794359	0.127173552	0.11958829	0.107745801	0.093550899	0.077118584	0.060116059	0.050931344
1.335793534	0.017242121	0.026550573	0.051573876	0.0679634	0.080006682	0.086886166	0.095894935	0.105791456	0.115168194	0.126660853	0.127130947	0.119548373	0.107760746	0.093525991	0.077080527	0.06007649	0.050881833
1.334994419	0.01718293	0.026462188	0.051433559	0.067792713	0.07972931	0.086612658	0.095599596	0.105471505	0.11486539	0.126397599	0.126889868	0.119318496	0.107574658	0.093378689	0.076970508	0.059973513	0.050740746
1.334196347	0.017142399	0.026413221	0.051368811	0.067720273	0.079563267	0.086447841	0.095450652	0.105294782	0.114736967	0.126312091	0.126855107	0.119341797	0.107537664	0.093372019	0.076940335	0.059960345	0.050692498
1.333399228	0.01709091	0.02638426	0.051329245	0.067667948	0.079456524	0.086306666	0.095292206	0.105144586	0.114610433	0.126305738	0.12686906	0.119335345	0.107520719	0.093365333	0.076940819	0.059942189	0.050645899
1.332603149	0.017076475	0.026354206	0.051286865	0.067598609	0.079364726	0.086195551	0.09516609	0.105060648	0.114511054	0.126312353	0.126870969	0.119374057	0.10759085	0.093395132	0.076915845	0.059944345	0.050605872
1.331808107	0.017101417	0.026358401	0.051305785	0.067612998	0.07933325	0.08617327	0.095145238	0.10506732	0.114543471	0.126406692	0.126991305	0.119488456	0.107716978	0.093467266	0.076994437	0.059981185	0.050630462
1.331014101	0.017132714	0.026388983	0.051347412	0.067674569	0.079398154	0.086235478	0.095189318	0.105178257	0.114647	0.126620093	0.127264295	0.119733677	0.107953907	0.093628908	0.077136047	0.060105677	0.050745712
1.33022104	0.017099	0.026334438	0.051238507	0.067572513	0.079256213	0.086022673	0.094978304	0.104937835	0.114428	0.126465233	0.127131746	0.119602825	0.10790395	0.093511734	0.077092329	0.060031135	0.050721805
1.329429099	0.017107101	0.026300849	0.051205931	0.067496842	0.079121049	0.085935145	0.094883575	0.104823569	0.114290536	0.126384535	0.127118755	0.119631498	0.107912865	0.093482081	0.07708886	0.060001365	0.050747237
1.328638012	0.017135286	0.026300673	0.051203098	0.067428996	0.079021263	0.085813143	0.094725239	0.104679928	0.114157806	0.126284254	0.12713956	0.119646513	0.107879348	0.093471916	0.077142611	0.060011489	0.050805625
1.32784804	0.017093445	0.026258129	0.05112348	0.067320486	0.07894212	0.085663991	0.094521449	0.104491459	0.114004221	0.126242686	0.127137433	0.119650989	0.107871288	0.093495617	0.077142303	0.05999223	0.050800244
1.327059007	0.017010355	0.026209051	0.051065062	0.067250743	0.078835252	0.085508985	0.094372828	0.104275024	0.113842796	0.126188269	0.127117669	0.119650853	0.107856263	0.093493609	0.077136975	0.059955201	0.050781739
1.326271085	0.017008124	0.026210849	0.051085656	0.067283295	0.078842894	0.085530582	0.094361773	0.10428567	0.113908077	0.126334876	0.127321827	0.119883737	0.108041553	0.093628859	0.077249931	0.060045242	0.050859599
1.325484097	0.016968103	0.026199678	0.051020191	0.067235187	0.078759169	0.085363174	0.094222514	0.104106158	0.113831864	0.126276267	0.127284328	0.119892232	0.108107397	0.093659171	0.07721643	0.060075042	0.0508643
1.324698043	0.01695457	0.026195708	0.051008913	0.067202622	0.078724814	0.085269164	0.094160842	0.103980982	0.113793331	0.126321245	0.127337709	0.119971429	0.108215215	0.093703108	0.077230772	0.06008416	0.050847916
1.323913093	0.016947378	0.026184071	0.05103541	0.06716751	0.078637946	0.085204488	0.094107003	0.103914317	0.113741972	0.126357478	0.127390175	0.120059164	0.108253599	0.093716838	0.077275887	0.060121546	0.050852995
1.323129073	0.016944893	0.026144875	0.050999329	0.067025322	0.078479665	0.085042315	0.093898532	0.103725117	0.113543913	0.126241007	0.127326861	0.120034467	0.108193286	0.093682239	0.077255592	0.06009924	0.050846519
1.322346153	0.016947172	0.026124828	0.050988614	0.066932894	0.078342535	0.08489532	0.093690272	0.103525327	0.113391368	0.126138715	0.127289446	0.119965342	0.10814968	0.093690758	0.077213652	0.060088112	0.05082434
1.321564159	0.016916774	0.026044639	0.050929201	0.066799817	0.078174531	0.084714072	0.093442527	0.103334709	0.113232553	0.125992755	0.127209176	0.11986497	0.108065358	0.093634148	0.077134991	0.060036558	0.050791366
1.320783089	0.016822274	0.025945686	0.050806775	0.066689177	0.078019522	0.084554039	0.093253691	0.103156644	0.113069123	0.12582357	0.127141838	0.11981615	0.10799243	0.093611417	0.077070151	0.060004663	0.050768784
1.320003028	0.016801864	0.025904963	0.05076093	0.066635138	0.077932805	0.084410538	0.093104912	0.103025822	0.112937587	0.125714496	0.127113349	0.119846448	0.108020213	0.09363925	0.077037073	0.059980151	0.050753174
1.319224059	0.01678568	0.025909609	0.050734472	0.066650998	0.077893283	0.084305697	0.093076058	0.102953426	0.112914904	0.125715432	0.12715018	0.119927365	0.108112196	0.093704188	0.077061546	0.059997874	0.050740047
1.318445923	0.016736314	0.025864174	0.05070514	0.06658031	0.077790607	0.084182954	0.092979561	0.102822506	0.11275158	0.125614735	0.127118538	0.119975077	0.108147884	0.093680154	0.077058668	0.060005234	0.050712834
1.317668961	0.016701271	0.025866045	0.050707291	0.066577952	0.077774282	0.084175735	0.09299327	0.102758088	0.112709904	0.125708199	0.127263518	0.120174817	0.108270624	0.093811079	0.077149224	0.060062094	0.050731632
1.316892744	0.016746586	0.025885573	0.050714245	0.066607496	0.077710046	0.084129153	0.092908184	0.10268927	0.112641163	0.125774397	0.127329425	0.120274628	0.108323223	0.093901236	0.077172964	0.060090633	0.050772978
1.316117781	0.016754431	0.02584516	0.050653163	0.066535843	0.077594644	0.083993868	0.092743623	0.102522624	0.112486722	0.125682288	0.127304631	0.120257893	0.108311325	0.093902694	0.077158421	0.060111558	0.050804801
1.31534356	0.01679057	0.025809467	0.050671617	0.066496521	0.077531325	0.083965823	0.092596082	0.102457485	0.112401038	0.125668026	0.127374539	0.120303728	0.108379545	0.0939727	0.077215634	0.06013162	0.050833494
1.314570419	0.016754274	0.02573504	0.050577143	0.066409606	0.077415073	0.083824426	0.092424929	0.102302316	0.112276371	0.125631417	0.127380337	0.120264925	0.108344445	0.093949039	0.077210816	0.060087549	0.05081955
1.313798272	0.016730372	0.025682876	0.050458428	0.066324995	0.077247479	0.083623088	0.092182058	0.102099394	0.112075832	0.125485931	0.127252484	0.120127956	0.108267122	0.093871937	0.077149957	0.060034021	0.050780973
1.313027031	0.016675998	0.025651889	0.050410658	0.066252136	0.077152519	0.083461447	0.092045463	0.101954796	0.111931824	0.125396364	0.127238736	0.120104752	0.10830551	0.093846223	0.077154249	0.06000573	0.050755184
1.31225678	0.016624788	0.025627278	0.050336615	0.066207772	0.077070685	0.083386489	0.091971481	0.101853088	0.111831226	0.125369635	0.12729298	0.120155927	0.108350304	0.093857926	0.077156424	0.05996528	0.050726962
1.311487601	0.016582529	0.025599718	0.050251336	0.066111171	0.076957819	0.083220447	0.091851695	0.101667452	0.111680044	0.125263908	0.12725313	0.120145056	0.108302006	0.093790381	0.077095127	0.0599264	0.050718568
1.310719239	0.016561782	0.025609429	0.050203896	0.066059304	0.076848982	0.083112671	0.091743053	0.101524083	0.111511889	0.125179942	0.127238218	0.12017124	0.108284786	0.093826105	0.077098164	0.059927381	0.050700969
1.309951861	0.016523741	0.025566625	0.05021264	0.066020506	0.076763424	0.083011708	0.091674533	0.10144982	0.11140491	0.125167653	0.127298424	0.12025611	0.108330225	0.093905371	0.077109431	0.05995501	0.050723097
1.309185466	0.01654422	0.025508806	0.0501588	0.065937205	0.076666195	0.082866225	0.091513714	0.101281344	0.111219588	0.125059199	0.127230698	0.120236713	0.108284587	0.093866812	0.07710626	0.059943757	0.05070015
1.308420135	0.016559977	0.02549086	0.050136082	0.0658545	0.0765317	0.082678057	0.091295448	0.101073834	0.110990985	0.124884366	0.127070756	0.120115436	0.108209363	0.09380814	0.077089815	0.059916669	0.050691896
1.307655699	0.016550614	0.025469637	0.050078715	0.065825176	0.076445766	0.082561643	0.091122269	0.1009449	0.110860388	0.124787202	0.127037098	0.120108061	0.108249288	0.093793478	0.077077938	0.059965365	0.050694619
1.306892155	0.016545463	0.0254412	0.050081741	0.06586344	0.07644878	0.082502253	0.091025948	0.100934128	0.110870691	0.124841833	0.127152731	0.120211006	0.108392007	0.093877285	0.077121831	0.060053639	0.050781949
1.30612967	0.016561815	0.025431067	0.050039293	0.065821535	0.076385723	0.082375458	0.090890474	0.100786254	0.110743305	0.124710289	0.127119504	0.120186268	0.108373149	0.093800343	0.077151159	0.060058922	0.050778505
1.305367991	0.01656272	0.025428801	0.050020824	0.065785889	0.076302719	0.082292881	0.090784568	0.100691174	0.110692511	0.124684902	0.127151005	0.120202966	0.10842139	0.093842448	0.077199906	0.06008661	0.050828788
1.304607451	0.0164977	0.025331751	0.049889434	0.065640202	0.076140319	0.082070366	0.090546077	0.100453581	0.110497536	0.124521266	0.127024653	0.120126997	0.108332371	0.093756271	0.077102651	0.060046738	0.050773245
1.303847713	0.016444282	0.025257471	0.049744587	0.065475321	0.075923748	0.081806217	0.090326426	0.100151162	0.110205454	0.124318822	0.126837194	0.120006123	0.108165016	0.093669242	0.076979592	0.059954702	0.050678325
1.303089027	0.016437654	0.025225131	0.049667557	0.06533215	0.075771966	0.08162936	0.090134904	0.099912752	0.109974193	0.124151563	0.126710425	0.119914987	0.108049974	0.093596104	0.07693247	0.059876348	0.05064795
1.302331222	0.016456105	0.025217948	0.049671618	0.065287896	0.075701776	0.081556362	0.089993925	0.099803087	0.109852208	0.124119008	0.126739954	0.119990272	0.108100193	0.09367816	0.076950628	0.059899211	0.050717325
1.301574383	0.016473161	0.025218602	0.049676857	0.065286494	0.075645311	0.08149838	0.08987356	0.099725211	0.109718774	0.1240626	0.126772009	0.120104558	0.108145269	0.093712609	0.076989251	0.059935791	0.05075496
1.300818505	0.016491676	0.025280397	0.049746119	0.065398153	0.0756528	0.081562546	0.089897536	0.099736825	0.10973283	0.124186431	0.127031981	0.120335456	0.10836999	0.093881288	0.077144877	0.060039147	0.050875993
1.300063505	0.016502068	0.025265857	0.049822027	0.06545411	0.075687055	0.081596495	0.089893024	0.099749704	0.109745964	0.124267407	0.127226979	0.120528875	0.108572085	0.094014344	0.07728378	0.060108274	0.051013326
1.299309547	0.016486697	0.025251	0.049823089	0.065464047	0.075613156	0.081509065	0.089803491	0.099636052	0.109651669	0.124200642	0.1272766	0.120586026	0.108632966	0.094059283	0.077359642	0.060136182	0.051034058
1.298556463	0.016448066	0.025216137	0.049762301	0.065399945	0.075541863	0.081406293	0.089691103	0.099514793	0.109590135	0.124107153	0.127292739	0.12061988	0.108661019	0.094069504	0.077407797	0.060154775	0.051027424
1.297804335	0.016436135	0.025187942	0.049703459	0.065289812	0.075461032	0.081274806	0.089580367	0.099346942	0.109509586	0.124030599	0.127275839	0.120607648	0.108691978	0.094067732	0.077417266	0.060183274	0.051030839
1.29705316	0.016443286	0.025129617	0.049678058	0.065182459	0.075392308	0.081132532	0.089452857	0.099208131	0.109381345	0.12391657	0.127215055	0.120576843	0.108711527	0.094093085	0.077442902	0.060223091	0.051041283
1.296302854	0.016437893	0.025129123	0.049634156	0.065086761	0.07529312	0.081016293	0.089303314	0.099017749	0.109236888	0.123806802	0.12712982	0.120527129	0.108737025	0.094071274	0.077447016	0.060226296	0.051035152
1.295553498	0.016408753	0.025096803	0.049587981	0.064972682	0.075214858	0.080934844	0.089174049	0.098850772	0.109113206	0.123710178	0.127075496	0.120542746	0.108782556	0.094081108	0.077391397	0.06024352	0.051042888
1.294805091	0.016389413	0.025091689	0.04956791	0.064911066	0.075101255	0.080828084	0.089035499	0.098656157	0.108910957	0.123594762	0.126976613	0.120493878	0.108788083	0.094029784	0.077351808	0.060252127	0.051054177
1.29405763	0.016300502	0.02500894	0.049480555	0.064806922	0.074926582	0.080638748	0.088774523	0.098389533	0.108622751	0.123339556	0.126801037	0.120373887	0.108692514	0.093937856	0.077248216	0.060137392	0.051004564
1.293311115	0.016228927	0.024984456	0.049396285	0.06475109	0.074809579	0.080538916	0.088623311	0.098221646	0.108473712	0.123195623	0.126705705	0.120366688	0.10861129	0.093885337	0.077193373	0.060056123	0.05097802
1.292565459	0.016187872	0.024949808	0.049362173	0.064745385	0.07468528	0.080417278	0.088437542	0.098086556	0.108290873	0.123045945	0.126644867	0.120335727	0.108527733	0.093879127	0.077206321	0.060047712	0.050966864
1.291820828	0.016187586	0.024930478	0.049324262	0.064720519	0.074552841	0.080280161	0.088261544	0.097977416	0.10810257	0.122931436	0.126561653	0.120305163	0.108508373	0.093835021	0.077231871	0.060053335	0.050964613
1.291077054	0.016200777	0.024908629	0.049220222	0.064665661	0.074463706	0.08013855	0.088112649	0.097848785	0.107939107	0.122806754	0.126508863	0.120276597	0.108482497	0.093811506	0.077245546	0.060045445	0.050962898
1.290334218	0.016211933	0.024884647	0.049189911	0.064662641	0.074392599	0.08004908	0.088068551	0.097779095	0.107833768	0.12279884	0.126524598	0.120314239	0.108529109	0.093861574	0.077284052	0.060107171	0.050990317
1.289592236	0.016227817	0.024867427	0.0491372	0.064600017	0.074315302	0.079923657	0.087928767	0.097641031	0.107674115	0.122760144	0.126487304	0.120318129	0.108562981	0.093885242	0.077301585	0.060190206	0.051014989
1.288851189	0.016200939	0.024814253	0.049043791	0.064504262	0.074214981	0.079815073	0.087792509	0.097460193	0.107560057	0.122669315	0.126420518	0.12032431	0.108538434	0.093899687	0.077285794	0.060166581	0.051010108
1.288111074	0.016210577	0.024749317	0.048960336	0.064428389	0.074120455	0.079707498	0.087670332	0.097250656	0.107430573	0.122573103	0.126387523	0.120299292	0.10849611	0.093910481	0.077293537	0.060127664	0.051021477
1.287371891	0.016154202	0.024664293	0.048885992	0.064291113	0.073930048	0.079557201	0.087458496	0.09699813	0.107220794	0.122403598	0.126243253	0.120211053	0.108393716	0.093843629	0.077208854	0.060072917	0.050962736
1.286633637	0.016114156	0.024653304	0.048830588	0.0641629	0.073826024	0.079405789	0.08722495	0.096773099	0.107041003	0.122219676	0.126140121	0.120140763	0.10831418	0.093792987	0.077179938	0.060079059	0.050954692
1.285896311	0.016058585	0.02458527	0.048766762	0.0640657	0.073686787	0.079256555	0.087036619	0.096587625	0.10684521	0.122006748	0.126081931	0.12007531	0.108243939	0.093757362	0.077174926	0.06003971	0.050920225
1.285159829	0.015996112	0.024587086	0.048751786	0.063976574	0.073637685	0.079143115	0.086973023	0.09648683	0.106701428	0.121917163	0.12611207	0.120073049	0.108324305	0.093753004	0.077220329	0.06007507	0.05093874
1.284424272	0.015955192	0.024599379	0.048721792	0.063921456	0.073595707	0.079034666	0.086851053	0.096419531	0.106575681	0.121848826	0.126086552	0.120113742	0.108391392	0.093797397	0.077235354	0.060124781	0.050963304
1.283689637	0.015978068	0.024606699	0.048702009	0.063927058	0.073539159	0.078936058	0.086737083	0.096314278	0.106461325	0.121806923	0.126128388	0.120173615	0.108468389	0.093881765	0.077303098	0.060164683	0.051029751
1.282955842	0.01598244	0.02459978	0.048692748	0.063931296	0.073428486	0.078828642	0.08667466	0.096219571	0.106367217	0.121747966	0.126166927	0.120226719	0.108528215	0.093909941	0.077342192	0.060189529	0.051071486
1.282222967	0.015998401	0.024566374	0.048648256	0.063868861	0.073314092	0.0786891	0.086553595	0.096037031	0.106189271	0.121635524	0.126088399	0.120186566	0.108521216	0.093840695	0.077293455	0.06014964	0.051085127
1.281491009	0.016037712	0.02451202	0.048538354	0.063777179	0.073131199	0.078469931	0.086289163	0.095817048	0.105931384	0.121445157	0.125907746	0.120074043	0.108403616	0.093753795	0.077191257	0.060092734	0.051065678
1.280760048	0.015987515	0.024442893	0.048467816	0.063681569	0.072953896	0.07829271	0.086080572	0.095581957	0.10567735	0.121232643	0.125773355	0.119935577	0.108301893	0.093679626	0.077139932	0.060026378	0.05100829
1.280029839	0.015934978	0.024371969	0.048442904	0.063584295	0.072850962	0.078140988	0.085906439	0.09541173	0.105485088	0.121039604	0.125645056	0.119859941	0.108223933	0.093615606	0.077106244	0.060003705	0.05095557
1.279300624	0.015922759	0.024334221	0.048368281	0.063515967	0.072777118	0.07805311	0.085757773	0.095247093	0.105268832	0.120867843	0.125555251	0.11979736	0.108188246	0.09361207	0.077085697	0.05999631	0.050905095
1.27857232	0.015868104	0.024280788	0.048185025	0.063317196	0.072535191	0.077788288	0.085414388	0.094868411	0.104882773	0.120488833	0.125235769	0.119527479	0.107949093	0.093431557	0.076932731	0.059880004	0.05080374
1.277844844	0.015846902	0.024244903	0.048098784	0.063212062	0.072410422	0.077675047	0.085222178	0.094656682	0.104662681	0.12029412	0.125124143	0.119439938	0.10790242	0.093391176	0.076889093	0.059916935	0.050775295
1.277118277	0.015887703	0.02426712	0.048056483	0.063160538	0.072354948	0.077592293	0.085094153	0.094523677	0.10455976	0.120207496	0.125068787	0.119472778	0.107954072	0.093407863	0.07690177	0.059985188	0.050826623
1.276392534	0.015900805	0.0242707	0.047975298	0.063131283	0.072286144	0.077521198	0.084998184	0.094420871	0.104439995	0.120180948	0.125081702	0.119491626	0.108043543	0.093431791	0.076930061	0.060025905	0.050900002
1.275667777	0.015824648	0.024190558	0.047849182	0.062987134	0.072144609	0.077317195	0.084819841	0.09415285	0.104237173	0.120022937	0.124928975	0.119411745	0.107986854	0.093313574	0.076898091	0.059977973	0.050911011
1.274943842	0.015860769	0.024227991	0.047957664	0.063077014	0.072214635	0.077324432	0.084886248	0.094164627	0.104307427	0.12013192	0.125062196	0.119609451	0.108170868	0.093508647	0.077074843	0.06012706	0.051036406
1.274220728	0.01583837	0.024186948	0.047963559	0.063036727	0.072125541	0.077205463	0.084813691	0.094008678	0.104206644	0.120045821	0.125015484	0.119647631	0.108171728	0.093536009	0.077122537	0.060130217	0.051074914
1.273498594	0.015758965	0.024084889	0.047869652	0.062881783	0.071924709	0.076982819	0.084623264	0.093740924	0.103915692	0.119760272	0.124841499	0.119510048	0.108009178	0.093449609	0.077024414	0.060033333	0.051009423
1.272777357	0.015742666	0.024054425	0.047792146	0.062752385	0.071784702	0.076801903	0.084451107	0.093477122	0.103631375	0.119483998	0.124643775	0.119379489	0.107860413	0.093410745	0.076985612	0.059956669	0.050967939
1.272057017	0.015748195	0.024053821	0.047738846	0.06266873	0.071632884	0.076669783	0.084267414	0.093322417	0.103402975	0.119275781	0.124560363	0.119284332	0.107785065	0.093407564	0.076955393	0.059949918	0.050970225
1.271337491	0.015676331	0.023990842	0.047619584	0.062528065	0.071441745	0.07648503	0.084020616	0.093074529	0.103116492	0.119012852	0.124407649	0.119112514	0.107693833	0.093313225	0.07687398	0.059859253	0.050917935
1.270618859	0.015702956	0.024001728	0.047580699	0.062503501	0.071391891	0.076394659	0.083861823	0.092928686	0.102958887	0.118877415	0.124349857	0.119061329	0.107718008	0.09333525	0.076871314	0.059863825	0.05095403
1.269901118	0.015715244	0.024013359	0.047526308	0.062449783	0.071325501	0.076296533	0.083758134	0.092790958	0.102856369	0.118789457	0.124346121	0.119076574	0.107772234	0.093353614	0.076913787	0.059889013	0.051029099
1.269184266	0.015679397	0.023965484	0.047489224	0.062368693	0.071217729	0.076182446	0.083649794	0.092641606	0.102759392	0.118701831	0.124321548	0.119088386	0.10780057	0.093340777	0.076918081	0.059912971	0.05104897
1.268468224	0.015700921	0.023937207	0.047475966	0.062316334	0.071177314	0.076131652	0.083589319	0.092526803	0.102674488	0.118709341	0.124291573	0.119135242	0.107884614	0.093416427	0.076960565	0.059928186	0.051108211
1.267753068	0.015714851	0.023893421	0.047445351	0.062301632	0.071170598	0.076081981	0.083545398	0.092452627	0.102643921	0.118714425	0.124289329	0.119253508	0.107995889	0.093518096	0.077027835	0.060003853	0.051161112
1.267038797	0.015702235	0.023830118	0.047390127	0.06225003	0.071078691	0.076012079	0.083448539	0.0923483	0.102530097	0.118602913	0.124242741	0.119272624	0.107989968	0.093533829	0.07704778	0.060020677	0.051167353
1.266325409	0.015692448	0.023776407	0.04731265	0.062237897	0.070999179	0.07590695	0.083294136	0.092218356	0.102388333	0.118483205	0.124115393	0.119251442	0.107975224	0.09352442	0.077050257	0.060034582	0.051152118
1.265612824	0.015644585	0.023732837	0.047225895	0.062211169	0.070895899	0.075799574	0.083127167	0.092065504	0.102197141	0.118330351	0.123998788	0.119232287	0.107952543	0.093524488	0.077029724	0.060017316	0.051137199
1.264901198	0.015574409	0.023680668	0.047109944	0.062097779	0.070738377	0.075592287	0.082904469	0.091831974	0.10194859	0.118025773	0.123781375	0.119101372	0.10783115	0.093444514	0.076938522	0.06000027	0.051059391
1.264190294	0.015560156	0.023629414	0.047011774	0.0619371	0.070552897	0.075426322	0.082685053	0.091585656	0.101657404	0.117773066	0.123589595	0.11896097	0.107699272	0.093333805	0.076859201	0.05998564	0.051047546
1.263480345	0.015519634	0.023596909	0.04690146	0.061813015	0.070411976	0.075243573	0.082499034	0.091345116	0.101406318	0.117572315	0.123409613	0.118825967	0.107665043	0.093248822	0.076852879	0.05995384	0.051040497
1.262771271	0.015482512	0.023597635	0.046867995	0.061721587	0.070314019	0.075120109	0.082337849	0.091139977	0.101134591	0.117379822	0.123255954	0.118701783	0.107565435	0.093221038	0.076839849	0.059940746	0.051026644
1.262063072	0.015502615	0.023598405	0.046832161	0.061611216	0.070234522	0.074983176	0.08219267	0.09098712	0.10093079	0.117192281	0.123141232	0.118621483	0.107521931	0.093208146	0.076826125	0.059990369	0.051020595
1.261355666	0.015482509	0.023502684	0.046729442	0.06146392	0.070082075	0.074802042	0.081942737	0.090746704	0.100657548	0.116941174	0.122947217	0.118477837	0.107383808	0.093099556	0.076757803	0.059931575	0.051000359
1.260649131	0.015444862	0.023482576	0.046661783	0.061399061	0.069976856	0.074698157	0.081794073	0.090636512	0.100497555	0.116775323	0.122863759	0.118430205	0.107362638	0.093099094	0.076769572	0.059949345	0.05099799
1.259943465	0.01541208	0.023442135	0.04657182	0.061304019	0.069838967	0.074549504	0.0816108	0.090464915	0.10026258	0.116537616	0.122716335	0.118338824	0.107240567	0.093051508	0.076725134	0.059937085	0.05095008
1.259238589	0.015422332	0.023380804	0.046448824	0.061171034	0.069669758	0.074382393	0.081472346	0.090265763	0.100076437	0.116340355	0.122594312	0.118297805	0.107231366	0.09298909	0.076706775	0.059907984	0.050935292
1.258534657	0.015368275	0.023268604	0.046288298	0.060972074	0.06942868	0.074148487	0.08113306	0.089908897	0.099728655	0.115945146	0.122253761	0.117992738	0.106973631	0.092772439	0.076559499	0.0597766	0.050867178
1.257831512	0.015402671	0.023315041	0.046284547	0.06094734	0.069374505	0.074137821	0.081063055	0.089794345	0.099612154	0.115838393	0.122212371	0.117992787	0.106998644	0.092833679	0.07662235	0.059834046	0.050962059
1.25712923	0.015443219	0.023311252	0.046233591	0.060901792	0.069295773	0.074048628	0.080937606	0.089636437	0.099425847	0.115716327	0.122155607	0.117980265	0.106973628	0.092833908	0.076636959	0.059842348	0.050996823
1.256427809	0.015476219	0.023288719	0.046188638	0.060807226	0.069203929	0.07392315	0.080796341	0.089484618	0.099270171	0.115587813	0.12206439	0.117943738	0.106946053	0.092817109	0.076629004	0.059848009	0.051039035
1.255727248	0.015409207	0.023193906	0.046105574	0.060687915	0.069063614	0.073752432	0.080548618	0.089247672	0.099002617	0.115320586	0.121881485	0.117768935	0.106808744	0.092709219	0.076542349	0.059810945	0.051025256
1.255027545	0.015426614	0.023228198	0.046095153	0.060723854	0.069053033	0.073768266	0.080545223	0.08921562	0.098985973	0.115372172	0.121970712	0.117896721	0.106959157	0.092821981	0.076640376	0.059912432	0.051118519
1.254328545	0.015381715	0.023175521	0.046014117	0.060690017	0.06897084	0.073669401	0.080412283	0.089091599	0.098837679	0.115306359	0.121906641	0.117927079	0.107014477	0.092821193	0.076669412	0.059941116	0.051097332
1.253630554	0.015333233	0.023128611	0.045958696	0.060621097	0.068907865	0.07354746	0.080302098	0.088945544	0.098687427	0.115153929	0.121813301	0.117870863	0.107017217	0.092800795	0.076693293	0.059951989	0.051094934
1.252933263	0.015225769	0.023066358	0.045887056	0.060552086	0.068794464	0.073441308	0.08014197	0.088763201	0.098505943	0.114975997	0.121676845	0.11781276	0.107011022	0.092771145	0.076662731	0.059944334	0.051086233
1.252236901	0.015181236	0.023045442	0.045775996	0.060454932	0.068719693	0.073313794	0.079990998	0.08861003	0.098348948	0.114845728	0.121561787	0.117750138	0.106987985	0.092777286	0.076655145	0.05994196	0.051112202
1.251541313	0.015100226	0.022917227	0.045645669	0.060298781	0.068578091	0.073092169	0.079770454	0.088346812	0.098046209	0.114576688	0.121324447	0.117560622	0.106869485	0.092682576	0.076608275	0.059845597	0.051059784
1.250846651	0.015090409	0.022857468	0.04554047	0.060176922	0.068430489	0.072904867	0.079572482	0.088123393	0.097799951	0.114291843	0.121143294	0.11740345	0.106743551	0.092587707	0.076576201	0.059793042	0.051019333
1.25015276	0.015062592	0.022807301	0.045415439	0.060040548	0.068257666	0.072703719	0.079367107	0.087879288	0.097526497	0.114015325	0.120899746	0.117255821	0.106642175	0.092501931	0.076506882	0.05973331	0.050988778
1.249459639	0.015088847	0.02277676	0.045318895	0.05991993	0.068157865	0.072532564	0.079217166	0.087696051	0.097291934	0.113782015	0.120756556	0.117149036	0.106587244	0.092470914	0.076518934	0.059729299	0.051005755
1.248767362	0.015126518	0.022766048	0.04531417	0.05988737	0.06807053	0.072479732	0.079116782	0.087599829	0.097114674	0.113592373	0.120681397	0.11710271	0.106559445	0.092478984	0.076576319	0.059773101	0.051056238
1.248076005	0.015151048	0.022806333	0.045277443	0.059830663	0.06796275	0.072339903	0.078994472	0.087500589	0.096959807	0.113379584	0.120603593	0.117072135	0.106534831	0.092495673	0.076607777	0.059815567	0.051109685
1.247385337	0.015130059	0.022779179	0.045238841	0.059741538	0.067892943	0.07223915	0.078888717	0.087364204	0.096782163	0.113203095	0.120492107	0.116994909	0.106487693	0.092506446	0.076622371	0.059833641	0.051159549
1.246695739	0.015119838	0.022694792	0.045155017	0.059581111	0.067738701	0.072088939	0.078644746	0.087098841	0.096527525	0.112905963	0.12028097	0.116811163	0.106305668	0.092414338	0.076573932	0.059789771	0.051129027
1.24600675	0.015070972	0.022626574	0.045062747	0.05940636	0.067541766	0.071908024	0.078413396	0.086817358	0.096242499	0.112625634	0.120039095	0.11659771	0.106115797	0.092307903	0.076507708	0.059737929	0.051091405
1.245318675	0.015069072	0.022636054	0.045001496	0.059320287	0.067465579	0.071771504	0.078290825	0.086607008	0.096077171	0.112479724	0.119885018	0.116524738	0.106104462	0.092300179	0.076506309	0.05974753	0.051065115
1.244631283	0.015039532	0.022564242	0.04488865	0.059251498	0.067338429	0.071653997	0.078126102	0.08637552	0.095855147	0.11230116	0.119706085	0.116418364	0.106027897	0.092260427	0.076462583	0.059739655	0.05104802
1.243944955	0.014977391	0.022509745	0.044783028	0.059117441	0.067161564	0.071471765	0.077905865	0.086149886	0.095641373	0.11207349	0.119502126	0.116277075	0.105982659	0.092181365	0.076390251	0.059693248	0.050996008
1.243259154	0.014951111	0.02254433	0.044746209	0.059083969	0.067116706	0.071411136	0.077863988	0.086124632	0.095596517	0.112022008	0.119468291	0.116331303	0.106077991	0.092259972	0.076403058	0.059777559	0.051076756
1.242574489	0.014953977	0.022559347	0.04470526	0.059069577	0.067096493	0.071382746	0.077800878	0.086098875	0.095511683	0.111941319	0.119464366	0.116382687	0.106142525	0.092298006	0.076420952	0.059830424	0.051111421
1.241890351	0.01486026	0.022483562	0.044592877	0.058952496	0.066936395	0.071260938	0.077621701	0.085918596	0.095295963	0.111720051	0.119314488	0.116286664	0.106059073	0.092264705	0.076352148	0.059793351	0.051099844
1.241207192	0.014836617	0.022465466	0.044541209	0.058858339	0.066831237	0.071160399	0.077510841	0.085796893	0.095184439	0.111561869	0.119236026	0.116250746	0.106079633	0.092236429	0.076364372	0.059803341	0.051105628
1.240524785	0.014820165	0.022428048	0.044430262	0.058794135	0.066719406	0.071017851	0.077368517	0.085612929	0.094977589	0.111347411	0.119042962	0.116151303	0.106010941	0.092182507	0.076320773	0.05979374	0.051108551
1.239843279	0.014803661	0.022355126	0.044280734	0.058625913	0.066530483	0.070770878	0.077095037	0.085292916	0.094583944	0.110991757	0.11872969	0.115876552	0.105813887	0.091987647	0.076226404	0.059687576	0.050997461
1.239162446	0.01480909	0.022294246	0.044166751	0.058526092	0.066399063	0.07058614	0.07691481	0.085062866	0.094324527	0.110745621	0.118500293	0.115737026	0.1057163	0.091935233	0.076178668	0.059648191	0.050944982
1.238482511	0.014833993	0.022265198	0.044107327	0.058451289	0.066284922	0.070412398	0.076741783	0.084874971	0.094075388	0.110501901	0.11828541	0.115588183	0.10562259	0.091826809	0.076130994	0.059663743	0.05094324
1.237803322	0.014795421	0.022207617	0.04399737	0.058328466	0.066170381	0.070245573	0.076530354	0.084634969	0.093769478	0.110212048	0.118028022	0.115421755	0.10545256	0.091752417	0.076054536	0.059603902	0.050923038
1.237125028	0.014781783	0.02218338	0.04392885	0.058221373	0.066065913	0.07013787	0.07639883	0.084472085	0.093561452	0.11002946	0.117904057	0.115335889	0.105368525	0.091754015	0.076042392	0.05957845	0.050947497
1.236447402	0.014741786	0.022127235	0.043896999	0.058186923	0.065989706	0.070054109	0.076307669	0.084355919	0.093425294	0.109872936	0.117814675	0.115290646	0.105351701	0.091783076	0.076040014	0.059567202	0.051007692
1.235770744	0.014732411	0.022132913	0.043835244	0.058107404	0.065918941	0.069980938	0.076184588	0.084188195	0.09325382	0.109673678	0.117678685	0.115178128	0.105324007	0.091793442	0.076069073	0.059595224	0.051080139
1.23509475	0.014732302	0.022085636	0.043711991	0.057969321	0.065792316	0.069854271	0.076011351	0.083989178	0.093043704	0.109425122	0.117516501	0.115074051	0.105244767	0.091770487	0.076097882	0.059567887	0.051060531
1.234419646	0.014770192	0.022082194	0.043694458	0.057855391	0.065757503	0.069768985	0.07591947	0.083890508	0.092926249	0.109280304	0.117411216	0.115023231	0.105235617	0.091760208	0.076169092	0.059638108	0.051090926
1.233745204	0.014802392	0.022061414	0.043610395	0.057722079	0.065628276	0.069599136	0.075741374	0.083691965	0.092714067	0.109011482	0.117185497	0.114850416	0.105134934	0.091684072	0.076139477	0.059633487	0.051058472
1.233071723	0.014787185	0.022043041	0.043504522	0.057580144	0.065511026	0.069440077	0.075593348	0.083505124	0.092525097	0.108786214	0.116979964	0.114692239	0.105028903	0.091639971	0.076144013	0.059652626	0.051036162
1.232398903	0.014703647	0.02193534	0.043389325	0.057417789	0.065279708	0.069189299	0.075358186	0.083225124	0.092256294	0.108455724	0.116693309	0.114436347	0.104852238	0.091448956	0.076030326	0.059572736	0.050964873
1.231726966	0.014654194	0.021893698	0.043293133	0.05732219	0.065143381	0.069033982	0.075229527	0.083034497	0.092058685	0.108223671	0.116474825	0.114291617	0.104751559	0.091350503	0.075973661	0.05955709	0.050976527
1.231055761	0.014575083	0.02184225	0.043163056	0.057203494	0.064941951	0.06888094	0.075049165	0.082796274	0.091817409	0.107949998	0.116238991	0.114083814	0.104637281	0.091254547	0.075863684	0.059525691	0.050969247
1.23038551	0.014512506	0.021783473	0.043070606	0.057107313	0.064835228	0.068761197	0.074897432	0.082586357	0.091614573	0.107741422	0.116055021	0.113945769	0.104565257	0.091178108	0.075836299	0.059529909	0.050960701
1.229715766	0.014480433	0.021721608	0.042985178	0.057029847	0.064705475	0.068643087	0.074709424	0.082379264	0.091398262	0.107511005	0.115824457	0.113803718	0.104458892	0.091101316	0.075811249	0.059509701	0.050990144
1.229047048	0.014478167	0.02172022	0.042910058	0.056957621	0.064639271	0.068592998	0.074584857	0.08225109	0.091247954	0.107355658	0.115677034	0.113762578	0.104392801	0.091117682	0.075830966	0.059550846	0.051033953
1.228378983	0.014440016	0.021656217	0.04278256	0.056791041	0.064490467	0.068419477	0.074387716	0.082009662	0.091003896	0.107088131	0.115453501	0.113593442	0.104266236	0.091017648	0.075796761	0.059505867	0.051004219
1.227711792	0.014412093	0.021581305	0.042682271	0.0566719	0.064351921	0.068273139	0.074210163	0.081825679	0.09079381	0.106870215	0.115270793	0.113476842	0.104189147	0.090992335	0.075797554	0.059474773	0.050989045
1.227045325	0.014386411	0.021507272	0.042595944	0.056521176	0.064189023	0.068115923	0.073989485	0.081623725	0.090570696	0.106586878	0.115048297	0.113308588	0.104068478	0.090909512	0.075761484	0.059450171	0.051017015
1.226379656	0.014344464	0.021455467	0.042467607	0.056323214	0.063980745	0.067898458	0.073709888	0.081365525	0.090245235	0.106259404	0.114767478	0.113049038	0.103889433	0.090754564	0.075639123	0.059386678	0.05095456
1.225714708	0.014307284	0.021381541	0.042371874	0.056184891	0.06381296	0.067722921	0.073536537	0.081162354	0.089976659	0.106029916	0.114528923	0.112873939	0.103772518	0.090654665	0.075592213	0.059335048	0.050921631
1.225050703	0.014321275	0.021368408	0.042343932	0.056140052	0.063740218	0.067663268	0.073420353	0.081073164	0.089827517	0.10587594	0.11440385	0.112767904	0.103732222	0.090708928	0.075597624	0.059392466	0.050957148
1.224387343	0.01434846	0.021381233	0.042281322	0.056088989	0.06367243	0.067523525	0.07328888	0.080901608	0.089630531	0.105680771	0.114197822	0.112626083	0.10364795	0.090667321	0.075594457	0.059416196	0.050962404
1.223724848	0.014327347	0.021345699	0.042131039	0.05595959	0.063499945	0.067297729	0.073084054	0.080637438	0.089293476	0.105321113	0.113828125	0.112335942	0.103384441	0.090519162	0.075473343	0.059334042	0.05086447
1.223062996	0.014349798	0.021339001	0.042063928	0.055922106	0.063466802	0.067236558	0.073033173	0.080531351	0.089177545	0.105120723	0.113734575	0.112299872	0.103349435	0.090516177	0.075512372	0.059368655	0.050912168
1.222402154	0.014329374	0.021312917	0.041953166	0.055811488	0.063353371	0.067086264	0.072860071	0.08034458	0.088977999	0.104840728	0.113499381	0.112112345	0.103259705	0.090437117	0.075470259	0.05935915	0.05091671
1.221741805	0.014318637	0.021301984	0.041872508	0.055684832	0.063257865	0.066950283	0.072691215	0.080153007	0.088783566	0.104596271	0.113280302	0.111980311	0.103174607	0.09036035	0.075427744	0.0593243	0.050916212
1.22108239	0.014281071	0.021238301	0.041785636	0.055555206	0.063117789	0.066822924	0.072559802	0.0799864	0.088571607	0.104365237	0.113074229	0.111876876	0.103036847	0.090274198	0.075383965	0.059273882	0.0509315
1.220423686	0.01423539	0.021215154	0.041719469	0.055472982	0.063012342	0.066778169	0.072481001	0.079883965	0.088414406	0.104262765	0.112987022	0.11186095	0.103071854	0.090273322	0.075393166	0.059318261	0.050978487
1.219765839	0.014191877	0.021175588	0.041668678	0.055364531	0.062829896	0.066657569	0.072340791	0.07970206	0.088214994	0.104053178	0.112767948	0.111721115	0.102999354	0.090221335	0.075318266	0.059317708	0.050956398
1.2191087	0.014212606	0.021161728	0.04163503	0.055268854	0.062723543	0.06655431	0.07222055	0.079547555	0.08805812	0.103888843	0.112618238	0.111624573	0.1029076	0.090203587	0.075304775	0.059317663	0.050973342
1.218452343	0.01417057	0.021077491	0.041521652	0.055133054	0.06253574	0.066373195	0.072048964	0.079308206	0.087792381	0.103652683	0.112356546	0.111404762	0.10271645	0.090078387	0.075218122	0.059247062	0.050942442
1.217796691	0.014158686	0.021052159	0.041408962	0.055016197	0.062400503	0.066202319	0.071850989	0.079123346	0.087583	0.10339707	0.112138367	0.111177934	0.102611332	0.089950653	0.075135964	0.059236092	0.050921089
1.217141818	0.014172128	0.02101609	0.041347692	0.054980256	0.062336465	0.066092563	0.071734217	0.078994367	0.087477978	0.103220653	0.111984806	0.111061554	0.102511154	0.089895067	0.075133947	0.059245212	0.050965677
1.216487722	0.014158831	0.020959205	0.041235968	0.054864367	0.062242884	0.06597785	0.071592506	0.078847343	0.087283394	0.103042417	0.111763309	0.110897156	0.102392348	0.089856041	0.07511216	0.059214751	0.050980379
1.215834546	0.014130935	0.020919276	0.041126837	0.054760438	0.062111548	0.065845577	0.07146009	0.078673973	0.087082477	0.10282657	0.111571506	0.110774293	0.102296652	0.089788571	0.075042378	0.059214805	0.050955187
1.215181854	0.014107262	0.020840562	0.041006326	0.054612089	0.061936889	0.065649158	0.07123907	0.07843642	0.086819186	0.102496988	0.111283579	0.110535919	0.102141155	0.08963734	0.07492598	0.059176136	0.050918095
1.214530152	0.014076908	0.020739627	0.040898258	0.054470983	0.061765816	0.065505857	0.071063376	0.078227556	0.086581788	0.102209074	0.111039497	0.110328911	0.101988648	0.08955473	0.074831414	0.059120031	0.050914986
1.213879077	0.014034511	0.020702251	0.040818303	0.054325331	0.061623508	0.065350208	0.070907612	0.078047962	0.08637567	0.101967628	0.110828942	0.110149027	0.101892451	0.089507489	0.074800591	0.059100862	0.05090485
1.213228771	0.013998914	0.020680468	0.040715371	0.054225858	0.061510705	0.065206149	0.070779121	0.077868295	0.086183816	0.101701602	0.110614991	0.109997258	0.101797631	0.089409612	0.07477194	0.059097176	0.050867722
1.212579162	0.013940834	0.020630623	0.040571413	0.054087601	0.061363317	0.06502774	0.070602433	0.077660424	0.085942469	0.101438659	0.110345338	0.109759612	0.101636161	0.089281914	0.074733351	0.059024007	0.050822542
1.211930465	0.013929694	0.020667646	0.040540761	0.054041933	0.061342329	0.06500113	0.070562963	0.077601992	0.085856765	0.101338076	0.110257571	0.109713269	0.101662831	0.0893394	0.074841558	0.059081051	0.050903019
1.211282462	0.0139294	0.020669251	0.040504286	0.053948793	0.061294971	0.064935189	0.070438234	0.07744247	0.085714892	0.101187531	0.110083396	0.109592735	0.101611606	0.089345304	0.074887078	0.059116321	0.050900967
1.210635152	0.013939915	0.020621691	0.04042315	0.053813284	0.061205616	0.06482795	0.070281344	0.077226767	0.085483251	0.10094008	0.109848402	0.109414869	0.101501077	0.089272669	0.074880094	0.05909184	0.050877067
1.209988677	0.013934846	0.020565346	0.040322269	0.05362302	0.061041591	0.064639671	0.070053984	0.076975093	0.085172846	0.100625112	0.1095201	0.10912284	0.101291467	0.089116737	0.074802312	0.059012602	0.050844518
1.209342892	0.013949147	0.020525384	0.040277061	0.053507382	0.060954669	0.064521861	0.069914639	0.076827155	0.084940524	0.1003445	0.109285039	0.108942734	0.101172756	0.089033106	0.074763747	0.059034512	0.050862606
1.208697796	0.013955051	0.020436837	0.040200709	0.053387212	0.060809728	0.064375545	0.06975274	0.076640377	0.08470447	0.100053	0.109037075	0.108796837	0.101012205	0.088926061	0.074673665	0.059008088	0.050831805
1.208053675	0.013907107	0.020406843	0.04011519	0.053241481	0.060675941	0.064235832	0.069620697	0.076497679	0.08448987	0.099815478	0.108801852	0.108636241	0.100900674	0.088816789	0.074622295	0.058977473	0.050835892
1.207409954	0.013849446	0.020354777	0.040017452	0.053090745	0.060503492	0.06406732	0.069440876	0.076311471	0.084270028	0.099569247	0.108571815	0.108424349	0.100735588	0.088701478	0.074512473	0.058943322	0.050827766
1.206767204	0.013812112	0.020323847	0.039951293	0.053016732	0.060392383	0.06395066	0.069341587	0.076161235	0.08413293	0.099409669	0.10842788	0.108336124	0.100648013	0.088653164	0.074447448	0.058940554	0.050827223
1.206125139	0.013775873	0.020280895	0.039854954	0.052890488	0.060234788	0.06380567	0.069208728	0.075938252	0.083927828	0.099157754	0.108198141	0.108162729	0.100503919	0.088565199	0.074389315	0.058872756	0.050828891
1.2054839	0.013725985	0.020262975	0.03973391	0.052737747	0.060070523	0.063643904	0.069022319	0.075726501	0.083708171	0.098919134	0.107926973	0.107934301	0.100323138	0.08845137	0.074310993	0.058816717	0.050776345
1.204843199	0.013703135	0.02023582	0.039606541	0.052577739	0.059910469	0.063484872	0.0688476	0.075524109	0.083444242	0.098618483	0.10766188	0.10772464	0.10013119	0.088337687	0.074225722	0.05878906	0.050743448
1.204203464	0.01369755	0.02022376	0.039499893	0.052449687	0.059795752	0.063358479	0.068715876	0.075364032	0.083249072	0.09836284	0.107418569	0.107554233	0.100030524	0.088263672	0.074196401	0.058768381	0.050714789
1.203564409	0.013678609	0.020175551	0.039381391	0.052308997	0.059654795	0.063197225	0.068535762	0.075184798	0.083038607	0.098095915	0.107176212	0.107322296	0.099889907	0.088170719	0.07416659	0.058741215	0.050701779
1.202926031	0.013644109	0.020124645	0.039261331	0.052150892	0.059505205	0.063016505	0.068344054	0.074980612	0.082804171	0.097805663	0.10687762	0.107057943	0.099702925	0.088013886	0.07407027	0.058711361	0.050658054
1.202288473	0.013608764	0.020076105	0.039171239	0.05202299	0.059387657	0.062845591	0.068204514	0.074794922	0.082574105	0.097528024	0.106623047	0.106802064	0.099571154	0.087880071	0.07399905	0.058666948	0.050639948
1.20165159	0.013612071	0.020007359	0.039063784	0.051882098	0.059235162	0.06265985	0.068025731	0.074560741	0.08234314	0.097224537	0.106307149	0.10651091	0.099369139	0.087732676	0.073893144	0.058609909	0.050589438
1.201015381	0.013593035	0.019945945	0.038966567	0.051709095	0.059074829	0.062471459	0.06781955	0.074340805	0.082085228	0.096917787	0.105979971	0.106204312	0.099098052	0.087558143	0.073764237	0.058544988	0.050560727
1.200379987	0.013561354	0.019925647	0.038903192	0.051592294	0.058994013	0.062380357	0.067690546	0.074195245	0.081923511	0.096713094	0.105782617	0.10609415	0.098991947	0.087518755	0.073752051	0.058540078	0.05059144
1.199745124	0.013549536	0.019898356	0.03882435	0.051488664	0.058898061	0.062260146	0.067508654	0.074052457	0.081779797	0.096523422	0.105593906	0.105936343	0.098895997	0.087502801	0.07372059	0.058541011	0.050560547
1.199111357	0.013543903	0.019857281	0.038729637	0.051392645	0.058773637	0.062144415	0.067364405	0.073922253	0.081618018	0.096329967	0.105386183	0.105773086	0.098777383	0.087436576	0.073680447	0.058553153	0.050557987
1.198478117	0.013527432	0.01983786	0.038685394	0.051359653	0.058666939	0.06208506	0.067295588	0.073835149	0.081509816	0.096188264	0.105234246	0.10566859	0.098720801	0.087410855	0.073713276	0.058557956	0.050614373
1.197845687	0.01356373	0.01981726	0.038637629	0.051357564	0.058582357	0.062054442	0.067231264	0.073762908	0.08140269	0.096085069	0.105124831	0.105642884	0.098704332	0.087424263	0.07377313	0.058622295	0.050677817
1.197213783	0.013526933	0.019687465	0.038431575	0.051130329	0.058279209	0.061758198	0.066915214	0.073403924	0.08096427	0.095623051	0.104592249	0.105138961	0.098309748	0.087084328	0.073519896	0.058449687	0.050530576
1.196582687	0.013481277	0.019616505	0.038310463	0.051009097	0.058098473	0.061652283	0.066779582	0.073230505	0.08076877	0.095398613	0.104302184	0.104937381	0.098133345	0.086959238	0.073458218	0.058395007	0.05054211
1.195952396	0.013449921	0.01955234	0.038192965	0.050859299	0.057911675	0.061519414	0.06660051	0.073012574	0.080533989	0.095111389	0.103984667	0.104684209	0.097916236	0.086816684	0.073376694	0.058341022	0.050489306
1.195322769	0.013431075	0.019532484	0.038124954	0.050728891	0.057803836	0.061369574	0.066443888	0.072837259	0.080336008	0.094882374	0.103755727	0.104499678	0.097752753	0.086701908	0.073303568	0.05830459	0.050475452
1.194693664	0.013417839	0.019562446	0.038096961	0.050646584	0.057743767	0.061271615	0.066364021	0.072711889	0.080241024	0.094727052	0.10359365	0.104377991	0.097721936	0.086667607	0.073298125	0.058311748	0.050510317
1.194065782	0.013454904	0.019641476	0.038170965	0.050668279	0.057779583	0.061331298	0.066424042	0.072744264	0.080332486	0.094763141	0.103665343	0.104461453	0.097878767	0.086816015	0.073459212	0.05848965	0.050647204
1.193438139	0.013491499	0.019654023	0.03815609	0.050591574	0.057724976	0.061228436	0.066341302	0.072637992	0.080192539	0.094585302	0.103563531	0.104353183	0.097831431	0.086781041	0.073484796	0.05851921	0.050667571
1.192811436	0.013508467	0.019666055	0.038102041	0.050497065	0.05763444	0.061096308	0.066234934	0.072500803	0.080054894	0.094389388	0.103392941	0.104227954	0.097731749	0.086721508	0.073462854	0.058511432	0.050732026
1.192185391	0.013475198	0.019622894	0.03797829	0.050373208	0.057522742	0.060988621	0.066118067	0.072316785	0.079849391	0.0941698	0.103167272	0.104063142	0.09762632	0.086620537	0.073421001	0.058494964	0.050713372
1.191560142	0.013413437	0.019534055	0.037817273	0.050188176	0.057324106	0.060781411	0.065896058	0.072080669	0.07952213	0.093827934	0.102813818	0.103744894	0.097354691	0.086414329	0.073271155	0.058392524	0.050629253
1.190935409	0.013389577	0.01946462	0.037674164	0.050060127	0.05720284	0.060610921	0.065717246	0.071909945	0.079274031	0.093533971	0.102512034	0.10352177	0.097121536	0.086263132	0.073185571	0.058323393	0.050623721
1.19031161	0.013361095	0.019455495	0.03759822	0.049967748	0.057103619	0.060524949	0.065591367	0.071753463	0.07910953	0.093318306	0.102285798	0.103354125	0.096963802	0.086172183	0.073111455	0.058325381	0.050643177
1.189688464	0.013308502	0.019391792	0.037497782	0.049840416	0.056996849	0.060403619	0.065436674	0.071589871	0.078901199	0.093086175	0.102047818	0.103143681	0.096798164	0.086057477	0.073053588	0.058302378	0.050599567
1.189066109	0.013294314	0.019336758	0.037413116	0.049699881	0.056837368	0.060241326	0.065245592	0.071421688	0.078699356	0.092820203	0.101778192	0.102864022	0.096612726	0.085950418	0.072973128	0.058293932	0.050585598
1.188444127	0.013273873	0.019322654	0.0373665	0.049620765	0.056730248	0.060153	0.065129999	0.071296123	0.078560223	0.092611454	0.101622245	0.102716417	0.096487451	0.085890385	0.072963371	0.058314119	0.050608747
1.187823074	0.013246501	0.019293736	0.037305336	0.04953041	0.056612812	0.060053318	0.065043602	0.07116151	0.078434292	0.092418092	0.101460983	0.102596367	0.096407964	0.085853578	0.072914673	0.058284533	0.050593417
1.187202807	0.013220595	0.019192106	0.037190579	0.049357354	0.056428124	0.059865732	0.064881186	0.070935599	0.078170066	0.09211476	0.101120157	0.102305109	0.096196218	0.085662281	0.072800468	0.058166764	0.050524463
1.186583188	0.013232884	0.019190241	0.037136392	0.049223045	0.056312529	0.059750375	0.06477436	0.070794507	0.078010353	0.091896022	0.100902032	0.102126846	0.096080375	0.085575506	0.07272922	0.058148313	0.05055439
1.185964216	0.013211259	0.019159724	0.037066031	0.04913957	0.0561913	0.059623695	0.064662344	0.070664608	0.077833045	0.091676857	0.100697569	0.101955549	0.095909861	0.085469531	0.072673403	0.058111247	0.050528345
1.185346027	0.013184327	0.019090173	0.036967836	0.048965441	0.056023264	0.059451587	0.064480317	0.070449071	0.077611457	0.09140759	0.100379051	0.101664252	0.095695722	0.085315526	0.072565125	0.058030435	0.050470436
1.184728483	0.013176641	0.01906084	0.036916602	0.048845942	0.055887593	0.059338843	0.064343105	0.070286279	0.077405473	0.09120103	0.10012868	0.101394758	0.095514953	0.085214166	0.072503729	0.05804376	0.050458194
1.184111581	0.013189234	0.019069974	0.036897958	0.048776339	0.055815326	0.059257848	0.064238224	0.070214777	0.077280943	0.09107735	0.099984568	0.101252814	0.095414696	0.085205521	0.072484473	0.058086275	0.050521534
1.183495322	0.013159323	0.019050147	0.036856633	0.048735522	0.055741077	0.059211236	0.064166884	0.070108307	0.077157746	0.090948001	0.099831132	0.101116022	0.095348592	0.085190585	0.07251337	0.058090817	0.050531766
1.182879979	0.01316411	0.019038556	0.036781811	0.048610746	0.055631664	0.059123236	0.064002746	0.069951569	0.076988303	0.090773464	0.099597806	0.100914777	0.095202024	0.085108396	0.072461361	0.058066177	0.050528063
1.182265276	0.013194489	0.019061301	0.036750249	0.048564323	0.055607482	0.059115784	0.063936522	0.069877924	0.076880632	0.0906388	0.099467743	0.100836808	0.095164479	0.08508746	0.072477041	0.058106567	0.050584351
1.181651211	0.013257561	0.019128195	0.036596956	0.048210217	0.055248393	0.05872481	0.063675072	0.069545197	0.076560303	0.090161202	0.098972393	0.10044628	0.094784463	0.084991477	0.07261547	0.058312857	0.05086919
1.181037784	0.013342149	0.019204058	0.036462914	0.047817492	0.054813182	0.058302084	0.063282121	0.069084186	0.076096706	0.089466071	0.09821454	0.099766352	0.094330645	0.084974347	0.072843066	0.058713084	0.051313077
1.177421867	0.013377041	0.019228676	0.03616843	0.047193405	0.05407146	0.057527621	0.062524195	0.068305638	0.075190593	0.088300718	0.096871469	0.098597152	0.093353267	0.084541762	0.072753298	0.058988201	0.051740699
1.170252009	0.013514112	0.01929994	0.03585456	0.046482768	0.053252909	0.056702883	0.061750219	0.067316637	0.074163497	0.086802905	0.095194388	0.097151845	0.092216419	0.084074567	0.07272784	0.059390434	0.052287469
1.163169342	0.013565664	0.019297843	0.035491025	0.045555492	0.052143602	0.055618563	0.060714774	0.06616265	0.072791637	0.084961479	0.093144205	0.095255854	0.090748518	0.083309215	0.072585967	0.059695835	0.052810149
1.156171761	0.01357748	0.019202882	0.035081188	0.044721743	0.051162184	0.05470269	0.059625001	0.064960494	0.071358919	0.083069445	0.090948668	0.093220203	0.089255118	0.082334371	0.07216978	0.059776042	0.053124043
1.14925826	0.013652559	0.019180032	0.034642824	0.043774565	0.050056944	0.053647279	0.05849573	0.063636939	0.069803207	0.081073565	0.088632255	0.091116497	0.087515658	0.08108811	0.071533957	0.05967931	0.053306053
1.142427077	0.013753819	0.019188796	0.034341395	0.04301066	0.049082563	0.052736035	0.05754616	0.062480719	0.068450599	0.07925494	0.086600412	0.089121022	0.085962731	0.080015743	0.071107361	0.059720221	0.053530947
1.135676877	0.013907393	0.019358638	0.034239652	0.042279594	0.048084845	0.051785883	0.056549686	0.06143531	0.067125622	0.077512549	0.08459553	0.087162272	0.084398268	0.079029096	0.070824295	0.059996246	0.054188725
1.129006229	0.014128344	0.01953447	0.03407263	0.041545454	0.047176807	0.05081648	0.055570666	0.060271444	0.065855346	0.075805826	0.082557849	0.085155212	0.082777429	0.07806307	0.070504693	0.060387836	0.054856937
1.122413734	0.014390869	0.019745667	0.034077156	0.04092266	0.046279221	0.049916811	0.054625602	0.059229884	0.064614836	0.074176126	0.080647365	0.083322187	0.081188929	0.077121546	0.070217599	0.060754174	0.05556929
1.115898027	0.014504697	0.019810513	0.033901871	0.040214455	0.045253994	0.048869291	0.053527186	0.058057241	0.063260568	0.072433663	0.078640711	0.081290882	0.079519543	0.076040052	0.069862061	0.061025713	0.056145848
1.109457653	0.014683545	0.019924697	0.033790746	0.039515159	0.04432682	0.047892366	0.052492902	0.05694985	0.06199592	0.070793542	0.07671699	0.079416062	0.077977202	0.07505914	0.06954832	0.061401991	0.056881669
1.103091433	0.014697836	0.019800234	0.033441308	0.038749231	0.043366398	0.04684348	0.051301994	0.055627165	0.060571675	0.069066148	0.074774185	0.077456582	0.076318176	0.073838388	0.068910044	0.061352773	0.057043387
1.096797975	0.014695978	0.019685244	0.033048222	0.038028154	0.042342724	0.045830623	0.050153974	0.054414659	0.059176715	0.067415954	0.072887755	0.075663599	0.07473328	0.072665229	0.068349603	0.061268555	0.057276799
1.090576273	0.014632596	0.01953254	0.032587098	0.03727255	0.041355018	0.044739111	0.04898743	0.053112013	0.057741026	0.065775184	0.071104987	0.073835367	0.073234649	0.071563659	0.06779893	0.06126158	0.057533366
1.084425107	0.014583693	0.01940711	0.03220877	0.036619325	0.040512767	0.043822008	0.047935601	0.051940773	0.056461521	0.064256226	0.069479394	0.072243228	0.071889586	0.070628497	0.067349842	0.061315137	0.057844546
1.078343055	0.014558134	0.019208133	0.031729021	0.035886235	0.039634538	0.042888329	0.046804082	0.050707914	0.055134244	0.062736419	0.06781718	0.070639762	0.070547078	0.069654749	0.066879514	0.061317169	0.058069497
1.072329071	0.014504567	0.01908305	0.031288753	0.035235929	0.038835733	0.041985576	0.04580636	0.049641358	0.053876744	0.061330762	0.066324904	0.069189801	0.06936472	0.068842751	0.066555664	0.061405086	0.058442065
1.06638202	0.014488971	0.018915132	0.030813083	0.034621844	0.038134962	0.04114262	0.044827649	0.048558186	0.052686156	0.059960655	0.064941498	0.067842611	0.068306973	0.068150368	0.066178566	0.061537765	0.058778635
1.060501012	0.014459534	0.018738164	0.030291637	0.033993054	0.03739194	0.040319433	0.043843325	0.047496933	0.051562056	0.058634824	0.063555152	0.066548942	0.06724184	0.067403017	0.065800353	0.0615799	0.059008507
1.054684624	0.01443031	0.018537728	0.02973206	0.03340752	0.03675988	0.039560323	0.042960937	0.046534559	0.050460302	0.057425336	0.062322265	0.065401609	0.066348238	0.066789637	0.065554036	0.061797309	0.05942542
1.048932014	0.014392104	0.018353055	0.029223091	0.032875973	0.03617355	0.038853274	0.042169113	0.04560549	0.049425684	0.056270016	0.061185548	0.064348474	0.065536548	0.066291145	0.065325107	0.061958266	0.059814957
1.043241924	0.014304438	0.018059394	0.028569978	0.03228994	0.035551753	0.038153292	0.041345531	0.044692487	0.048480484	0.055195924	0.060069513	0.063366289	0.064757466	0.06574126	0.065072926	0.062130729	0.060122796
1.037613659	0.01422268	0.017816292	0.028009205	0.031768559	0.034991406	0.037546127	0.040623947	0.043873944	0.047573795	0.054192231	0.059078016	0.06246927	0.064063466	0.065305939	0.064969631	0.062304271	0.060491111
1.032046005	0.014153981	0.017616359	0.027495032	0.031313796	0.034574252	0.037036299	0.040011524	0.043179068	0.046804317	0.053324158	0.058221351	0.061740231	0.063544672	0.065011628	0.06494002	0.062593927	0.060964677
1.026537991	0.014095595	0.017404245	0.026967337	0.030839146	0.034107517	0.036521768	0.039403386	0.042507137	0.046088657	0.052490855	0.057401792	0.061033262	0.063005216	0.06472335	0.064870932	0.0627957	0.061348604
1.021088867	0.013998686	0.017179944	0.026404484	0.030378415	0.033684496	0.03603435	0.038818071	0.041899637	0.045408543	0.051730633	0.056659121	0.060417319	0.062517944	0.064426261	0.064867756	0.063042526	0.061762716
1.015697492	0.01395853	0.017009183	0.025953198	0.029995392	0.033331111	0.035638755	0.038364616	0.04137719	0.044815983	0.051056487	0.056020609	0.059888925	0.062162782	0.064282792	0.0649068	0.06330892	0.062221837
1.010362952	0.013869082	0.016803027	0.025479309	0.029599429	0.033000788	0.035250525	0.037910175	0.040884414	0.044261373	0.05044473	0.055406827	0.05942374	0.061866655	0.064102028	0.064949225	0.063643214	0.062705643
1.005084452	0.013834463	0.016618678	0.025017528	0.029253054	0.032706328	0.034922141	0.037516068	0.040466471	0.04380289	0.049913738	0.054891217	0.059001635	0.061583407	0.064010778	0.065077373	0.063995011	0.063179475
0.999861115	0.013791562	0.016465963	0.02464246	0.028991803	0.032513561	0.034669152	0.037187584	0.040111652	0.043406494	0.049438417	0.054453225	0.058680271	0.061417072	0.063950583	0.065260801	0.064379939	0.063695842
0.99469208	0.013752706	0.016312265	0.024272627	0.028726981	0.032298912	0.034441894	0.036902955	0.039809507	0.043038851	0.049004323	0.054060256	0.058367589	0.061271019	0.06395182	0.065435956	0.064775352	0.064222563
0.989576408	0.013731342	0.016201307	0.023967908	0.028541477	0.032182548	0.034296395	0.036719334	0.03960312	0.042794	0.048706094	0.053794456	0.058202472	0.061254671	0.064035873	0.065736893	0.065286236	0.064874699
0.984513467	0.01372832	0.016112515	0.023715273	0.028389758	0.032089374	0.034186717	0.036557765	0.039407809	0.042598146	0.048416155	0.053540966	0.058039474	0.061205134	0.064140218	0.066002338	0.065746056	0.065464484
0.979502353	0.013715442	0.016028448	0.023474633	0.028228304	0.03200697	0.034091204	0.036409737	0.039255151	0.042366605	0.048154892	0.053336703	0.057931516	0.061231654	0.064270379	0.066293338	0.066234334	0.066097257
0.974542274	0.013709751	0.015959626	0.02327651	0.028099544	0.031946597	0.034021393	0.036326895	0.03914376	0.042216664	0.04799319	0.053192272	0.057857227	0.061280899	0.064456128	0.066608352	0.066748082	0.066740505
0.969632454	0.013736774	0.015922868	0.023123285	0.028039761	0.031936417	0.034001977	0.036283061	0.039080744	0.042144866	0.047856213	0.053085074	0.057851305	0.061390373	0.064684436	0.066998544	0.067319024	0.067424626
0.964772225	0.013748364	0.015856817	0.022946103	0.02794309	0.031880558	0.033939475	0.036184972	0.038963368	0.041993281	0.047661776	0.052915673	0.057774802	0.061403337	0.064827278	0.067271171	0.067788005	0.068008433
0.959960566	0.013795915	0.015855181	0.022837805	0.027897565	0.031911581	0.033944799	0.03617803	0.038953986	0.041961249	0.047596421	0.052850642	0.057805463	0.061538152	0.065057641	0.067662741	0.068338633	0.068687106
0.955197113	0.013854893	0.015863233	0.022770326	0.02789762	0.031971759	0.033989206	0.036221494	0.038963526	0.04194477	0.047539046	0.052810595	0.057835654	0.061674889	0.065299378	0.068030675	0.068883855	0.069366604
0.950480968	0.01392617	0.01587455	0.022739879	0.02793697	0.03206047	0.034073727	0.036294687	0.039026334	0.041984374	0.047521184	0.052829107	0.057934258	0.061849557	0.065564986	0.068468199	0.069502941	0.070117987
0.945811428	0.013998577	0.015940285	0.022713824	0.027966577	0.032161138	0.034181131	0.036381964	0.039078892	0.042059039	0.047557866	0.052859323	0.058036175	0.062041694	0.065864157	0.068870475	0.070098257	0.070843465
0.941187894	0.014108794	0.016013423	0.022773345	0.028066007	0.032341216	0.034359212	0.036546709	0.039227536	0.0421897	0.047669404	0.053016555	0.058242633	0.062353593	0.066260873	0.06940716	0.070801099	0.071668149
0.93660969	0.014198684	0.016088551	0.022807649	0.028161652	0.032461554	0.034493405	0.036660356	0.039338516	0.042295806	0.047725487	0.053120418	0.058396672	0.062584168	0.066614347	0.069870907	0.071453824	0.072440375
0.932076065	0.014285933	0.016171599	0.02288666	0.028298693	0.032633398	0.034674828	0.036844531	0.039484438	0.042483106	0.047895524	0.053304625	0.058672944	0.062928914	0.067074624	0.070414368	0.072204191	0.073313785
0.927586373	0.014397734	0.016296498	0.02295833	0.028417226	0.032807378	0.03486347	0.037016228	0.039650256	0.042678228	0.048054258	0.053473722	0.058925635	0.06325414	0.067505581	0.070962121	0.072921455	0.074154017
0.923140062	0.014467678	0.016370039	0.023062024	0.028555462	0.033008332	0.035029425	0.037200392	0.039819348	0.042869812	0.048213005	0.053664567	0.059224709	0.063601296	0.067938245	0.071535909	0.073675984	0.075023854
0.918736423	0.014550777	0.016445637	0.023116158	0.02868463	0.033150848	0.035195195	0.037360316	0.039959595	0.043008125	0.048350325	0.053813632	0.059455025	0.063870814	0.068294344	0.072010248	0.07435558	0.075817241
0.914374926	0.014631372	0.016534996	0.023179472	0.028790157	0.03330462	0.035323264	0.037509458	0.040075998	0.043143181	0.048462602	0.053956606	0.059646268	0.064118799	0.068624668	0.072449239	0.074953923	0.076569544
0.910054971	0.014708217	0.016585803	0.023216148	0.028836468	0.033409392	0.035445946	0.037607987	0.040195939	0.043255862	0.04856618	0.054100089	0.059826595	0.06435646	0.068927928	0.072903577	0.075563058	0.077287348
0.905775966	0.014799536	0.016667269	0.023287309	0.028931794	0.033533343	0.035574245	0.037741098	0.040317995	0.043376917	0.048720025	0.054293083	0.060070051	0.064613509	0.069292915	0.073361727	0.076229537	0.078048468
0.901537332	0.014947137	0.016803584	0.023318767	0.029012778	0.033587601	0.035679247	0.037862444	0.040476118	0.043505092	0.048879679	0.054487703	0.06024359	0.064867594	0.069688072	0.07382228	0.076841738	0.078793077
0.897338421	0.015125317	0.017028853	0.023496448	0.029149897	0.033790997	0.035847237	0.038070995	0.040702383	0.043834706	0.049257271	0.054858012	0.060701414	0.065324211	0.070280503	0.074536928	0.077680879	0.079839431
0.893178755	0.01538643	0.017309	0.023726406	0.029394178	0.033975879	0.036150155	0.038342553	0.041014953	0.044230535	0.04964416	0.055309569	0.061204386	0.065776779	0.071002413	0.075330632	0.078676353	0.080897305
0.889057943	0.015495898	0.017409229	0.023752251	0.029364737	0.034038742	0.036212902	0.038451237	0.041279916	0.044465394	0.050012256	0.055663519	0.061688634	0.066147082	0.071629928	0.076055554	0.07972619	0.082038637
0.884975135	NaN	NaN	NaN	NaN	NaN	NaN	NaN	NaN	NaN	NaN	NaN	NaN	NaN	NaN	NaN	NaN	NaN
0.880930036	NaN	NaN	NaN	NaN	NaN	NaN	NaN	NaN	NaN	NaN	NaN	NaN	NaN	NaN	NaN	NaN	NaN
0.87692205	NaN	NaN	NaN	NaN	NaN	NaN	NaN	NaN	NaN	NaN	NaN	NaN	NaN	NaN	NaN	NaN	NaN
0.872950745	NaN	NaN	NaN	NaN	NaN	NaN	NaN	NaN	NaN	NaN	NaN	NaN	NaN	NaN	NaN	NaN	NaN
0.869015471	NaN	NaN	NaN	NaN	NaN	NaN	NaN	NaN	NaN	NaN	NaN	NaN	NaN	NaN	NaN	NaN	NaN
0.865115886	NaN	NaN	NaN	NaN	NaN	NaN	NaN	NaN	NaN	NaN	NaN	NaN	NaN	NaN	NaN	NaN	NaN
0.861251508	NaN	NaN	NaN	NaN	NaN	NaN	NaN	NaN	NaN	NaN	NaN	NaN	NaN	NaN	NaN	NaN	NaN
0.857421789	NaN	NaN	NaN	NaN	NaN	NaN	NaN	NaN	NaN	NaN	NaN	NaN	NaN	NaN	NaN	NaN	NaN
0.853626265	NaN	NaN	NaN	NaN	NaN	NaN	NaN	NaN	NaN	NaN	NaN	NaN	NaN	NaN	NaN	NaN	NaN
0.849864481	NaN	NaN	NaN	NaN	NaN	NaN	NaN	NaN	NaN	NaN	NaN	NaN	NaN	NaN	NaN	NaN	NaN
0.84613613	NaN	NaN	NaN	NaN	NaN	NaN	NaN	NaN	NaN	NaN	NaN	NaN	NaN	NaN	NaN	NaN	NaN
0.842440627	NaN	NaN	NaN	NaN	NaN	NaN	NaN	NaN	NaN	NaN	NaN	NaN	NaN	NaN	NaN	NaN	NaN
0.838777472	NaN	NaN	NaN	NaN	NaN	NaN	NaN	NaN	NaN	NaN	NaN	NaN	NaN	NaN	NaN	NaN	NaN
0.835146517	NaN	NaN	NaN	NaN	NaN	NaN	NaN	NaN	NaN	NaN	NaN	NaN	NaN	NaN	NaN	NaN	NaN
0.831547134	0.01499118	0.016705515	0.023836905	0.030231185	0.035954097	0.038317414	0.041000288	0.043686749	0.047553743	0.053763989	0.060528876	0.067545846	0.073335046	0.080566209	0.087253076	0.094261321	0.099144676
0.827978914	0.015277798	0.017077729	0.024417923	0.031030492	0.036711571	0.039218152	0.041781116	0.04456734	0.04829219	0.054518173	0.061450056	0.068626734	0.07464157	0.081874956	0.088717587	0.095922818	0.100970706
0.824441587	0.015441241	0.017421859	0.024936797	0.031716796	0.037521759	0.039997774	0.042518473	0.045336377	0.049112888	0.055488809	0.062491922	0.069706334	0.075878374	0.08324275	0.090319591	0.097689622	0.102850715
0.820934688	0.015724615	0.017730601	0.025436502	0.032376585	0.038330695	0.040768593	0.043222505	0.046127001	0.049783949	0.056305212	0.063441586	0.070777718	0.077211578	0.084467705	0.091736802	0.099420654	0.104762345
0.817457892	0.016012967	0.017983791	0.025947201	0.033056657	0.039058241	0.041540568	0.044007685	0.046962768	0.050572385	0.057193556	0.064426878	0.071885691	0.078497092	0.08581148	0.093308846	0.101164433	0.10672919
0.814010617	0.016203181	0.018298217	0.026322778	0.033665353	0.039704293	0.042241616	0.044673877	0.047729871	0.051280458	0.058030259	0.06540547	0.072996665	0.079705003	0.087104477	0.094769961	0.102914127	0.108604198
0.810592682	0.016444503	0.018581402	0.02683922	0.03434004	0.04052803	0.043055755	0.045504223	0.048544265	0.05215308	0.05903655	0.066467132	0.074196891	0.081091258	0.08853494	0.096371301	0.104800366	0.110678818
0.807203652	0.016674891	0.018879466	0.027280112	0.034904639	0.04117489	0.043695875	0.046161408	0.049252099	0.052898485	0.059874648	0.067456345	0.07527757	0.082262464	0.089863226	0.097860254	0.106517922	0.112572887
0.80384316	0.016899499	0.019137883	0.027712025	0.035510458	0.041853396	0.044461029	0.046971182	0.050066291	0.05375108	0.060817922	0.068483386	0.076477217	0.083588212	0.091270422	0.099479899	0.108347657	0.114563287
0.800510911	0.017011967	0.019348008	0.028069311	0.036028342	0.042502449	0.045130534	0.04766767	0.05077223	0.054509279	0.061715846	0.069501619	0.077587625	0.084876621	0.092664771	0.101025663	0.110185216	0.116561136
0.797206487	0.017232633	0.01957472	0.02847751	0.036586399	0.043212321	0.045858284	0.048428888	0.0515512	0.055368243	0.062675713	0.070567157	0.07879128	0.086150719	0.094102549	0.102645381	0.112039797	0.118590221
0.793929481	0.017425647	0.019816089	0.028867593	0.03715048	0.043872632	0.046578192	0.049150984	0.052337176	0.056193472	0.063638705	0.071692152	0.079994175	0.087527576	0.095573345	0.104288335	0.113979213	0.120658211
0.790679736	0.017589488	0.020045983	0.029262165	0.037705751	0.044572962	0.047346304	0.049939607	0.053159727	0.05706931	0.064667173	0.072831773	0.081262227	0.088919423	0.097077532	0.105980861	0.115913998	0.122748572
0.78745673	0.017743208	0.020251578	0.029657636	0.038285895	0.04529738	0.048090811	0.050720619	0.053972829	0.057965482	0.065725467	0.074017566	0.082569399	0.090366215	0.098649674	0.107728701	0.117942037	0.124943828
0.784260257	0.017939035	0.020503413	0.03009436	0.038890723	0.046028507	0.048837029	0.051518512	0.054845566	0.058900015	0.066772799	0.075195901	0.083892014	0.091788876	0.10022677	0.109456941	0.119924341	0.12708006
0.78108999	0.018045579	0.020666612	0.030459681	0.039433174	0.046718743	0.049609806	0.052328039	0.055714688	0.059833935	0.067889297	0.076469804	0.085284112	0.093345357	0.101896659	0.111340271	0.122062962	0.12940136
0.777945548	0.018139515	0.020816919	0.030803801	0.039943393	0.047402276	0.050310151	0.053070394	0.05651901	0.060714312	0.068913087	0.077652814	0.08661683	0.094759353	0.103466274	0.113120484	0.124069339	0.131569929
0.774826735	0.018242348	0.020972984	0.031153477	0.040497931	0.048089245	0.051046172	0.053854294	0.057361112	0.06163578	0.069984436	0.07888888	0.087992519	0.096289461	0.105140474	0.114980425	0.126194408	0.133876358
0.771733006	0.018324598	0.021115286	0.031465642	0.040989199	0.048716056	0.051711419	0.054557538	0.05814117	0.062489246	0.070994737	0.080056267	0.089283954	0.09772064	0.106707495	0.116760712	0.128237429	0.136102177
0.768664348	0.018337641	0.021189061	0.031715614	0.041448579	0.049301142	0.052370327	0.055221317	0.058870776	0.063284629	0.071978895	0.081197356	0.090545047	0.099106038	0.108248643	0.118510681	0.130248444	0.138278369
0.765620345	0.018378659	0.021303386	0.032013947	0.041951264	0.049946525	0.053048328	0.055955888	0.059677211	0.064135012	0.07300288	0.082379572	0.091859086	0.100565672	0.10983974	0.120323697	0.132308669	0.140506836
0.762600584	0.018428172	0.021409581	0.032308815	0.042465038	0.050583759	0.05374966	0.056701667	0.060486906	0.065024316	0.07406067	0.083582186	0.093189697	0.102038902	0.111473819	0.122131034	0.134381561	0.142757244
0.759605006	0.018450173	0.021495605	0.032585911	0.042943622	0.051211098	0.0544217	0.057417588	0.061278228	0.065893702	0.075096136	0.0847754	0.094519952	0.103481132	0.113058136	0.123915887	0.136445935	0.144973642
0.756633094	0.018454171	0.021572077	0.032870278	0.04344723	0.051885211	0.055150727	0.058213194	0.062143261	0.06681369	0.076204443	0.086055023	0.095928351	0.105025008	0.114758958	0.125819415	0.13861002	0.147305518
0.753684794	0.018465198	0.021638051	0.033164893	0.043945841	0.052548256	0.055855674	0.058990856	0.062973928	0.067734512	0.07728215	0.087291091	0.097310742	0.106526874	0.116401591	0.12765658	0.140696957	0.149579952
0.75075966	0.018482749	0.021726032	0.03348794	0.044508673	0.053275527	0.056656439	0.059809828	0.06388039	0.068730907	0.07846105	0.088636937	0.098814829	0.108164545	0.11820204	0.129664419	0.142999606	0.152035892
0.747857528	0.0184451	0.021756744	0.033729721	0.0449778	0.053905799	0.057328012	0.060551914	0.064689567	0.069641226	0.079537506	0.089871495	0.100181937	0.109661804	0.119838591	0.131493327	0.145061086	0.154276865
0.744977965	0.018393489	0.021787869	0.033979402	0.045448296	0.054532014	0.058017815	0.0613033	0.065516257	0.070541229	0.080621936	0.091114779	0.101539156	0.111158656	0.121515708	0.133327476	0.147137717	0.156521977
0.742120927	0.018348126	0.021817331	0.034247551	0.045955714	0.055194972	0.058751535	0.062077914	0.066354856	0.07149081	0.081748371	0.092405695	0.102984216	0.112706515	0.123221071	0.135206905	0.149277315	0.158803384
0.739286041	0.018283349	0.021848878	0.034505952	0.046456593	0.05585164	0.059477863	0.062858079	0.067229985	0.07245158	0.082876489	0.09369284	0.104417055	0.114294774	0.124952777	0.137127583	0.151458032	0.161114514
0.736472998	0.018198221	0.021861007	0.034716826	0.046912343	0.056486054	0.060165978	0.063646568	0.068085733	0.07342493	0.084015628	0.095019849	0.105856892	0.115869094	0.126664599	0.139013811	0.153574756	0.163398247
0.733681705	0.018149056	0.021915333	0.035039629	0.047474647	0.05723593	0.061005129	0.064536809	0.069064792	0.074490878	0.085283863	0.09647194	0.107454208	0.117595031	0.12853809	0.141092217	0.155937795	0.165873834
0.730911755	0.018100226	0.021954449	0.035315035	0.048024534	0.057978316	0.061792252	0.065410733	0.070013945	0.075557056	0.086550447	0.097910335	0.109037561	0.119338409	0.130429357	0.143192657	0.15828478	0.168361607
0.728163006	0.018017981	0.02195793	0.035576182	0.048521249	0.05865668	0.062541694	0.066238036	0.070938706	0.076578575	0.087778786	0.099285462	0.110542645	0.120995502	0.132225254	0.145161628	0.160498678	0.17072493
0.725435165	0.017910862	0.021943696	0.035799174	0.049011481	0.059358853	0.063278378	0.067061397	0.07183254	0.077578976	0.088976741	0.100663612	0.112058046	0.122623657	0.133996616	0.147105685	0.162679772	0.173048205
0.722728046	0.017803571	0.021917447	0.036047021	0.049479405	0.059984462	0.063989337	0.067807325	0.07265476	0.078510735	0.090104225	0.101915623	0.113427473	0.124110219	0.135615967	0.148879576	0.164672861	0.175125831
0.720041413	0.017636225	0.021834611	0.036180571	0.049887785	0.060571134	0.064627841	0.068518366	0.073453617	0.079405739	0.09121216	0.103164879	0.114766245	0.125568426	0.137219269	0.150624843	0.166614226	0.177197406
0.717374985	0.017493072	0.021775274	0.036399273	0.050333497	0.061192179	0.065338672	0.069268505	0.074301921	0.080353198	0.092340694	0.104415732	0.116142723	0.127026082	0.138798781	0.152363469	0.168561229	0.179267135
0.714728534	0.017362954	0.021729315	0.036584981	0.050792783	0.061825778	0.066014781	0.070012665	0.07512609	0.081280689	0.093404675	0.10564477	0.117465552	0.128435981	0.14032675	0.154050543	0.170462209	0.181278842
0.712101986	0.017233519	0.02169544	0.036806348	0.051263443	0.062444745	0.066738052	0.070788324	0.075993331	0.082255541	0.094569096	0.106924779	0.118834613	0.129910113	0.141954962	0.155850717	0.17246368	0.183401764
0.70949492	0.017084344	0.021627327	0.036979775	0.051677561	0.063062734	0.067401029	0.071538321	0.076834883	0.083170599	0.095675723	0.108161584	0.120183056	0.131375604	0.143548791	0.157629359	0.174461851	0.185509877
0.706907267	0.016966096	0.021619556	0.037199478	0.052171212	0.06370475	0.068130347	0.072329546	0.077713958	0.084154324	0.096818793	0.109472201	0.121607712	0.132925007	0.14524725	0.159507091	0.176562334	0.187753353
0.704338714	0.0168027	0.021525636	0.0373571	0.052576925	0.064296553	0.068783972	0.073088908	0.078528638	0.085079662	0.097937528	0.11074191	0.123010203	0.134460811	0.146920037	0.161371536	0.178659752	0.189960211
0.701789099	0.016606133	0.021437817	0.037521043	0.052981694	0.06490264	0.069469807	0.073851214	0.07939716	0.086043915	0.099118465	0.112075946	0.124455204	0.136050122	0.148656883	0.163302364	0.180801792	0.192254461
0.699258261	0.01644297	0.021358821	0.037702478	0.053416977	0.065534808	0.070149686	0.074621323	0.080270225	0.08704373	0.100318271	0.113436529	0.125954456	0.137680991	0.150425903	0.165236507	0.182990197	0.194538655
0.696745945	0.016279156	0.021271324	0.037882225	0.053892245	0.066177523	0.07086486	0.075433589	0.081164689	0.088076511	0.101529961	0.114804963	0.127453089	0.139292489	0.152204805	0.16719026	0.185171142	0.196867889
0.694251902	0.016097866	0.021170271	0.038101217	0.054336077	0.066846906	0.071602412	0.076270228	0.082113354	0.089116225	0.102768721	0.116180124	0.128983351	0.14096077	0.154015175	0.169180935	0.187388147	0.199191011
0.691776027	0.01592827	0.021130313	0.038303121	0.054816262	0.067503302	0.072340104	0.077094445	0.083047224	0.090185239	0.103993536	0.117585963	0.130472547	0.142541248	0.155753956	0.171098236	0.189494695	0.201413783
0.689318077	0.0158057	0.021068718	0.038569384	0.055402042	0.068256391	0.073188195	0.078023466	0.084082714	0.091343017	0.105353771	0.119096089	0.1321608	0.144372927	0.157714826	0.173268245	0.191940365	0.203926431
0.686877809	0.015637836	0.020986049	0.038767249	0.055874647	0.068894019	0.073917011	0.078857779	0.085000854	0.092378127	0.106544633	0.120440553	0.133629156	0.145978755	0.159474075	0.175195981	0.194081046	0.206180563
0.684455174	0.015397163	0.020881219	0.038966268	0.056372375	0.069584112	0.074702252	0.079761054	0.085987463	0.093497589	0.107872108	0.121937509	0.135296117	0.147774799	0.161415035	0.17734535	0.196464071	0.208665689
0.682049842	0.015215247	0.020766041	0.039110705	0.056789249	0.070147184	0.075336727	0.080491527	0.086818371	0.094467258	0.108985026	0.123184645	0.136694417	0.149211395	0.163022818	0.179122675	0.198443755	0.210733907
0.679661721	0.014988559	0.020634365	0.039272015	0.057223416	0.070758997	0.076022868	0.081284342	0.087701447	0.095451074	0.110170118	0.124523296	0.138185868	0.150864296	0.164790482	0.181034217	0.20065375	0.213034155
0.677290582	0.014786087	0.020585263	0.039426617	0.057617418	0.071339961	0.076679547	0.082028672	0.088544839	0.096436851	0.111317255	0.125824949	0.139592058	0.152316808	0.166453001	0.182820154	0.202596055	0.215089917
0.674936288	0.014650781	0.020509687	0.039608086	0.058040943	0.071949007	0.07735233	0.082793498	0.089459178	0.097490272	0.112547895	0.127185127	0.141054194	0.153882854	0.168142141	0.184729352	0.204694027	0.217243653
0.672598616	0.014585472	0.020523229	0.039826435	0.058387276	0.072430785	0.077929956	0.083496646	0.090253384	0.098346991	0.113566348	0.128364511	0.142332273	0.155178197	0.169675992	0.186278443	0.206431901	0.219117532
0.670277479	0.01439106	0.020385365	0.03977357	0.058459187	0.072746431	0.078300862	0.083984987	0.090849423	0.099119053	0.11453536	0.129352607	0.14337133	0.156239193	0.170816183	0.187663633	0.207989882	0.22073014
0.66797266	0.01439696	0.020466313	0.039878635	0.058604803	0.072983997	0.078616924	0.084370333	0.091381044	0.099725197	0.115265167	0.130243615	0.14430489	0.15710263	0.17195159	0.188820773	0.209303372	0.222063948
0.665683898	NaN	NaN	NaN	NaN	NaN	NaN	NaN	NaN	NaN	NaN	NaN	NaN	NaN	NaN	NaN	NaN	NaN
0.663411114	NaN	NaN	NaN	NaN	NaN	NaN	NaN	NaN	NaN	NaN	NaN	NaN	NaN	NaN	NaN	NaN	NaN
0.661154142	NaN	NaN	NaN	NaN	NaN	NaN	NaN	NaN	NaN	NaN	NaN	NaN	NaN	NaN	NaN	NaN	NaN
0.658912815	NaN	NaN	NaN	NaN	NaN	NaN	NaN	NaN	NaN	NaN	NaN	NaN	NaN	NaN	NaN	NaN	NaN
0.656687016	NaN	NaN	NaN	NaN	NaN	NaN	NaN	NaN	NaN	NaN	NaN	NaN	NaN	NaN	NaN	NaN	NaN
0.654476457	NaN	NaN	NaN	NaN	NaN	NaN	NaN	NaN	NaN	NaN	NaN	NaN	NaN	NaN	NaN	NaN	NaN
0.652281107	NaN	NaN	NaN	NaN	NaN	NaN	NaN	NaN	NaN	NaN	NaN	NaN	NaN	NaN	NaN	NaN	NaN
0.650100769	NaN	NaN	NaN	NaN	NaN	NaN	NaN	NaN	NaN	NaN	NaN	NaN	NaN	NaN	NaN	NaN	NaN
0.647935289	NaN	NaN	NaN	NaN	NaN	NaN	NaN	NaN	NaN	NaN	NaN	NaN	NaN	NaN	NaN	NaN	NaN
0.645784516	NaN	NaN	NaN	NaN	NaN	NaN	NaN	NaN	NaN	NaN	NaN	NaN	NaN	NaN	NaN	NaN	NaN
0.6436483	NaN	NaN	NaN	NaN	NaN	NaN	NaN	NaN	NaN	NaN	NaN	NaN	NaN	NaN	NaN	NaN	NaN
0.641526536	NaN	NaN	NaN	NaN	NaN	NaN	NaN	NaN	NaN	NaN	NaN	NaN	NaN	NaN	NaN	NaN	NaN
0.639418996	NaN	NaN	NaN	NaN	NaN	NaN	NaN	NaN	NaN	NaN	NaN	NaN	NaN	NaN	NaN	NaN	NaN
0.637325618	NaN	NaN	NaN	NaN	NaN	NaN	NaN	NaN	NaN	NaN	NaN	NaN	NaN	NaN	NaN	NaN	NaN
0.635246259	NaN	NaN	NaN	NaN	NaN	NaN	NaN	NaN	NaN	NaN	NaN	NaN	NaN	NaN	NaN	NaN	NaN
0.633180741	NaN	NaN	NaN	NaN	NaN	NaN	NaN	NaN	NaN	NaN	NaN	NaN	NaN	NaN	NaN	NaN	NaN
0.631128964	NaN	NaN	NaN	NaN	NaN	NaN	NaN	NaN	NaN	NaN	NaN	NaN	NaN	NaN	NaN	NaN	NaN
0.629090792	NaN	NaN	NaN	NaN	NaN	NaN	NaN	NaN	NaN	NaN	NaN	NaN	NaN	NaN	NaN	NaN	NaN
0.627066013	NaN	NaN	NaN	NaN	NaN	NaN	NaN	NaN	NaN	NaN	NaN	NaN	NaN	NaN	NaN	NaN	NaN
0.625054572	NaN	NaN	NaN	NaN	NaN	NaN	NaN	NaN	NaN	NaN	NaN	NaN	NaN	NaN	NaN	NaN	NaN
0.623056376	NaN	NaN	NaN	NaN	NaN	NaN	NaN	NaN	NaN	NaN	NaN	NaN	NaN	NaN	NaN	NaN	NaN
0.621071219	NaN	NaN	NaN	NaN	NaN	NaN	NaN	NaN	NaN	NaN	NaN	NaN	NaN	NaN	NaN	NaN	NaN
0.619099011	NaN	NaN	NaN	NaN	NaN	NaN	NaN	NaN	NaN	NaN	NaN	NaN	NaN	NaN	NaN	NaN	NaN
0.617139627	NaN	NaN	NaN	NaN	NaN	NaN	NaN	NaN	NaN	NaN	NaN	NaN	NaN	NaN	NaN	NaN	NaN
0.615192904	NaN	NaN	NaN	NaN	NaN	NaN	NaN	NaN	NaN	NaN	NaN	NaN	NaN	NaN	NaN	NaN	NaN
0.613258758	NaN	NaN	NaN	NaN	NaN	NaN	NaN	NaN	NaN	NaN	NaN	NaN	NaN	NaN	NaN	NaN	NaN
0.611337103	NaN	NaN	NaN	NaN	NaN	NaN	NaN	NaN	NaN	NaN	NaN	NaN	NaN	NaN	NaN	NaN	NaN
0.609427745	NaN	NaN	NaN	NaN	NaN	NaN	NaN	NaN	NaN	NaN	NaN	NaN	NaN	NaN	NaN	NaN	NaN
0.607530641	NaN	NaN	NaN	NaN	NaN	NaN	NaN	NaN	NaN	NaN	NaN	NaN	NaN	NaN	NaN	NaN	NaN
0.605645637	NaN	NaN	NaN	NaN	NaN	NaN	NaN	NaN	NaN	NaN	NaN	NaN	NaN	NaN	NaN	NaN	NaN
0.60377258	NaN	NaN	NaN	NaN	NaN	NaN	NaN	NaN	NaN	NaN	NaN	NaN	NaN	NaN	NaN	NaN	NaN
0.601911501	NaN	NaN	NaN	NaN	NaN	NaN	NaN	NaN	NaN	NaN	NaN	NaN	NaN	NaN	NaN	NaN	NaN
0.600062073	NaN	NaN	NaN	NaN	NaN	NaN	NaN	NaN	NaN	NaN	NaN	NaN	NaN	NaN	NaN	NaN	NaN
0.598224328	NaN	NaN	NaN	NaN	NaN	NaN	NaN	NaN	NaN	NaN	NaN	NaN	NaN	NaN	NaN	NaN	NaN
0.596398225	NaN	NaN	NaN	NaN	NaN	NaN	NaN	NaN	NaN	NaN	NaN	NaN	NaN	NaN	NaN	NaN	NaN
0.594583445	0.004086893	0.014292335	0.038622508	0.060792798	0.079438178	0.088497097	0.100115288	0.11105208	0.126678631	0.147280882	0.163303046	0.178934226	0.188883436	0.214347475	0.23560415	0.25873013	0.273374302
0.592780091	0.003974659	0.013736528	0.039822941	0.062758246	0.081718835	0.090583049	0.102668604	0.112619189	0.12779445	0.147946432	0.16569089	0.182202446	0.193129869	0.218738299	0.239504876	0.263225862	0.277873988
0.590987987	0.00427465	0.014359149	0.041375589	0.064716061	0.084248575	0.09380508	0.105415753	0.115671079	0.130490704	0.150704095	0.168068471	0.185427731	0.197516054	0.222573269	0.243265689	0.26729384	0.282239319
0.589207028	0.004109131	0.01418507	0.042344649	0.067017578	0.086972526	0.096710047	0.107949869	0.118641705	0.132901438	0.153728107	0.17144995	0.188896034	0.20175696	0.225797027	0.247969791	0.272657084	0.287336708
0.587437042	0.004197823	0.01483018	0.04310844	0.068839101	0.088269538	0.098262978	0.109056814	0.12014453	0.134800215	0.15461027	0.173294402	0.191448091	0.205077979	0.229930693	0.251097951	0.276097259	0.29047023
0.585677929	0.004280281	0.015133103	0.0446333	0.070474575	0.090393274	0.100487246	0.11141871	0.122355214	0.137226209	0.157664717	0.176104844	0.194642136	0.208500876	0.233187454	0.254704735	0.279742743	0.294965253
0.58392979	0.004427997	0.015648911	0.045269092	0.071912988	0.092280911	0.102158286	0.112698797	0.124128609	0.138386732	0.159994444	0.177789886	0.196017207	0.210801748	0.235257133	0.257697812	0.283597273	0.298143878
0.582192256	0.004205796	0.015813341	0.046081743	0.07317576	0.093398278	0.103039291	0.113938239	0.125740497	0.139960689	0.162003604	0.180441475	0.1981089	0.213050119	0.237966688	0.260506929	0.287018388	0.301346966
0.580465429	0.004163146	0.015579281	0.0466009	0.073817864	0.094224387	0.103869503	0.114967126	0.126635656	0.141552742	0.16300977	0.182101873	0.199629129	0.21522585	0.240442322	0.263223664	0.289663342	0.303950225
0.578749146	0.004261428	0.015676814	0.047071285	0.074532737	0.095338409	0.105021895	0.116429984	0.128192994	0.14278224	0.164776574	0.183635929	0.200807008	0.217531619	0.241867457	0.26563584	0.292142955	0.307293529
0.577043244	0.004329109	0.01572016	0.047379323	0.075345222	0.096161605	0.106008228	0.117267897	0.129331448	0.143760577	0.166179457	0.185301539	0.202401733	0.219762318	0.244146406	0.26809223	0.29456957	0.309254859
0.57534776	0.004195524	0.015533963	0.047957452	0.075608896	0.097114303	0.107121986	0.118320595	0.13028609	0.144991581	0.167148017	0.186444283	0.203895243	0.221753697	0.245989118	0.269688988	0.296924991	0.311436925
0.57366247	0.004087018	0.015422792	0.048199	0.076048428	0.097900752	0.108043683	0.119482398	0.131068801	0.146190295	0.168343139	0.187414441	0.205058316	0.223631204	0.247764643	0.271805016	0.298672641	0.313581356
0.571987475	0.00424825	0.015803249	0.04848586	0.0765856	0.098301977	0.108602564	0.120091898	0.132159967	0.146996116	0.169792865	0.188455123	0.206647695	0.225021594	0.249237387	0.273251136	0.30019829	0.315189941
0.570322488	0.003877627	0.015647395	0.048904531	0.076720006	0.09887791	0.109190154	0.121122641	0.133076082	0.147963794	0.170555252	0.189560049	0.208267177	0.226556606	0.250825994	0.274984229	0.302088646	0.316989705
0.568667422	0.003500856	0.01551512	0.048842413	0.07667785	0.098945958	0.109440088	0.121501251	0.133304445	0.148681089	0.170978527	0.190076252	0.208741432	0.227199016	0.251824135	0.275942762	0.303515022	0.318261514
0.567022377	0.003639587	0.01574562	0.048994659	0.077175715	0.099142258	0.109808434	0.122291953	0.134654954	0.149729682	0.172086586	0.191207544	0.20995455	0.228462375	0.253554476	0.27755525	0.304718846	0.319676172
0.565387073	0.003373606	0.015674847	0.049019867	0.077317921	0.099332775	0.109952181	0.122458769	0.135231124	0.15037238	0.172858126	0.191838021	0.210956146	0.229500717	0.254369845	0.278897562	0.306574644	0.320814244
0.563761488	0.003219519	0.015507536	0.049187056	0.077369192	0.099600942	0.110152277	0.12307839	0.135652172	0.150866859	0.173513382	0.192637993	0.211612139	0.230400518	0.255129641	0.279781182	0.307206449	0.322441247
0.562145597	0.003092561	0.015573818	0.048959975	0.077646753	0.099487539	0.110336921	0.122913541	0.135756425	0.151153185	0.17414735	0.193421449	0.21207463	0.231035235	0.256282335	0.280707812	0.308627623	0.323186062
0.560539252	0.003171928	0.015527838	0.049121379	0.077728327	0.099478466	0.110546781	0.123434177	0.136532575	0.151774424	0.175094621	0.194049627	0.212947647	0.231574549	0.257279306	0.281909038	0.309716732	0.32407121
0.558942431	0.002848052	0.015287427	0.048956274	0.077584584	0.099513312	0.110750009	0.12333044	0.136495256	0.15184372	0.175138511	0.194261914	0.213415825	0.232032989	0.257878623	0.282591345	0.310625862	0.325193822
0.557354926	0.002671949	0.015591526	0.048567412	0.077179554	0.098825323	0.109657432	0.122878635	0.136318462	0.151751763	0.175196385	0.194668808	0.214458771	0.232577415	0.259295211	0.283925838	0.310392568	0.325573418
0.555776778	0.002381505	0.015563679	0.048237271	0.077279011	0.098741689	0.110072294	0.123279354	0.136688186	0.15250719	0.175609037	0.195212193	0.215437242	0.232933105	0.260466889	0.284567713	0.311752565	0.326657178
0.554207783	0.00215362	0.014853807	0.048170496	0.076786565	0.098518642	0.110050563	0.123819709	0.137007804	0.152489774	0.176280532	0.195806562	0.216064854	0.233505667	0.260690499	0.28622921	0.312867842	0.328019631
0.552648044	0.002028422	0.015284364	0.04830633	0.076649989	0.098937308	0.110218591	0.12335524	0.137028696	0.152967373	0.176422223	0.196330174	0.21665661	0.234296631	0.261874072	0.286765029	0.313813034	0.329432242
0.551097358	0.001789453	0.014771717	0.047797348	0.076288199	0.098423653	0.109661099	0.123450736	0.136839986	0.153079991	0.17720629	0.196773201	0.217118152	0.234670661	0.262048882	0.287680012	0.314206064	0.329402962
0.549555647	0.001620484	0.014486814	0.04825667	0.076489188	0.099159624	0.111317649	0.124541606	0.137836696	0.154047548	0.17805185	0.197762567	0.216991154	0.235342681	0.262564881	0.287740048	0.315754458	0.33057757
0.548022893	0.001793975	0.014173873	0.047982503	0.075680351	0.098429548	0.110098808	0.12341311	0.137190357	0.154082686	0.177712116	0.197601485	0.21695034	0.235092742	0.262942654	0.28797829	0.315156315	0.32940326
0.546498959	0.001439329	0.014652292	0.04712295	0.075106106	0.098123932	0.109658868	0.123008689	0.137094183	0.154074677	0.177337517	0.196798781	0.216094426	0.234349724	0.263678658	0.287565422	0.314734345	0.328938426
0.544983828	0.00104665	0.013685096	0.046444847	0.074206133	0.097199164	0.108787707	0.123211322	0.136993376	0.153535253	0.177213116	0.197415715	0.215519485	0.234093393	0.262995199	0.287414359	0.313660258	0.328325569
0.543477365	0.000252452	0.013085376	0.04550519	0.072705712	0.095502844	0.107899264	0.122289168	0.135773731	0.152644046	0.175498498	0.196667802	0.21418742	0.233069698	0.262070478	0.285992266	0.312890607	0.327307504
0.541979498	0.000418328	0.012764978	0.044682135	0.071375761	0.093682765	0.10545297	0.119842882	0.133501975	0.150649968	0.174007075	0.194349728	0.212150586	0.229948087	0.260593933	0.283793227	0.310810214	0.324051609
0.540490209	-0.00117779	0.011302647	0.042227685	0.068543576	0.091802914	0.10382265	0.119162535	0.13160427	0.14891604	0.172999579	0.19308997	0.20988641	0.22801056	0.258076487	0.281590695	0.30928841	0.323828517
0.539009425	-0.000948555	0.011036511	0.042394747	0.067084928	0.088779466	0.100672788	0.116710025	0.129363466	0.147335159	0.171253175	0.190507739	0.207172234	0.224301558	0.255348244	0.277308671	0.305596318	0.319872553
0.537537075	-0.001279446	0.010248887	0.040102082	0.063791126	0.085775719	0.097774751	0.113571506	0.127569234	0.145579601	0.168967296	0.188516594	0.204993861	0.221687746	0.25359788	0.274988464	0.3035214	0.316409826
0.536073029	-0.001376201	0.009953461	0.038766164	0.061417494	0.082835877	0.094191757	0.110274926	0.124396528	0.143459253	0.166747088	0.185453531	0.202057348	0.216303212	0.250285116	0.270208242	0.298354695	0.312742383
0.534617331	-0.002812598	0.008053732	0.033703888	0.056166464	0.078072026	0.089441223	0.106813725	0.119438431	0.139276896	0.163244599	0.180973081	0.196057973	0.211291063	0.243671313	0.26369004	0.293472884	0.307083084
0.533169797	-0.004287291	0.0068589	0.031637986	0.052283854	0.072030219	0.084050084	0.101341715	0.115013929	0.135080867	0.158128955	0.17552629	0.189695214	0.202921042	0.238162782	0.256515262	0.286459574	0.296840618
0.531730359	-0.007859638	0.003806041	0.025436514	0.043215723	0.064884163	0.077312208	0.094127797	0.106909241	0.127217374	0.152304295	0.16920665	0.180293142	0.192340714	0.228531439	0.246724924	0.276235058	0.288690181
0.530298949	-0.008610774	0.000733604	0.018944743	0.036548475	0.057134317	0.06870471	0.086444795	0.097492375	0.11855694	0.143227586	0.1577547	0.16983338	0.178510216	0.218581595	0.23554352	0.262613818	0.273863743
0.52887561	-0.008842388	-0.00045718	0.013798622	0.027754483	0.047867082	0.059617221	0.075813962	0.091244983	0.11116405	0.13355857	0.148401676	0.159448179	0.166889235	0.203813837	0.2215095	0.247893905	0.261842864
0.527460166	-0.013092426	-0.005709761	0.004669493	0.016400081	0.034949257	0.046240593	0.064236044	0.077185845	0.10000888	0.121764496	0.136929929	0.147797699	0.152626141	0.195810571	0.207787478	0.229695775	0.246821458
0.526052604	-0.013890338	-0.005990874	-0.003767173	0.007246486	0.025748371	0.034554262	0.053774598	0.063190649	0.090158194	0.112435288	0.12503845	0.134610388	0.134312636	0.180816175	0.191775578	0.209532738	0.227597557
0.524652915	-0.020748194	-0.015810751	-0.01877124	-0.011870462	0.001387875	0.0164123	0.035573546	0.048644558	0.074754354	0.092334487	0.106510576	0.114983175	0.109737253	0.159578572	0.168730125	0.184554095	0.204287944
0.523260923	-0.022402999	-0.017640412	-0.026050019	-0.024208666	-0.011024117	0.001410667	0.022985415	0.035822994	0.05862662	0.079490396	0.095432974	0.097963183	0.091663162	0.140825553	0.147678902	0.167563225	0.183023681
0.521876567	-0.027373408	-0.029058291	-0.045869599	-0.044418624	-0.032521104	-0.018756507	0.004759127	0.009718097	0.038321904	0.058212415	0.073213622	0.074369605	0.065867271	0.117443279	0.12385664	0.132222759	0.145844121
0.520499942	-0.02831764	-0.025858258	-0.053923537	-0.06411529	-0.054360474	-0.041218547	-0.017047377	-0.006128225	0.025720911	0.036223674	0.04777782	0.052971545	0.038321136	0.094959385	0.091635709	0.111084215	0.119205672
0.519130774	-0.04220377	-0.041634104	-0.077038016	-0.087478976	-0.07757209	-0.057488681	-0.028091815	-0.026059073	-0.001626735	0.01252199	0.028097105	0.026680492	0.014170898	0.065549315	0.072799798	0.084005593	0.097592986
0.517769159	-0.039924752	-0.047973796	-0.08668459	-0.101367974	-0.093628014	-0.076996191	-0.050866699	-0.047592362	-0.020564432	-0.002201444	0.014210205	0.01123365	-0.005388937	0.048414982	0.044283609	0.058525358	0.067700215
0.516414984	-0.052856398	-0.056711084	-0.099480203	-0.125750007	-0.117262217	-0.09602135	-0.066447109	-0.068980644	-0.034747917	-0.021161394	-0.011129275	-0.013281379	-0.029447148	0.02328502	0.022152658	0.031126107	0.050890995
0.515068134	-0.058407565	-0.06101662	-0.109689429	-0.142112647	-0.13672618	-0.115797899	-0.083997718	-0.090939031	-0.049211859	-0.033714443	-0.029127571	-0.02923511	-0.06323098	0.004718416	-0.008953529	0.018013867	0.037566824
0.513728655	-0.066586712	-0.08548553	-0.128274247	-0.159973484	-0.151292621	-0.131260742	-0.094138445	-0.108142152	-0.07245392	-0.050242605	-0.037201669	-0.054626456	-0.083557543	-0.027477562	-0.023105753	-0.00990553	0.007963115
0.512396436	-0.057451571	-0.081675528	-0.132623639	-0.179394099	-0.168582221	-0.15452879	-0.122269819	-0.127338996	-0.088655285	-0.068099196	-0.062874033	-0.069675453	-0.111002134	-0.042006174	-0.055923519	-0.03466174	-0.020362712
0.511071416	-0.070392085	-0.088762771	-0.143710771	-0.191971442	-0.177951605	-0.167555214	-0.128418528	-0.135058154	-0.094254764	-0.075541525	-0.075231706	-0.089149022	-0.12081794	-0.053943739	-0.063238614	-0.047010269	-0.034591961
0.50975359	-0.071012739	-0.097991031	-0.162026006	-0.20723604	-0.192000318	-0.180720483	-0.149614508	-0.156725046	-0.107908092	-0.090794253	-0.083858405	-0.100203938	-0.144985362	-0.077454381	-0.083414911	-0.065998192	-0.055767347
0.508442848	-0.087976389	-0.107221485	-0.174063507	-0.230763153	-0.211788677	-0.204637754	-0.170027788	-0.173823577	-0.133861591	-0.112209419	-0.113556148	-0.139982322	-0.153804769	-0.103064274	-0.109453541	-0.095675561	-0.09207636
0.507139082	-0.094519007	-0.104296399	-0.181322308	-0.240712282	-0.220442492	-0.208869346	-0.178758747	-0.182455483	-0.140962652	-0.11424426	-0.123299729	-0.141958205	-0.16689739	-0.108669931	-0.117413677	-0.098300213	-0.098215311
0.505842288	-0.098229638	-0.11027181	-0.181247903	-0.239345334	-0.226044332	-0.210633022	-0.182190745	-0.177986102	-0.132108974	-0.112427376	-0.116913757	-0.146883609	-0.171146098	-0.113531243	-0.119641179	-0.103128361	-0.100149362
0.50455246	-0.101268603	-0.111440847	-0.196190583	-0.255324404	-0.232424482	-0.21955457	-0.191627252	-0.203474565	-0.146013336	-0.134000688	-0.132404821	-0.148310632	-0.190692022	-0.131595525	-0.13378186	-0.113910818	-0.118485493
0.503269492	-0.102873633	-0.107863988	-0.197029416	-0.258892715	-0.234676101	-0.224399985	-0.193457408	-0.19443396	-0.150062813	-0.143666384	-0.140466469	-0.151888222	-0.193888241	-0.123659009	-0.134508461	-0.11574141	-0.120944755
0.501993379	-0.095160611	-0.107806997	-0.190523005	-0.253874291	-0.227157728	-0.216392071	-0.187913237	-0.188369687	-0.15391636	-0.138181689	-0.126069355	-0.13012606	-0.191022375	-0.112134813	-0.11334673	-0.102999876	-0.103489715
0.500723969	-0.071931327	-0.088964631	-0.174438457	-0.231925325	-0.217417904	-0.205556778	-0.182874686	-0.174503355	-0.134808729	-0.123838177	-0.115824975	-0.116319086	-0.185041005	-0.098196386	-0.10143454	-0.105533049	-0.097932814
0.499461306	-0.074300304	-0.092504127	-0.18463007	-0.231058504	-0.214149378	-0.206813198	-0.176281573	-0.175512951	-0.143634283	-0.129758147	-0.119704483	-0.1211121	-0.175751678	-0.100583399	-0.104980528	-0.103296808	-0.105567001
0.498205288	-0.054282863	-0.083575323	-0.163365833	-0.204138462	-0.205462366	-0.194958139	-0.1623517	-0.15430537	-0.137847626	-0.101323618	-0.104806427	-0.115701516	-0.158609682	-0.08947195	-0.091879914	-0.100421409	-0.098898247
0.496955912	-0.070431815	-0.108327784	-0.206034479	-0.20818118	-0.203965984	-0.19988891	-0.143078531	-0.145220178	-0.141405474	-0.130107358	-0.11083093	-0.14725007	-0.143521324	-0.107588811	-0.128735845	-0.104583044	-0.12131122
