# Supplementary material for: In situ monitoring of polarons in a mixed conducting polymer using ultrafast transient absorption spectroelectrochemistry
Source: Chem Sci. 2025 Aug 27;16(38):17839–49. doi: 10.1039/d5sc04619j (PMC12412052; doi:10.1039/d5sc04619j)
Supplement: SC-016-D5SC04619J-s001 [file SC-016-D5SC04619J-s001.zip › KineticModeling_5pct_-0.4V.csv]

TA kinetics, 5% EG, -0.4V
time (ps)	\DeltaA (norm.)		time (ps)	Fit component 1	Fit component 2	Total fit
-50.065	0.001054247		-50.07	0	0	0
-40.065	-0.000174904		-50.06	0	0	0
-30.065	-0.001536152		-50.05	0	0	0
-20.065	0.000657867		-50.04	0	0	0
-10.065	0.002197515		-50.03	0	0	0
-5.065	0.003587419		-50.02	0	0	0
-4.565	-0.0006823		-50.01	0	0	0
-4.065	0.001872395		-50	0	0	0
-3.565	0.000890322		-49.99	0	0	0
-3.065	-0.000645424		-49.98	0	0	0
-2.565	-0.000141831		-49.97	0	0	0
-2.065	0.001208227		-49.96	0	0	0
-1.565	-0.000249602		-49.95	0	0	0
-1.065	-0.002782587		-49.94	0	0	0
-0.965	0.002309609		-49.93	0	0	0
-0.865	0.000105076		-49.92	0	0	0
-0.765	-0.000439312		-49.91	0	0	0
-0.665	0.001561941		-49.9	0	0	0
-0.565	0.001701609		-49.89	0	0	0
-0.515	0.002078343		-49.88	0	0	0
-0.465	0.002586975		-49.87	0	0	0
-0.415	0.001047401		-49.86	0	0	0
-0.365	0.000743786		-49.85	0	0	0
-0.315	0.000356418		-49.84	0	0	0
-0.265	-0.000792433		-49.83	0	0	0
-0.215	0.002918402		-49.82	0	0	0
-0.165	0.030612584		-49.81	0	0	0
-0.115	0.139646373		-49.8	0	0	0
-0.065	0.360226689		-49.79	0	0	0
-0.015	0.644371843		-49.78	0	0	0
0.035	0.892961209		-49.77	0	0	0
0.085	1		-49.76	0	0	0
0.135	0.968504298		-49.75	0	0	0
0.185	0.854563861		-49.74	0	0	0
0.235	0.731069168		-49.73	0	0	0
0.285	0.638347498		-49.72	0	0	0
0.335	0.579349285		-49.71	0	0	0
0.385	0.525334109		-49.7	0	0	0
0.435	0.467271561		-49.69	0	0	0
0.485	0.424883202		-49.68	0	0	0
0.535	0.39104953		-49.67	0	0	0
0.585	0.361784218		-49.66	0	0	0
0.635	0.334543365		-49.65	0	0	0
0.685	0.312730127		-49.64	0	0	0
0.735	0.295447298		-49.63	0	0	0
0.785	0.282560076		-49.62	0	0	0
0.835	0.262304378		-49.61	0	0	0
0.885	0.237506168		-49.6	0	0	0
0.935	0.223802482		-49.59	0	0	0
1.185	0.181543435		-49.58	0	0	0
1.435	0.156311775		-49.57	0	0	0
1.685	0.122241135		-49.56	0	0	0
1.935	0.112763723		-49.55	0	0	0
2.185	0.096647798		-49.54	0	0	0
2.435	0.087505633		-49.53	0	0	0
2.685	0.083937218		-49.52	0	0	0
2.935	0.07531331		-49.51	0	0	0
3.185	0.071264344		-49.5	0	0	0
3.435	0.068111074		-49.49	0	0	0
3.685	0.064829839		-49.48	0	0	0
3.935	0.062009986		-49.47	0	0	0
4.185	0.056937532		-49.46	0	0	0
4.435	0.056057601		-49.45	0	0	0
4.685	0.053731782		-49.44	0	0	0
4.935	0.054199604		-49.43	0	0	0
5.935	0.043858188		-49.42	0	0	0
6.935	0.042015027		-49.41	0	0	0
7.935	0.036914553		-49.4	0	0	0
8.935	0.034088199		-49.39	0	0	0
9.935	0.033308278		-49.38	0	0	0
11.935	0.029503649		-49.37	0	0	0
13.935	0.024030423		-49.36	0	0	0
15.935	0.021886163		-49.35	0	0	0
17.935	0.015271871		-49.34	0	0	0
19.935	0.011017804		-49.33	0	0	0
39.935	0.008927099		-49.32	0	0	0
59.935	0.010061257		-49.31	0	0	0
79.935	0.002945949		-49.3	0	0	0
99.935	0.001163477		-49.29	0	0	0
149.935	0.005132919		-49.28	0	0	0
199.935	0.004085514		-49.27	0	0	0
			-49.26	0	0	0
			-49.25	0	0	0
			-49.24	0	0	0
			-49.23	0	0	0
			-49.22	0	0	0
			-49.21	0	0	0
			-49.2	0	0	0
			-49.19	0	0	0
			-49.18	0	0	0
			-49.17	0	0	0
			-49.16	0	0	0
			-49.15	0	0	0
			-49.14	0	0	0
			-49.13	0	0	0
			-49.12	0	0	0
			-49.11	0	0	0
			-49.1	0	0	0
			-49.09	0	0	0
			-49.08	0	0	0
			-49.07	0	0	0
			-49.06	0	0	0
			-49.05	0	0	0
			-49.04	0	0	0
			-49.03	0	0	0
			-49.02	0	0	0
			-49.01	0	0	0
			-49	0	0	0
			-48.99	0	0	0
			-48.98	0	0	0
			-48.97	0	0	0
			-48.96	0	0	0
			-48.95	0	0	0
			-48.94	0	0	0
			-48.93	0	0	0
			-48.92	0	0	0
			-48.91	0	0	0
			-48.9	0	0	0
			-48.89	0	0	0
			-48.88	0	0	0
			-48.87	0	0	0
			-48.86	0	0	0
			-48.85	0	0	0
			-48.84	0	0	0
			-48.83	0	0	0
			-48.82	0	0	0
			-48.81	0	0	0
			-48.8	0	0	0
			-48.79	0	0	0
			-48.78	0	0	0
			-48.77	0	0	0
			-48.76	0	0	0
			-48.75	0	0	0
			-48.74	0	0	0
			-48.73	0	0	0
			-48.72	0	0	0
			-48.71	0	0	0
			-48.7	0	0	0
			-48.69	0	0	0
			-48.68	0	0	0
			-48.67	0	0	0
			-48.66	0	0	0
			-48.65	0	0	0
			-48.64	0	0	0
			-48.63	0	0	0
			-48.62	0	0	0
			-48.61	0	0	0
			-48.6	0	0	0
			-48.59	0	0	0
			-48.58	0	0	0
			-48.57	0	0	0
			-48.56	0	0	0
			-48.55	0	0	0
			-48.54	0	0	0
			-48.53	0	0	0
			-48.52	0	0	0
			-48.51	0	0	0
			-48.5	0	0	0
			-48.49	0	0	0
			-48.48	0	0	0
			-48.47	0	0	0
			-48.46	0	0	0
			-48.45	0	0	0
			-48.44	0	0	0
			-48.43	0	0	0
			-48.42	0	0	0
			-48.41	0	0	0
			-48.4	0	0	0
			-48.39	0	0	0
			-48.38	0	0	0
			-48.37	0	0	0
			-48.36	0	0	0
			-48.35	0	0	0
			-48.34	0	0	0
			-48.33	0	0	0
			-48.32	0	0	0
			-48.31	0	0	0
			-48.3	0	0	0
			-48.29	0	0	0
			-48.28	0	0	0
			-48.27	0	0	0
			-48.26	0	0	0
			-48.25	0	0	0
			-48.24	0	0	0
			-48.23	0	0	0
			-48.22	0	0	0
			-48.21	0	0	0
			-48.2	0	0	0
			-48.19	0	0	0
			-48.18	0	0	0
			-48.17	0	0	0
			-48.16	0	0	0
			-48.15	0	0	0
			-48.14	0	0	0
			-48.13	0	0	0
			-48.12	0	0	0
			-48.11	0	0	0
			-48.1	0	0	0
			-48.09	0	0	0
			-48.08	0	0	0
			-48.07	0	0	0
			-48.06	0	0	0
			-48.05	0	0	0
			-48.04	0	0	0
			-48.03	0	0	0
			-48.02	0	0	0
			-48.01	0	0	0
			-48	0	0	0
			-47.99	0	0	0
			-47.98	0	0	0
			-47.97	0	0	0
			-47.96	0	0	0
			-47.95	0	0	0
			-47.94	0	0	0
			-47.93	0	0	0
			-47.92	0	0	0
			-47.91	0	0	0
			-47.9	0	0	0
			-47.89	0	0	0
			-47.88	0	0	0
			-47.87	0	0	0
			-47.86	0	0	0
			-47.85	0	0	0
			-47.84	0	0	0
			-47.83	0	0	0
			-47.82	0	0	0
			-47.81	0	0	0
			-47.8	0	0	0
			-47.79	0	0	0
			-47.78	0	0	0
			-47.77	0	0	0
			-47.76	0	0	0
			-47.75	0	0	0
			-47.74	0	0	0
			-47.73	0	0	0
			-47.72	0	0	0
			-47.71	0	0	0
			-47.7	0	0	0
			-47.69	0	0	0
			-47.68	0	0	0
			-47.67	0	0	0
			-47.66	0	0	0
			-47.65	0	0	0
			-47.64	0	0	0
			-47.63	0	0	0
			-47.62	0	0	0
			-47.61	0	0	0
			-47.6	0	0	0
			-47.59	0	0	0
			-47.58	0	0	0
			-47.57	0	0	0
			-47.56	0	0	0
			-47.55	0	0	0
			-47.54	0	0	0
			-47.53	0	0	0
			-47.52	0	0	0
			-47.51	0	0	0
			-47.5	0	0	0
			-47.49	0	0	0
			-47.48	0	0	0
			-47.47	0	0	0
			-47.46	0	0	0
			-47.45	0	0	0
			-47.44	0	0	0
			-47.43	0	0	0
			-47.42	0	0	0
			-47.41	0	0	0
			-47.4	0	0	0
			-47.39	0	0	0
			-47.38	0	0	0
			-47.37	0	0	0
			-47.36	0	0	0
			-47.35	0	0	0
			-47.34	0	0	0
			-47.33	0	0	0
			-47.32	0	0	0
			-47.31	0	0	0
			-47.3	0	0	0
			-47.29	0	0	0
			-47.28	0	0	0
			-47.27	0	0	0
			-47.26	0	0	0
			-47.25	0	0	0
			-47.24	0	0	0
			-47.23	0	0	0
			-47.22	0	0	0
			-47.21	0	0	0
			-47.2	0	0	0
			-47.19	0	0	0
			-47.18	0	0	0
			-47.17	0	0	0
			-47.16	0	0	0
			-47.15	0	0	0
			-47.14	0	0	0
			-47.13	0	0	0
			-47.12	0	0	0
			-47.11	0	0	0
			-47.1	0	0	0
			-47.09	0	0	0
			-47.08	0	0	0
			-47.07	0	0	0
			-47.06	0	0	0
			-47.05	0	0	0
			-47.04	0	0	0
			-47.03	0	0	0
			-47.02	0	0	0
			-47.01	0	0	0
			-47	0	0	0
			-46.99	0	0	0
			-46.98	0	0	0
			-46.97	0	0	0
			-46.96	0	0	0
			-46.95	0	0	0
			-46.94	0	0	0
			-46.93	0	0	0
			-46.92	0	0	0
			-46.91	0	0	0
			-46.9	0	0	0
			-46.89	0	0	0
			-46.88	0	0	0
			-46.87	0	0	0
			-46.86	0	0	0
			-46.85	0	0	0
			-46.84	0	0	0
			-46.83	0	0	0
			-46.82	0	0	0
			-46.81	0	0	0
			-46.8	0	0	0
			-46.79	0	0	0
			-46.78	0	0	0
			-46.77	0	0	0
			-46.76	0	0	0
			-46.75	0	0	0
			-46.74	0	0	0
			-46.73	0	0	0
			-46.72	0	0	0
			-46.71	0	0	0
			-46.7	0	0	0
			-46.69	0	0	0
			-46.68	0	0	0
			-46.67	0	0	0
			-46.66	0	0	0
			-46.65	0	0	0
			-46.64	0	0	0
			-46.63	0	0	0
			-46.62	0	0	0
			-46.61	0	0	0
			-46.6	0	0	0
			-46.59	0	0	0
			-46.58	0	0	0
			-46.57	0	0	0
			-46.56	0	0	0
			-46.55	0	0	0
			-46.54	0	0	0
			-46.53	0	0	0
			-46.52	0	0	0
			-46.51	0	0	0
			-46.5	0	0	0
			-46.49	0	0	0
			-46.48	0	0	0
			-46.47	0	0	0
			-46.46	0	0	0
			-46.45	0	0	0
			-46.44	0	0	0
			-46.43	0	0	0
			-46.42	0	0	0
			-46.41	0	0	0
			-46.4	0	0	0
			-46.39	0	0	0
			-46.38	0	0	0
			-46.37	0	0	0
			-46.36	0	0	0
			-46.35	0	0	0
			-46.34	0	0	0
			-46.33	0	0	0
			-46.32	0	0	0
			-46.31	0	0	0
			-46.3	0	0	0
			-46.29	0	0	0
			-46.28	0	0	0
			-46.27	0	0	0
			-46.26	0	0	0
			-46.25	0	0	0
			-46.24	0	0	0
			-46.23	0	0	0
			-46.22	0	0	0
			-46.21	0	0	0
			-46.2	0	0	0
			-46.19	0	0	0
			-46.18	0	0	0
			-46.17	0	0	0
			-46.16	0	0	0
			-46.15	0	0	0
			-46.14	0	0	0
			-46.13	0	0	0
			-46.12	0	0	0
			-46.11	0	0	0
			-46.1	0	0	0
			-46.09	0	0	0
			-46.08	0	0	0
			-46.07	0	0	0
			-46.06	0	0	0
			-46.05	0	0	0
			-46.04	0	0	0
			-46.03	0	0	0
			-46.02	0	0	0
			-46.01	0	0	0
			-46	0	0	0
			-45.99	0	0	0
			-45.98	0	0	0
			-45.97	0	0	0
			-45.96	0	0	0
			-45.95	0	0	0
			-45.94	0	0	0
			-45.93	0	0	0
			-45.92	0	0	0
			-45.91	0	0	0
			-45.9	0	0	0
			-45.89	0	0	0
			-45.88	0	0	0
			-45.87	0	0	0
			-45.86	0	0	0
			-45.85	0	0	0
			-45.84	0	0	0
			-45.83	0	0	0
			-45.82	0	0	0
			-45.81	0	0	0
			-45.8	0	0	0
			-45.79	0	0	0
			-45.78	0	0	0
			-45.77	0	0	0
			-45.76	0	0	0
			-45.75	0	0	0
			-45.74	0	0	0
			-45.73	0	0	0
			-45.72	0	0	0
			-45.71	0	0	0
			-45.7	0	0	0
			-45.69	0	0	0
			-45.68	0	0	0
			-45.67	0	0	0
			-45.66	0	0	0
			-45.65	0	0	0
			-45.64	0	0	0
			-45.63	0	0	0
			-45.62	0	0	0
			-45.61	0	0	0
			-45.6	0	0	0
			-45.59	0	0	0
			-45.58	0	0	0
			-45.57	0	0	0
			-45.56	0	0	0
			-45.55	0	0	0
			-45.54	0	0	0
			-45.53	0	0	0
			-45.52	0	0	0
			-45.51	0	0	0
			-45.5	0	0	0
			-45.49	0	0	0
			-45.48	0	0	0
			-45.47	0	0	0
			-45.46	0	0	0
			-45.45	0	0	0
			-45.44	0	0	0
			-45.43	0	0	0
			-45.42	0	0	0
			-45.41	0	0	0
			-45.4	0	0	0
			-45.39	0	0	0
			-45.38	0	0	0
			-45.37	0	0	0
			-45.36	0	0	0
			-45.35	0	0	0
			-45.34	0	0	0
			-45.33	0	0	0
			-45.32	0	0	0
			-45.31	0	0	0
			-45.3	0	0	0
			-45.29	0	0	0
			-45.28	0	0	0
			-45.27	0	0	0
			-45.26	0	0	0
			-45.25	0	0	0
			-45.24	0	0	0
			-45.23	0	0	0
			-45.22	0	0	0
			-45.21	0	0	0
			-45.2	0	0	0
			-45.19	0	0	0
			-45.18	0	0	0
			-45.17	0	0	0
			-45.16	0	0	0
			-45.15	0	0	0
			-45.14	0	0	0
			-45.13	0	0	0
			-45.12	0	0	0
			-45.11	0	0	0
			-45.1	0	0	0
			-45.09	0	0	0
			-45.08	0	0	0
			-45.07	0	0	0
			-45.06	0	0	0
			-45.05	0	0	0
			-45.04	0	0	0
			-45.03	0	0	0
			-45.02	0	0	0
			-45.01	0	0	0
			-45	0	0	0
			-44.99	0	0	0
			-44.98	0	0	0
			-44.97	0	0	0
			-44.96	0	0	0
			-44.95	0	0	0
			-44.94	0	0	0
			-44.93	0	0	0
			-44.92	0	0	0
			-44.91	0	0	0
			-44.9	0	0	0
			-44.89	0	0	0
			-44.88	0	0	0
			-44.87	0	0	0
			-44.86	0	0	0
			-44.85	0	0	0
			-44.84	0	0	0
			-44.83	0	0	0
			-44.82	0	0	0
			-44.81	0	0	0
			-44.8	0	0	0
			-44.79	0	0	0
			-44.78	0	0	0
			-44.77	0	0	0
			-44.76	0	0	0
			-44.75	0	0	0
			-44.74	0	0	0
			-44.73	0	0	0
			-44.72	0	0	0
			-44.71	0	0	0
			-44.7	0	0	0
			-44.69	0	0	0
			-44.68	0	0	0
			-44.67	0	0	0
			-44.66	0	0	0
			-44.65	0	0	0
			-44.64	0	0	0
			-44.63	0	0	0
			-44.62	0	0	0
			-44.61	0	0	0
			-44.6	0	0	0
			-44.59	0	0	0
			-44.58	0	0	0
			-44.57	0	0	0
			-44.56	0	0	0
			-44.55	0	0	0
			-44.54	0	0	0
			-44.53	0	0	0
			-44.52	0	0	0
			-44.51	0	0	0
			-44.5	0	0	0
			-44.49	0	0	0
			-44.48	0	0	0
			-44.47	0	0	0
			-44.46	0	0	0
			-44.45	0	0	0
			-44.44	0	0	0
			-44.43	0	0	0
			-44.42	0	0	0
			-44.41	0	0	0
			-44.4	0	0	0
			-44.39	0	0	0
			-44.38	0	0	0
			-44.37	0	0	0
			-44.36	0	0	0
			-44.35	0	0	0
			-44.34	0	0	0
			-44.33	0	0	0
			-44.32	0	0	0
			-44.31	0	0	0
			-44.3	0	0	0
			-44.29	0	0	0
			-44.28	0	0	0
			-44.27	0	0	0
			-44.26	0	0	0
			-44.25	0	0	0
			-44.24	0	0	0
			-44.23	0	0	0
			-44.22	0	0	0
			-44.21	0	0	0
			-44.2	0	0	0
			-44.19	0	0	0
			-44.18	0	0	0
			-44.17	0	0	0
			-44.16	0	0	0
			-44.15	0	0	0
			-44.14	0	0	0
			-44.13	0	0	0
			-44.12	0	0	0
			-44.11	0	0	0
			-44.1	0	0	0
			-44.09	0	0	0
			-44.08	0	0	0
			-44.07	0	0	0
			-44.06	0	0	0
			-44.05	0	0	0
			-44.04	0	0	0
			-44.03	0	0	0
			-44.02	0	0	0
			-44.01	0	0	0
			-44	0	0	0
			-43.99	0	0	0
			-43.98	0	0	0
			-43.97	0	0	0
			-43.96	0	0	0
			-43.95	0	0	0
			-43.94	0	0	0
			-43.93	0	0	0
			-43.92	0	0	0
			-43.91	0	0	0
			-43.9	0	0	0
			-43.89	0	0	0
			-43.88	0	0	0
			-43.87	0	0	0
			-43.86	0	0	0
			-43.85	0	0	0
			-43.84	0	0	0
			-43.83	0	0	0
			-43.82	0	0	0
			-43.81	0	0	0
			-43.8	0	0	0
			-43.79	0	0	0
			-43.78	0	0	0
			-43.77	0	0	0
			-43.76	0	0	0
			-43.75	0	0	0
			-43.74	0	0	0
			-43.73	0	0	0
			-43.72	0	0	0
			-43.71	0	0	0
			-43.7	0	0	0
			-43.69	0	0	0
			-43.68	0	0	0
			-43.67	0	0	0
			-43.66	0	0	0
			-43.65	0	0	0
			-43.64	0	0	0
			-43.63	0	0	0
			-43.62	0	0	0
			-43.61	0	0	0
			-43.6	0	0	0
			-43.59	0	0	0
			-43.58	0	0	0
			-43.57	0	0	0
			-43.56	0	0	0
			-43.55	0	0	0
			-43.54	0	0	0
			-43.53	0	0	0
			-43.52	0	0	0
			-43.51	0	0	0
			-43.5	0	0	0
			-43.49	0	0	0
			-43.48	0	0	0
			-43.47	0	0	0
			-43.46	0	0	0
			-43.45	0	0	0
			-43.44	0	0	0
			-43.43	0	0	0
			-43.42	0	0	0
			-43.41	0	0	0
			-43.4	0	0	0
			-43.39	0	0	0
			-43.38	0	0	0
			-43.37	0	0	0
			-43.36	0	0	0
			-43.35	0	0	0
			-43.34	0	0	0
			-43.33	0	0	0
			-43.32	0	0	0
			-43.31	0	0	0
			-43.3	0	0	0
			-43.29	0	0	0
			-43.28	0	0	0
			-43.27	0	0	0
			-43.26	0	0	0
			-43.25	0	0	0
			-43.24	0	0	0
			-43.23	0	0	0
			-43.22	0	0	0
			-43.21	0	0	0
			-43.2	0	0	0
			-43.19	0	0	0
			-43.18	0	0	0
			-43.17	0	0	0
			-43.16	0	0	0
			-43.15	0	0	0
			-43.14	0	0	0
			-43.13	0	0	0
			-43.12	0	0	0
			-43.11	0	0	0
			-43.1	0	0	0
			-43.09	0	0	0
			-43.08	0	0	0
			-43.07	0	0	0
			-43.06	0	0	0
			-43.05	0	0	0
			-43.04	0	0	0
			-43.03	0	0	0
			-43.02	0	0	0
			-43.01	0	0	0
			-43	0	0	0
			-42.99	0	0	0
			-42.98	0	0	0
			-42.97	0	0	0
			-42.96	0	0	0
			-42.95	0	0	0
			-42.94	0	0	0
			-42.93	0	0	0
			-42.92	0	0	0
			-42.91	0	0	0
			-42.9	0	0	0
			-42.89	0	0	0
			-42.88	0	0	0
			-42.87	0	0	0
			-42.86	0	0	0
			-42.85	0	0	0
			-42.84	0	0	0
			-42.83	0	0	0
			-42.82	0	0	0
			-42.81	0	0	0
			-42.8	0	0	0
			-42.79	0	0	0
			-42.78	0	0	0
			-42.77	0	0	0
			-42.76	0	0	0
			-42.75	0	0	0
			-42.74	0	0	0
			-42.73	0	0	0
			-42.72	0	0	0
			-42.71	0	0	0
			-42.7	0	0	0
			-42.69	0	0	0
			-42.68	0	0	0
			-42.67	0	0	0
			-42.66	0	0	0
			-42.65	0	0	0
			-42.64	0	0	0
			-42.63	0	0	0
			-42.62	0	0	0
			-42.61	0	0	0
			-42.6	0	0	0
			-42.59	0	0	0
			-42.58	0	0	0
			-42.57	0	0	0
			-42.56	0	0	0
			-42.55	0	0	0
			-42.54	0	0	0
			-42.53	0	0	0
			-42.52	0	0	0
			-42.51	0	0	0
			-42.5	0	0	0
			-42.49	0	0	0
			-42.48	0	0	0
			-42.47	0	0	0
			-42.46	0	0	0
			-42.45	0	0	0
			-42.44	0	0	0
			-42.43	0	0	0
			-42.42	0	0	0
			-42.41	0	0	0
			-42.4	0	0	0
			-42.39	0	0	0
			-42.38	0	0	0
			-42.37	0	0	0
			-42.36	0	0	0
			-42.35	0	0	0
			-42.34	0	0	0
			-42.33	0	0	0
			-42.32	0	0	0
			-42.31	0	0	0
			-42.3	0	0	0
			-42.29	0	0	0
			-42.28	0	0	0
			-42.27	0	0	0
			-42.26	0	0	0
			-42.25	0	0	0
			-42.24	0	0	0
			-42.23	0	0	0
			-42.22	0	0	0
			-42.21	0	0	0
			-42.2	0	0	0
			-42.19	0	0	0
			-42.18	0	0	0
			-42.17	0	0	0
			-42.16	0	0	0
			-42.15	0	0	0
			-42.14	0	0	0
			-42.13	0	0	0
			-42.12	0	0	0
			-42.11	0	0	0
			-42.1	0	0	0
			-42.09	0	0	0
			-42.08	0	0	0
			-42.07	0	0	0
			-42.06	0	0	0
			-42.05	0	0	0
			-42.04	0	0	0
			-42.03	0	0	0
			-42.02	0	0	0
			-42.01	0	0	0
			-42	0	0	0
			-41.99	0	0	0
			-41.98	0	0	0
			-41.97	0	0	0
			-41.96	0	0	0
			-41.95	0	0	0
			-41.94	0	0	0
			-41.93	0	0	0
			-41.92	0	0	0
			-41.91	0	0	0
			-41.9	0	0	0
			-41.89	0	0	0
			-41.88	0	0	0
			-41.87	0	0	0
			-41.86	0	0	0
			-41.85	0	0	0
			-41.84	0	0	0
			-41.83	0	0	0
			-41.82	0	0	0
			-41.81	0	0	0
			-41.8	0	0	0
			-41.79	0	0	0
			-41.78	0	0	0
			-41.77	0	0	0
			-41.76	0	0	0
			-41.75	0	0	0
			-41.74	0	0	0
			-41.73	0	0	0
			-41.72	0	0	0
			-41.71	0	0	0
			-41.7	0	0	0
			-41.69	0	0	0
			-41.68	0	0	0
			-41.67	0	0	0
			-41.66	0	0	0
			-41.65	0	0	0
			-41.64	0	0	0
			-41.63	0	0	0
			-41.62	0	0	0
			-41.61	0	0	0
			-41.6	0	0	0
			-41.59	0	0	0
			-41.58	0	0	0
			-41.57	0	0	0
			-41.56	0	0	0
			-41.55	0	0	0
			-41.54	0	0	0
			-41.53	0	0	0
			-41.52	0	0	0
			-41.51	0	0	0
			-41.5	0	0	0
			-41.49	0	0	0
			-41.48	0	0	0
			-41.47	0	0	0
			-41.46	0	0	0
			-41.45	0	0	0
			-41.44	0	0	0
			-41.43	0	0	0
			-41.42	0	0	0
			-41.41	0	0	0
			-41.4	0	0	0
			-41.39	0	0	0
			-41.38	0	0	0
			-41.37	0	0	0
			-41.36	0	0	0
			-41.35	0	0	0
			-41.34	0	0	0
			-41.33	0	0	0
			-41.32	0	0	0
			-41.31	0	0	0
			-41.3	0	0	0
			-41.29	0	0	0
			-41.28	0	0	0
			-41.27	0	0	0
			-41.26	0	0	0
			-41.25	0	0	0
			-41.24	0	0	0
			-41.23	0	0	0
			-41.22	0	0	0
			-41.21	0	0	0
			-41.2	0	0	0
			-41.19	0	0	0
			-41.18	0	0	0
			-41.17	0	0	0
			-41.16	0	0	0
			-41.15	0	0	0
			-41.14	0	0	0
			-41.13	0	0	0
			-41.12	0	0	0
			-41.11	0	0	0
			-41.1	0	0	0
			-41.09	0	0	0
			-41.08	0	0	0
			-41.07	0	0	0
			-41.06	0	0	0
			-41.05	0	0	0
			-41.04	0	0	0
			-41.03	0	0	0
			-41.02	0	0	0
			-41.01	0	0	0
			-41	0	0	0
			-40.99	0	0	0
			-40.98	0	0	0
			-40.97	0	0	0
			-40.96	0	0	0
			-40.95	0	0	0
			-40.94	0	0	0
			-40.93	0	0	0
			-40.92	0	0	0
			-40.91	0	0	0
			-40.9	0	0	0
			-40.89	0	0	0
			-40.88	0	0	0
			-40.87	0	0	0
			-40.86	0	0	0
			-40.85	0	0	0
			-40.84	0	0	0
			-40.83	0	0	0
			-40.82	0	0	0
			-40.81	0	0	0
			-40.8	0	0	0
			-40.79	0	0	0
			-40.78	0	0	0
			-40.77	0	0	0
			-40.76	0	0	0
			-40.75	0	0	0
			-40.74	0	0	0
			-40.73	0	0	0
			-40.72	0	0	0
			-40.71	0	0	0
			-40.7	0	0	0
			-40.69	0	0	0
			-40.68	0	0	0
			-40.67	0	0	0
			-40.66	0	0	0
			-40.65	0	0	0
			-40.64	0	0	0
			-40.63	0	0	0
			-40.62	0	0	0
			-40.61	0	0	0
			-40.6	0	0	0
			-40.59	0	0	0
			-40.58	0	0	0
			-40.57	0	0	0
			-40.56	0	0	0
			-40.55	0	0	0
			-40.54	0	0	0
			-40.53	0	0	0
			-40.52	0	0	0
			-40.51	0	0	0
			-40.5	0	0	0
			-40.49	0	0	0
			-40.48	0	0	0
			-40.47	0	0	0
			-40.46	0	0	0
			-40.45	0	0	0
			-40.44	0	0	0
			-40.43	0	0	0
			-40.42	0	0	0
			-40.41	0	0	0
			-40.4	0	0	0
			-40.39	0	0	0
			-40.38	0	0	0
			-40.37	0	0	0
			-40.36	0	0	0
			-40.35	0	0	0
			-40.34	0	0	0
			-40.33	0	0	0
			-40.32	0	0	0
			-40.31	0	0	0
			-40.3	0	0	0
			-40.29	0	0	0
			-40.28	0	0	0
			-40.27	0	0	0
			-40.26	0	0	0
			-40.25	0	0	0
			-40.24	0	0	0
			-40.23	0	0	0
			-40.22	0	0	0
			-40.21	0	0	0
			-40.2	0	0	0
			-40.19	0	0	0
			-40.18	0	0	0
			-40.17	0	0	0
			-40.16	0	0	0
			-40.15	0	0	0
			-40.14	0	0	0
			-40.13	0	0	0
			-40.12	0	0	0
			-40.11	0	0	0
			-40.1	0	0	0
			-40.09	0	0	0
			-40.08	0	0	0
			-40.07	0	0	0
			-40.06	0	0	0
			-40.05	0	0	0
			-40.04	0	0	0
			-40.03	0	0	0
			-40.02	0	0	0
			-40.01	0	0	0
			-40	0	0	0
			-39.99	0	0	0
			-39.98	0	0	0
			-39.97	0	0	0
			-39.96	0	0	0
			-39.95	0	0	0
			-39.94	0	0	0
			-39.93	0	0	0
			-39.92	0	0	0
			-39.91	0	0	0
			-39.9	0	0	0
			-39.89	0	0	0
			-39.88	0	0	0
			-39.87	0	0	0
			-39.86	0	0	0
			-39.85	0	0	0
			-39.84	0	0	0
			-39.83	0	0	0
			-39.82	0	0	0
			-39.81	0	0	0
			-39.8	0	0	0
			-39.79	0	0	0
			-39.78	0	0	0
			-39.77	0	0	0
			-39.76	0	0	0
			-39.75	0	0	0
			-39.74	0	0	0
			-39.73	0	0	0
			-39.72	0	0	0
			-39.71	0	0	0
			-39.7	0	0	0
			-39.69	0	0	0
			-39.68	0	0	0
			-39.67	0	0	0
			-39.66	0	0	0
			-39.65	0	0	0
			-39.64	0	0	0
			-39.63	0	0	0
			-39.62	0	0	0
			-39.61	0	0	0
			-39.6	0	0	0
			-39.59	0	0	0
			-39.58	0	0	0
			-39.57	0	0	0
			-39.56	0	0	0
			-39.55	0	0	0
			-39.54	0	0	0
			-39.53	0	0	0
			-39.52	0	0	0
			-39.51	0	0	0
			-39.5	0	0	0
			-39.49	0	0	0
			-39.48	0	0	0
			-39.47	0	0	0
			-39.46	0	0	0
			-39.45	0	0	0
			-39.44	0	0	0
			-39.43	0	0	0
			-39.42	0	0	0
			-39.41	0	0	0
			-39.4	0	0	0
			-39.39	0	0	0
			-39.38	0	0	0
			-39.37	0	0	0
			-39.36	0	0	0
			-39.35	0	0	0
			-39.34	0	0	0
			-39.33	0	0	0
			-39.32	0	0	0
			-39.31	0	0	0
			-39.3	0	0	0
			-39.29	0	0	0
			-39.28	0	0	0
			-39.27	0	0	0
			-39.26	0	0	0
			-39.25	0	0	0
			-39.24	0	0	0
			-39.23	0	0	0
			-39.22	0	0	0
			-39.21	0	0	0
			-39.2	0	0	0
			-39.19	0	0	0
			-39.18	0	0	0
			-39.17	0	0	0
			-39.16	0	0	0
			-39.15	0	0	0
			-39.14	0	0	0
			-39.13	0	0	0
			-39.12	0	0	0
			-39.11	0	0	0
			-39.1	0	0	0
			-39.09	0	0	0
			-39.08	0	0	0
			-39.07	0	0	0
			-39.06	0	0	0
			-39.05	0	0	0
			-39.04	0	0	0
			-39.03	0	0	0
			-39.02	0	0	0
			-39.01	0	0	0
			-39	0	0	0
			-38.99	0	0	0
			-38.98	0	0	0
			-38.97	0	0	0
			-38.96	0	0	0
			-38.95	0	0	0
			-38.94	0	0	0
			-38.93	0	0	0
			-38.92	0	0	0
			-38.91	0	0	0
			-38.9	0	0	0
			-38.89	0	0	0
			-38.88	0	0	0
			-38.87	0	0	0
			-38.86	0	0	0
			-38.85	0	0	0
			-38.84	0	0	0
			-38.83	0	0	0
			-38.82	0	0	0
			-38.81	0	0	0
			-38.8	0	0	0
			-38.79	0	0	0
			-38.78	0	0	0
			-38.77	0	0	0
			-38.76	0	0	0
			-38.75	0	0	0
			-38.74	0	0	0
			-38.73	0	0	0
			-38.72	0	0	0
			-38.71	0	0	0
			-38.7	0	0	0
			-38.69	0	0	0
			-38.68	0	0	0
			-38.67	0	0	0
			-38.66	0	0	0
			-38.65	0	0	0
			-38.64	0	0	0
			-38.63	0	0	0
			-38.62	0	0	0
			-38.61	0	0	0
			-38.6	0	0	0
			-38.59	0	0	0
			-38.58	0	0	0
			-38.57	0	0	0
			-38.56	0	0	0
			-38.55	0	0	0
			-38.54	0	0	0
			-38.53	0	0	0
			-38.52	0	0	0
			-38.51	0	0	0
			-38.5	0	0	0
			-38.49	0	0	0
			-38.48	0	0	0
			-38.47	0	0	0
			-38.46	0	0	0
			-38.45	0	0	0
			-38.44	0	0	0
			-38.43	0	0	0
			-38.42	0	0	0
			-38.41	0	0	0
			-38.4	0	0	0
			-38.39	0	0	0
			-38.38	0	0	0
			-38.37	0	0	0
			-38.36	0	0	0
			-38.35	0	0	0
			-38.34	0	0	0
			-38.33	0	0	0
			-38.32	0	0	0
			-38.31	0	0	0
			-38.3	0	0	0
			-38.29	0	0	0
			-38.28	0	0	0
			-38.27	0	0	0
			-38.26	0	0	0
			-38.25	0	0	0
			-38.24	0	0	0
			-38.23	0	0	0
			-38.22	0	0	0
			-38.21	0	0	0
			-38.2	0	0	0
			-38.19	0	0	0
			-38.18	0	0	0
			-38.17	0	0	0
			-38.16	0	0	0
			-38.15	0	0	0
			-38.14	0	0	0
			-38.13	0	0	0
			-38.12	0	0	0
			-38.11	0	0	0
			-38.1	0	0	0
			-38.09	0	0	0
			-38.08	0	0	0
			-38.07	0	0	0
			-38.06	0	0	0
			-38.05	0	0	0
			-38.04	0	0	0
			-38.03	0	0	0
			-38.02	0	0	0
			-38.01	0	0	0
			-38	0	0	0
			-37.99	0	0	0
			-37.98	0	0	0
			-37.97	0	0	0
			-37.96	0	0	0
			-37.95	0	0	0
			-37.94	0	0	0
			-37.93	0	0	0
			-37.92	0	0	0
			-37.91	0	0	0
			-37.9	0	0	0
			-37.89	0	0	0
			-37.88	0	0	0
			-37.87	0	0	0
			-37.86	0	0	0
			-37.85	0	0	0
			-37.84	0	0	0
			-37.83	0	0	0
			-37.82	0	0	0
			-37.81	0	0	0
			-37.8	0	0	0
			-37.79	0	0	0
			-37.78	0	0	0
			-37.77	0	0	0
			-37.76	0	0	0
			-37.75	0	0	0
			-37.74	0	0	0
			-37.73	0	0	0
			-37.72	0	0	0
			-37.71	0	0	0
			-37.7	0	0	0
			-37.69	0	0	0
			-37.68	0	0	0
			-37.67	0	0	0
			-37.66	0	0	0
			-37.65	0	0	0
			-37.64	0	0	0
			-37.63	0	0	0
			-37.62	0	0	0
			-37.61	0	0	0
			-37.6	0	0	0
			-37.59	0	0	0
			-37.58	0	0	0
			-37.57	0	0	0
			-37.56	0	0	0
			-37.55	0	0	0
			-37.54	0	0	0
			-37.53	0	0	0
			-37.52	0	0	0
			-37.51	0	0	0
			-37.5	0	0	0
			-37.49	0	0	0
			-37.48	0	0	0
			-37.47	0	0	0
			-37.46	0	0	0
			-37.45	0	0	0
			-37.44	0	0	0
			-37.43	0	0	0
			-37.42	0	0	0
			-37.41	0	0	0
			-37.4	0	0	0
			-37.39	0	0	0
			-37.38	0	0	0
			-37.37	0	0	0
			-37.36	0	0	0
			-37.35	0	0	0
			-37.34	0	0	0
			-37.33	0	0	0
			-37.32	0	0	0
			-37.31	0	0	0
			-37.3	0	0	0
			-37.29	0	0	0
			-37.28	0	0	0
			-37.27	0	0	0
			-37.26	0	0	0
			-37.25	0	0	0
			-37.24	0	0	0
			-37.23	0	0	0
			-37.22	0	0	0
			-37.21	0	0	0
			-37.2	0	0	0
			-37.19	0	0	0
			-37.18	0	0	0
			-37.17	0	0	0
			-37.16	0	0	0
			-37.15	0	0	0
			-37.14	0	0	0
			-37.13	0	0	0
			-37.12	0	0	0
			-37.11	0	0	0
			-37.1	0	0	0
			-37.09	0	0	0
			-37.08	0	0	0
			-37.07	0	0	0
			-37.06	0	0	0
			-37.05	0	0	0
			-37.04	0	0	0
			-37.03	0	0	0
			-37.02	0	0	0
			-37.01	0	0	0
			-37	0	0	0
			-36.99	0	0	0
			-36.98	0	0	0
			-36.97	0	0	0
			-36.96	0	0	0
			-36.95	0	0	0
			-36.94	0	0	0
			-36.93	0	0	0
			-36.92	0	0	0
			-36.91	0	0	0
			-36.9	0	0	0
			-36.89	0	0	0
			-36.88	0	0	0
			-36.87	0	0	0
			-36.86	0	0	0
			-36.85	0	0	0
			-36.84	0	0	0
			-36.83	0	0	0
			-36.82	0	0	0
			-36.81	0	0	0
			-36.8	0	0	0
			-36.79	0	0	0
			-36.78	0	0	0
			-36.77	0	0	0
			-36.76	0	0	0
			-36.75	0	0	0
			-36.74	0	0	0
			-36.73	0	0	0
			-36.72	0	0	0
			-36.71	0	0	0
			-36.7	0	0	0
			-36.69	0	0	0
			-36.68	0	0	0
			-36.67	0	0	0
			-36.66	0	0	0
			-36.65	0	0	0
			-36.64	0	0	0
			-36.63	0	0	0
			-36.62	0	0	0
			-36.61	0	0	0
			-36.6	0	0	0
			-36.59	0	0	0
			-36.58	0	0	0
			-36.57	0	0	0
			-36.56	0	0	0
			-36.55	0	0	0
			-36.54	0	0	0
			-36.53	0	0	0
			-36.52	0	0	0
			-36.51	0	0	0
			-36.5	0	0	0
			-36.49	0	0	0
			-36.48	0	0	0
			-36.47	0	0	0
			-36.46	0	0	0
			-36.45	0	0	0
			-36.44	0	0	0
			-36.43	0	0	0
			-36.42	0	0	0
			-36.41	0	0	0
			-36.4	0	0	0
			-36.39	0	0	0
			-36.38	0	0	0
			-36.37	0	0	0
			-36.36	0	0	0
			-36.35	0	0	0
			-36.34	0	0	0
			-36.33	0	0	0
			-36.32	0	0	0
			-36.31	0	0	0
			-36.3	0	0	0
			-36.29	0	0	0
			-36.28	0	0	0
			-36.27	0	0	0
			-36.26	0	0	0
			-36.25	0	0	0
			-36.24	0	0	0
			-36.23	0	0	0
			-36.22	0	0	0
			-36.21	0	0	0
			-36.2	0	0	0
			-36.19	0	0	0
			-36.18	0	0	0
			-36.17	0	0	0
			-36.16	0	0	0
			-36.15	0	0	0
			-36.14	0	0	0
			-36.13	0	0	0
			-36.12	0	0	0
			-36.11	0	0	0
			-36.1	0	0	0
			-36.09	0	0	0
			-36.08	0	0	0
			-36.07	0	0	0
			-36.06	0	0	0
			-36.05	0	0	0
			-36.04	0	0	0
			-36.03	0	0	0
			-36.02	0	0	0
			-36.01	0	0	0
			-36	0	0	0
			-35.99	0	0	0
			-35.98	0	0	0
			-35.97	0	0	0
			-35.96	0	0	0
			-35.95	0	0	0
			-35.94	0	0	0
			-35.93	0	0	0
			-35.92	0	0	0
			-35.91	0	0	0
			-35.9	0	0	0
			-35.89	0	0	0
			-35.88	0	0	0
			-35.87	0	0	0
			-35.86	0	0	0
			-35.85	0	0	0
			-35.84	0	0	0
			-35.83	0	0	0
			-35.82	0	0	0
			-35.81	0	0	0
			-35.8	0	0	0
			-35.79	0	0	0
			-35.78	0	0	0
			-35.77	0	0	0
			-35.76	0	0	0
			-35.75	0	0	0
			-35.74	0	0	0
			-35.73	0	0	0
			-35.72	0	0	0
			-35.71	0	0	0
			-35.7	0	0	0
			-35.69	0	0	0
			-35.68	0	0	0
			-35.67	0	0	0
			-35.66	0	0	0
			-35.65	0	0	0
			-35.64	0	0	0
			-35.63	0	0	0
			-35.62	0	0	0
			-35.61	0	0	0
			-35.6	0	0	0
			-35.59	0	0	0
			-35.58	0	0	0
			-35.57	0	0	0
			-35.56	0	0	0
			-35.55	0	0	0
			-35.54	0	0	0
			-35.53	0	0	0
			-35.52	0	0	0
			-35.51	0	0	0
			-35.5	0	0	0
			-35.49	0	0	0
			-35.48	0	0	0
			-35.47	0	0	0
			-35.46	0	0	0
			-35.45	0	0	0
			-35.44	0	0	0
			-35.43	0	0	0
			-35.42	0	0	0
			-35.41	0	0	0
			-35.4	0	0	0
			-35.39	0	0	0
			-35.38	0	0	0
			-35.37	0	0	0
			-35.36	0	0	0
			-35.35	0	0	0
			-35.34	0	0	0
			-35.33	0	0	0
			-35.32	0	0	0
			-35.31	0	0	0
			-35.3	0	0	0
			-35.29	0	0	0
			-35.28	0	0	0
			-35.27	0	0	0
			-35.26	0	0	0
			-35.25	0	0	0
			-35.24	0	0	0
			-35.23	0	0	0
			-35.22	0	0	0
			-35.21	0	0	0
			-35.2	0	0	0
			-35.19	0	0	0
			-35.18	0	0	0
			-35.17	0	0	0
			-35.16	0	0	0
			-35.15	0	0	0
			-35.14	0	0	0
			-35.13	0	0	0
			-35.12	0	0	0
			-35.11	0	0	0
			-35.1	0	0	0
			-35.09	0	0	0
			-35.08	0	0	0
			-35.07	0	0	0
			-35.06	0	0	0
			-35.05	0	0	0
			-35.04	0	0	0
			-35.03	0	0	0
			-35.02	0	0	0
			-35.01	0	0	0
			-35	0	0	0
			-34.99	0	0	0
			-34.98	0	0	0
			-34.97	0	0	0
			-34.96	0	0	0
			-34.95	0	0	0
			-34.94	0	0	0
			-34.93	0	0	0
			-34.92	0	0	0
			-34.91	0	0	0
			-34.9	0	0	0
			-34.89	0	0	0
			-34.88	0	0	0
			-34.87	0	0	0
			-34.86	0	0	0
			-34.85	0	0	0
			-34.84	0	0	0
			-34.83	0	0	0
			-34.82	0	0	0
			-34.81	0	0	0
			-34.8	0	0	0
			-34.79	0	0	0
			-34.78	0	0	0
			-34.77	0	0	0
			-34.76	0	0	0
			-34.75	0	0	0
			-34.74	0	0	0
			-34.73	0	0	0
			-34.72	0	0	0
			-34.71	0	0	0
			-34.7	0	0	0
			-34.69	0	0	0
			-34.68	0	0	0
			-34.67	0	0	0
			-34.66	0	0	0
			-34.65	0	0	0
			-34.64	0	0	0
			-34.63	0	0	0
			-34.62	0	0	0
			-34.61	0	0	0
			-34.6	0	0	0
			-34.59	0	0	0
			-34.58	0	0	0
			-34.57	0	0	0
			-34.56	0	0	0
			-34.55	0	0	0
			-34.54	0	0	0
			-34.53	0	0	0
			-34.52	0	0	0
			-34.51	0	0	0
			-34.5	0	0	0
			-34.49	0	0	0
			-34.48	0	0	0
			-34.47	0	0	0
			-34.46	0	0	0
			-34.45	0	0	0
			-34.44	0	0	0
			-34.43	0	0	0
			-34.42	0	0	0
			-34.41	0	0	0
			-34.4	0	0	0
			-34.39	0	0	0
			-34.38	0	0	0
			-34.37	0	0	0
			-34.36	0	0	0
			-34.35	0	0	0
			-34.34	0	0	0
			-34.33	0	0	0
			-34.32	0	0	0
			-34.31	0	0	0
			-34.3	0	0	0
			-34.29	0	0	0
			-34.28	0	0	0
			-34.27	0	0	0
			-34.26	0	0	0
			-34.25	0	0	0
			-34.24	0	0	0
			-34.23	0	0	0
			-34.22	0	0	0
			-34.21	0	0	0
			-34.2	0	0	0
			-34.19	0	0	0
			-34.18	0	0	0
			-34.17	0	0	0
			-34.16	0	0	0
			-34.15	0	0	0
			-34.14	0	0	0
			-34.13	0	0	0
			-34.12	0	0	0
			-34.11	0	0	0
			-34.1	0	0	0
			-34.09	0	0	0
			-34.08	0	0	0
			-34.07	0	0	0
			-34.06	0	0	0
			-34.05	0	0	0
			-34.04	0	0	0
			-34.03	0	0	0
			-34.02	0	0	0
			-34.01	0	0	0
			-34	0	0	0
			-33.99	0	0	0
			-33.98	0	0	0
			-33.97	0	0	0
			-33.96	0	0	0
			-33.95	0	0	0
			-33.94	0	0	0
			-33.93	0	0	0
			-33.92	0	0	0
			-33.91	0	0	0
			-33.9	0	0	0
			-33.89	0	0	0
			-33.88	0	0	0
			-33.87	0	0	0
			-33.86	0	0	0
			-33.85	0	0	0
			-33.84	0	0	0
			-33.83	0	0	0
			-33.82	0	0	0
			-33.81	0	0	0
			-33.8	0	0	0
			-33.79	0	0	0
			-33.78	0	0	0
			-33.77	0	0	0
			-33.76	0	0	0
			-33.75	0	0	0
			-33.74	0	0	0
			-33.73	0	0	0
			-33.72	0	0	0
			-33.71	0	0	0
			-33.7	0	0	0
			-33.69	0	0	0
			-33.68	0	0	0
			-33.67	0	0	0
			-33.66	0	0	0
			-33.65	0	0	0
			-33.64	0	0	0
			-33.63	0	0	0
			-33.62	0	0	0
			-33.61	0	0	0
			-33.6	0	0	0
			-33.59	0	0	0
			-33.58	0	0	0
			-33.57	0	0	0
			-33.56	0	0	0
			-33.55	0	0	0
			-33.54	0	0	0
			-33.53	0	0	0
			-33.52	0	0	0
			-33.51	0	0	0
			-33.5	0	0	0
			-33.49	0	0	0
			-33.48	0	0	0
			-33.47	0	0	0
			-33.46	0	0	0
			-33.45	0	0	0
			-33.44	0	0	0
			-33.43	0	0	0
			-33.42	0	0	0
			-33.41	0	0	0
			-33.4	0	0	0
			-33.39	0	0	0
			-33.38	0	0	0
			-33.37	0	0	0
			-33.36	0	0	0
			-33.35	0	0	0
			-33.34	0	0	0
			-33.33	0	0	0
			-33.32	0	0	0
			-33.31	0	0	0
			-33.3	0	0	0
			-33.29	0	0	0
			-33.28	0	0	0
			-33.27	0	0	0
			-33.26	0	0	0
			-33.25	0	0	0
			-33.24	0	0	0
			-33.23	0	0	0
			-33.22	0	0	0
			-33.21	0	0	0
			-33.2	0	0	0
			-33.19	0	0	0
			-33.18	0	0	0
			-33.17	0	0	0
			-33.16	0	0	0
			-33.15	0	0	0
			-33.14	0	0	0
			-33.13	0	0	0
			-33.12	0	0	0
			-33.11	0	0	0
			-33.1	0	0	0
			-33.09	0	0	0
			-33.08	0	0	0
			-33.07	0	0	0
			-33.06	0	0	0
			-33.05	0	0	0
			-33.04	0	0	0
			-33.03	0	0	0
			-33.02	0	0	0
			-33.01	0	0	0
			-33	0	0	0
			-32.99	0	0	0
			-32.98	0	0	0
			-32.97	0	0	0
			-32.96	0	0	0
			-32.95	0	0	0
			-32.94	0	0	0
			-32.93	0	0	0
			-32.92	0	0	0
			-32.91	0	0	0
			-32.9	0	0	0
			-32.89	0	0	0
			-32.88	0	0	0
			-32.87	0	0	0
			-32.86	0	0	0
			-32.85	0	0	0
			-32.84	0	0	0
			-32.83	0	0	0
			-32.82	0	0	0
			-32.81	0	0	0
			-32.8	0	0	0
			-32.79	0	0	0
			-32.78	0	0	0
			-32.77	0	0	0
			-32.76	0	0	0
			-32.75	0	0	0
			-32.74	0	0	0
			-32.73	0	0	0
			-32.72	0	0	0
			-32.71	0	0	0
			-32.7	0	0	0
			-32.69	0	0	0
			-32.68	0	0	0
			-32.67	0	0	0
			-32.66	0	0	0
			-32.65	0	0	0
			-32.64	0	0	0
			-32.63	0	0	0
			-32.62	0	0	0
			-32.61	0	0	0
			-32.6	0	0	0
			-32.59	0	0	0
			-32.58	0	0	0
			-32.57	0	0	0
			-32.56	0	0	0
			-32.55	0	0	0
			-32.54	0	0	0
			-32.53	0	0	0
			-32.52	0	0	0
			-32.51	0	0	0
			-32.5	0	0	0
			-32.49	0	0	0
			-32.48	0	0	0
			-32.47	0	0	0
			-32.46	0	0	0
			-32.45	0	0	0
			-32.44	0	0	0
			-32.43	0	0	0
			-32.42	0	0	0
			-32.41	0	0	0
			-32.4	0	0	0
			-32.39	0	0	0
			-32.38	0	0	0
			-32.37	0	0	0
			-32.36	0	0	0
			-32.35	0	0	0
			-32.34	0	0	0
			-32.33	0	0	0
			-32.32	0	0	0
			-32.31	0	0	0
			-32.3	0	0	0
			-32.29	0	0	0
			-32.28	0	0	0
			-32.27	0	0	0
			-32.26	0	0	0
			-32.25	0	0	0
			-32.24	0	0	0
			-32.23	0	0	0
			-32.22	0	0	0
			-32.21	0	0	0
			-32.2	0	0	0
			-32.19	0	0	0
			-32.18	0	0	0
			-32.17	0	0	0
			-32.16	0	0	0
			-32.15	0	0	0
			-32.14	0	0	0
			-32.13	0	0	0
			-32.12	0	0	0
			-32.11	0	0	0
			-32.1	0	0	0
			-32.09	0	0	0
			-32.08	0	0	0
			-32.07	0	0	0
			-32.06	0	0	0
			-32.05	0	0	0
			-32.04	0	0	0
			-32.03	0	0	0
			-32.02	0	0	0
			-32.01	0	0	0
			-32	0	0	0
			-31.99	0	0	0
			-31.98	0	0	0
			-31.97	0	0	0
			-31.96	0	0	0
			-31.95	0	0	0
			-31.94	0	0	0
			-31.93	0	0	0
			-31.92	0	0	0
			-31.91	0	0	0
			-31.9	0	0	0
			-31.89	0	0	0
			-31.88	0	0	0
			-31.87	0	0	0
			-31.86	0	0	0
			-31.85	0	0	0
			-31.84	0	0	0
			-31.83	0	0	0
			-31.82	0	0	0
			-31.81	0	0	0
			-31.8	0	0	0
			-31.79	0	0	0
			-31.78	0	0	0
			-31.77	0	0	0
			-31.76	0	0	0
			-31.75	0	0	0
			-31.74	0	0	0
			-31.73	0	0	0
			-31.72	0	0	0
			-31.71	0	0	0
			-31.7	0	0	0
			-31.69	0	0	0
			-31.68	0	0	0
			-31.67	0	0	0
			-31.66	0	0	0
			-31.65	0	0	0
			-31.64	0	0	0
			-31.63	0	0	0
			-31.62	0	0	0
			-31.61	0	0	0
			-31.6	0	0	0
			-31.59	0	0	0
			-31.58	0	0	0
			-31.57	0	0	0
			-31.56	0	0	0
			-31.55	0	0	0
			-31.54	0	0	0
			-31.53	0	0	0
			-31.52	0	0	0
			-31.51	0	0	0
			-31.5	0	0	0
			-31.49	0	0	0
			-31.48	0	0	0
			-31.47	0	0	0
			-31.46	0	0	0
			-31.45	0	0	0
			-31.44	0	0	0
			-31.43	0	0	0
			-31.42	0	0	0
			-31.41	0	0	0
			-31.4	0	0	0
			-31.39	0	0	0
			-31.38	0	0	0
			-31.37	0	0	0
			-31.36	0	0	0
			-31.35	0	0	0
			-31.34	0	0	0
			-31.33	0	0	0
			-31.32	0	0	0
			-31.31	0	0	0
			-31.3	0	0	0
			-31.29	0	0	0
			-31.28	0	0	0
			-31.27	0	0	0
			-31.26	0	0	0
			-31.25	0	0	0
			-31.24	0	0	0
			-31.23	0	0	0
			-31.22	0	0	0
			-31.21	0	0	0
			-31.2	0	0	0
			-31.19	0	0	0
			-31.18	0	0	0
			-31.17	0	0	0
			-31.16	0	0	0
			-31.15	0	0	0
			-31.14	0	0	0
			-31.13	0	0	0
			-31.12	0	0	0
			-31.11	0	0	0
			-31.1	0	0	0
			-31.09	0	0	0
			-31.08	0	0	0
			-31.07	0	0	0
			-31.06	0	0	0
			-31.05	0	0	0
			-31.04	0	0	0
			-31.03	0	0	0
			-31.02	0	0	0
			-31.01	0	0	0
			-31	0	0	0
			-30.99	0	0	0
			-30.98	0	0	0
			-30.97	0	0	0
			-30.96	0	0	0
			-30.95	0	0	0
			-30.94	0	0	0
			-30.93	0	0	0
			-30.92	0	0	0
			-30.91	0	0	0
			-30.9	0	0	0
			-30.89	0	0	0
			-30.88	0	0	0
			-30.87	0	0	0
			-30.86	0	0	0
			-30.85	0	0	0
			-30.84	0	0	0
			-30.83	0	0	0
			-30.82	0	0	0
			-30.81	0	0	0
			-30.8	0	0	0
			-30.79	0	0	0
			-30.78	0	0	0
			-30.77	0	0	0
			-30.76	0	0	0
			-30.75	0	0	0
			-30.74	0	0	0
			-30.73	0	0	0
			-30.72	0	0	0
			-30.71	0	0	0
			-30.7	0	0	0
			-30.69	0	0	0
			-30.68	0	0	0
			-30.67	0	0	0
			-30.66	0	0	0
			-30.65	0	0	0
			-30.64	0	0	0
			-30.63	0	0	0
			-30.62	0	0	0
			-30.61	0	0	0
			-30.6	0	0	0
			-30.59	0	0	0
			-30.58	0	0	0
			-30.57	0	0	0
			-30.56	0	0	0
			-30.55	0	0	0
			-30.54	0	0	0
			-30.53	0	0	0
			-30.52	0	0	0
			-30.51	0	0	0
			-30.5	0	0	0
			-30.49	0	0	0
			-30.48	0	0	0
			-30.47	0	0	0
			-30.46	0	0	0
			-30.45	0	0	0
			-30.44	0	0	0
			-30.43	0	0	0
			-30.42	0	0	0
			-30.41	0	0	0
			-30.4	0	0	0
			-30.39	0	0	0
			-30.38	0	0	0
			-30.37	0	0	0
			-30.36	0	0	0
			-30.35	0	0	0
			-30.34	0	0	0
			-30.33	0	0	0
			-30.32	0	0	0
			-30.31	0	0	0
			-30.3	0	0	0
			-30.29	0	0	0
			-30.28	0	0	0
			-30.27	0	0	0
			-30.26	0	0	0
			-30.25	0	0	0
			-30.24	0	0	0
			-30.23	0	0	0
			-30.22	0	0	0
			-30.21	0	0	0
			-30.2	0	0	0
			-30.19	0	0	0
			-30.18	0	0	0
			-30.17	0	0	0
			-30.16	0	0	0
			-30.15	0	0	0
			-30.14	0	0	0
			-30.13	0	0	0
			-30.12	0	0	0
			-30.11	0	0	0
			-30.1	0	0	0
[truncated: 23,004 more rows]
