# Supplementary material for: In situ monitoring of polarons in a mixed conducting polymer using ultrafast transient absorption spectroelectrochemistry
Source: Chem Sci. 2025 Aug 27;16(38):17839–49. doi: 10.1039/d5sc04619j (PMC12412052; doi:10.1039/d5sc04619j)
Supplement: SC-016-D5SC04619J-s001 [file SC-016-D5SC04619J-s001.zip › SpectroelectrochemistryCellData.csv]

1 mm water absorbance			Polymer film absorbance
eV	A		eV	A
3.096459455	0.014074669		3.096459455	0.029114442
3.091888605	0.014024623		3.091888605	0.029080362
3.087331464	0.014208682		3.087331464	0.029027873
3.082787971	0.014126019		3.082787971	0.028941602
3.078258065	0.014126153		3.078258065	0.028853984
3.073741916	0.014019715		3.073741916	0.02880016
3.069239232	0.013933943		3.069239232	0.028727796
3.06474972	0.013812891		3.06474972	0.028539948
3.060273553	0.013809848		3.060273553	0.028457647
3.055811132	0.013777647		3.055811132	0.028354774
3.051361477	0.013884754		3.051361477	0.028119477
3.046925218	0.013884584		3.046925218	0.027905848
3.042501841	0.013789431		3.042501841	0.027898944
3.038091742	0.013849058		3.038091742	0.027823847
3.033694636	0.013916809		3.033694636	0.02771035
3.029310465	0.013699648		3.029310465	0.027705627
3.024939173	0.013622521		3.024939173	0.027694439
3.020580928	0.013589475		3.020580928	0.027610773
3.016235223	0.013539763		3.016235223	0.027568074
3.011902228	0.013374154		3.011902228	0.027582926
3.007581886	0.013330216		3.007581886	0.027638107
3.003274143	0.013289571		3.003274143	0.027718915
2.998979165	0.013287394		2.998979165	0.027800759
2.994696454	0.013218972		2.994696454	0.027877867
2.990426398	0.013223321		2.990426398	0.027972546
2.986168721	0.01316205		2.986168721	0.028023518
2.981923369	0.013115006		2.981923369	0.02814031
2.97769029	0.01290661		2.97769029	0.028262015
2.973469212	0.012711734		2.973469212	0.028380618
2.969260518	0.012702246		2.969260518	0.028470099
2.965063938	0.012705233		2.965063938	0.028641404
2.960879203	0.012582208		2.960879203	0.028644438
2.956706695	0.012769575		2.956706695	0.028625517
2.952546144	0.012972794		2.952546144	0.02865705
2.948397714	0.012970936		2.948397714	0.028713863
2.944260925	0.012947123		2.944260925	0.028677123
2.940136153	0.013080064		2.940136153	0.02868062
2.936023135	0.012978429		2.936023135	0.028706548
2.931921608	0.01292002		2.931921608	0.028622166
2.927831946	0.012853977		2.927831946	0.02859352
2.923753889	0.01286183		2.923753889	0.02864844
2.919687175	0.012695666		2.919687175	0.02872863
2.915632177	0.01266283		2.915632177	0.028850286
2.911588636	0.012445679		2.911588636	0.029050838
2.907556711	0.012423113		2.907556711	0.029190138
2.90353573	0.012438111		2.90353573	0.02929182
2.899526476	0.012478796		2.899526476	0.029433137
2.895528278	0.012390637		2.895528278	0.029570639
2.891541298	0.012336781		2.891541298	0.029720565
2.887565897	0.012288856		2.887565897	0.029867986
2.883601209	0.012209233		2.883601209	0.030031324
2.879647596	0.012105648		2.879647596	0.030166408
2.875705217	0.012094713		2.875705217	0.030237965
2.871773821	0.012172972		2.871773821	0.030329238
2.867853362	0.012125183		2.867853362	0.030438936
2.863943794	0.012097159		2.863943794	0.030590936
2.860045073	0.012129079		2.860045073	0.030745106
2.856157152	0.012193552		2.856157152	0.030974684
2.852280188	0.012183033		2.852280188	0.031144578
2.848413735	0.012118127		2.848413735	0.03131891
2.84455795	0.012072114		2.84455795	0.031443017
2.840712986	0.011980233		2.840712986	0.031608639
2.836878403	0.011907681		2.836878403	0.031662419
2.833054553	0.011978043		2.833054553	0.031710557
2.829241195	0.012058435		2.829241195	0.031810945
2.825438285	0.012098534		2.825438285	0.031935979
2.821645584	0.012160596		2.821645584	0.032056291
2.817863444	0.012153456		2.817863444	0.03228382
2.814091818	0.012092744		2.814091818	0.032507253
2.810330081	0.012029879		2.810330081	0.032661608
2.806578969	0.01191437		2.806578969	0.032813009
2.802837858	0.011896752		2.802837858	0.032940026
2.799107092	0.011843675		2.799107092	0.033025955
2.795386246	0.011774217		2.795386246	0.033158447
2.791675661	0.011765109		2.791675661	0.033353571
2.787975106	0.011800099		2.787975106	0.033555159
2.784284349	0.011792172		2.784284349	0.03375773
2.780603921	0.011791884		2.780603921	0.033983406
2.776933211	0.011805024		2.776933211	0.034180842
2.773272368	0.011722371		2.773272368	0.034363384
2.769621543	0.011714022		2.769621543	0.034513204
2.765980317	0.011670131		2.765980317	0.034674425
2.762349028	0.011753916		2.762349028	0.034829966
2.758727261	0.011783284		2.758727261	0.03500059
2.755115353	0.011845274		2.755115353	0.035098073
2.751513076	0.011794111		2.751513076	0.035261356
2.747920208	0.011780042		2.747920208	0.035420385
2.744337266	0.011593998		2.744337266	0.035564564
2.740763655	0.01141272		2.740763655	0.035709199
2.737199523	0.011357765		2.737199523	0.035880207
2.733645017	0.011313731		2.733645017	0.036047162
2.730099547	0.011260949		2.730099547	0.036190447
2.726563811	0.011303615		2.726563811	0.036348856
2.723037404	0.011279357		2.723037404	0.036507388
2.719520289	0.011129789		2.719520289	0.036678105
2.716012247	0.011088078		2.716012247	0.036745534
2.712513607	0.010995949		2.712513607	0.036904887
2.709024149	0.010869047		2.709024149	0.037029773
2.705544018	0.010863304		2.705544018	0.037126953
2.702072816	0.010872751		2.702072816	0.037205647
2.698610869	0.010710872		2.698610869	0.037399135
2.695157782	0.010646357		2.695157782	0.037526505
2.691713698	0.010604815		2.691713698	0.037708188
2.688278939	0.010483209		2.688278939	0.037876071
2.684852758	0.010392236		2.684852758	0.038068928
2.681435652	0.010408066		2.681435652	0.038209179
2.678027587	0.010330839		2.678027587	0.038401657
2.674627997	0.010250504		2.674627997	0.03860171
2.671237555	0.010278515		2.671237555	0.038885317
2.667855698	0.010283735		2.667855698	0.039175105
2.664482742	0.010276237		2.664482742	0.039474601
2.661118304	0.010290155		2.661118304	0.039801179
2.6577627	0.010253155		2.6577627	0.040092671
2.654415721	0.010205565		2.654415721	0.040350418
2.651077334	0.010158291		2.651077334	0.040633412
2.647747507	0.010067965		2.647747507	0.040926772
2.644426206	0.010029509		2.644426206	0.041209147
2.64111357	0.009972966		2.64111357	0.041575478
2.637809223	0.009877316		2.637809223	0.041901907
2.634513305	0.009804007		2.634513305	0.042185617
2.631225954	0.009786233		2.631225954	0.042497568
2.627946966	0.009682058		2.627946966	0.042751725
2.624676311	0.009740691		2.624676311	0.042968626
2.621413955	0.009820794		2.621413955	0.043241164
2.618159868	0.009848182		2.618159868	0.043534982
2.614914186	0.009867441		2.614914186	0.043749793
2.611676542	0.009859062		2.611676542	0.043961532
2.608447073	0.009687985		2.608447073	0.044141767
2.605225914	0.009517305		2.605225914	0.044331459
2.602012868	0.009419524		2.602012868	0.044521108
2.598807904	0.009316333		2.598807904	0.044741244
2.595610991	0.00930037		2.595610991	0.044966735
2.5924221	0.00931613		2.5924221	0.045161601
2.589241364	0.009317121		2.589241364	0.0453617
2.586068423	0.009160527		2.586068423	0.045561465
2.582903414	0.009114815		2.582903414	0.045801248
2.57974647	0.009007653		2.57974647	0.046037147
2.576597398	0.008929363		2.576597398	0.046338834
2.573456166	0.008866549		2.573456166	0.046574023
2.570322585	0.008917561		2.570322585	0.04676228
2.567197113	0.00888708		2.567197113	0.046940253
2.564079232	0.008829537		2.564079232	0.04716373
2.560969238	0.008761226		2.560969238	0.047335846
2.55786694	0.00868809		2.55786694	0.047545894
2.554772149	0.008616725		2.554772149	0.047767333
2.551685159	0.008469283		2.551685159	0.04801986
2.54860578	0.008411295		2.54860578	0.048219931
2.545533983	0.008307693		2.545533983	0.048450758
2.542469901	0.008173497		2.542469901	0.048694284
2.539413186	0.008179925		2.539413186	0.048987607
2.536363971	0.008182145		2.536363971	0.0492122
2.533322385	0.008128644		2.533322385	0.049429474
2.530288086	0.008126086		2.530288086	0.049654467
2.527261361	0.008155072		2.527261361	0.049897051
2.524242182	0.008057935		2.524242182	0.050122577
2.521230208	0.008013087		2.521230208	0.050371654
2.51822557	0.008000565		2.51822557	0.050671518
2.51522824	0.007967658		2.51522824	0.050974133
2.512238503	0.007914417		2.512238503	0.051217163
2.50925571	0.007852596		2.50925571	0.051479485
2.506280301	0.007787393		2.506280301	0.051749343
2.503312094	0.007820953		2.503312094	0.052036487
2.500351063	0.007766884		2.500351063	0.052258209
2.497397336	0.007681326		2.497397336	0.05255114
2.494450579	0.007626382		2.494450579	0.052820179
2.491511073	0.00761221		2.491511073	0.053108525
2.488578487	0.007484902		2.488578487	0.05339042
2.485653101	0.007399693		2.485653101	0.053719546
2.482734736	0.00734083		2.482734736	0.053998449
2.479823518	0.007320664		2.479823518	0.054268795
2.47691912	0.007226712		2.47691912	0.054554372
2.474021668	0.007180685		2.474021668	0.054815227
2.471131287	0.007183468		2.471131287	0.055077743
2.468247802	0.007161827		2.468247802	0.055360622
2.465371188	0.007202618		2.465371188	0.055650084
2.46250142	0.007260605		2.46250142	0.055933177
2.459638475	0.007205001		2.459638475	0.056204259
2.456782327	0.007169973		2.456782327	0.056458189
2.453933102	0.007103424		2.453933102	0.056655182
2.451090477	0.006967965		2.451090477	0.056881509
2.448254873	0.006873483		2.448254873	0.057089801
2.445425675	0.006838904		2.445425675	0.057307837
2.442603302	0.006768085		2.442603302	0.057533028
2.439787583	0.006724054		2.439787583	0.057809258
2.43697864	0.00667528		2.43697864	0.058111108
2.434176304	0.006540471		2.434176304	0.058360225
2.431380551	0.006453533		2.431380551	0.058648955
2.428591212	0.006356918		2.428591212	0.058929366
2.425808701	0.006319593		2.425808701	0.059196964
2.423032414	0.006270483		2.423032414	0.0594771
2.420262763	0.006258465		2.420262763	0.059768078
2.417499723	0.006225934		2.417499723	0.05997562
2.414742986	0.006229538		2.414742986	0.060229354
2.411992814	0.006238282		2.411992814	0.060500897
2.4092489	0.006160785		2.4092489	0.06071875
2.406511507	0.00611747		2.406511507	0.060978458
2.403780612	0.005978033		2.403780612	0.061209432
2.401055908	0.005803352		2.401055908	0.061382117
2.398337374	0.005617091		2.398337374	0.06155489
2.395625553	0.005524375		2.395625553	0.061774368
2.392919859	0.005440567		2.392919859	0.062063567
2.390220269	0.005497845		2.390220269	0.062372851
2.387527325	0.005612414		2.387527325	0.062744889
2.384840161	0.005774271		2.384840161	0.063111588
2.382159599	0.00582776		2.382159599	0.063447615
2.379485056	0.005893876		2.379485056	0.063723567
2.376816511	0.005963558		2.376816511	0.064050095
2.374154223	0.006001481		2.374154223	0.064372772
2.371498169	0.005891773		2.371498169	0.064675245
2.368848051	0.005855055		2.368848051	0.064964695
2.36620385	0.005833911		2.36620385	0.06526788
2.363566095	0.005818549		2.363566095	0.065633106
2.360934214	0.005773526		2.360934214	0.065918291
2.358308462	0.005810987		2.358308462	0.066215033
2.355688544	0.005867498		2.355688544	0.066524672
2.353074441	0.005871926		2.353074441	0.066811756
2.350466405	0.005765259		2.350466405	0.066997872
2.347864686	0.005706922		2.347864686	0.067300371
2.34526845	0.005704118		2.34526845	0.067616817
2.34267822	0.005688644		2.34267822	0.06787773
2.340093704	0.005642723		2.340093704	0.068095846
2.337515423	0.005635044		2.337515423	0.068378672
2.334942818	0.005706798		2.334942818	0.068603824
2.332375868	0.005697352		2.332375868	0.06881396
2.329814824	0.005652762		2.329814824	0.0690711
2.327259664	0.005695402		2.327259664	0.069390464
2.324709837	0.00574796		2.324709837	0.069673079
2.322166122	0.00565364		2.322166122	0.069891425
2.319628232	0.005616375		2.319628232	0.070152153
2.317095884	0.005592976		2.317095884	0.070421405
2.314569058	0.00552269		2.314569058	0.070647181
2.312048001	0.005475521		2.312048001	0.070871655
2.309532693	0.005483026		2.309532693	0.071136848
2.307023113	0.005518882		2.307023113	0.071369222
2.30451872	0.005534336		2.30451872	0.071559072
2.30202028	0.005456817		2.30202028	0.071738402
2.299526991	0.005446093		2.299526991	0.071970572
2.297039617	0.005455445		2.297039617	0.072260301
2.294557877	0.005327326		2.294557877	0.072513933
2.292081494	0.005292374		2.292081494	0.07278847
2.28961045	0.005284916		2.28961045	0.073103023
2.287144986	0.005293177		2.287144986	0.073411792
2.284684827	0.005285963		2.284684827	0.073685703
2.282230466	0.005340715		2.282230466	0.07396593
2.279781118	0.005226633		2.279781118	0.074228361
2.277337531	0.00527515		2.277337531	0.07450664
2.274899178	0.005281288		2.274899178	0.074684837
2.27246604	0.005246814		2.27246604	0.074878281
2.270038355	0.005191931		2.270038355	0.075108196
2.267616358	0.005323413		2.267616358	0.075352174
2.265199019	0.005366175		2.265199019	0.075597537
2.262787332	0.005278872		2.262787332	0.075828334
2.260381026	0.005240751		2.260381026	0.076028811
2.257979833	0.005190223		2.257979833	0.076206165
2.255583986	0.005067951		2.255583986	0.076327659
2.253193219	0.004973034		2.253193219	0.076470963
2.250807763	0.004939908		2.250807763	0.076741069
2.248427602	0.004926393		2.248427602	0.076957002
2.246052221	0.004874619		2.246052221	0.077081588
2.243682349	0.004797444		2.243682349	0.07734723
2.24131772	0.004726308		2.24131772	0.077579732
2.238957824	0.004695831		2.238957824	0.077739268
2.236603138	0.004578162		2.236603138	0.077928139
2.234253891	0.004596085		2.234253891	0.078233596
2.231909574	0.004669842		2.231909574	0.078484235
2.229570171	0.004689468		2.229570171	0.078703836
2.227235912	0.00468466		2.227235912	0.078946453
2.224906535	0.004741827		2.224906535	0.079159336
2.222582512	0.004749343		2.222582512	0.079358959
2.220263096	0.004739877		2.220263096	0.079564051
2.217948759	0.00472569		2.217948759	0.079760649
2.215639482	0.004674541		2.215639482	0.079941911
2.21333501	0.004581662		2.21333501	0.08018314
2.211035566	0.004514937		2.211035566	0.080357031
2.208741136	0.004422308		2.208741136	0.080513873
2.206451463	0.004424659		2.206451463	0.08072584
2.204166771	0.004433009		2.204166771	0.080956045
2.201887044	0.004448689		2.201887044	0.081178499
2.199612029	0.004467429		2.199612029	0.081402521
2.197341709	0.004486495		2.197341709	0.081619991
2.195076546	0.004413182		2.195076546	0.081814203
2.192815811	0.004395611		2.192815811	0.082029592
2.1905602	0.004382283		2.1905602	0.082234197
2.188309226	0.004324357		2.188309226	0.082488011
2.186063107	0.004299187		2.186063107	0.082668701
2.183821595	0.004248551		2.183821595	0.082837536
2.18158491	0.004208802		2.18158491	0.083030995
2.179352801	0.004266828		2.179352801	0.083221895
2.177125488	0.004306017		2.177125488	0.083414881
2.174902957	0.004334336		2.174902957	0.083685157
2.172684958	0.004368675		2.172684958	0.083966032
2.170471711	0.004465842		2.170471711	0.08420064
2.168263199	0.004389109		2.168263199	0.084457317
2.166059178	0.004364979		2.166059178	0.084720038
2.163859863	0.004375376		2.163859863	0.084973287
2.161665009	0.004413883		2.161665009	0.085185076
2.159474834	0.00428161		2.159474834	0.085398439
2.157289092	0.004256597		2.157289092	0.08558925
2.155108227	0.004283425		2.155108227	0.085798535
2.152931539	0.004297118		2.152931539	0.086012535
2.150759699	0.004298048		2.150759699	0.086214277
2.148592237	0.00436982		2.148592237	0.086319316
2.146429139	0.004464605		2.146429139	0.086530253
2.144270618	0.004415513		2.144270618	0.086652772
2.142116659	0.004362831		2.142116659	0.086824815
2.139967024	0.004317637		2.139967024	0.087018394
2.137821924	0.004250724		2.137821924	0.087272369
2.135681345	0.00421635		2.135681345	0.087480026
2.133545048	0.004218417		2.133545048	0.087744307
2.131413244	0.004198307		2.131413244	0.087951899
2.129285696	0.004256112		2.129285696	0.088175487
2.127162837	0.004259753		2.127162837	0.088370858
2.125043984	0.004292033		2.125043984	0.088526164
2.122929791	0.004332555		2.122929791	0.088680225
2.12081958	0.004301225		2.12081958	0.088729711
2.118714002	0.004235563		2.118714002	0.088855236
2.116612601	0.004259551		2.116612601	0.089007912
2.114515363	0.004256374		2.114515363	0.089182254
2.112422717	0.004215832		2.112422717	0.089332269
2.11033399	0.004225498		2.11033399	0.089506245
2.108249827	0.004235378		2.108249827	0.089676128
2.106169777	0.004244044		2.106169777	0.089864218
2.104094044	0.0041709		2.104094044	0.090028246
2.102022399	0.004202321		2.102022399	0.090166278
2.099955047	0.004304118		2.099955047	0.090422962
2.097891974	0.004404327		2.097891974	0.090601388
2.095833167	0.004417863		2.095833167	0.090785304
2.09377818	0.004420741		2.09377818	0.090914801
2.091727651	0.004430871		2.091727651	0.091073252
2.089680919	0.004332665		2.089680919	0.091138412
2.087638617	0.004217934		2.087638617	0.091204139
2.085600518	0.004132799		2.085600518	0.091157632
2.083566181	0.004108571		2.083566181	0.091237771
2.081536021	0.004020926		2.081536021	0.091249636
2.07951024	0.004054158		2.07951024	0.091422203
2.077488398	0.004075894		2.077488398	0.091594557
2.075470484	0.00414232		2.075470484	0.091788353
2.073456697	0.004223552		2.073456697	0.091940372
2.071447026	0.004356911		2.071447026	0.092218615
2.069441036	0.004388373		2.069441036	0.092341364
2.067439138	0.004397197		2.067439138	0.09241478
2.065441529	0.004442427		2.065441529	0.092589062
2.063447777	0.004460465		2.063447777	0.092727983
2.061458079	0.004388953		2.061458079	0.092812452
2.059472215	0.00437696		2.059472215	0.092892935
2.057490382	0.004389631		2.057490382	0.093023288
2.055512567	0.004393418		2.055512567	0.093127727
2.053538551	0.004353405		2.053538551	0.093199407
2.051568323	0.004391664		2.051568323	0.093326022
2.049602078	0.004420176		2.049602078	0.093483825
2.047640012	0.004382591		2.047640012	0.093508793
2.045681492	0.004340888		2.045681492	0.093592887
2.043727127	0.004330642		2.043727127	0.093715367
2.041776287	0.004298535		2.041776287	0.09377586
2.039829578	0.004246939		2.039829578	0.093844248
2.037886577	0.004259716		2.037886577	0.093979137
2.035947478	0.004257729		2.035947478	0.094107546
2.03401227	0.004237676		2.03401227	0.094228185
2.032080737	0.004235967		2.032080737	0.094365121
2.030152869	0.004259132		2.030152869	0.094519672
2.028228858	0.004297663		2.028228858	0.094717344
2.026308692	0.004282218		2.026308692	0.09481305
2.024392159	0.004237136		2.024392159	0.09489826
2.022479449	0.004202887		2.022479449	0.095011789
2.020570551	0.004170097		2.020570551	0.095098643
2.018665253	0.004080984		2.018665253	0.095164273
2.016763745	0.004100784		2.016763745	0.095329465
2.014866016	0.004154569		2.014866016	0.095480694
2.012971855	0.004153496		2.012971855	0.09562191
2.011081451	0.004211093		2.011081451	0.095746336
2.009194594	0.004281128		2.009194594	0.0958634
2.007311671	0.004252582		2.007311671	0.095918522
2.005432076	0.004241735		2.005432076	0.095979957
2.003556195	0.004245083		2.003556195	0.095972268
2.001684018	0.004238821		2.001684018	0.096043634
1.999815533	0.004196581		1.999815533	0.096145739
1.997950534	0.004186994		1.997950534	0.096256553
1.996089205	0.004125277		1.996089205	0.096332683
1.994231537	0.004087815		1.994231537	0.09647597
1.992377324	0.004047456		1.992377324	0.096561334
1.990526556	0.00404345		1.990526556	0.09658892
1.988679417	0.00403002		1.988679417	0.096665375
1.986836092	0.004057124		1.986836092	0.09673537
1.984995987	0.004116122		1.984995987	0.096830992
1.983159675	0.004076259		1.983159675	0.09687101
1.981326564	0.004061131		1.981326564	0.09702946
1.979497031	0.004059176		1.979497031	0.097188445
1.977671259	0.004124623		1.977671259	0.097356651
1.975848852	0.004097351		1.975848852	0.097418449
1.9740298	0.00413391		1.9740298	0.097576885
1.972214286	0.004153556		1.972214286	0.097606166
1.970402109	0.00419622		1.970402109	0.097665284
1.96859364	0.00414939		1.96859364	0.097737135
1.966788298	0.004161065		1.966788298	0.097892157
1.964986643	0.004104346		1.964986643	0.098015569
1.963188477	0.004054176		1.963188477	0.09818963
1.961393409	0.003990213		1.961393409	0.098287476
1.959601809	0.003963077		1.959601809	0.098393029
1.957813857	0.003926314		1.957813857	0.098421089
1.956028977	0.00395957		1.956028977	0.09845392
1.954247723	0.00394362		1.954247723	0.098374218
1.952469524	0.004011881		1.952469524	0.098426317
1.950694932	0.004023486		1.950694932	0.098441177
1.94892375	0.004092381		1.94892375	0.098579652
1.947155595	0.004064374		1.947155595	0.098705868
1.945391018	0.004113764		1.945391018	0.098991612
1.943629636	0.004003899		1.943629636	0.099076753
1.94187144	0.003958135		1.94187144	0.099263592
1.940116794	0.003881032		1.940116794	0.099349609
1.938365315	0.00384549		1.938365315	0.099410582
1.936617181	0.003796691		1.936617181	0.099442501
1.934872197	0.003792125		1.934872197	0.09953055
1.933130538	0.003763726		1.933130538	0.099585352
1.931392013	0.003753598		1.931392013	0.099706062
1.929656794	0.003813309		1.929656794	0.099806217
1.927924874	0.003826949		1.927924874	0.099887164
1.926196243	0.003818288		1.926196243	0.099986844
1.924470708	0.003770648		1.924470708	0.100067341
1.922748445	0.003643508		1.922748445	0.100114244
1.921029261	0.003512813		1.921029261	0.100216044
1.91931333	0.00343717		1.91931333	0.100279034
1.917600643	0.003393526		1.917600643	0.100395877
1.915891191	0.003372655		1.915891191	0.100457702
1.914184603	0.003366576		1.914184603	0.100506255
1.912481233	0.003300904		1.912481233	0.100491807
1.910781251	0.003244339		1.910781251	0.100557612
1.909084289	0.003189046		1.909084289	0.100570959
1.907390338	0.00316213		1.907390338	0.100594312
1.905699748	0.003166681		1.905699748	0.100640363
1.904011974	0.003119297		1.904011974	0.100600069
1.902327543	0.003073964		1.902327543	0.100574601
1.900645911	0.003079001		1.900645911	0.100556557
1.898967783	0.0030231		1.898967783	0.100524242
1.897292261	0.002976287		1.897292261	0.10051632
1.895620047	0.002920758		1.895620047	0.100484389
1.893951132	0.002929209		1.893951132	0.100440393
1.892284976	0.00292103		1.892284976	0.100416093
1.890621749	0.002894863		1.890621749	0.100405572
1.888961794	0.002855094		1.888961794	0.100365292
1.887304752	0.002853655		1.887304752	0.100456864
1.885650789	0.002800772		1.885650789	0.10050757
1.883999898	0.002706902		1.883999898	0.10046761
1.88235172	0.002697558		1.88235172	0.100472001
1.880706772	0.002685629		1.880706772	0.10048532
1.87906487	0.002661788		1.87906487	0.100482578
1.877425833	0.002578237		1.877425833	0.100504455
1.875789825	0.002535364		1.875789825	0.100494283
1.874156666	0.002442763		1.874156666	0.100462199
1.872526521	0.002335373		1.872526521	0.100419025
1.87089921	0.0022648		1.87089921	0.10041119
1.869275068	0.002234567		1.869275068	0.100340315
1.867653744	0.002178104		1.867653744	0.100287202
1.866035401	0.002200212		1.866035401	0.100298056
1.864419861	0.002169947		1.864419861	0.100286658
1.862807286	0.002150085		1.862807286	0.100226779
1.861197498	0.002134489		1.861197498	0.100218961
1.859590661	0.002119615		1.859590661	0.100293748
1.857986765	0.002049293		1.857986765	0.100356384
1.856385634	0.002059036		1.856385634	0.100422787
1.854787429	0.002035285		1.854787429	0.100456782
1.853192312	0.001908432		1.853192312	0.10036352
1.851599599	0.00180659		1.851599599	0.100293973
1.850010126	0.001734688		1.850010126	0.100224449
1.848423212	0.001671498		1.848423212	0.100147764
1.846839185	0.001625967		1.846839185	0.100143399
1.845258207	0.001681404		1.845258207	0.100242721
1.843679766	0.001679597		1.843679766	0.100277589
1.842104356	0.001669214		1.842104356	0.10028945
1.840531471	0.001650392		1.840531471	0.100316704
1.838961601	0.001605108		1.838961601	0.100349961
1.837394408	0.001552549		1.837394408	0.100377388
1.835830215	0.001479612		1.835830215	0.100360879
1.834268518	0.001421623		1.834268518	0.100365506
1.83270964	0.001374993		1.83270964	0.1004222
1.831153575	0.001372126		1.831153575	0.10041049
1.829600315	0.001405375		1.829600315	0.100445604
1.828049524	0.001463056		1.828049524	0.100553221
1.826501687	0.001478376		1.826501687	0.100541546
1.824956633	0.001457925		1.824956633	0.100496061
1.823414191	0.001449654		1.823414191	0.100482139
1.821874518	0.001421628		1.821874518	0.100421084
1.820337606	0.001404754		1.820337606	0.100286728
1.818803121	0.001391294		1.818803121	0.100271436
1.817271547	0.00139719		1.817271547	0.100283524
1.815742712	0.00136752		1.815742712	0.100293849
1.814216285	0.001344898		1.814216285	0.100370023
1.812692747	0.001310986		1.812692747	0.10044802
1.811171603	0.001285051		1.811171603	0.100441416
1.809653494	0.001198156		1.809653494	0.100407763
1.808137927	0.001162252		1.808137927	0.100335615
1.806624737	0.001111097		1.806624737	0.100296191
1.805114397	0.001060488		1.805114397	0.100304358
1.803606741	0.001031971		1.803606741	0.100327202
1.802101602	0.001002959		1.802101602	0.100177047
1.800599131	0.000974398		1.800599131	0.100215771
1.799099324	0.000955031		1.799099324	0.100199273
1.797602013	0.000982799		1.797602013	0.100186932
1.796107351	0.000993673		1.796107351	0.100212399
1.794615331	0.001100407		1.794615331	0.10043202
1.793125787	0.001147958		1.793125787	0.100472007
1.791638873	0.001143883		1.791638873	0.100419183
1.790154422	0.001157742		1.790154422	0.100471011
1.788672744	0.001133603		1.788672744	0.100487977
1.78719336	0.000976953		1.78719336	0.100450855
1.785716734	0.000946495		1.785716734	0.10051522
1.784242704	0.00091527		1.784242704	0.10065108
1.782770948	0.000885616		1.782770948	0.100695398
1.781301931	0.000834208		1.781301931	0.10066655
1.779835176	0.000932893		1.779835176	0.100710397
1.778371147	0.000934734		1.778371147	0.100676325
1.77690968	0.000976704		1.77690968	0.100683745
1.775450612	0.000974667		1.775450612	0.100765001
1.773994094	0.001064707		1.773994094	0.100919228
1.772540118	0.001055243		1.772540118	0.101008078
1.77108837	0.001047061		1.77108837	0.101192407
1.769639459	0.001009748		1.769639459	0.101262964
1.768192764	0.000947355		1.768192764	0.101213373
1.766748586	0.000836517		1.766748586	0.101195243
1.765306918	0.000794885		1.765306918	0.101269011
1.763867754	0.000776252		1.763867754	0.101319125
1.762430782	0.000800765		1.762430782	0.10144727
1.760996455	0.000866484		1.760996455	0.101641871
1.759564613	0.000914723		1.759564613	0.101835518
1.758135097	0.000955431		1.758135097	0.101944891
1.756708054	0.000933678		1.756708054	0.102013929
1.755283326	0.000922351		1.755283326	0.102104009
1.753861058	0.000904376		1.753861058	0.102103539
1.752441245	0.000861609		1.752441245	0.10214029
1.751023879	0.000834101		1.751023879	0.102228176
1.749608653	0.000842974		1.749608653	0.102302771
1.748196015	0.000730152		1.748196015	0.102174891
1.746785655	0.000657887		1.746785655	0.102273622
1.745377869	0.000685671		1.745377869	0.102388967
1.743972201	0.000680293		1.743972201	0.102456353
1.742569094	0.000656807		1.742569094	0.102562223
1.741168243	0.000767256		1.741168243	0.102872531
1.739769791	0.000791546		1.739769791	0.102987484
1.738373733	0.000769992		1.738373733	0.10311177
1.736979765	0.000725389		1.736979765	0.103193259
1.735588327	0.000762772		1.735588327	0.103274525
1.734199117	0.0007818		1.734199117	0.103324485
1.732812425	0.000850838		1.732812425	0.103451776
1.731427801	0.000931794		1.731427801	0.103530259
1.730045682	0.000982276		1.730045682	0.103606467
1.728665768	0.000997815		1.728665768	0.103702797
1.727288201	0.000913538		1.727288201	0.103719379
1.725912827	0.000836553		1.725912827	0.103730367
1.724539935	0.000800273		1.724539935	0.103827935
1.723169079	0.000844828		1.723169079	0.103994975
1.721800693	0.000911243		1.721800693	0.104152792
1.720434478	0.000999065		1.720434478	0.104317994
1.719070575	0.001099066		1.719070575	0.104463143
1.717708978	0.001119285		1.717708978	0.104598958
1.716349537	0.001158056		1.716349537	0.104697051
1.714992245	0.001175256		1.714992245	0.104780173
1.713637388	0.001224397		1.713637388	0.104896774
1.712284669	0.001209179		1.712284669	0.105045934
1.710934229	0.001262376		1.710934229	0.105093885
1.709585917	0.001311777		1.709585917	0.105241466
1.708240015	0.001338304		1.708240015	0.105392567
1.706896232	0.001388881		1.706896232	0.10558462
1.70555456	0.001506275		1.70555456	0.105749214
1.704215139	0.001598186		1.704215139	0.105917503
1.702878106	0.001584383		1.702878106	0.105988332
1.701543027	0.001614101		1.701543027	0.106094112
1.700210181	0.001656242		1.700210181	0.106228459
1.698879564	0.001664472		1.698879564	0.106326156
1.697551171	0.001659099		1.697551171	0.106450598
1.696224852	0.001786853		1.696224852	0.106601725
1.694900747	0.001867335		1.694900747	0.106675257
1.693578848	0.001899654		1.693578848	0.106647749
1.692259009	0.001895999		1.692259009	0.106694916
1.690941367	0.001934095		1.690941367	0.106752669
1.689625915	0.001908889		1.689625915	0.10681416
1.688312509	0.001918066		1.688312509	0.1069611
1.687001423	0.001939117		1.687001423	0.107067695
1.685692231	0.002014894		1.685692231	0.107140842
1.68438521	0.002146224		1.68438521	0.107255656
1.683080494	0.002280533		1.683080494	0.107397712
1.681777657	0.002355285		1.681777657	0.10752066
1.680477114	0.002449676		1.680477114	0.107754399
1.679178581	0.002557584		1.679178581	0.108001283
1.677882192	0.002543863		1.677882192	0.108139144
1.676587803	0.002495401		1.676587803	0.108214757
1.675295547	0.002475922		1.675295547	0.10820459
1.67400542	0.002477258		1.67400542	0.108292998
1.672717417	0.00247716		1.672717417	0.108351885
1.671431256	0.002545328		1.671431256	0.108442042
1.670147483	0.002624201		1.670147483	0.108638923
1.668865544	0.002701445		1.668865544	0.108928043
1.667585709	0.002801644		1.667585709	0.10915709
1.666307971	0.002840951		1.666307971	0.109356258
1.665032326	0.002833156		1.665032326	0.1095569
1.663758633	0.002880256		1.663758633	0.109674039
1.662487024	0.002956159		1.662487024	0.109742666
1.661217356	0.002962698		1.661217356	0.109808421
1.659949762	0.002890138		1.659949762	0.109708302
1.658684237	0.002884631		1.658684237	0.109741045
1.657420775	0.002818329		1.657420775	0.109779061
1.656159236	0.002731133		1.656159236	0.10989139
1.654899751	0.002695905		1.654899751	0.109959878
1.653642315	0.002778968		1.653642315	0.110238227
1.652386922	0.002707092		1.652386922	0.110246005
1.651133435	0.002716442		1.651133435	0.110412896
1.649881981	0.002759031		1.649881981	0.110620438
1.648632423	0.002765254		1.648632423	0.110893173
1.64738489	0.002712902		1.64738489	0.111092182
1.646139377	0.002771006		1.646139377	0.111440071
1.64489588	0.002739232		1.64489588	0.11149998
1.643654126	0.002657094		1.643654126	0.111392568
1.642414644	0.002634165		1.642414644	0.111411276
1.641176898	0.002626895		1.641176898	0.111519663
1.63994128	0.002647758		1.63994128	0.11165784
1.63870739	0.002624775		1.63870739	0.111850627
1.637475619	0.002673617		1.637475619	0.112169418
1.63624583	0.002663925		1.63624583	0.112348933
1.635017755	0.002603873		1.635017755	0.112486342
1.633791785	0.002503575		1.633791785	0.11258725
1.632567783	0.002486437		1.632567783	0.11275896
1.631345614	0.002432964		1.631345614	0.112856228
1.630125405	0.00238414		1.630125405	0.112974644
1.628907019	0.002411023		1.628907019	0.113161114
1.627690584	0.002410772		1.627690584	0.11339459
1.626476224	0.002455374		1.626476224	0.11366331
1.625263545	0.00242265		1.625263545	0.113937339
1.624052803	0.002399593		1.624052803	0.114104269
1.622844123	0.002425369		1.622844123	0.114286882
1.621637111	0.002423589		1.621637111	0.114416439
1.620432152	0.002347647		1.620432152	0.114515723
1.619228982	0.002295251		1.619228982	0.114655729
1.618027726	0.002283222		1.618027726	0.114881806
1.616828251	0.002234451		1.616828251	0.115063797
1.615630682	0.002230083		1.615630682	0.115200356
1.614435014	0.002245928		1.614435014	0.115317804
1.613241115	0.002298579		1.613241115	0.11540898
1.612049107	0.002260658		1.612049107	0.115445087
1.610858988	0.002170496		1.610858988	0.115471951
1.609670752	0.00203448		1.609670752	0.115538618
1.608484268	0.001890813		1.608484268	0.115698024
1.607299659	0.001802425		1.607299659	0.115860896
1.60611692	0.001712254		1.60611692	0.116137652
1.604936048	0.00169079		1.604936048	0.116414813
1.603756784	0.001696365		1.603756784	0.116668492
1.602579505	0.001703105		1.602579505	0.116842038
1.601403953	0.001613143		1.601403953	0.116953516
1.60023025	0.001640047		1.60023025	0.117005036
1.599058518	0.001587141		1.599058518	0.117051269
1.597888375	0.001536801		1.597888375	0.117194401
1.596720069	0.001540256		1.596720069	0.117304713
1.595553596	0.001579065		1.595553596	0.117513986
1.594388825	0.001515457		1.594388825	0.117756449
1.593226004	0.001523221		1.593226004	0.117968715
1.592064878	0.001505566		1.592064878	0.118149489
1.590905567	0.001385477		1.590905567	0.118331065
1.589747944	0.001330382		1.589747944	0.118471319
1.588592128	0.001287386		1.588592128	0.118641642
1.587438116	0.001144346		1.587438116	0.118755851
1.586285903	0.001060619		1.586285903	0.118809196
1.585135361	0.001037654		1.585135361	0.118937869
1.583986611	0.000991397		1.583986611	0.119028069
1.582839524	0.000965344		1.582839524	0.119091081
1.581694344	0.001076058		1.581694344	0.119272396
1.58055082	0.001156124		1.58055082	0.119528355
1.579409071	0.001158983		1.579409071	0.119689729
1.57826897	0.001059938		1.57826897	0.119895776
1.577130637	0.000988829		1.577130637	0.120124554
1.575994067	0.000917572		1.575994067	0.120309126
1.574859255	0.000875615		1.574859255	0.12037135
1.573726077	0.000798375		1.573726077	0.120415741
1.57259465	0.000808986		1.57259465	0.120580239
1.57146497	0.000721387		1.57146497	0.120536866
1.570336913	0.000641146		1.570336913	0.120630557
1.569210594	0.000579709		1.569210594	0.12077471
1.568086012	0.000583197		1.568086012	0.121026499
1.56696304	0.000517774		1.56696304	0.121113662
1.565841916	0.00050486		1.565841916	0.121340022
1.564722276	0.000416769		1.564722276	0.121530177
1.563604476	0.000386206		1.563604476	0.121725055
1.562488271	0.000354403		1.562488271	0.121856182
1.5613739	0.00040397		1.5613739	0.12211218
1.560260997	0.000376088		1.560260997	0.122207127
1.559149799	0.000423901		1.559149799	0.122333233
1.558040302	0.000419792		1.558040302	0.122524434
1.556932502	0.000489831		1.556932502	0.122743183
1.555826396	0.000410766		1.555826396	0.122805012
1.55472186	0.000387762		1.55472186	0.122992273
1.553619011	0.000349411		1.553619011	0.123103332
1.552517843	0.000300427		1.552517843	0.123215383
1.551418235	0.000229494		1.551418235	0.123347531
1.550320302	0.000236094		1.550320302	0.123554271
1.549224041	0.000269575		1.549224041	0.123804283
1.548129328	0.000325321		1.548129328	0.124003687
1.547036397	0.000325869		1.547036397	0.124176421
1.545945008	0.00027364		1.545945008	0.124342387
1.544855158	0.000301775		1.544855158	0.124546622
1.543766961	0.000287677		1.543766961	0.12467043
1.54268053	0.000211912		1.54268053	0.124814304
1.54159551	0.000193329		1.54159551	0.124947987
1.540512249	0.000213039		1.540512249	0.125033489
1.539430393	0.000191138		1.539430393	0.125072684
1.538350288	0.00026129		1.538350288	0.125240179
1.537271813	0.000308001		1.537271813	0.125359196
1.536194851	0.0003517		1.536194851	0.125526145
1.535119511	0.000383353		1.535119511	0.125732753
1.534045793	0.000336022		1.534045793	0.125946646
1.532973575	0.000366148		1.532973575	0.126057786
1.53190297	0.000422849		1.53190297	0.12627818
1.530833975	0.000390457		1.530833975	0.126436007
1.529766587	0.000381015		1.529766587	0.126529052
1.528700685	0.000392737		1.528700685	0.126532335
1.527636383	0.000328522		1.527636383	0.126589009
1.526573677	0.000304811		1.526573677	0.126624075
1.525512562	0.000373027		1.525512562	0.126723069
1.524452808	0.000396771		1.524452808	0.126903075
1.523394867	0.000516519		1.523394867	0.127161913
1.52233828	0.000618697		1.52233828	0.127386109
1.521283271	0.000683122		1.521283271	0.12761316
1.520229838	0.000626571		1.520229838	0.12771018
1.519177975	0.00067924		1.519177975	0.12787215
1.518127568	0.000692401		1.518127568	0.128054625
1.517078725	0.000675913		1.517078725	0.128278725
1.516031444	0.000612933		1.516031444	0.128432247
1.51498572	0.000708083		1.51498572	0.128671801
1.513941438	0.000775607		1.513941438	0.128794738
1.512898708	0.000802239		1.512898708	0.128915169
1.511857525	0.000851806		1.511857525	0.129031176
1.510817775	0.000970887		1.510817775	0.129142723
1.509779565	0.00103882		1.509779565	0.1292601
1.508742894	0.001002329		1.508742894	0.129422857
1.507707758	0.001012058		1.507707758	0.129628526
1.50667404	0.001085649		1.50667404	0.129817471
1.505641851	0.001094606		1.505641851	0.130025847
1.504611187	0.001145818		1.504611187	0.130189621
1.503582044	0.001256043		1.503582044	0.130348682
1.502554307	0.001275349		1.502554307	0.130404568
1.501527975	0.001278839		1.501527975	0.130502145
1.500503266	0.001332628		1.500503266	0.130574425
1.499479954	0.00129128		1.499479954	0.130743067
1.498458258	0.001209013		1.498458258	0.130901223
1.497437843	0.001202288		1.497437843	0.131124336
1.496418927	0.001243937		1.496418927	0.131287504
1.495401617	0.001275458		1.495401617	0.131456741
1.49438569	0.001385638		1.49438569	0.131594384
1.493371141	0.001467305		1.493371141	0.131751091
1.492358079	0.001551183		1.492358079	0.131854408
1.4913465	0.001579338		1.4913465	0.132006646
1.490336401	0.00159911		1.490336401	0.132138715
1.489327669	0.001546016		1.489327669	0.132241075
1.488320519	0.001606423		1.488320519	0.132367323
1.487314731	0.001642453		1.487314731	0.132588294
1.486310411	0.00167037		1.486310411	0.132758686
1.485307445	0.001639826		1.485307445	0.132707202
1.484305941	0.001640864		1.484305941	0.132824125
1.483305895	0.001693968		1.483305895	0.132931141
1.482307303	0.001721921		1.482307303	0.132923572
1.481310055	0.001726891		1.481310055	0.133025484
1.480314256	0.001846724		1.480314256	0.133387662
1.479319903	0.00190529		1.479319903	0.133520169
1.478326884	0.001859948		1.478326884	0.133495649
1.477335413	0.001931575		1.477335413	0.133727991
1.476345271	0.001968864		1.476345271	0.133929962
1.475356562	0.002047102		1.475356562	0.13415231
1.474369176	0.002116784		1.474369176	0.134346884
1.473383218	0.002171948		1.473383218	0.13466116
1.472398685	0.002176096		1.472398685	0.134820311
1.471415466	0.002220644		1.471415466	0.134900497
1.470433773	0.002124388		1.470433773	0.134899363
1.469453389	0.002096685		1.469453389	0.135022618
1.468474417	0.002067822		1.468474417	0.135135628
1.467496749	0.001998931		1.467496749	0.135117655
1.466520593	0.001940346		1.466520593	0.135222993
1.46554563	0.001879283		1.46554563	0.135382411
1.464572278	0.001876519		1.464572278	0.13552333
1.463600114	0.001876118		1.463600114	0.135628414
1.462629344	0.001865543		1.462629344	0.135863809
1.461659967	0.001813192		1.461659967	0.136049742
1.460691873	0.001854627		1.460691873	0.136226555
1.459725271	0.001825684		1.459725271	0.136286518
1.458759947	0.001814337		1.458759947	0.136479642
1.4577959	0.001838838		1.4577959	0.136641368
1.456833439	0.001803564		1.456833439	0.13671789
1.455872143	0.001712185		1.455872143	0.136806996
1.45491222	0.001625836		1.45491222	0.136997037
1.453953562	0.00155453		1.453953562	0.136988873
1.452996374	0.0015585		1.452996374	0.137035943
1.452040445	0.001653873		1.452040445	0.137178664
1.451085877	0.001755479		1.451085877	0.137366998
1.450132667	0.0018375		1.450132667	0.13756831
1.449180709	0.001917104		1.449180709	0.1378574
1.448230102	0.001915337		1.448230102	0.138066705
1.447280948	0.001833231		1.447280948	0.138162905
1.446332832	0.001736112		1.446332832	0.138262305
1.445386368	0.001627884		1.445386368	0.138170768
1.444440937	0.001583458		1.444440937	0.138227029
1.443496947	0.001546171		1.443496947	0.138324008
1.442554292	0.001561421		1.442554292	0.138412328
1.441612868	0.001580188		1.441612868	0.138423563
1.440672876	0.001647843		1.440672876	0.138557121
1.439734007	0.001662291		1.439734007	0.138631985
1.438796565	0.00172043		1.438796565	0.138699392
1.437860241	0.001792188		1.437860241	0.138904431
1.436925439	0.001839635		1.436925439	0.139175955
1.435991751	0.00188076		1.435991751	0.139509439
1.435059479	0.001872679		1.435059479	0.139700082
1.434128416	0.001859335		1.434128416	0.1398784
1.433198661	0.001813499		1.433198661	0.1399765
1.432270212	0.001870441		1.432270212	0.139971627
1.431342965	0.001909479		1.431342965	0.139921566
1.430417019	0.0019616		1.430417019	0.140036597
1.429492371	0.001919628		1.429492371	0.140166539
1.428569018	0.001914021		1.428569018	0.140303372
1.427646857	0.001903193		1.427646857	0.140472476
1.426725985	0.00185389		1.426725985	0.140683951
1.425806401	0.001760477		1.425806401	0.140712322
1.424888102	0.001796346		1.424888102	0.140801584
1.423970985	0.001871534		1.423970985	0.140904942
1.423055247	0.001897567		1.423055247	0.141037157
1.422140586	0.001926521		1.422140586	0.141137969
1.4212272	0.002030535		1.4212272	0.141357313
1.420315086	0.002148128		1.420315086	0.141454583
1.41940434	0.002121835		1.41940434	0.141495495
1.418494761	0.002103951		1.418494761	0.141554481
1.417586347	0.002135413		1.417586347	0.141700723
1.416679294	0.002104655		1.416679294	0.141776438
1.415773302	0.002049285		1.415773302	0.141911485
1.414868665	0.002102921		1.414868665	0.142006265
1.413965282	0.002099788		1.413965282	0.142079233
1.413063052	0.002134762		1.413063052	0.142148803
1.41216207	0.002244235		1.41216207	0.142246254
1.411262335	0.002306488		1.411262335	0.142345659
1.410363843	0.002338736		1.410363843	0.14255551
1.409466495	0.002444497		1.409466495	0.142686265
1.408570288	0.002482454		1.408570288	0.142673601
1.407675415	0.002478557		1.407675415	0.142631069
1.406781678	0.002490887		1.406781678	0.142663975
1.405889271	0.002533041		1.405889271	0.142677098
1.404997994	0.002559036		1.404997994	0.142728787
1.404107847	0.0026222		1.404107847	0.142804031
1.403219021	0.002680234		1.403219021	0.142993403
1.402331319	0.002669456		1.402331319	0.143090648
1.401444837	0.002713386		1.401444837	0.143212872
1.400559475	0.002678884		1.400559475	0.143343717
1.399675423	0.002708635		1.399675423	0.143565401
1.398792487	0.002768484		1.398792487	0.143706116
1.397910761	0.002834296		1.397910761	0.143773955
1.397030241	0.002869776		1.397030241	0.143802113
1.39615083	0.00293047		1.39615083	0.143811131
1.395272621	0.002951091		1.395272621	0.143843932
1.394395612	0.002993336		1.394395612	0.143875118
1.3935198	0.003048556		1.3935198	0.143923965
1.392645183	0.00308013		1.392645183	0.14403383
1.391771664	0.003173213		1.391771664	0.144226918
1.390899239	0.003195847		1.390899239	0.144155383
1.390028098	0.003222809		1.390028098	0.144194027
1.389158047	0.003246799		1.389158047	0.14433066
1.388289275	0.003269404		1.388289275	0.144357076
1.387421589	0.003285919		1.387421589	0.144377482
1.386555081	0.003292378		1.386555081	0.144552541
1.385689654	0.003368819		1.385689654	0.144746793
1.384825402	0.003498506		1.384825402	0.144824971
1.383962322	0.003568252		1.383962322	0.144889919
1.383100411	0.003706924		1.383100411	0.145005698
1.382239572	0.003831034		1.382239572	0.145146373
1.381379993	0.003745763		1.381379993	0.144887922
1.380521388	0.003697826		1.380521388	0.144849139
1.379664037	0.003700114		1.379664037	0.144924941
1.378807751	0.003620569		1.378807751	0.144912093
1.377952713	0.003582465		1.377952713	0.144880711
1.377098642	0.00372302		1.377098642	0.145211754
1.376245816	0.003791113		1.376245816	0.145431836
1.375394045	0.00391626		1.375394045	0.145550804
1.374543514	0.004081756		1.374543514	0.145649193
1.373694034	0.004258855		1.373694034	0.145767502
1.372845696	0.00426857		1.372845696	0.145807109
1.371998406	0.004422545		1.371998406	0.145810528
1.371152253	0.004472749		1.371152253	0.145840383
1.370307235	0.004426952		1.370307235	0.145883917
1.369463444	0.004414192		1.369463444	0.145993579
1.368620506	0.004538417		1.368620506	0.145997927
1.367778882	0.004533263		1.367778882	0.146072603
1.366938292	0.004537108		1.366938292	0.146052895
1.366098826	0.004609659		1.366098826	0.146112956
1.365260483	0.004658286		1.365260483	0.146146511
1.364423168	0.004679464		1.364423168	0.14625922
1.363586971	0.004700027		1.363586971	0.146275383
1.362751889	0.0047503		1.362751889	0.146360041
1.36191783	0.004864547		1.36191783	0.146417344
1.361084974	0.00497763		1.361084974	0.146513783
1.360253135	0.00511434		1.360253135	0.14664717
1.359422313	0.005193531		1.359422313	0.146793106
1.358592596	0.005297476		1.358592596	0.146944514
1.357763982	0.005390883		1.357763982	0.146978196
1.356936559	0.005485935		1.356936559	0.147035204
1.356110053	0.005556318		1.356110053	0.147015186
1.355284735	0.005626219		1.355284735	0.146792404
1.354460421	0.005674728		1.354460421	0.146670848
1.353637289	0.00564912		1.353637289	0.14656387
1.352815156	0.005655117		1.352815156	0.146458753
1.351994022	0.005697634		1.351994022	0.146389766
1.351174064	0.005772665		1.351174064	0.146492022
1.35035519	0.005892586		1.35035519	0.146604365
1.349537308	0.005968111		1.349537308	0.146688404
1.348720415	0.006093322		1.348720415	0.146699215
1.34790469	0.006184761		1.34790469	0.146806766
1.347089951	0.006257269		1.347089951	0.147002549
1.346276286	0.006298609		1.346276286	0.147116931
1.345463692	0.006453587		1.345463692	0.147233103
1.344652167	0.006518251		1.344652167	0.147368667
1.343841532	0.006593603		1.343841532	0.147317046
1.34303214	0.006608049		1.34303214	0.147149588
1.342223634	0.006706282		1.342223634	0.147035411
1.341416366	0.00684843		1.341416366	0.147000548
1.340609981	0.006892207		1.340609981	0.146867915
1.339804652	0.006985709		1.339804652	0.14680697
1.339000379	0.007248192		1.339000379	0.14691314
1.338197159	0.00743461		1.338197159	0.146933337
1.337394902	0.007526111		1.337394902	0.147000668
1.336593782	0.00776431		1.336593782	0.147127365
1.335793534	0.007844863		1.335793534	0.147185772
1.334994419	0.007809675		1.334994419	0.146980899
1.334196347	0.007886244		1.334196347	0.146925428
1.333399228	0.008009688		1.333399228	0.146812838
1.332603149	0.008082909		1.332603149	0.146647678
1.331808107	0.008308977		1.331808107	0.146605656
1.331014101	0.008593446		1.331014101	0.146706252
1.33022104	0.008709279		1.33022104	0.146548973
1.329429099	0.008844661		1.329429099	0.146557857
1.328638012	0.00901643		1.328638012	0.146606266
1.32784804	0.009100572		1.32784804	0.146685327
1.327059007	0.009253677		1.327059007	0.146777092
1.326271085	0.009470808		1.326271085	0.146981203
1.325484097	0.009660919		1.325484097	0.146975432
1.324698043	0.009859329		1.324698043	0.147013593
1.323913093	0.010108049		1.323913093	0.146985558
1.323129073	0.010265763		1.323129073	0.146790393
1.322346153	0.010403411		1.322346153	0.146654447
1.321564159	0.01047302		1.321564159	0.146399402
1.320783089	0.010630743		1.320783089	0.146239712
1.320003028	0.010828912		1.320003028	0.14612555
1.319224059	0.0110431		1.319224059	0.146127391
1.318445923	0.011305087		1.318445923	0.146068012
1.317668961	0.011646089		1.317668961	0.146201872
1.316892744	0.011877919		1.316892744	0.14617829
1.316117781	0.012036376		1.316117781	0.146168264
1.31534356	0.012250961		1.31534356	0.146212971
1.314570419	0.012448293		1.314570419	0.146139519
1.313798272	0.012648647		1.313798272	0.146006814
1.313027031	0.012881308		1.313027031	0.145981398
1.31225678	0.013196739		1.31225678	0.145968757
1.311487601	0.013440722		1.311487601	0.145897136
1.310719239	0.013718821		1.310719239	0.145899155
1.309951861	0.01403798		1.309951861	0.145953219
1.309185466	0.014306752		1.309185466	0.14582323
1.308420135	0.014570659		1.308420135	0.145572654
1.307655699	0.014914082		1.307655699	0.145392484
1.306892155	0.015244616		1.306892155	0.145346401
1.30612967	0.015509031		1.30612967	0.145130495
1.305367991	0.015868052		1.305367991	0.144993867
1.304607451	0.016146104		1.304607451	0.144712697
1.303847713	0.01650841		1.303847713	0.144459411
1.303089027	0.016860354		1.303089027	0.14421199
1.302331222	0.017212675		1.302331222	0.144135778
1.301574383	0.017586235		1.301574383	0.144162522
1.300818505	0.018107677		1.300818505	0.144465254
1.300063505	0.018460629		1.300063505	0.144636928
1.299309547	0.018807538		1.299309547	0.144713444
1.298556463	0.019199773		1.298556463	0.144802089
1.297804335	0.01952519		1.297804335	0.144792676
1.29705316	0.019749096		1.29705316	0.14465472
1.296302854	0.019974472		1.296302854	0.144554124
1.295553498	0.020275127		1.295553498	0.144435004
1.294805091	0.020493609		1.294805091	0.144187206
1.29405763	0.020682466		1.29405763	0.1439384
1.293311115	0.020924617		1.293311115	0.143719597
1.292565459	0.021209431		1.292565459	0.143480944
1.291820828	0.021376137		1.291820828	0.143242605
1.291077054	0.02154271		1.291077054	0.143152442
1.290334218	0.021806446		1.290334218	0.143112107
1.289592236	0.021998936		1.289592236	0.143081661
1.288851189	0.022085336		1.288851189	0.143080568
1.288111074	0.022237001		1.288111074	0.143128911
1.287371891	0.022321162		1.287371891	0.142985361
1.286633637	0.022375825		1.286633637	0.142763928
1.285896311	0.022387962		1.285896311	0.142601445
1.285159829	0.022535574		1.285159829	0.142444821
1.284424272	0.022634968		1.284424272	0.142240871
1.283689637	0.022786835		1.283689637	0.142070982
1.282955842	0.022871886		1.282955842	0.14195141
1.282222967	0.022950228		1.282222967	0.141742513
1.281491009	0.02294333		1.281491009	0.141483277
1.280760048	0.022980803		1.280760048	0.141274225
1.280029839	0.022960112		1.280029839	0.141144295
1.279300624	0.022914999		1.279300624	0.140991866
1.27857232	0.022806179		1.27857232	0.140669368
1.277844844	0.022848328		1.277844844	0.140530512
1.277118277	0.022801741		1.277118277	0.140435693
1.276392534	0.022817794		1.276392534	0.1403532
1.275667777	0.022835618		1.275667777	0.140217299
1.274943842	0.022949675		1.274943842	0.140317342
1.274220728	0.022972883		1.274220728	0.140209809
1.273498594	0.022959331		1.273498594	0.139979039
1.272777357	0.02298815		1.272777357	0.139670358
1.272057017	0.023008382		1.272057017	0.139387238
1.271337491	0.022969494		1.271337491	0.139033124
1.270618859	0.022886525		1.270618859	0.138789648
1.269901118	0.022886378		1.269901118	0.13861321
1.269184266	0.022915325		1.269184266	0.138441686
1.268468224	0.022978804		1.268468224	0.138278647
1.267753068	0.023008614		1.267753068	0.138185191
1.267038797	0.023021297		1.267038797	0.138065742
1.266325409	0.022993693		1.266325409	0.137862966
1.265612824	0.022934863		1.265612824	0.137779136
1.264901198	0.022803585		1.264901198	0.137631106
1.264190294	0.022740716		1.264190294	0.137420307
1.263480345	0.022750206		1.263480345	0.13722565
1.262771271	0.022770542		1.262771271	0.137072834
1.262063072	0.022701753		1.262063072	0.136850545
1.261355666	0.022658089		1.261355666	0.136536782
1.260649131	0.022653615		1.260649131	0.136338731
1.259943465	0.022517683		1.259943465	0.136057809
1.259238589	0.022458855		1.259238589	0.135768666
1.258534657	0.022283393		1.258534657	0.135321025
1.257831512	0.022155508		1.257831512	0.135160223
1.25712923	0.022051659		1.25712923	0.134921146
1.256427809	0.021908261		1.256427809	0.134693906
1.255727248	0.02174018		1.255727248	0.134400557
1.255027545	0.021679527		1.255027545	0.134301789
1.254328545	0.02161523		1.254328545	0.134112577
1.253630554	0.021430259		1.253630554	0.133892162
1.252933263	0.02140204		1.252933263	0.133638996
1.252236901	0.021247577		1.252236901	0.133421322
1.251541313	0.021142969		1.251541313	0.133154952
1.250846651	0.020991795		1.250846651	0.132871236
1.25015276	0.020972244		1.25015276	0.132604953
1.249459639	0.020845873		1.249459639	0.132431481
1.248767362	0.020799212		1.248767362	0.132257136
1.248076005	0.020718884		1.248076005	0.132107574
1.247385337	0.020639423		1.247385337	0.131943099
1.246695739	0.02049264		1.246695739	0.13169379
1.24600675	0.020366346		1.24600675	0.131375034
1.245318675	0.020198159		1.245318675	0.13110481
1.244631283	0.020043245		1.244631283	0.130804558
1.243944955	0.019880796		1.243944955	0.130477443
1.243259154	0.019749996		1.243259154	0.130210053
1.242574489	0.019644907		1.242574489	0.129931322
1.241890351	0.019606536		1.241890351	0.129638201
1.241207192	0.019558898		1.241207192	0.129360491
1.240524785	0.019441355		1.240524785	0.129057133
1.239843279	0.019224711		1.239843279	0.128719709
1.239162446	0.019075359		1.239162446	0.128520048
1.238482511	0.018875901		1.238482511	0.128257278
1.237803322	0.018647747		1.237803322	0.12795593
1.237125028	0.018546403		1.237125028	0.127778385
1.236447402	0.018364153		1.236447402	0.12760737
1.235770744	0.018187903		1.235770744	0.127318971
1.23509475	0.018024893		1.23509475	0.12705626
1.234419646	0.017894899		1.234419646	0.126826632
1.233745204	0.017716528		1.233745204	0.126430531
1.233071723	0.017680008		1.233071723	0.126123311
1.232398903	0.01748419		1.232398903	0.125754176
1.231726966	0.017328263		1.231726966	0.125397942
1.231055761	0.017116993		1.231055761	0.125042427
1.23038551	0.016938205		1.23038551	0.124766946
1.229715766	0.016672003		1.229715766	0.124377043
1.229047048	0.016546829		1.229047048	0.124053096
1.228378983	0.016336081		1.228378983	0.123701898
1.227711792	0.016216591		1.227711792	0.123346451
1.227045325	0.016071913		1.227045325	0.122959991
1.226379656	0.015893641		1.226379656	0.12253297
1.225714708	0.015709554		1.225714708	0.122183087
1.225050703	0.015560005		1.225050703	0.12192433
1.224387343	0.015379851		1.224387343	0.121646967
1.223724848	0.015089254		1.223724848	0.121227792
1.223062996	0.014947592		1.223062996	0.120994545
1.222402154	0.014792687		1.222402154	0.120686498
1.221741805	0.014619557		1.221741805	0.120336284
1.22108239	0.014485728		1.22108239	0.119979319
1.220423686	0.014393945		1.220423686	0.119678471
1.219765839	0.014265557		1.219765839	0.119314785
1.2191087	0.014113432		1.2191087	0.118935104
1.218452343	0.013915003		1.218452343	0.118468628
1.217796691	0.01365984		1.217796691	0.118021304
1.217141818	0.013454194		1.217141818	0.117651934
1.216487722	0.013253174		1.216487722	0.117200913
1.215834546	0.01304402		1.215834546	0.116834454
1.215181854	0.012815456		1.215181854	0.116387082
1.214530152	0.012627181		1.214530152	0.116053825
1.213879077	0.012479421		1.213879077	0.115753471
1.213228771	0.012276371		1.213228771	0.115511929
1.212579162	0.012073574		1.212579162	0.115185871
1.211930465	0.012020555		1.211930465	0.115063264
1.211282462	0.011911875		1.211282462	0.114801909
1.210635152	0.011768149		1.210635152	0.114486098
1.209988677	0.011650924		1.209988677	0.114067135
1.209342892	0.011461996		1.209342892	0.113713762
1.208697796	0.011265235		1.208697796	0.113299107
1.208053675	0.011102149		1.208053675	0.11290619
1.207409954	0.01091965		1.207409954	0.112496945
1.206767204	0.010710291		1.206767204	0.112158087
1.206125139	0.010548682		1.206125139	0.11171836
1.2054839	0.010351164		1.2054839	0.111309842
1.204843199	0.010149312		1.204843199	0.110846896
1.204203464	0.0099566		1.204203464	0.110422491
1.203564409	0.009815359		1.203564409	0.109962052
1.202926031	0.00956886		1.202926031	0.109524273
1.202288473	0.009357973		1.202288473	0.109081797
1.20165159	0.009113822		1.20165159	0.108617704
1.201015381	0.008888462		1.201015381	0.108169893
1.200379987	0.00872001		1.200379987	0.107845024
1.199745124	0.008652662		1.199745124	0.107477321
1.199111357	0.008484061		1.199111357	0.107122022
1.198478117	0.008368874		1.198478117	0.106889382
1.197845687	0.008273838		1.197845687	0.106647804
1.197213783	0.007985112		1.197213783	0.106146602
1.196582687	0.007822174		1.196582687	0.105856104
1.195952396	0.007761545		1.195952396	0.105496679
1.195322769	0.007642634		1.195322769	0.105111758
1.194693664	0.007508123		1.194693664	0.104793785
1.194065782	0.007465141		1.194065782	0.10460451
1.193438139	0.007300563		1.193438139	0.104302371
1.192811436	0.007049948		1.192811436	0.103955794
1.192185391	0.00688767		1.192185391	0.103556715
1.191560142	0.006691366		1.191560142	0.103033746
1.190935409	0.006546756		1.190935409	0.102534231
1.19031161	0.006408271		1.19031161	0.102046337
1.189688464	0.006328893		1.189688464	0.101583771
1.189066109	0.006209162		1.189066109	0.101147713
1.188444127	0.006076756		1.188444127	0.10081888
1.187823074	0.005896869		1.187823074	0.100512754
1.187202807	0.005754062		1.187202807	0.100106495
1.186583188	0.00559996		1.186583188	0.099802414
1.185964216	0.005470653		1.185964216	0.09949904
1.185346027	0.005353116		1.185346027	0.099129213
1.184728483	0.005301045		1.184728483	0.098805742
1.184111581	0.005221268		1.184111581	0.098558208
1.183495322	0.00511937		1.183495322	0.098295921
1.182879979	0.004976485		1.182879979	0.098003228
1.182265276	0.004841161		1.182265276	0.097770974
1.181651211	0.004702677		1.181651211	0.097071704
1.181037784	0.004601662		1.181037784	0.09576289
1.180425131	0.004525757		1.177421867	0.093777264
1.17981325	0.004431048		1.170252009	0.091461651
1.179202003	0.00434499		1.163169342	0.088515103
1.178591389	0.004210741		1.156171761	0.085645326
1.177981544	0.004049432		1.14925826	0.082821312
1.177372193	0.003868618		1.142427077	0.080284631
1.176763744	0.003759747		1.135676877	0.078002067
1.176155789	0.003663526		1.129006229	0.075944885
1.175548733	0.003599517		1.122413734	0.07385164
1.174942167	0.003492195		1.115898027	0.071881276
1.174336499	0.003331505		1.109457653	0.070050238
1.173731183	0.003194143		1.103091433	0.067888465
1.173126898	0.00311981		1.096797975	0.065887789
1.172523099	0.003065516		1.090576273	0.063954584
1.171920057	0.003080169		1.084425107	0.062132468
1.171317499	0.003118063		1.078343055	0.06038756
1.170715966	0.003137488		1.072329071	0.058809089
1.17011478	0.003068279		1.06638202	0.057169375
1.169514481	0.002984429		1.060501012	0.055670843
1.168914798	0.002873871		1.054684624	0.054372706
1.168315729	0.00281674		1.048932014	0.053014489
1.167717274	0.002740775		1.043241924	0.0518067
1.1671197	0.002692278		1.037613659	0.050726079
1.166522604	0.002625833		1.032046005	0.04980007
1.165926252	0.002604547		1.026537991	0.048838317
1.165330375	0.00257911		1.021088867	0.048048815
1.164735508	0.002553093		1.015697492	0.047315629
1.164141115	0.002542475		1.010362952	0.046731751
1.163547328	0.002599056		1.005084452	0.046219115
1.162954279	0.002633772		0.999861115	0.045851936
1.162361968	0.002610494		0.99469208	0.04549378
1.161770127	0.002588305		0.989576408	0.045226878
1.161179153	0.002571155		0.984513467	0.044980861
1.160588648	0.002490875		0.979502353	0.044718247
1.159999009	0.002361125		0.974542274	0.044486142
1.159409703	0.002362094		0.969632454	0.044348195
1.158821393	0.002365922		0.964772225	0.044202233
1.158233415	0.002389497		0.959960566	0.044133541
1.157646429	0.002426107		0.955197113	0.044086614
1.157059775	0.002488004		0.950480968	0.044164524
1.156473978	0.002504643		0.945811428	0.044205205
1.155888773	0.002506478		0.941187894	0.044326622
1.155304161	0.002457057		0.93660969	0.044392876
1.154720271	0.002427973		0.932076065	0.04455902
1.15413684	0.002427029		0.927586373	0.044626697
1.153554391	0.002403072		0.923140062	0.044693229
1.152972268	0.002373023		0.918736423	0.044754336
1.152391125	0.002417932		0.914374926	0.044769579
1.151810305	0.002448468		0.910054971	0.044746397
1.151230332	0.002487435		0.905775966	0.044714128
1.150650813	0.002488981		0.901537332	0.044745197
1.150072137	0.002525443		0.897338421	0.044747361
1.149493782	0.002469133		0.893178755	0.044912263
1.148916399	0.002413459		0.889057943	0.045015808
1.148339465	0.002443271		0.884975135	NaN
1.147763241	0.002488313		0.880930036	NaN
1.147187594	0.002551523		0.87692205	NaN
1.146612784	0.002634335		0.872950745	NaN
1.14603829	0.002755733		0.869015471	NaN
1.145464631	0.002806508		0.865115886	NaN
1.144891416	0.002796492		0.861251508	NaN
1.144319032	0.002702997		0.857421789	NaN
1.143747092	0.002689411		0.853626265	NaN
1.143175981	0.002715083		0.849864481	NaN
1.142605311	0.002652092		0.84613613	NaN
1.142427077	0.00262749		0.842440627	NaN
1.142035339	0.002715752		0.838777472	NaN
1.141466063	0.00280487		0.835146517	NaN
1.140897355	0.00281111		0.831547134	0.059855647
1.140329213	0.002878189		0.827978914	0.06030983
1.139761765	0.002995278		0.824441587	0.060936702
1.139194881	0.003050507		0.820934688	0.061603473
1.138628561	0.003051113		0.817457892	0.062238648
1.138062931	0.003084504		0.814010617	0.062836603
1.13749799	0.003126647		0.810592682	0.06358565
1.136933482	0.003148836		0.807203652	0.064163613
1.136369789	0.003155609		0.80384316	0.064834899
1.135806528	0.003193412		0.800510911	0.065554638
1.135676877	0.003179078		0.797206487	0.06637196
1.135244078	0.003169118		0.793929481	0.067201248
1.134682058	0.003183359		0.790679736	0.0681077
1.134120721	0.003228418		0.78745673	0.069033661
1.133559939	0.003231807		0.784260257	0.069907097
1.132999838	0.003299829		0.78108999	0.07083417
1.13244029	0.003385938		0.777945548	0.071618375
1.131881547	0.003453341		0.774826735	0.072445549
1.131323103	0.003552454		0.771733006	0.07319579
1.130765461	0.003697939		0.768664348	0.073977214
1.130208244	0.003785484		0.765620345	0.074766128
1.129651826	0.003812761		0.762600584	0.075555679
1.129095956	0.003924274		0.759605006	0.076350286
1.129006229	0.003978493		0.756633094	0.077172528
1.128540632	0.00400738		0.753684794	0.077933432
1.127985855	0.004029888		0.75075966	0.078807318
1.127431873	0.004077523		0.747857528	0.0795634
1.12687831	0.004027526		0.744977965	0.080276582
1.126325415	0.004043341		0.742120927	0.081024257
1.125773062	0.004049101		0.739286041	0.081799967
1.125221251	0.004133596		0.736472998	0.082483386
1.124670105	0.004234394		0.733681705	0.083307037
1.124119748	0.004300938		0.730911755	0.084130424
1.12356968	0.004408489		0.728163006	0.084881811
1.123020399	0.004280659		0.725435165	0.085585662
1.122471655	0.00434107		0.722728046	0.086205387
1.122413734	0.004330479		0.720041413	0.086796431
1.121923446	0.004410992		0.717374985	0.087373991
1.121375773	0.004440209		0.714728534	0.087933847
1.120828758	0.004687933		0.712101986	0.088541328
1.1202824	0.004704336		0.70949492	0.089104984
1.119736574	0.004793637		0.706907267	0.089693357
1.11919128	0.004811652		0.704338714	0.090211133
1.118646763	0.004801553		0.701789099	0.090679772
1.11810253	0.004930572		0.699258261	0.091148296
1.117559194	0.005028064		0.696745945	0.091580603
1.117016141	0.005093004		0.694251902	0.091934968
1.116473861	0.005027996		0.691776027	0.092261024
1.115932107	0.005135425		0.689318077	0.092714628
1.115898027	0.005191978		0.686877809	0.092957365
1.115391001	0.005260042		0.684455174	0.093275297
1.114850297	0.005400726		0.682049842	0.093512234
1.114310362	0.005761155		0.679661721	0.093874155
1.113770827	0.005923981		0.677290582	0.094152762
1.113232058	0.005948143		0.674936288	0.09455328
1.112693567	0.006095448		0.672598616	0.094924013
1.112155962	0.007180957		0.670277479	0.09535719
1.109457653	0.00926262		0.66797266	0.095571035
1.103091433	0.012658684		0.665683898	NaN
1.096797975	0.01745227		0.663411114	NaN
1.090576273	0.023144083		0.661154142	NaN
1.084425107	0.028445002		0.658912815	NaN
1.078343055	0.033003051		0.656687016	NaN
1.072329071	0.036430425		0.654476457	NaN
1.06638202	0.038586969		0.652281107	NaN
1.060501012	0.039740306		0.650100769	NaN
1.054684624	0.040263161		0.647935289	NaN
1.048932014	0.040444884		0.645784516	NaN
1.043241924	0.040280741		0.6436483	NaN
1.037613659	0.039847726		0.641526536	NaN
1.032046005	0.039281344		0.639418996	NaN
1.026537991	0.038581324		0.637325618	NaN
1.021088867	0.037758959		0.635246259	NaN
1.015697492	0.036920327		0.633180741	NaN
1.010362952	0.036127075		0.631128964	NaN
1.005084452	0.035370858		0.629090792	NaN
0.999861115	0.034681312		0.627066013	NaN
0.99469208	0.034144814		0.625054572	NaN
0.989576408	0.033894847		0.623056376	NaN
0.984513467	0.034062495		0.621071219	NaN
0.979502353	0.034705725		0.619099011	NaN
0.974542274	0.036010366		0.617139627	NaN
0.969632454	0.038062746		0.615192904	NaN
0.964772225	0.041039842		0.613258758	NaN
0.959960566	0.045092266		0.611337103	NaN
0.955197113	0.050446848		0.609427745	NaN
0.950480968	0.057263337		0.607530641	NaN
0.945811428	0.065618807		0.605645637	NaN
0.941187894	0.075453446		0.60377258	NaN
0.93660969	0.086502761		0.601911501	NaN
0.932076065	0.098573815		0.600062073	NaN
0.927586373	0.11156337		0.598224328	NaN
0.923140062	0.126019235		0.596398225	NaN
0.918736423	0.143418362		0.594583445	0.117113728
0.914374926	0.166776373		0.592780091	0.118966785
0.910054971	0.20049041		0.590987987	0.119430319
0.905775966	0.249835659		0.589207028	0.119613596
0.901537332	0.319546219		0.587437042	0.120201699
0.897338421	0.412720706		0.585677929	0.121478565
0.893178755	0.528553398		0.58392979	0.121855372
0.889057943	0.659967022		0.582192256	0.122832127
0.884975135	0.796302861		0.580465429	0.12392686
0.880930036	0.926401469		0.578749146	0.124283521
0.87692205	1.039830016		0.577043244	0.125273682
0.872950745	1.130754083		0.57534776	0.125795618
0.869015471	1.197540087		0.57366247	0.126141723
0.865115886	1.242136316		0.571987475	0.126443234
0.861251508	1.266486157		0.570322488	0.127094652
0.857421789	1.272214672		0.568667422	0.127622929
0.853626265	1.259372304		0.567022377	0.128307614
0.849864481	1.229096607		0.565387073	0.129028744
0.84613613	1.183322875		0.563761488	0.129223957
0.842440627	1.125348587		0.562145597	0.12957872
0.838777472	1.059672229		0.560539252	0.130156906
0.835146517	0.989633836		0.558942431	0.130835423
0.831547134	0.919359569		0.557354926	0.131181338
0.827978914	0.851162694		0.555776778	0.132168589
0.824441587	0.78665199		0.554207783	0.133123721
0.820934688	0.726199963		0.552648044	0.133437965
0.817457892	0.670978695		0.551097358	0.133556004
0.814010617	0.620624413		0.549555647	0.133769998
0.810592682	0.575080344		0.548022893	0.134212695
0.807203652	0.533818171		0.546498959	0.134571025
0.80384316	0.496676662		0.544983828	0.135318465
0.800510911	0.463422631		0.543477365	0.135299443
0.797206487	0.433791938		0.541979498	0.136111481
0.793929481	0.407445122		0.540490209	0.135778402
0.790679736	0.384127757		0.539009425	NaN
0.78745673	0.363531878		0.537537075	NaN
0.784260257	0.345338185		0.536073029	NaN
0.78108999	0.329355587		0.534617331	NaN
0.777945548	0.315189747		0.533169797	NaN
0.774826735	0.302676901		0.531730359	NaN
0.771733006	0.291647165		0.530298949	NaN
0.768664348	0.281867319		0.52887561	NaN
0.765620345	0.273229769		0.527460166	NaN
0.762600584	0.265608824		0.526052604	NaN
0.759605006	0.258923763		0.524652915	NaN
0.756633094	0.253119663		0.523260923	NaN
0.753684794	0.248185674		0.521876567	NaN
0.75075966	0.244174066		0.520499942	NaN
0.747857528	0.240980882		0.519130774	NaN
0.744977965	0.238674147		0.517769159	NaN
0.742120927	0.237269363		0.516414984	NaN
0.739286041	0.236821192		0.515068134	NaN
0.736472998	0.237310614		0.513728655	NaN
0.733681705	0.238882983		0.512396436	NaN
0.730911755	0.241598951		0.511071416	NaN
0.728163006	0.245522975		0.50975359	NaN
0.725435165	0.250768553		0.508442848	NaN
0.722728046	0.257495871		0.507139082	NaN
0.720041413	0.265891222		0.505842288	NaN
0.717374985	0.275983356		0.50455246	NaN
0.714728534	0.287766343		0.503269492	NaN
0.712101986	0.301052844		0.501993379	NaN
0.70949492	0.315306498		0.500723969	NaN
0.706907267	0.32976802		0.499461306	NaN
0.704338714	0.343527766		0.498205288	NaN
0.701789099	0.35570808		0.496955912	NaN
0.699258261	0.365618486
0.696745945	0.37296018
0.694251902	0.377940253
0.691776027	0.38107386
0.689318077	0.383375532
0.686877809	0.385814088
0.684455174	0.389772398
0.682049842	0.396674885
0.679661721	0.408823065
0.677290582	0.429069823
0.674936288	0.46132615
0.672598616	0.511564886
0.670277479	0.588503503
0.66797266	0.700102036
0.665683898	0.85529886
0.663411114	1.058628237
0.661154142	1.305249758
0.658912815	1.575574792
0.656687016	1.839507385
0.654476457	2.070161381
0.652281107	2.256596456
0.650100769	2.392003125
0.647935289	2.4797666
0.645784516	2.549453341
0.6436483	2.608662537
0.641526536	2.65395019
0.639418996	2.688460982
0.637325618	2.717338454
0.635246259	2.728836868
0.633180741	2.736460715
0.631128964	2.734853713
0.629090792	2.724596357
0.627066013	2.705171622
0.625054572	2.674643239
0.623056376	2.622273187
0.621071219	2.560035887
0.619099011	2.484768429
0.617139627	2.398912738
0.615192904	2.305158928
0.613258758	2.209109204
0.611337103	2.108681589
0.609427745	2.010703874
0.607530641	1.91406129
0.605645637	1.820913024
0.60377258	1.730789673
0.601911501	1.646100817
0.600062073	1.564827573
0.598224328	1.4878697
0.596398225	1.415909844
0.594583445	1.34879875
0.592780091	1.286411904
0.590987987	1.228731423
0.589207028	1.176511944
0.587437042	1.12873945
0.585677929	1.086039917
0.58392979	1.047495925
0.582192256	1.013330707
0.580465429	0.982889067
0.578749146	0.955780993
0.577043244	0.931587057
0.57534776	0.910625424
0.57366247	0.892376499
0.571987475	0.876870389
0.570322488	0.86443083
0.568667422	0.854651231
0.567022377	0.847203926
0.565387073	0.842398923
0.563761488	0.839628766
0.562145597	0.838976672
0.560539252	0.84032431
0.558942431	0.843986416
0.557354926	0.850263758
0.555776778	0.858712323
0.554207783	0.869714492
0.552648044	0.883197743
0.551097358	0.899391399
0.549555647	0.91787907
0.548022893	0.939402462
0.546498959	0.963854143
0.544983828	0.991481702
0.543477365	1.021993262
0.541979498	1.055304012
0.540490209	1.092104832
0.539009425	1.131544301
0.537537075	1.174264074
0.536073029	1.219807453
0.534617331	1.26869996
0.533169797	1.31938446
0.531730359	1.373029535
0.530298949	1.429254629
0.52887561	1.487348789
0.527460166	1.547331846
0.526052604	1.609051226
0.524652915	1.67299957
0.523260923	1.738705244
0.521876567	1.804418966
0.520499942	1.870979741
0.519130774	1.938062029
0.517769159	2.003400566
0.516414984	2.066091762
0.515068134	2.125353332
0.513728655	2.182474337
0.512396436	2.233932492
0.511071416	2.282933299
0.50975359	2.321453806
0.508442848	2.356314332
0.507139082	2.380983039
0.505842288	2.399870443
0.50455246	2.407743295
0.503269492	2.417398187
0.501993379	2.420122067
0.500723969	2.415228748
0.499461306	2.400373805
0.498205288	2.385501972
0.496955912	2.346991607
