# Supplementary material for: In situ monitoring of polarons in a mixed conducting polymer using ultrafast transient absorption spectroelectrochemistry
Source: Chem Sci. 2025 Aug 27;16(38):17839–49. doi: 10.1039/d5sc04619j (PMC12412052; doi:10.1039/d5sc04619j)
Supplement: SC-016-D5SC04619J-s001 [file SC-016-D5SC04619J-s001.zip › TransientAbsorption_0pct_+0.1V.csv]

TA-SEC, 0%EG, 0.1 V
time (ps) / energy (eV)	0.652811005	0.654263088	0.655721647	0.657186723	0.65865836	0.660136603	0.661621497	0.663113085	0.664611414	0.66611653	0.667628478	0.669147305	0.670673059	0.672205787	0.673745536	0.675292355	0.676846293	0.6784074	0.679975724	0.681551316	0.683134227	0.684724507	0.686322209	0.687927385	0.689539527	0.691156322	0.692776794	0.694400951	0.696028885	0.697660616	0.699296141	0.70093546	0.702578578	0.704225495	0.705876214	0.707530738	0.709189069	0.710851209	0.71251716	0.714186925	0.715860504	0.717537899	0.719219114	0.720904148	0.722593005	0.724285684	0.725982188	0.727682518	0.729386676
-50	0.003618321	0.00153214	0.000755749	-0.001080837	0.000929792	0.000425382	0.000607591	0.000642049	0.000571926	-0.000433028	0.000135332	-0.000108541	0.000215849	-0.000123499	0.000131964	0.000244386	6.24E-05	0.000144226	4.92E-05	0.000364822	-0.000275669	0.000217627	0.000108966	3.51E-05	2.74E-06	1.58E-05	0.000223941	-5.04E-05	-0.0001771	0.000300437	0.000254284	-3.64E-05	-6.58E-06	0.000191613	-1.61E-05	5.35E-05	-8.60E-05	0.000256719	0.00037904	-0.000313096	0.000147682	5.55E-06	0.000359986	-6.56E-05	0.000116385	0.000123038	0.000231174	-0.000144058	0.000698153
-40	0.002510916	-3.84E-05	-0.000483136	0.000712493	0.000941347	0.001575041	0.000374008	-7.05E-05	6.59E-06	0.000594312	-0.000159412	0.000263994	-1.08E-05	0.000377921	1.16E-05	-0.000111608	0.000259313	-0.000138119	-0.000107044	-0.000102548	8.76E-05	-0.000427598	0.000157983	4.45E-05	-4.38E-05	6.47E-05	5.81E-05	4.85E-05	0.000144826	0.000136562	-0.000229298	0.000175584	0.000257312	0.000230731	-7.77E-06	0.000104997	0.000204074	0.000209579	-0.000164646	0.000254064	0.000317496	-0.00016775	0.000132355	0.000205048	0.000108526	0.000220356	7.08E-05	0.000427747	-0.000164888
-30	-0.009276337	-0.001396821	-0.000853152	0.000828386	-0.002609581	-0.000382803	-0.001477811	-0.000322661	-0.000666288	0.000279124	-0.00075586	-0.000367088	-9.90E-05	-0.000294931	-0.000286878	0.000121648	-0.000168384	-5.51E-05	-0.000152273	-8.92E-05	-0.000174465	-0.00020772	-0.000215086	6.79E-05	5.78E-06	-5.15E-05	-0.000280018	5.97E-05	-9.42E-05	-0.000119777	-9.67E-05	-0.000157478	-0.000173749	-0.000255058	-6.30E-05	8.25E-05	0.000110379	-0.000318074	-0.000341399	-3.28E-06	-2.63E-05	-1.71E-05	-0.00018167	-6.84E-05	-0.000169505	-0.000527105	-0.000275401	-4.65E-05	-0.000384487
-20	0.003145578	-9.67E-05	0.00057997	-0.000461212	0.000738619	-0.001618568	0.000495827	-0.000249524	8.75E-05	-0.000439471	0.000778787	0.000212353	-0.00010587	4.06E-05	0.00014278	-0.000254373	-0.000153413	4.88E-05	0.000209516	-0.000173793	0.000362872	0.000417598	-5.19E-05	-0.000147151	3.47E-05	-2.92E-05	-1.83E-06	-5.75E-05	0.000128069	-0.000319645	7.16E-05	1.87E-05	-7.71E-05	-0.000168104	8.61E-05	-0.000241303	-0.00022759	-0.000148902	0.000125341	6.34E-05	-0.000438773	0.000177766	-0.000311796	-7.15E-05	-5.27E-05	0.000182715	-2.80E-05	-0.000237012	-0.000152525
-10	-0.000330662	0.002057119	-0.000215352	-0.00279077	0.001154393	-0.000656417	0.00021577	5.01E-05	0.00032817	0.000312041	-0.000719409	0.000390745	0.000295993	-3.66E-05	-0.000155401	0.000274288	2.32E-05	5.47E-05	-0.000252856	4.31E-05	-0.000133901	0.000178861	0.000105612	0.000134565	-0.000263828	-5.28E-05	0.000295593	2.40E-05	0.00037036	-0.000528638	0.00021044	9.87E-05	-3.35E-05	-6.33E-05	-0.000218838	-3.53E-05	0.000166395	6.17E-05	-8.69E-05	1.75E-07	0.000183294	-0.000404129	6.68E-05	-0.000175228	0.000790707	-0.000128203	-0.000119905	-9.73E-05	-0.000200126
-5	0.005246944	-0.001234353	0.001713556	0.001671261	-0.000845436	-0.000354834	0.002297559	0.000618772	-0.000538603	9.69E-05	2.99E-05	0.000327249	8.74E-05	0.00081781	-0.000371571	0.000227813	0.00022917	-1.99E-05	-4.36E-05	-9.16E-06	-7.35E-07	0.000157531	0.000101821	0.00015161	1.72E-05	-8.01E-06	0.000143674	4.35E-05	2.39E-05	-0.000206769	0.000377476	0.000150302	-0.000171111	4.00E-05	6.78E-05	-7.95E-05	-3.98E-05	2.10E-05	0.000138611	-6.20E-05	0.000236127	-3.82E-05	0.000326179	6.15E-05	-0.000105947	-0.000200037	-3.16E-06	0.000411633	-0.000132558
-4.5	-0.002055473	0.001845841	0.001278829	0.002526723	-0.001095694	0.000882015	0.002505704	0.001728358	-0.0004702	0.001485518	-0.00019901	0.000687095	-0.000345037	0.000370436	-9.97E-05	0.00034463	0.000334911	-3.61E-05	-5.83E-07	0.000135523	0.000115593	-0.000276685	0.000312274	-0.000160408	-3.47E-05	-0.000170769	1.83E-05	0.000105622	-5.26E-05	-5.79E-05	0.000321385	0.000216996	-0.000124061	-5.66E-05	-2.51E-05	8.60E-05	-0.000413897	-2.77E-05	2.45E-05	0.000241888	0.000119269	-0.000167694	0.000215712	-0.000137561	8.92E-05	-0.000180412	0.000160885	0.000356172	0.000116686
-4	-0.00491224	0.001079516	0.002342358	-0.00153259	-0.002193737	-0.001668331	0.001150821	-0.00095547	-0.000472342	0.000201717	-0.000452226	-2.60E-05	-0.000341938	0.000408145	-0.000616195	0.000123314	0.000315563	-8.36E-05	-0.00036931	-5.13E-05	1.20E-05	-0.00013689	-0.000192276	-1.29E-05	0.000102205	-0.000210862	-0.00038172	-0.000278197	-6.35E-05	-5.71E-05	5.85E-05	7.95E-05	-0.000247686	8.32E-05	-0.000304177	6.39E-05	-0.000286622	-0.000298312	4.83E-05	1.81E-05	0.000355076	5.87E-05	-0.000152043	-5.95E-05	-6.49E-06	-0.000166139	0.000179721	-0.000191068	-0.000131103
-3.5	0.004172199	0.002256839	0.000719085	0.001137143	0.001735687	-0.000490484	-2.86E-06	0.001967896	-0.000186239	0.000467402	-0.000467872	-0.000296618	0.000467381	0.000560393	0.000269369	0.000407378	-0.000141713	-7.00E-05	-0.000167575	-0.000114714	1.84E-05	-3.03E-05	-1.59E-05	0.00016936	-0.00010725	0.000100454	-8.03E-05	-8.55E-06	6.38E-05	-0.00012585	-3.29E-05	0.000206957	-0.00019283	0.000269358	0.000238306	-0.000127022	0.000335598	-0.000182209	-0.000141287	-3.00E-05	1.83E-05	-1.86E-05	5.50E-05	0.000113593	-4.37E-05	-0.00039517	-8.51E-05	2.37E-05	7.14E-05
-3	-0.002157808	0.002046683	0.000152058	0.002129327	-0.000204617	0.000348556	0.001002437	-0.000539703	-0.000500639	-0.000657796	-0.000561236	-0.000239134	-0.000259024	0.000343076	0.000371963	0.000239839	0.000182352	-4.41E-05	-0.000333909	0.000292675	-5.79E-05	-5.60E-05	5.93E-05	-1.77E-05	-3.43E-05	-0.000204606	-0.000155384	0.00015159	-0.000112854	-6.81E-05	-5.41E-05	0.000216175	-8.85E-05	0.000326129	-6.84E-05	-6.35E-05	0.00032019	-0.000114029	7.91E-06	-7.21E-05	-7.05E-05	-1.55E-07	-1.02E-05	0.0002927	-0.000721852	-0.000318335	-0.000518142	0.000211059	0.000193661
-2.5	-5.58E-05	0.001122437	-0.000500464	-0.00155538	-0.002319563	-0.00406459	0.000971934	-0.002199522	-0.000558243	6.90E-05	-0.00084074	-9.71E-05	-0.00077481	0.000225398	-0.000413996	-0.000443455	-4.36E-05	-0.000128999	-0.0002458	-5.42E-05	1.31E-05	-0.000220754	-0.000231626	-0.00018116	-0.00022586	-0.000107338	-0.00026386	1.13E-05	-2.90E-05	-0.000105908	-0.000216164	0.000186894	-0.000275677	-0.000158192	-0.00043464	-0.000121835	-0.000177782	-0.000351647	-0.000251445	0.000123285	-0.000279089	-0.000345094	-0.000348473	-0.000453778	-0.000336345	-0.000842064	-0.00045573	-0.000164761	9.55E-05
-2	0.00064395	-0.002335641	9.84E-05	0.000655117	-0.001792934	-0.000934302	0.001068824	0.001339951	0.000870037	-4.57E-05	-0.000200254	0.000138504	-0.000303081	0.000219989	-0.000269731	0.000222521	-0.000122625	9.50E-05	7.01E-05	0.000279579	-0.000161791	-0.000156059	0.000206	-6.21E-05	2.90E-05	-0.000140975	-3.37E-05	1.67E-05	1.86E-05	-0.000244205	0.000185954	0.000277095	-0.00020639	4.83E-05	-9.42E-05	-0.000240505	0.000283316	0.000182104	3.29E-05	-0.000120769	6.86E-05	-0.0002692	3.18E-05	-0.000374776	1.75E-06	-0.000368389	-0.000167394	4.89E-06	-0.000134024
-1.5	0.003471475	0.000682437	0.003583602	-0.00116962	-0.000340216	-1.40E-05	0.001969247	0.000816751	-0.000735073	0.000790636	4.06E-05	0.00018064	-0.000685524	0.00049647	-7.88E-06	0.000699873	0.000262246	0.000243191	-4.27E-05	0.000118719	0.000323657	-0.000221753	0.000343235	3.71E-05	9.84E-05	-0.000108358	8.59E-05	-0.000122639	0.000221543	-0.000158655	7.68E-05	0.000338303	5.13E-05	-9.35E-05	-3.66E-05	-2.16E-05	0.000155658	5.46E-05	0.000160916	-0.000318806	7.86E-05	-0.000352781	-0.000248173	0.000301389	0.000108905	-2.28E-05	0.000334202	-0.000201659	0.000103965
-1	0.004273978	0.00139018	0.001006332	0.002172303	0.000400228	0.000871423	0.001764202	1.30E-05	0.000821934	-8.31E-05	0.000457488	0.000382494	0.000101354	0.000226905	-7.44E-05	0.000274009	2.08E-05	0.000193965	-0.000162315	0.000236933	0.000137752	-0.00014223	-0.0001107	0.000149273	4.99E-05	7.59E-05	0.000168721	-0.000155566	-2.03E-05	-0.000184266	-6.28E-05	0.000161509	-6.55E-05	4.75E-05	-0.000118246	-6.56E-05	-6.71E-05	1.90E-06	-0.000116254	1.03E-05	0.000139955	-3.82E-05	-0.000124075	-1.79E-05	0.000130686	-0.000300828	-0.000126513	0.000205606	-0.000245554
-0.9	0.003503621	0.001598554	0.002508884	-0.000887866	-0.001709566	0.000391601	0.003013736	-0.000769887	-2.87E-05	-0.000171011	-0.000502421	0.000109794	-0.000266933	-5.01E-06	-0.000433123	0.000380293	-0.000263712	-0.000243464	-0.000199003	-0.000214288	-3.63E-05	-0.000302398	-4.55E-05	-0.000136901	-0.000223603	9.41E-05	-7.05E-05	-0.000340692	-0.000311349	-5.62E-05	-9.20E-05	4.83E-05	-0.000231144	-0.00011037	-0.000161003	-0.000261165	-0.000132936	-0.000269938	-0.000232351	-0.000185558	3.71E-05	1.33E-06	-0.000190457	-0.000116798	8.02E-05	-0.00054606	-0.000239428	0.000118441	-0.000494693
-0.8	0.001333268	-0.002823933	-0.000404505	-0.001276562	-0.002355927	-0.001840968	0.002136073	0.000395	-0.001084844	-0.00053472	-0.000184771	-3.59E-06	-0.000122358	-7.83E-07	-0.000212832	-3.68E-05	-0.000348899	-0.000248601	-0.000227855	-1.22E-05	-0.000126424	-0.00015888	3.70E-05	-1.16E-05	3.34E-06	-8.14E-05	-6.25E-05	-0.000188459	-9.49E-05	-0.000229408	-7.53E-05	0.000176907	-0.000343097	-3.83E-05	-0.000271077	-0.0002242	-0.000268773	-4.58E-05	-0.000513813	-0.000360625	-0.000100617	-1.89E-05	-5.40E-05	-5.74E-05	4.44E-05	-0.000600685	-0.000225775	-0.000252609	-0.000139388
-0.7	0.005076556	-0.005186616	-0.002897602	-0.002548408	-0.000754246	-0.000754141	0.001182524	-0.000815264	-0.000675111	-0.000832226	-0.00087207	0.000175216	-0.000303711	-0.000186159	-0.000141477	-0.000182234	-8.91E-07	-0.000224475	8.50E-06	-0.000343857	0.000169915	-3.04E-05	7.97E-05	5.20E-07	-4.92E-05	-0.00018298	0.000300546	-0.000106075	9.83E-05	-0.000325306	-1.47E-05	6.51E-06	-0.00031331	-2.63E-06	-0.000217854	-0.000171159	-0.00015799	-6.70E-05	-0.000314638	-0.000112037	4.23E-05	-0.0001564	-0.000404919	0.000224442	5.13E-05	-0.000367894	-0.000347536	-8.73E-05	-0.000243219
-0.6	0.005106743	-0.00138176	-0.001453161	-0.00110704	-0.000502114	0.000111221	0.002642559	-0.001153553	-1.60E-05	0.000512682	-0.000433631	0.000248519	-6.05E-05	0.000260461	-5.91E-05	0.000183249	0.000194972	8.54E-06	5.72E-05	-1.53E-05	9.69E-05	-0.00011436	0.000253311	9.01E-05	-7.08E-05	-0.000212399	0.000173097	0.000109472	-6.47E-05	-9.17E-05	0.000279524	0.000167014	-8.62E-05	0.000140106	-0.000168208	2.66E-05	2.11E-05	-8.80E-05	1.71E-05	7.88E-05	6.01E-05	-0.000206568	-0.000162353	0.000416114	0.000229737	-0.000321943	-0.000166811	0.000131107	-0.000565571
-0.5	0.005696355	0.002682643	0.004783252	-0.000673453	-0.001288575	0.000350148	0.001652447	9.38E-05	-0.000488782	0.000387793	-0.000416506	-0.000218431	-0.000326482	0.000309615	-1.08E-05	-2.75E-05	0.000127552	0.000335991	-0.00017108	0.000161608	-0.000144991	-0.000255512	5.08E-05	-0.000121933	5.04E-05	-6.79E-05	8.58E-05	-8.68E-05	2.21E-05	-0.000298546	0.000253198	0.000101346	-9.12E-05	9.26E-05	-5.05E-05	-8.12E-05	-0.000324877	-9.75E-05	-2.99E-05	1.85E-05	0.000101277	-8.80E-05	-0.000177337	-5.30E-06	0.000170425	-0.00049444	0.000152535	6.58E-05	-0.000355498
-0.45	0.007597361	-0.001732493	0.000673602	0.001905642	-0.001039566	0.00074517	0.00101129	-0.000176374	-0.001079336	0.000155168	-0.000433405	0.000120318	-0.000212169	0.000389767	-2.40E-05	0.000217744	0.000290959	0.000170485	-6.77E-05	0.00022068	-0.000243895	-0.00031205	0.000112991	-0.000217769	0.000167945	-2.99E-06	3.43E-05	-0.000103793	9.30E-05	-0.000134099	7.47E-06	0.000227786	-0.000136674	5.77E-05	-0.000210171	-1.60E-05	-0.000218597	3.97E-05	6.22E-05	-8.64E-05	0.000181044	-0.000196075	5.58E-05	-8.09E-05	-0.000180283	0.000331196	4.15E-05	0.000162631	-0.000288684
-0.4	-6.38E-05	0.004939979	0.001679929	8.96E-05	-0.00106179	-0.000895125	0.001883582	-0.000641383	-0.000187098	-0.000107388	-0.000640427	0.000297138	-0.000213918	0.000168547	8.71E-05	2.78E-05	0.000283402	-9.34E-05	-0.000152336	0.000216681	-0.000280363	-0.000213867	0.000140805	-1.59E-05	9.88E-05	2.79E-05	7.77E-05	-7.48E-05	5.67E-05	-5.11E-05	-0.000111934	0.000158813	-0.000224925	4.80E-05	-0.000253213	-0.000118578	-6.03E-05	-8.69E-05	-5.60E-05	-0.000471577	0.000110343	-0.000252282	-0.000223621	-0.000345755	0.000179474	-0.000316759	-0.000364289	2.17E-05	-0.000109686
-0.35	0.001473336	-0.005226262	-0.001847507	-0.000337969	-0.000836792	2.30E-05	-0.000232969	-0.000303151	-0.00108011	2.23E-05	-0.000214116	-0.000174441	8.12E-05	-0.000122905	-2.23E-05	-0.000302043	0.000239641	-0.000135577	-0.000198663	0.000172153	-8.93E-05	-8.44E-06	8.93E-06	-2.38E-06	1.95E-05	-0.000192723	0.000130502	-0.000104086	-3.90E-05	-0.000149392	2.45E-05	-1.07E-05	-0.000363511	-5.46E-05	-3.52E-05	-7.81E-05	-9.43E-05	4.21E-06	-0.000282734	-0.000181356	0.00028475	-0.000301175	-0.000229344	-2.19E-05	-0.000423984	-0.000458611	-0.00026431	0.000123316	-5.29E-05
-0.3	-0.002821568	0.004672682	-0.000376217	-0.001533159	-0.002203006	0.000140195	0.000880949	-0.000281948	-0.001153458	0.000487188	-0.000173932	4.73E-05	-0.00022744	1.43E-05	0.000197322	-0.000186659	0.000215066	-0.000228759	-0.000111874	0.000165653	0.00015421	6.60E-05	0.000198496	0.000154215	-1.74E-05	-5.28E-05	0.000213384	5.71E-05	0.000136608	-4.50E-07	0.00029627	6.71E-05	-0.000182622	4.48E-05	0.000122225	7.13E-05	-4.11E-06	0.000283658	-4.19E-06	0.000138017	1.39E-05	0.000185121	0.0003197	0.000214044	-0.000501462	0.000118683	-0.000304154	0.000187627	0.000274311
-0.25	0.003971921	0.00300525	0.001115996	0.003738293	0.000590969	0.000304196	0.002157575	-0.000309915	-6.40E-05	0.000880795	7.51E-05	0.000206636	-0.00012827	0.000360294	0.000201733	0.000398006	0.000243909	-3.83E-06	0.000176615	0.000320032	0.000235244	5.41E-05	0.000185435	0.000233642	0.00014277	0.000262876	0.000269544	9.47E-05	8.22E-05	0.000149799	0.00035925	0.00014531	5.51E-05	0.000212762	1.16E-05	4.39E-05	0.000163374	0.000408671	0.000290253	-8.02E-05	0.000164081	0.000174402	0.000336044	-2.02E-05	0.000269906	3.24E-05	-9.11E-05	0.000548675	-7.34E-05
-0.2	0.001883472	0.001427256	-0.000442955	0.002550663	-0.001715945	-0.000509903	0.003517334	2.88E-05	3.95E-05	0.000504575	-6.17E-06	4.77E-05	-9.92E-05	0.000217431	-5.87E-05	0.000481504	0.000212726	-3.77E-05	0.000328591	0.00034661	0.000230765	-0.000107644	0.000236959	0.000200765	0.000234244	0.000229478	0.00021656	-2.80E-05	-3.86E-05	4.94E-05	0.000289188	0.000266804	0.00019938	0.000206584	0.000173704	0.000110934	-0.000154795	0.000573405	0.000119526	-0.000209417	0.000434037	-6.90E-05	8.01E-05	8.41E-05	0.000465693	1.06E-05	8.96E-05	0.000270281	-3.61E-05
-0.15	0.000883937	0.003151217	0.001454979	-0.000191602	-0.001913193	-0.000782225	0.000949205	0.000628414	-0.001290702	-0.000170985	9.50E-05	0.000222242	-0.000166119	0.000336394	-0.000185327	0.000299393	0.00026366	0.000116972	3.89E-05	0.000156396	9.68E-05	-5.40E-05	0.000321041	0.000292502	0.000270568	0.000263639	0.000223975	-9.56E-05	4.10E-05	1.24E-05	0.000201363	0.000265779	0.000183807	-6.65E-05	0.000257586	0.000182162	-0.00027176	0.000319216	8.32E-05	-0.000180308	0.000105275	-1.66E-05	0.00018881	0.000175143	0.000219424	6.68E-05	-6.12E-05	-2.85E-06	-1.63E-05
-0.1	0.002961168	0.000139865	-0.000458231	-0.001860085	-0.001856612	-0.001219192	0.000140988	0.000448196	-0.000308972	-0.000954342	-0.000318018	0.000181137	-0.000392192	0.000343995	-0.000100078	0.000142144	0.000208964	0.000188551	-3.11E-05	-9.29E-07	0.000156986	0.000139582	0.000284531	0.000174355	0.000218441	0.000198618	0.000209346	-8.34E-05	0.000172206	-2.11E-05	0.000190631	0.000317487	0.000132485	0.000225281	0.000146973	0.000110442	-0.000200211	0.000268217	0.000475192	1.49E-06	0.000273405	0.000263247	-4.32E-05	0.000313206	0.000238556	-0.000207914	-1.47E-07	0.000603071	-3.63E-06
-0.05	0.002333862	0.001263313	0.000600935	0.003234771	-0.002000454	0.000914892	0.001601842	-0.000120109	-2.54E-05	2.49E-05	-0.000540235	0.000221582	-0.000174623	0.000292048	-4.46E-05	0.000153742	0.000244232	0.00022858	-4.43E-05	2.66E-05	0.000172005	7.13E-05	0.000159556	0.000126484	0.000228158	0.000116877	0.000301195	-7.86E-05	0.00032725	0.000103219	0.000386462	0.000185463	0.000138645	0.000422187	0.000306481	0.000182972	8.28E-05	0.000319622	0.000602554	-3.46E-06	0.00032924	0.000238388	0.000137277	0.000415726	0.00025117	-0.0002205	-4.67E-05	0.000354265	2.01E-05
0	0.007102011	-0.004649742	-0.001847248	0.001640946	-0.000795349	0.000769561	0.001676782	-0.000702207	-5.29E-05	0.000266134	-0.000189077	0.000453582	0.0003544	5.91E-06	5.81E-05	0.000353493	0.000275396	0.000247862	6.72E-05	0.00013898	0.00016764	-1.04E-05	9.31E-05	0.000263086	0.000272259	6.17E-05	0.000290459	4.15E-05	0.000320179	0.000187507	0.000317697	0.00017753	0.000328068	0.000184933	0.000307471	0.000328532	0.000430229	0.000548817	0.000224126	-5.08E-05	0.00046323	0.000138322	-5.87E-05	0.000117198	0.000125074	0.000237664	0.000269467	0.000588452	0.000428385
0.05	-8.92E-06	-0.00243145	0.000647007	0.000307432	0.000246475	0.001029465	0.001087215	0.000419679	0.000185438	0.000112952	4.56E-05	0.000447009	0.000280876	0.000483097	9.52E-05	0.000286656	0.000262495	0.000120551	0.000122327	0.000258021	0.000176236	-4.63E-06	7.79E-05	0.000263136	0.000132918	4.32E-05	0.000193299	6.57E-05	0.000257003	0.000159077	0.000181787	0.000288965	0.000279053	3.38E-05	0.000102622	0.000259432	5.57E-05	0.000215731	0.000242464	-0.000195051	0.000462531	0.000213018	-0.000203877	0.00016679	3.71E-05	0.000218686	0.000130485	0.00051601	0.000220209
0.1	-0.002828096	9.55E-05	-0.002593564	0.001857577	-1.53E-05	0.000336234	0.001651727	0.000650726	0.000273955	0.000408559	0.000385223	0.000248349	0.000334704	0.000542449	0.000191678	-8.07E-05	0.000375744	0.0001937	1.79E-05	0.000205377	0.00010699	6.69E-05	-4.93E-05	0.000121294	8.95E-05	0.000196791	0.000244695	7.88E-05	5.24E-05	0.000262448	0.000261086	0.00014138	0.000244389	0.000226123	-3.67E-05	5.88E-05	0.00011985	0.000287952	0.000166295	-1.48E-05	0.000398852	-1.89E-05	5.11E-06	-6.61E-05	-0.000197924	0.000316128	9.24E-05	0.000474131	0.000324994
0.15	0.0046594	0.002417034	0.001921948	0.001087219	-0.000106656	0.000988772	0.001423148	5.98E-05	0.001180942	0.001434201	0.000201861	0.000590628	0.000157876	0.000510571	-0.000132307	6.84E-05	0.000434768	8.27E-07	-4.42E-05	7.50E-05	0.000187946	0.000164224	0.000103273	3.46E-05	0.000216519	0.000173977	0.000135457	-2.05E-06	6.50E-05	0.000257764	0.000195021	0.000216578	1.08E-05	8.59E-05	-6.73E-05	6.44E-06	0.000203657	0.000102757	0.000110324	0.000157457	0.000366496	1.18E-05	0.000333271	-3.10E-05	1.77E-05	0.000198269	0.000287161	0.000480559	-0.000218195
0.2	0.003132207	0.000694512	-0.000999564	0.000889577	-0.001251432	0.000553104	0.001633112	-0.000357725	0.000811015	0.000458661	-0.000193091	0.000489635	2.60E-05	0.00028741	-0.000321168	0.00021162	0.000330429	5.59E-05	-0.000189662	0.000129428	0.000153733	0.000181234	0.000431433	-0.000224416	0.000147568	7.88E-05	3.89E-05	-9.45E-05	4.74E-05	0.000155426	0.000111732	0.000223865	-0.00014729	9.95E-05	-0.00025572	-0.00011041	0.000150623	-0.000171199	0.000124291	2.18E-05	0.00019205	9.95E-06	0.000154988	2.28E-05	-0.000161781	-0.000164795	-5.15E-05	0.000406631	5.73E-05
0.25	0.001140817	0.001295318	0.000792461	-0.000555776	-0.000664896	1.77E-05	0.000300019	-0.000763655	-0.000568885	-6.36E-05	-0.000419481	0.00030216	-0.00028344	0.000289275	-0.000297243	0.000204416	0.000293325	-6.70E-05	-0.000354708	0.000179057	0.00011992	1.51E-05	0.000405812	-0.000106096	-7.92E-05	2.83E-05	8.28E-05	-6.08E-05	-6.41E-06	3.96E-06	0.000132845	1.45E-05	-0.000165214	0.000151538	-0.000234919	8.93E-05	6.67E-05	7.39E-05	1.84E-05	5.71E-05	-7.91E-05	9.75E-05	-0.000181557	0.000212523	-0.000261406	0.000662409	-0.00018044	0.000228378	-0.00019092
0.3	0.001155351	0.000790178	0.003190002	-0.001311368	-0.003101294	0.001686427	0.000466158	0.000427775	-0.000128223	0.000120025	-0.000472175	0.000395234	-4.18E-05	0.000419396	-5.32E-05	0.000189755	0.00032277	1.61E-05	-0.000132375	0.000182806	6.30E-05	-9.07E-05	0.000249485	0.000184884	-0.000174547	0.000119572	2.29E-05	-4.76E-05	1.77E-05	-4.00E-05	0.000252038	-8.60E-05	-0.000153848	8.64E-05	-3.02E-05	0.000186094	-0.000117776	0.000252155	0.0002303	1.66E-05	0.000227819	3.31E-05	8.33E-05	0.000209724	-0.000508472	0.000333566	-9.28E-05	0.000165699	-0.000133864
0.35	0.002422825	-0.004116782	-0.001642113	-0.001619683	-0.001251046	-0.001118521	0.001707895	-0.000396657	0.000130758	4.20E-05	0.000187993	0.000296647	-0.000121533	0.000598713	1.32E-05	-0.000101438	0.00031242	5.10E-05	-0.000298615	0.000330385	-0.00019433	-8.00E-05	0.000238085	0.000150737	-0.000238185	2.71E-05	-0.000225737	-0.00013647	-6.65E-05	-5.00E-05	8.78E-05	-9.00E-05	-0.000119281	8.31E-05	-0.000205065	-0.000121795	-5.18E-05	7.22E-05	0.000116651	-8.88E-05	-5.93E-05	-0.000192607	5.18E-05	-8.20E-05	-0.000169328	-1.93E-06	-0.000303438	0.0003672	-0.000309665
0.4	-0.001609003	-0.003216679	-0.003642406	-0.000202842	-0.00145522	-0.001526	0.000693111	-0.000272615	-0.000524535	-0.000557149	-0.000528018	-9.72E-05	-0.000254281	-1.29E-05	-0.000169587	-0.000194928	3.16E-05	-0.00029275	-0.000374468	0.000265608	-0.000153162	-7.66E-05	0.000272063	0.00012174	-0.000152302	-9.14E-05	-0.000119714	-0.000132872	-0.000163135	-2.58E-05	8.73E-05	-4.32E-05	-0.000185518	0.00016538	-0.000285765	-0.000183976	3.41E-05	-0.000123801	3.91E-05	-0.000292606	0.00024478	-0.000163436	-8.35E-05	9.13E-06	-8.10E-05	1.88E-05	-0.000389574	0.000405867	-0.000321812
0.45	-0.000505144	0.002747339	0.000538792	-0.000769142	-0.001876834	-0.001742836	0.002069653	5.27E-05	-0.00033567	-0.000192533	-0.000461251	0.000125844	-0.000422725	4.61E-05	2.61E-06	-3.03E-05	-4.54E-05	-0.000193754	-5.99E-05	3.82E-05	-9.33E-06	-7.67E-05	0.000241674	5.93E-05	-0.000101092	-0.000180857	0.00011219	-5.43E-05	-1.81E-05	-2.44E-05	7.32E-05	0.00020893	-0.000376769	0.00047397	-0.00040623	2.18E-05	4.14E-05	-0.000231132	-3.37E-05	-0.00020606	0.000372758	-0.000268659	-0.000268484	8.57E-05	-0.000256977	-0.000278086	0.00020028	3.51E-05	-0.000581729
0.5	0.008778314	-0.003503883	-0.000249919	0.000885677	-0.002153687	0.000620872	0.000709443	0.000188928	2.70E-05	-6.35E-05	-0.000404424	0.000144266	-0.000328117	-3.43E-05	0.000114512	2.96E-05	3.20E-05	0.00013627	-0.000163352	-0.000143548	-3.40E-05	5.57E-06	0.000120754	-1.72E-05	-9.86E-05	-9.96E-05	2.08E-05	2.07E-05	-9.07E-05	-4.70E-05	6.64E-05	0.000135773	-0.000368675	0.000273576	-0.000145361	6.24E-05	0.000193099	-0.000175341	0.000103005	-3.95E-05	-9.00E-05	-0.000183209	-0.00036133	3.03E-05	0.000196478	-0.000447986	-0.000141035	0.000227046	-5.22E-05
0.55	0.001446638	-0.003911551	0.00111246	9.65E-05	-0.001154344	-0.000159474	0.001941317	0.001175451	-0.000587283	0.000246175	0.000194578	1.58E-05	-0.000343823	4.37E-05	0.000149038	-6.22E-05	0.00021699	0.000260816	-0.000344533	-3.84E-05	5.00E-05	2.10E-05	1.17E-06	8.93E-05	-2.59E-05	0.000192021	7.34E-05	1.63E-06	5.21E-06	1.19E-05	0.000246256	-6.42E-05	-6.83E-05	0.000182637	-2.89E-05	-5.48E-05	0.000147197	0.000181581	0.000189141	-6.08E-05	-0.000215734	0.000382868	5.94E-05	0.00018497	1.00E-05	-0.000306435	-5.29E-05	0.000335701	-0.000591238
0.6	0.003433829	0.001628572	0.000196769	0.000430759	0.000136414	0.000979707	0.002353182	0.001423298	4.03E-05	0.000342392	0.00027662	0.000401917	-0.000456612	0.00037885	0.000124826	0.000275292	0.000378056	0.000150742	-0.000124576	0.00016235	0.000143959	-7.36E-05	3.75E-05	0.00015461	0.000122727	0.000260075	0.000230161	-8.85E-05	0.000124226	6.14E-05	0.00043168	0.000224041	-0.000136787	0.000229749	-4.83E-06	9.52E-05	-2.62E-06	0.000428647	-3.10E-05	4.83E-06	0.000124809	0.000551136	-0.000102135	0.000156806	0.000141822	3.75E-05	0.000411836	8.70E-05	-5.84E-05
0.65	0.00696544	-0.000572066	0.001905804	0.001826027	0.000698338	0.002349826	0.001946405	0.001020642	5.04E-05	0.000246831	-0.000240551	0.000578823	-0.000174347	0.000608802	0.000114509	0.000216137	0.00037385	8.38E-05	-2.36E-05	0.00026462	0.000232227	-4.21E-05	0.000222644	0.000153662	7.02E-05	0.000163792	0.00034572	-0.000165254	1.42E-05	-8.59E-06	0.000343971	0.000177602	-0.00016897	7.02E-05	2.56E-05	2.25E-05	-5.66E-05	0.00016692	0.000207629	1.80E-05	0.000206294	0.000411235	-5.28E-05	0.000412174	-0.00020832	0.000395673	0.000260912	0.000270095	0.000329047
0.7	0.004055421	0.001542409	-0.001876203	0.000262286	-6.01E-05	0.000328536	0.001869445	0.000269097	0.000241702	0.000375363	-0.000570245	0.000571808	-0.000145714	0.000700186	5.56E-05	0.000186294	0.000183063	0.00026578	1.19E-05	0.000213071	0.000169878	0.000208645	0.000191309	0.000241348	-0.000101746	0.000167707	0.000295166	-8.58E-05	7.61E-05	1.44E-05	0.000305166	-2.04E-05	2.64E-05	4.03E-06	0.000110416	0.000136783	-5.86E-05	0.000143676	0.000194398	0.000182116	4.11E-05	0.000597937	0.000337862	0.000463539	2.73E-05	0.000403119	0.000105988	0.00057543	7.97E-05
0.75	0.004218964	0.005376464	0.001666457	0.001551182	0.000449634	-0.002388656	0.002522116	0.000956191	-0.000179613	-9.51E-06	-0.000417786	0.000744956	-9.45E-05	0.000401396	6.29E-05	0.000205104	0.00013412	0.000287847	-0.00013754	0.000302946	-4.69E-05	0.000222558	-3.73E-05	0.00017621	-2.68E-05	0.000143782	0.000167606	0.000124323	0.000190462	-4.37E-06	2.81E-05	0.000121171	-1.58E-05	9.12E-05	-9.22E-05	0.000102318	-5.88E-05	-1.30E-05	0.000168642	-2.61E-05	-0.000143044	0.000245373	-0.000101501	0.000252059	-0.000269745	-7.68E-05	2.20E-05	0.000416134	-0.000392359
0.8	0.003373622	-0.00117871	0.000456003	0.001076832	-0.001808004	-0.002824277	0.00023891	-0.000219905	-0.000233961	-0.000380105	-0.000652142	0.000812968	-0.000475847	-7.24E-05	-0.00022121	0.0002322	0.000100434	8.39E-05	-0.000401596	0.000140211	-0.000120253	-2.27E-05	-0.000153895	-0.000183573	-8.72E-06	5.68E-05	8.71E-05	7.05E-08	0.000240252	-0.000161279	-0.000140411	0.000292113	-0.000311271	-0.000137079	-0.000178942	2.54E-05	-5.82E-05	7.20E-05	-0.000156532	-0.000277091	-7.43E-06	0.000200078	-0.000488987	6.54E-05	-0.000506178	-3.81E-05	-0.000118581	0.000103096	-0.000343808
0.85	0.000393897	-0.000459436	0.000917741	-0.001065485	-9.30E-05	-0.00093943	0.000865385	6.59E-05	-0.001214861	-0.000335412	-0.000177798	0.000984038	-0.000285785	8.83E-05	-0.000170484	0.00037976	-8.01E-05	8.57E-05	-0.00026457	4.32E-05	-9.39E-05	-8.77E-05	2.48E-05	-5.84E-05	7.81E-06	0.000124783	0.000186885	-0.000119169	0.000149093	-0.000155669	5.48E-05	0.000334702	-0.000217196	-0.000121609	-5.24E-06	-0.000121978	0.000226894	0.000126599	-0.000155887	-0.000108875	5.10E-05	6.15E-05	7.36E-05	-0.000127279	0.000205043	0.00020982	-0.00018688	0.000183625	-0.000181022
0.9	-0.004858528	0.003061454	0.002602395	0.00236441	-0.000176858	-0.000458278	0.001956194	0.000986964	-0.001135837	-0.00015072	-8.65E-05	0.000464849	0.000128816	0.00027382	0.000198192	0.000260064	8.61E-05	9.84E-07	-0.000285645	-3.67E-05	-0.000223767	2.20E-05	0.00012643	0.000144572	-3.65E-05	0.00023344	0.000219336	-1.11E-05	5.87E-05	-0.000126097	0.000172309	0.000168106	1.10E-05	-3.51E-05	-0.000137629	-3.46E-05	0.000224265	8.42E-07	-0.000159563	-0.000211371	0.00017634	-7.24E-05	-0.000281261	-0.000329522	0.000455048	0.000186945	-0.000380582	0.000120493	-0.000239015
0.95	-0.001512058	-0.003253864	0.001405232	0.00024822	0.000480917	-0.001533661	0.001328751	-0.000561724	-0.001248525	0.000459368	-0.000357469	5.07E-05	7.49E-05	0.000162183	-0.000197436	0.000265092	0.000214678	-6.28E-05	-0.000138303	-8.01E-05	-0.000289759	1.30E-07	0.000107926	0.000135758	-0.0001609	0.00018024	0.000118503	9.01E-05	0.00012931	-0.000189574	1.54E-05	9.08E-05	3.55E-05	9.40E-05	-0.000297591	6.25E-05	0.000243079	-5.15E-06	-8.64E-05	-0.000382707	8.38E-05	-0.000202234	-0.000298548	-4.84E-05	-0.000149563	0.000276681	-0.000179368	-0.000208914	1.35E-05
1	0.00063137	-0.003567862	0.001781803	-0.000200552	-0.001128085	-0.001368946	0.001722689	-0.001594389	-0.001035841	0.000157365	-0.001141916	6.47E-05	0.000404624	-8.36E-06	-0.000293768	0.000467655	0.000308271	-5.23E-05	6.56E-05	-0.00015007	-0.000224566	-0.000210384	5.33E-06	0.000270308	-0.000195363	6.32E-05	0.000104307	9.83E-05	0.00018964	-0.000226069	-7.84E-05	0.000126608	1.58E-05	0.000168066	-0.000279	6.47E-05	0.00024302	5.84E-05	-5.79E-05	-0.000398029	4.55E-05	-0.000193555	-0.00020537	9.14E-06	-0.000214122	0.000168689	-9.11E-05	-0.000227954	1.80E-05
1.25	-0.001272376	0.003878734	-0.003758532	0.001041713	-0.000640228	-0.000823243	-0.000246834	-0.00026217	-0.000714503	-0.000862697	-0.000563594	-0.000150689	-0.000285172	-0.000337414	0.000166384	-2.42E-05	0.000450335	-0.000273003	2.21E-05	0.000172581	1.61E-05	-0.000315314	-5.28E-05	-1.74E-05	-7.76E-05	-0.000119172	8.46E-05	-0.000189069	0.00019029	-0.00025158	1.18E-05	0.00020746	-5.92E-05	0.000152112	-5.01E-05	1.40E-07	-6.22E-05	0.000240156	-0.000133428	-0.00028801	5.21E-05	-4.16E-05	3.97E-05	-0.000193176	0.000258318	-0.000508459	7.07E-05	2.03E-06	-0.000194453
1.5	-0.000988041	-0.001540821	-0.001043373	-0.002291983	-0.001723487	-0.002282017	-0.000351861	-0.0002151	-0.000167	-0.000352278	-0.000941281	0.000646106	-0.000133125	-0.000178505	0.000124511	-0.000154163	-0.000307109	-0.000183532	-0.000552142	5.48E-06	-0.000166929	-8.76E-05	-0.000159755	-0.000184438	-0.000105875	-0.000168373	-0.000143479	-0.000378902	6.25E-05	-0.00018846	-0.000135056	-9.30E-05	-0.000484718	2.31E-05	-0.000459945	-7.18E-05	-0.000390633	-0.000246265	-0.000197111	-0.000464476	-0.000269099	-0.000497986	8.51E-06	-0.000134715	-0.00018278	-0.000282529	0.00013303	-8.42E-05	-6.53E-05
1.75	0.003944088	0.002670461	-0.002692046	0.001261953	-0.001326662	-0.00199189	0.000849042	-0.000198609	-0.000191539	0.000366877	-0.000432376	0.00019123	-0.000240634	0.00019642	-0.000431322	-9.47E-06	-0.000281133	-3.24E-05	7.25E-05	8.42E-05	-9.20E-05	-0.000272424	0.000124019	-0.000183432	2.55E-05	-0.000238412	-3.74E-06	-0.000255161	-6.88E-05	-0.000485219	-1.95E-05	0.000143491	-0.00024179	-0.000302912	-0.000373519	0.00018438	3.75E-05	0.00018921	-0.000440353	-0.000598122	-4.95E-05	8.04E-05	-0.00030086	-0.000176389	0.000170245	-0.000181993	0.000169945	3.98E-05	-0.000330677
2	-0.001253481	-0.000369218	0.000653956	-0.000502691	-0.001488543	-0.000760763	0.000943257	0.000383869	-3.41E-05	-0.000273652	-0.000307811	-0.00026668	-0.000404803	0.000407999	-0.000136841	-0.000158584	0.000184942	0.000158721	-1.01E-06	-1.85E-05	-0.000157021	-0.000171444	9.20E-05	7.84E-05	-0.000114843	-4.38E-05	-6.97E-05	-7.02E-05	4.57E-05	-0.000358369	0.000110189	1.42E-05	-0.000325766	5.97E-05	-0.000204541	-5.14E-05	-5.66E-05	0.000249186	-0.00029412	-0.000210845	-8.46E-05	-1.54E-05	-0.00027092	-0.000102972	0.000112253	0.00010074	-0.000220597	0.000131635	0.000321256
2.25	0.002783957	0.000520685	-0.000844167	0.000373735	0.000613198	0.001512345	0.001305931	-0.000197648	0.000594963	0.000331557	-0.000592551	-2.19E-05	-8.00E-05	0.000425634	-0.000135194	2.94E-05	4.24E-05	0.000172814	1.46E-05	-2.39E-05	0.000251958	-0.000224641	4.28E-06	5.35E-05	-0.000287383	9.65E-05	1.62E-05	-0.000114667	2.78E-05	-6.25E-05	0.000165445	0.000146353	-2.93E-05	0.00022807	-9.99E-05	-0.000200165	-4.94E-05	0.000247581	-9.79E-05	-8.60E-06	9.65E-05	-0.000144661	-0.000245663	5.08E-05	7.89E-05	-7.20E-06	0.000272551	4.38E-05	0.000126601
2.5	0.003499439	-0.001447591	0.003569625	0.000165935	-0.00125924	-0.001713696	0.002134189	-0.000156793	-2.69E-05	0.000534037	-0.000356961	0.000446828	0.000492287	-0.000334799	-6.18E-05	9.93E-05	0.000312985	0.000209193	-0.000117698	0.000123996	8.85E-05	-3.35E-06	0.000301847	-2.26E-05	-1.53E-05	0.000194899	4.54E-05	-0.000207357	-0.000132741	0.000178947	-0.000185254	2.03E-05	-0.000446037	0.000225073	-0.000466523	0.00013002	-0.000309925	0.000137591	-6.07E-05	-0.000127925	1.31E-05	-0.000235583	0.00012854	7.18E-05	-6.30E-05	0.000453563	-0.00034587	0.000552782	-0.00016891
2.75	-0.003032577	0.000325399	0.002474561	-0.001696792	-0.000666042	-0.000824394	0.001098138	0.000341499	-0.000226186	0.000870033	-0.00049744	-9.26E-05	0.000169192	-0.000128188	2.90E-05	0.000229408	0.000104253	0.000335662	-0.000130333	0.000237898	0.000137856	-0.000282732	-0.000242533	9.45E-05	-0.000133256	-7.57E-05	7.40E-05	-0.000276281	5.79E-05	-8.45E-05	-0.000226524	0.000153333	-0.000226247	0.000102286	-0.000283717	0.000409818	-0.000289145	-3.54E-06	-0.000116276	-0.000136612	9.70E-05	-0.000327798	3.33E-05	-2.70E-05	6.17E-05	3.72E-05	-0.000218561	9.17E-05	-0.000211461
3	-0.001333458	-0.000531384	0.001684335	-0.001479412	-0.001190845	-0.000324802	0.000644304	-0.000564645	-0.000253111	-0.000275758	-0.000389194	0.000253434	-0.000340835	0.00018751	-0.000187273	0.000149177	-0.000110383	9.92E-05	-0.000347009	5.76E-06	-0.00015978	-0.000119222	-2.96E-05	0.000124293	-9.91E-05	-0.000121249	4.83E-05	-0.000138439	-0.000179883	-0.000174219	-0.000251371	0.000149238	-0.000228964	0.000109878	-0.000466449	-8.81E-05	-0.000200632	4.03E-05	-6.32E-05	-0.00014827	0.00025456	-0.000335813	-0.000285807	5.14E-06	-0.000128577	1.07E-05	-0.00039223	0.000105095	-0.000260173
3.25	-0.002445913	-0.004675406	0.001333688	-0.003014496	-0.001167873	-0.00185588	0.000505843	1.32E-05	-0.000816154	-0.000685456	-0.000936006	0.000433534	-0.000154104	-0.000202903	-0.000127443	5.96E-05	-3.17E-05	-7.13E-05	-0.000639294	0.000198149	-5.98E-06	-0.000133596	-0.000132182	0.000284248	-0.000254784	0.000114713	0.000128086	-0.000259069	0.000138674	2.93E-05	-0.000318759	0.000191182	-0.000177818	0.000112129	-3.40E-07	-0.000332597	-8.68E-05	-0.000165794	-0.000260312	-0.000108951	3.99E-05	-0.00020271	-0.00022535	-7.48E-05	-0.000473942	-0.000579596	0.000244268	0.000156903	-0.000263048
3.5	0.000932579	0.003522602	0.000243496	-3.90E-05	-0.001456237	-0.000774623	0.001237776	0.001264223	-0.000850664	-0.000119057	-0.000595385	5.51E-05	-0.000328343	0.000321729	3.66E-05	0.000327365	0.000143198	0.000397896	-0.000485785	3.02E-07	-6.34E-05	-0.000193126	0.000161379	-6.58E-05	-0.000160356	3.81E-05	0.000241226	-4.36E-05	8.11E-06	-0.000252937	0.000239384	0.000257349	-0.00023071	-0.000166384	4.17E-06	0.000156706	5.26E-05	5.25E-05	8.36E-06	0.000112714	-0.00014276	0.000147843	-0.000271633	-8.83E-05	0.000287714	2.48E-05	0.000124936	5.64E-05	-0.000194203
3.75	-0.000943696	-0.000348171	-0.004758944	0.000670213	-0.002847705	-0.00015596	0.002671756	-0.000614542	0.000353086	-0.000156187	-0.000287455	0.00026717	0.000227767	-0.000386119	2.36E-05	-3.28E-05	0.000286406	-0.000172899	0.000103142	-0.00015224	-5.90E-05	6.73E-05	7.13E-05	-5.67E-05	7.88E-05	-0.000102258	0.000173318	-0.00040926	0.000197242	-2.84E-05	-5.14E-05	0.000129517	-0.000238186	-5.67E-05	-7.73E-06	-2.80E-05	3.77E-05	1.13E-05	-6.75E-06	-5.08E-05	0.000242239	0.000176638	-0.000321264	0.000258669	-0.000153315	-2.04E-05	0.000110214	0.000134384	-0.000185764
4	0.004742823	0.000523389	-0.000744941	0.000666343	0.001660725	0.00061454	0.001244742	0.000903148	-0.000791047	0.000105013	0.000168788	0.000442395	-1.35E-05	0.000124951	0.000263639	-0.000195458	0.000191395	-9.10E-05	-3.53E-05	-0.000185813	0.000248178	-4.08E-05	-1.45E-05	0.000149566	-0.000223395	0.000111417	9.87E-05	-0.00030733	0.000379301	0.00011867	0.000104688	0.000221311	-0.000203436	2.23E-05	-1.67E-05	4.98E-05	-6.31E-05	-7.21E-05	0.000184211	1.68E-05	0.000134628	2.28E-05	1.69E-05	7.03E-06	9.16E-06	3.42E-05	0.000119216	0.000424341	-0.000241304
4.25	0.00605455	-0.003572786	0.001368565	0.001292057	0.000504617	0.000473996	0.001347263	-5.38E-05	-0.000242162	-0.000432392	-7.49E-06	-0.000104435	0.000200741	0.00059416	-0.000180623	5.89E-05	-6.03E-05	1.80E-05	-0.000100403	0.000127862	-9.08E-05	7.90E-05	7.13E-05	-1.01E-05	-0.00024727	0.000280392	-0.000110723	3.07E-05	-6.63E-05	-4.46E-05	0.000371759	0.000207574	-0.000515389	0.00011726	0.000272821	0.000238122	-5.01E-05	-1.39E-06	-1.44E-05	5.49E-05	0.000110477	0.000111198	-4.20E-05	1.57E-05	5.98E-05	-0.000365495	-8.95E-05	0.0005264	-7.92E-05
4.5	0.010714828	-0.000544172	0.001927392	0.001529591	-0.000337598	0.002670977	0.001842016	-0.00046325	-0.001332864	0.000999369	8.70E-05	-0.000108746	0.000214959	6.15E-05	-0.000360435	5.43E-05	0.000342171	-0.000137586	-0.000196857	4.18E-05	0.000409646	-9.95E-05	-5.11E-06	0.000115564	-0.000182612	8.82E-05	-5.36E-05	-0.000386497	-0.000246452	-2.28E-05	5.72E-05	0.000172469	-0.000216813	0.000194593	8.22E-05	0.000110558	-0.000129024	9.66E-05	-4.27E-05	6.60E-05	0.000234881	9.52E-05	-0.000449297	-3.53E-06	-0.000101991	-0.000645537	0.000117148	2.67E-05	-6.57E-06
4.75	-0.000322989	0.003862541	0.001613272	0.001142762	-0.002788436	0.000358966	0.001266214	0.000412382	-0.000519927	-0.000423761	-0.000342363	-0.000226658	0.000168486	-2.52E-05	-0.000298937	-0.000282907	0.000255865	7.02E-05	-5.22E-05	0.000139483	8.05E-05	0.000184671	-4.43E-05	-4.50E-05	-0.000417583	-8.88E-05	0.000197924	-0.000533825	0.000168021	-0.000103723	-6.66E-05	0.000153397	-0.000220852	4.84E-06	-7.89E-05	-0.000117348	4.18E-05	-7.89E-05	-1.41E-05	-0.00016045	9.30E-05	0.000284489	-0.000189278	0.000111171	-8.22E-05	-0.000195347	-0.000288456	0.000388979	-0.000265655
5	0.001326799	-0.001247535	0.003745509	0.000911807	-0.001731554	-0.000974094	0.002147194	0.000524258	0.00027188	4.55E-05	-0.000801469	7.50E-05	-7.60E-05	0.000190927	-0.000344709	-8.06E-05	0.000376527	2.17E-05	-0.000304496	0.000289967	-0.000169601	5.48E-05	-0.000260857	0.000202116	-0.000229728	7.79E-05	6.30E-05	0.000134902	-0.000159866	-7.81E-05	0.000223285	0.000167297	-6.79E-05	-0.000151451	-0.000216907	0.000154332	-6.24E-05	9.11E-05	-6.29E-05	-0.000242017	-1.06E-06	1.14E-05	-0.000203786	2.49E-05	9.83E-05	-0.000249072	-8.12E-05	0.000380987	-0.000261244
6	0.003247825	-0.004028413	0.002411086	7.86E-05	0.000589535	0.000136626	0.001783668	0.000114932	-0.00116497	-0.000953961	0.000212674	0.000211459	0.000232121	0.000200805	-0.000211126	-0.00013665	0.000267358	-0.000124215	-0.00013147	0.000290031	-7.97E-05	-5.24E-05	-0.000226384	0.000108318	-0.000106344	0.000235617	-1.44E-06	-5.24E-05	0.000248301	-2.75E-05	5.06E-05	0.000145129	-0.000240663	0.000116771	-0.000147816	0.000100729	0.000385036	0.000165508	8.73E-06	-1.21E-05	0.000291805	-5.67E-05	9.56E-05	-0.000158717	0.000180262	0.000105694	0.000352298	0.00015865	0.0002651
7	0.004821344	-0.002417097	0.002498942	0.00129141	2.49E-06	-0.001992552	0.00203249	-0.000232024	-0.000844901	0.000143456	0.000121125	0.000404976	1.79E-05	0.000143009	-0.000600586	0.000278175	0.000424678	1.33E-05	0.000104151	-2.79E-05	-6.47E-05	-6.56E-06	-2.73E-05	8.73E-05	-0.000182168	0.000185349	8.30E-05	-0.000124271	0.00022289	-2.67E-06	9.49E-05	5.67E-06	-0.000348768	0.000168943	-0.000315829	0.00038835	-8.70E-05	-5.11E-05	-2.22E-05	-0.000245681	-4.98E-05	-0.000286083	-0.000117327	-0.000294076	-0.000104789	-0.000313192	-0.00042475	2.67E-05	0.000281768
8	0.000245542	-0.003848497	-0.002045222	0.00119668	-0.001007417	0.000182719	0.00152358	0.000723918	0.000583516	0.000135704	-0.000843979	-0.000377307	0.000115178	0.000142204	0.000117978	0.000308726	-5.71E-05	1.51E-05	-0.000397231	-0.000139273	-0.000173565	-0.000126801	-3.75E-05	-9.51E-06	-0.000172241	0.000140344	7.98E-05	-0.000183059	-1.93E-05	4.27E-05	0.000101633	0.000396813	-1.94E-05	-0.000431355	-0.000232771	0.000242825	-5.16E-05	0.000379888	-0.000320757	-8.15E-06	-5.97E-05	-0.000156588	-0.000196395	-0.000281079	0.000283974	-0.000221692	-0.000322492	4.25E-05	-0.000357768
9	0.002350397	-0.000925578	-0.000941679	-0.000462753	-0.002711518	-0.001843235	0.001795766	-0.000137783	-0.000989926	-0.000283028	-0.000227987	-0.000297172	-0.000484154	5.27E-05	0.000183731	-7.24E-07	-0.000223014	1.33E-05	-0.000155613	6.77E-05	5.42E-05	-0.000258908	-0.000122153	-0.000119549	-0.000160877	-0.000173798	-4.91E-05	-0.000410501	4.04E-05	-5.08E-05	0.000279112	0.000178854	-7.26E-05	1.29E-05	-0.000373983	-7.39E-05	-0.000145712	-0.000421502	-8.32E-05	-0.000271964	-0.000185037	-0.000582031	0.000218808	-0.00018881	0.000138806	-0.000917052	-0.000104892	-0.000130482	9.32E-05
10	0.003166876	0.001740035	-0.001956788	0.001816707	0.000465439	-0.001565816	0.0020182	-0.000878964	-4.11E-06	-0.000307423	-5.83E-05	-0.000101584	-0.000224125	-0.00024727	-2.40E-05	9.83E-05	-0.000126581	0.00018055	-0.000277741	4.04E-05	0.000222586	-0.000149253	0.000251088	-8.96E-05	-0.00011101	3.22E-05	2.00E-05	-0.000146654	0.000263418	-0.000181452	0.000143304	0.000320475	-8.68E-05	-7.04E-05	-0.000117748	-3.94E-05	-5.00E-05	0.000170382	-0.000117262	-0.000214143	0.000227663	-0.000301087	0.000176518	5.41E-05	0.000515238	-0.000339664	-1.54E-05	0.000209131	2.87E-05
12	0.001444661	-0.003027908	-0.002615145	0.001886073	-0.001045412	-0.001893553	0.001416892	0.00015507	-0.000710359	0.000351473	-0.000103348	0.000111256	-0.000387154	0.000401027	0.000146443	0.000357154	-2.42E-05	-0.000116557	-0.000190169	0.000137016	-0.000195633	-0.000163181	-4.53E-05	-9.40E-05	-0.000172247	2.00E-05	-8.61E-05	1.22E-05	1.52E-05	2.12E-05	0.000174656	6.03E-05	-1.60E-05	-6.13E-05	-0.000201389	5.24E-06	9.15E-05	-8.14E-06	-0.000119943	-7.50E-05	-4.70E-05	9.21E-05	-9.90E-05	-0.000261123	7.23E-05	-0.000141859	-0.000243916	0.000115504	-8.45E-05
14	0.002254453	-0.003271583	0.000451435	0.002399945	-0.00221401	0.001931609	0.000431296	-0.000148394	0.000811939	0.000204569	-0.000558758	0.000233635	0.000313411	0.000111195	6.31E-06	9.05E-06	0.000308832	-0.000104159	-0.000282182	0.000230397	-0.000166252	1.14E-05	0.000102198	-0.000274776	0.000188433	-1.05E-05	1.38E-05	2.23E-05	-0.000192959	-0.000336034	8.75E-05	0.000189556	-0.000294184	0.000194909	-0.00010968	0.000112631	-0.000256277	0.000105449	0.000115716	-0.000145112	0.000343336	7.02E-05	-0.000128312	0.000568975	-0.000516402	-0.000285211	-5.67E-05	0.000249207	-0.000151727
16	0.005893706	0.00250493	9.32E-05	-0.000853564	-0.00088104	-0.001928244	0.001344637	-0.000564154	-0.001987462	-0.000442744	-0.000185651	0.000172317	-0.000548504	9.05E-05	3.39E-05	0.000116914	0.000246415	9.52E-05	-0.000300723	2.61E-05	0.000128088	-0.000352685	0.0001835	-0.000226283	-8.37E-05	-0.000117255	2.12E-05	-0.000277214	3.12E-06	-0.000144098	0.000111626	0.000323631	-0.000199481	-0.00025633	0.000173227	-0.00015156	-0.000265382	1.11E-05	0.000175852	-0.000125418	-0.000222744	-0.000230441	-4.00E-05	2.75E-05	-0.000177624	-0.000390756	-7.12E-05	0.000141126	-5.95E-05
18	0.009799332	-0.001625841	-0.000797976	0.002459032	-0.001726297	0.000984189	0.001066617	0.000721641	-4.09E-05	0.000641879	-0.000542919	0.000559544	-0.000380062	0.000504554	-0.000564827	0.000613794	0.000296834	-6.05E-06	-0.000111861	7.89E-06	-0.000116636	-0.000269084	0.000215304	8.39E-05	7.43E-05	-6.87E-05	0.000112589	-0.000221234	0.00021302	-0.000131524	0.000243923	-0.000101721	-0.000260465	-9.25E-05	-0.000214264	0.000292915	-0.000113083	0.000255538	-7.54E-06	-0.00020746	0.000361257	-0.000177535	0.000188969	0.000184051	-0.000135591	-0.000505075	7.38E-05	0.000285023	-0.000575806
20	0.001825057	0.005916004	0.000670794	0.000582659	0.000783994	0.000287489	0.001214701	0.000842831	0.000379712	0.000409415	-6.06E-05	0.000275754	0.000120583	0.000341657	4.31E-05	0.000186035	0.00035385	0.000261583	1.68E-05	0.000180825	0.00015553	-0.000181855	8.21E-05	0.000111067	4.64E-05	2.42E-05	0.000398711	0.000111337	0.000154703	0.000109454	0.000124072	0.000152984	-1.56E-05	0.000201504	8.78E-05	0.000105204	-0.000200238	0.000203596	0.00025898	0.000229927	9.39E-05	9.14E-05	-0.000165982	-6.39E-05	0.000319574	0.000271687	-0.000209672	0.000775242	-0.000294135
40	0.006417802	-0.001129211	-0.001890143	0.003961605	-0.000405784	0.00124577	0.000753632	-0.001017277	-0.000110389	0.000831607	-0.000543569	0.000142174	-0.000663584	0.000243654	-0.000573765	-4.83E-05	-0.000153078	-0.000110329	-0.000209005	0.000327773	3.20E-05	-0.000117192	8.41E-05	-0.000300397	0.000304666	0.000200606	-0.000119712	-0.000189675	0.000101569	-0.000243216	8.31E-05	0.000375983	-0.000280068	-2.19E-05	-0.000227049	0.000118416	-0.000196556	0.000251465	2.81E-06	6.86E-05	0.00011966	4.23E-05	-1.52E-05	-0.000150429	-0.000298517	-0.000184549	-0.000538226	0.000420344	-0.000429978
60	-0.002831095	-0.002067962	-0.002201215	-0.001994128	-0.002008103	0.000309459	0.001192921	-0.000834114	-0.000491699	-0.000717091	0.000441099	0.000108764	-0.000190114	0.000143478	0.000198971	0.000473925	-1.95E-05	-4.69E-05	-0.000292183	-8.81E-05	0.000113198	-0.000191127	4.64E-05	1.87E-05	-1.67E-05	-0.000227785	-0.000246588	-0.000299417	-9.75E-05	-0.000154361	-0.00014269	0.000480917	3.67E-05	-6.99E-06	0.000136042	-7.86E-07	-0.000248408	-0.000117471	-0.000435619	-0.00020883	0.000151836	-0.000137253	9.43E-05	-0.000246345	-8.47E-05	0.000117097	-0.000125822	0.000154701	-0.000321189
80	-0.001432118	-0.000671734	-0.003257843	0.001430666	-0.001000013	0.000405653	-0.00056091	-0.000370583	0.000140734	-0.000524209	-0.000806485	0.000388274	-0.000404605	0.000208531	-0.000308585	0.000284576	9.54E-05	-0.000364724	-0.000207135	4.23E-05	-0.000296022	-9.91E-05	-0.000300709	0.000170788	-0.000222258	5.62E-05	4.06E-06	-1.72E-05	8.08E-06	-0.000380383	-0.000104213	0.000402774	-0.000289851	7.66E-05	-0.000186562	4.98E-05	-0.000187414	-0.000230768	4.54E-05	-0.000127495	-2.31E-05	0.000153544	5.10E-05	0.000472987	-0.000602056	-1.11E-05	-0.000319275	0.000386725	-0.000165998
100	-0.003798885	0.001136895	-0.000763161	-0.002776223	-0.001314174	-0.002106125	0.001434098	-0.000217694	0.000247747	-0.000647834	-9.62E-05	-0.000119672	-0.000373293	8.22E-06	-0.000524535	-0.000189602	0.000138959	-0.000216007	0.000122504	2.73E-06	-4.47E-06	-7.63E-05	-7.23E-06	-0.000148102	0.000190221	-5.63E-05	-0.000131931	-0.000287764	5.05E-05	-0.000306675	-0.000217786	-8.90E-05	1.96E-05	-0.000128302	-0.000268247	-0.000255439	-9.97E-05	-0.000246003	-4.89E-05	-0.00024314	-8.49E-05	-0.000236369	-0.000427822	-9.94E-05	-0.000387389	-0.000214666	-0.000200036	7.52E-05	-0.000266055
150	0.000935879	0.0051021	0.001841354	0.00262166	0.00131986	-0.000911918	0.001475999	0.000245679	0.000279819	-0.000598707	-0.000434954	0.000429917	0.00020329	0.000493751	-6.88E-05	0.000367758	0.000267157	-4.01E-05	0.000112877	0.000343766	0.000398549	-0.000274732	0.000276769	3.07E-05	-0.000128239	7.08E-05	0.000139414	-0.000125902	0.000246718	6.46E-05	0.000143109	9.43E-05	0.000129889	0.000112091	0.000127729	0.000598125	-0.000380893	0.000480694	-4.76E-05	-9.26E-06	0.000445588	1.68E-05	0.000280044	0.000685599	-0.000297139	-0.000139641	-4.15E-05	0.00017053	-3.92E-06
200	-0.000135435	0.002683261	0.002310091	0.003707208	-0.001171566	0.002520482	0.001489073	0.000883236	0.000125916	0.000377557	0.000285789	-0.000140904	8.83E-05	0.000481402	0.000406715	0.000208001	9.58E-05	0.000137937	-6.91E-05	9.14E-05	-8.22E-05	0.00015932	9.29E-05	0.00026397	-8.92E-05	0.000283112	6.39E-05	0.000131982	0.000128547	-0.000149472	0.000102996	0.000236954	-6.98E-05	0.000140667	-6.22E-05	0.000474303	-7.46E-05	8.76E-05	0.000249355	-0.000156167	0.000266393	0.000569007	-5.44E-05	-0.000204352	0.000140719	0.00026678	0.000229332	0.00026103	0.000385055
[truncated: 1,078 more columns]
