# Supplementary material for: In situ monitoring of polarons in a mixed conducting polymer using ultrafast transient absorption spectroelectrochemistry
Source: Chem Sci. 2025 Aug 27;16(38):17839–49. doi: 10.1039/d5sc04619j (PMC12412052; doi:10.1039/d5sc04619j)
Supplement: SC-016-D5SC04619J-s001 [file SC-016-D5SC04619J-s001.zip › TransientAbsorption_0pct_-0.1V.csv]

TA-SEC, 0%EG, -0.1 V
time (ps) / energy (eV)	0.652811005	0.654263088	0.655721647	0.657186723	0.65865836	0.660136603	0.661621497	0.663113085	0.664611414	0.66611653	0.667628478	0.669147305	0.670673059	0.672205787	0.673745536	0.675292355	0.676846293	0.6784074	0.679975724	0.681551316	0.683134227	0.684724507	0.686322209	0.687927385	0.689539527	0.691156322	0.692776794	0.694400951	0.696028885	0.697660616	0.699296141	0.70093546	0.702578578	0.704225495	0.705876214	0.707530738	0.709189069	0.710851209	0.71251716	0.714186925	0.715860504	0.717537899	0.719219114	0.720904148	0.722593005	0.724285684	0.725982188	0.727682518	0.729386676
-50	0.001712664	-0.002518022	-0.000394089	-0.000175551	-0.00035592	-0.000218395	0.00027054	0.000296207	-0.000371271	-0.000233085	-0.000204382	1.90E-05	-0.000316577	0.000313997	-0.000261286	-5.76E-05	0.000197121	-7.46E-05	-7.85E-05	0.000151372	-0.000168861	0.000164926	-0.000312809	0.0001374	-4.72E-05	7.08E-05	0.000131052	3.26E-05	-8.90E-05	3.67E-05	-0.000259392	-0.000117792	-8.86E-05	-0.000240208	4.56E-05	6.35E-05	-0.000117213	-6.22E-05	-0.00025213	8.66E-05	8.32E-05	-4.15E-05	-3.48E-05	-0.00046353	0.000448539	-0.000500044	-0.000223151	-0.000412444	8.70E-05
-40	-0.003627317	0.000175715	0.000378777	-0.001328667	-0.001605416	5.17E-05	-0.000421668	-0.0003349	0.000386133	-0.000333361	-7.42E-05	-7.60E-05	2.76E-05	-0.000263991	-0.000283281	9.97E-06	-0.000231753	0.000119469	-0.000112911	-0.000170544	-3.74E-05	-0.000289347	0.000139872	-5.26E-05	-9.93E-05	0.000122474	-0.000153409	-0.000111161	0.000147877	-6.68E-05	-0.000195536	-0.000274255	-4.80E-05	0.000148357	-0.00031056	-0.000175411	4.27E-05	-0.000287373	-3.32E-05	-0.000301728	8.24E-05	-0.000193881	-0.000179393	0.00019391	-0.000256583	-3.60E-05	7.27E-05	-0.000121388	2.65E-05
-30	-0.001565273	0.001919602	0.001106513	0.000738932	0.001145423	0.000435263	0.000310915	0.0006358	-4.25E-05	0.000790509	0.000127677	0.000129273	0.000504969	-0.000292219	0.000425821	0.000254824	0.000167752	4.89E-05	0.000378139	-0.000120044	0.000250216	0.000251908	0.000229379	2.59E-05	0.000145521	-0.000127398	0.000177862	-1.79E-05	5.04E-05	6.15E-06	0.000293785	0.000365385	0.000229916	1.91E-05	0.000420753	5.60E-05	-2.43E-05	3.46E-05	0.000420649	-2.44E-05	-0.000129407	0.00024277	8.29E-05	0.000417915	2.83E-05	0.00029327	6.49E-05	0.000264302	-0.000280451
-20	0.003484128	0.00041667	-0.001091271	0.000765467	0.000815971	-0.000268714	-0.000159175	-0.000596433	2.73E-05	-0.000224042	0.000150875	-7.22E-05	-0.000216038	0.000242165	0.000118829	-0.000207263	-0.000133215	-9.37E-05	-0.00018668	0.000138929	-4.40E-05	-0.000127623	-5.62E-05	-0.000111134	8.49E-07	-6.59E-05	-0.000155864	9.62E-05	-0.000109443	2.40E-05	0.000160888	2.70E-05	-9.36E-05	7.27E-05	-0.000156077	5.60E-05	9.92E-05	0.000314852	-0.000134747	0.000239438	-3.69E-05	-7.61E-06	0.000131459	-0.000147885	-0.000221341	0.000241794	8.63E-05	0.000270309	0.00016568
-10	-0.005049325	0.001034053	-0.00401587	0.001258925	-0.002033123	-0.001285163	-0.000926696	-0.000254712	-0.000662424	-0.000171355	-0.000391658	-0.000618706	-0.00044189	4.63E-06	6.55E-05	-0.00020444	-1.87E-05	-4.93E-06	-5.12E-05	-0.000249338	-0.000217681	1.18E-05	-5.03E-05	-0.000246826	-0.000174332	5.17E-05	-0.000138596	-0.000103491	-0.000208891	6.28E-05	-0.000413295	7.65E-05	-0.000253596	-0.00022085	-7.46E-05	0.000105153	4.14E-05	-0.000114202	1.25E-05	2.03E-05	-0.000211512	-0.000115457	2.23E-05	-0.000308358	4.07E-05	-0.000847427	5.73E-05	-0.000145487	-0.000340338
-5	-0.011271393	0.00184332	-0.003888723	-0.001498591	-0.00036072	-0.000243849	-0.000755659	-0.001996891	-0.000764001	-0.000228105	-0.000374841	-0.000544864	0.000122591	-6.07E-05	-0.000241906	-8.59E-05	-0.00014396	-7.73E-05	-0.000152624	-0.000196756	0.000148481	-0.000211112	-5.12E-05	2.99E-06	-0.00017472	6.87E-05	-0.000104443	-0.000539801	-0.000134272	-0.000303298	-0.000467136	0.000409588	-0.000482795	-0.000194826	-0.000110471	0.000127825	-0.000246522	-3.01E-05	-0.000230588	-0.000197227	0.000131974	-0.000303344	-7.24E-06	-0.000157814	5.96E-05	-0.000453329	5.51E-05	-0.000282969	-0.000420414
-4.5	0.004312806	-0.002044461	-0.001542975	0.001394444	0.001411914	-0.002628208	0.001233949	-0.000936198	-0.000116738	0.000567155	0.000271326	4.73E-05	0.000213104	0.00040582	-0.00010434	0.000196091	-3.76E-05	0.000150442	-3.74E-05	0.000102057	-9.46E-05	-0.000226056	1.43E-05	0.000349356	-0.000143293	7.75E-05	0.00013663	0.000167426	-0.000215223	0.00025381	-0.000407454	4.97E-05	-1.18E-05	6.46E-05	9.14E-05	0.000223267	0.000163886	0.000217751	-2.66E-05	-7.07E-05	9.39E-05	-0.000206383	0.00015545	-0.000361439	3.17E-05	-0.000212035	0.000234194	0.000366665	-0.000202226
-4	0.000456764	-0.000945112	-0.001187729	-0.000927811	-0.000423888	0.000413851	-0.001133023	-0.001115509	-0.000513744	-0.000215627	-0.000160027	-0.000315293	0.000588196	-0.000308852	0.000241973	-3.09E-05	4.89E-05	-1.13E-05	0.000220676	-0.000319258	0.000317919	0.00024632	0.000189861	-0.00019075	0.000246696	0.000103298	2.15E-05	6.93E-05	-4.75E-05	0.000272949	-8.12E-05	0.000185839	-0.000209562	-0.000168864	-7.55E-07	0.000528329	-4.48E-05	-6.01E-05	2.41E-05	8.99E-05	-0.000176309	7.02E-05	-0.000261028	0.000134504	0.000418767	-0.00033068	0.00026487	-0.000275172	0.000100838
-3.5	-0.000220702	-0.001634271	0.001375101	-0.003474628	-0.000524911	0.000810354	-0.00159436	9.56E-05	0.000225242	-0.000235263	0.000140634	-0.000430209	-2.90E-06	9.39E-06	0.000342349	-0.000164542	0.00026345	0.000139147	-7.46E-05	0.000285436	7.57E-05	0.000184648	-2.68E-05	4.73E-05	0.000131537	-0.00018431	6.91E-05	-0.000172692	9.33E-05	8.96E-05	-0.000197972	3.25E-05	-0.000143034	0.000297839	-0.000128023	-4.33E-05	-0.00026956	0.000155903	0.000102572	-0.000108708	6.10E-05	0.000362452	3.66E-06	-0.000181495	0.000107791	-0.000535172	0.000248291	-0.000625066	0.000209393
-3	0.001096928	0.000197611	-0.002538126	-0.000553956	-0.002175557	0.000183268	-0.000661412	-0.000411233	5.22E-05	0.000253133	-0.000252819	0.000107646	-0.000207781	0.000268564	-0.000237335	0.000130844	0.000102933	0.000314486	-0.000119738	-0.000184049	-2.62E-05	-0.000104385	-1.17E-05	-3.84E-05	-2.16E-05	-0.000116345	-0.000103293	0.000113072	-0.000116511	0.000147939	-0.000216873	-7.31E-05	-0.000513641	-0.000179176	0.00013285	0.000288144	-0.000223695	-0.00016654	0.000437154	-0.000290283	0.000121458	3.90E-05	-0.000149184	0.000332258	3.11E-05	-0.000236989	0.000527777	-0.000283307	0.000199743
-2.5	-0.0032619	-0.004156037	-0.005394008	0.000314111	-0.00191316	-0.002295212	-0.000144353	-9.54E-05	-0.000203723	-0.000154033	-0.000529486	0.000169523	2.61E-05	-0.000280076	-2.83E-06	-1.51E-05	-0.00022979	1.96E-05	-0.000240338	0.000178835	-0.000163819	-0.000219655	-4.34E-05	0.000116179	6.78E-05	-2.76E-05	5.59E-05	3.83E-05	-0.00022706	7.21E-06	-0.000466386	-8.22E-05	-0.000346823	-5.45E-06	-0.000152965	0.00019579	-0.000403633	9.90E-05	0.000157323	-0.00018195	0.00023892	-0.000261654	-8.20E-05	-0.000175112	0.000278962	-0.000582221	0.00027252	-0.000156643	0.000124646
-2	-0.003306285	-0.005604251	-0.004664576	0.00135898	-0.002137004	-0.001585936	-0.000465837	-0.001493374	-0.001118089	0.000167929	-0.000293475	-0.000132959	0.000278718	-0.000362024	-0.000249418	-0.000136339	2.51E-05	5.03E-05	-0.000167648	-0.000138809	3.76E-05	0.000201062	1.43E-05	-7.85E-06	-9.53E-06	-0.0001579	-3.52E-05	-9.24E-05	8.93E-05	-6.18E-05	-0.00022398	0.000256582	-0.000152284	-8.72E-05	-5.14E-05	-0.000143475	-0.000292666	-0.000156852	0.000132342	-0.000271638	0.00011015	-0.000107011	9.67E-05	-2.88E-05	2.56E-05	-0.000905544	0.000448369	-0.000343139	-0.000206333
-1.5	-0.000502759	0.000478523	-7.93E-05	-0.000562572	0.000149663	-0.000633207	-0.000505808	6.67E-05	-0.000405309	-8.91E-05	0.000277912	-0.000482997	-0.000107023	0.000185321	-8.85E-05	-8.05E-05	-5.20E-05	-7.54E-05	-0.000129077	-2.73E-05	0.000295105	7.37E-05	0.00011347	2.46E-05	7.28E-05	-0.00022436	0.000165354	-0.000213924	-0.000158281	9.96E-05	-0.000291995	7.99E-05	-0.000194366	-0.000483693	2.40E-05	-6.90E-05	-0.000279999	-9.68E-05	-0.000120935	5.95E-05	3.31E-05	-8.55E-05	-0.000180163	5.30E-05	-3.51E-05	-5.72E-06	0.000115659	-3.82E-05	-0.000101055
-1	0.005637197	-0.003785144	-0.001412683	0.000553801	-0.001876484	-0.002324718	-0.000269373	-0.000658402	-0.000805816	-3.82E-05	-0.000209811	-0.000301942	5.86E-05	-0.000166433	-0.00013909	-0.000250346	0.000258607	0.000344111	-5.83E-05	-5.43E-05	6.51E-05	-0.000139704	0.000245157	2.73E-07	4.19E-05	-7.26E-05	-0.000130999	-7.77E-05	-2.19E-05	0.000111608	-0.000143546	0.000135821	-0.000102263	-0.000155752	8.96E-05	-0.000150007	-7.18E-05	-0.000401319	3.35E-05	-6.32E-05	0.000161368	-0.000110762	0.000105236	-0.000130341	-0.000196068	-0.000380477	0.000294959	-0.000436032	0.000208073
-0.9	0.002310799	0.002632551	-0.001474964	-0.001311698	-0.001630053	-0.000321744	-0.000572309	0.000524525	-0.001013002	-0.000607667	-0.000274017	-0.000500503	-0.000440963	-0.000184198	6.11E-05	-0.000219273	0.000281103	4.30E-05	-0.000284342	-7.61E-07	-1.24E-05	5.26E-05	-6.88E-05	-6.98E-05	-0.000253963	0.00022988	-0.000196326	-0.000176781	-4.08E-05	5.21E-05	-0.000124791	0.000110771	-4.50E-05	-0.000261868	-0.00014105	-0.000231064	-0.00026044	4.88E-05	-2.88E-05	-0.000155396	0.000102669	-0.000128819	0.000168295	-0.000121412	-7.60E-05	-0.000504967	0.000270355	-0.000562656	-9.63E-05
-0.8	-0.005333116	0.000774526	0.000133837	-0.001608639	-0.000710479	0.000503031	-0.002105359	0.000854828	-0.000761498	0.000401119	-0.000493721	-0.000314353	-0.000337295	0.000106634	0.000206166	-0.000410261	8.16E-05	-0.000112075	-0.000185266	-0.00012855	-4.30E-05	0.000186368	-8.91E-05	0.000133309	-0.000144219	-4.30E-05	-0.000152438	-3.60E-05	-0.00019671	-7.27E-05	-9.97E-05	-2.12E-05	-0.00025424	2.71E-05	-3.46E-05	-0.00018275	-9.03E-05	8.85E-06	-0.000169605	-0.000190022	-9.49E-05	-0.000180324	2.14E-05	-9.03E-05	-0.000599561	-0.000370123	0.000329356	-0.00056569	-6.31E-05
-0.7	-0.004481044	0.003880329	-0.001938822	-0.000638972	-0.001477659	0.000702283	-0.000866044	-0.000173366	-0.00087469	-0.000283762	0.000368241	6.94E-05	0.000111027	0.00030874	0.000267692	-1.78E-05	-7.17E-05	0.0001898	-0.000335527	6.67E-05	0.000174717	1.95E-05	1.26E-05	0.000256709	8.46E-07	-0.000117301	-4.94E-05	-6.43E-05	-8.82E-05	4.61E-05	-0.000354299	0.000207271	-0.000455091	7.18E-05	5.64E-05	-5.79E-05	-0.00032094	-5.96E-05	0.00010565	-0.000183056	-1.03E-05	-0.000162085	-6.65E-05	-0.000118735	-0.000411003	-0.000120654	0.000135151	-4.50E-05	-0.000218484
-0.6	-0.002036827	0.00021767	-0.000104968	0.000498705	-0.000894808	-0.001948561	-0.000346279	-0.000883657	-6.59E-05	0.000180689	0.000556105	-0.000939741	0.000178653	-6.97E-05	-1.92E-05	-0.00032667	5.31E-05	-9.03E-05	8.27E-05	1.73E-07	4.44E-05	4.04E-05	0.000254211	0.000119165	-0.000230749	8.61E-05	3.91E-05	-2.71E-05	-0.000138148	-6.97E-05	-0.00021824	0.000160604	-0.000240535	-8.15E-05	8.08E-05	0.000391926	-0.000354696	0.000137966	2.87E-05	-0.000266762	0.000180505	-8.83E-06	0.000119823	-0.000200146	1.85E-05	-3.02E-05	-0.000331899	-0.000162548	2.12E-05
-0.5	0.002874793	0.005009071	1.04E-05	-0.003224281	-0.000532279	0.00063951	0.001527388	-0.00114236	-0.000633222	0.000194921	6.88E-05	-0.000288561	0.000382602	-0.000224689	0.000301411	-5.96E-06	8.28E-05	0.000123389	-2.52E-05	-0.000184189	-7.25E-05	-5.63E-05	4.50E-05	0.000103054	-5.87E-05	3.90E-05	-5.59E-05	0.000151032	-0.000178999	3.06E-05	-0.000204272	0.000179928	-0.000215046	0.00013904	-0.000175889	4.99E-05	-0.000268789	-5.35E-05	3.45E-05	-0.000105198	2.35E-05	-0.000209327	0.000111529	-0.000161578	-4.43E-05	-0.000563848	-9.27E-05	5.46E-05	-0.000361577
-0.45	-0.001216812	9.86E-05	-0.00251897	0.000117043	-0.00156876	-0.001954059	5.70E-05	-0.000767847	-0.000824413	-0.000485143	-0.000449283	2.56E-05	-4.09E-05	-0.000297392	-5.14E-05	-0.000515261	-0.000237457	0.000220564	-6.64E-05	-0.000360466	-0.000134483	-0.000159583	0.000100032	-0.00016869	-0.000234932	-4.89E-05	-0.000106495	-6.56E-05	-0.000189842	-3.13E-05	-0.000292352	6.77E-05	-0.000298469	-1.90E-05	-0.000160785	-8.24E-05	-0.000179336	-0.000228945	-7.93E-05	-0.00026743	-4.58E-06	-0.000214028	1.42E-05	-0.000204092	-0.000157258	-0.000607407	0.000128194	5.95E-05	-0.000392086
-0.4	-0.000295962	0.000121092	-0.004319709	0.00300643	-0.00096923	-0.001272906	-0.001335278	2.24E-05	-0.000451414	0.000826198	0.000148972	-0.000215603	0.000493416	-0.000331108	9.13E-05	-0.000192596	-6.14E-06	0.000192569	0.000182604	-0.000137179	-0.000106381	5.29E-05	4.85E-05	-5.65E-05	-0.000113099	7.72E-05	8.47E-05	6.93E-05	-0.000136185	0.000121683	-6.65E-05	1.54E-05	-0.000186606	-0.000185279	-3.59E-05	6.35E-05	-0.00018848	-2.01E-05	-0.000216655	-0.000139705	-0.000121866	-0.000184563	-5.38E-06	3.23E-05	-0.000304502	-0.000501087	0.000184948	2.87E-05	-0.000190295
-0.35	-0.004738683	0.000196829	-0.004029315	0.000520098	-0.001383767	-0.001930781	-0.000929171	-0.000939741	-0.001185694	-0.000358376	-0.000123072	-0.000490974	-0.000594353	-1.66E-05	-0.000245195	-0.000241692	7.15E-05	6.90E-06	-0.000151596	8.63E-05	-0.000206006	-7.20E-05	-0.000127601	-0.000112658	-0.000133307	-0.000107328	-4.34E-05	-7.75E-05	2.78E-05	4.61E-05	-0.000345834	-6.72E-05	-6.04E-05	-0.000236207	-9.48E-05	-5.55E-06	-0.000305552	-2.63E-05	-0.000160155	-3.70E-05	-0.000320107	-0.000203612	-6.64E-05	5.32E-05	-0.000384661	-0.000618064	0.000185557	-8.87E-05	-0.000309272
-0.3	-0.004338139	-0.001980897	-0.003502805	-0.001678176	-0.000696548	-0.001637317	-0.000766126	-0.001221063	-0.001354435	0.000820619	-7.02E-05	-0.000425897	-0.000137809	-3.25E-07	0.000228009	-0.000397285	1.77E-05	8.80E-05	-0.000113432	-0.000118818	-5.79E-05	-9.14E-05	-3.10E-06	-8.66E-05	4.09E-05	-2.60E-05	-9.97E-05	-8.67E-05	-5.45E-07	0.000149119	-0.000299618	-0.00027325	-0.000138841	-0.000145313	-0.000141305	-8.26E-05	-5.08E-05	-0.000190647	-0.000161716	-0.000109763	-0.000347066	-7.12E-05	-0.000280447	7.32E-05	-0.000248803	-0.000618784	8.29E-06	1.12E-05	-0.000322577
-0.25	-0.003985407	-0.002337081	-0.004486448	-0.003579926	-0.000585927	-0.002645045	-0.000742955	-0.000908131	-0.000972554	0.000306833	-0.000373995	-0.000815306	0.000286811	-0.000487269	0.000290892	-0.000343988	0.000124919	0.000176552	-9.16E-05	-4.56E-05	-0.000259924	-8.92E-05	-9.37E-06	9.40E-06	-4.03E-05	-3.05E-05	-8.90E-05	-0.00020161	-0.000217081	0.000198586	-0.000112353	-0.000177217	-0.000251981	-0.000101979	-0.000240811	0.000138385	-0.000204875	-0.000160517	-0.000161202	-9.64E-06	-0.000260578	-0.000152709	-8.16E-05	0.000136701	-0.000198395	-0.000492102	0.000123908	-0.000251291	-0.000249077
-0.2	-0.00066098	-0.004086778	-0.002214637	-0.000716059	0.001024075	-0.001779121	0.000117248	-0.000832859	-0.000231215	-0.00055672	-0.000353966	-0.000403126	9.40E-05	-0.000456614	9.57E-05	-0.000139387	0.00036827	4.20E-05	-3.95E-05	0.000269146	3.29E-05	0.000189117	0.000320913	0.000131477	5.20E-06	0.000195908	0.000150444	-0.000136444	4.45E-05	0.000152682	7.87E-06	0.000170275	-7.45E-05	-2.00E-05	-0.000153723	0.000298995	-0.000214723	4.32E-05	0.000240348	0.000193608	-5.16E-05	-0.000130587	0.000153585	0.000220387	0.000140871	-0.000370942	0.000429906	-0.000363876	-6.22E-06
-0.15	0.001757532	-0.001913706	-0.000885194	0.000261367	-0.000213832	-0.001523843	-0.001100576	-0.000293863	-0.000300327	0.000452622	-0.000105954	1.47E-05	0.000304798	-8.21E-05	0.000486474	0.000112891	0.000163293	0.000102598	-9.08E-05	-9.41E-05	0.000236977	0.000213028	0.000267094	0.000235092	1.17E-05	-8.35E-05	0.0002535	8.32E-05	0.000103956	0.000214015	-3.34E-05	0.000232003	-3.61E-05	2.59E-05	8.04E-05	0.000403839	0.000172894	-0.000140493	0.000334617	0.000232263	0.000197468	-6.17E-05	3.49E-05	0.000273634	0.000372693	-0.000278128	0.000265811	-3.91E-05	0.000234584
-0.1	-0.001516865	-8.42E-05	-0.001217513	-0.00058315	-0.001469442	-0.001614694	6.74E-05	7.99E-06	-0.001591227	0.000237493	-0.000447015	-0.000289996	-0.000295307	-0.000436039	-0.000138151	-0.000162374	-8.00E-05	-0.000116703	0.000268074	-0.000141184	0.000103157	1.22E-05	8.98E-05	0.000217338	-0.00011074	-2.33E-05	0.000170785	-2.75E-05	-7.56E-06	5.99E-05	4.19E-05	8.52E-05	-0.000127182	9.15E-05	0.000242296	0.000285165	0.000100812	-2.20E-05	0.000279596	-5.40E-05	0.00025794	4.73E-05	0.000288954	8.35E-06	0.000526846	-0.000374387	0.000172179	0.000306795	0.00027267
-0.05	0.000470869	-0.004487917	-0.000373895	-0.000813982	-0.001183994	-0.001896534	-0.001396262	0.000925406	-0.000268944	0.000602643	-0.000640888	-1.47E-05	-8.86E-05	0.000129792	-0.000517397	-0.000489662	-8.90E-05	-9.09E-05	-1.84E-05	-5.49E-05	-0.000160215	-5.28E-06	8.48E-05	-7.89E-05	4.88E-05	-5.31E-05	-3.18E-05	3.97E-07	-9.93E-05	9.67E-07	-9.05E-05	0.000102613	-0.000207546	0.000300392	3.16E-05	8.44E-05	-7.99E-05	0.000159489	0.000226083	-1.20E-05	9.43E-05	8.98E-05	0.000348374	-0.000138512	0.000660181	-0.000484078	0.000498238	0.000172123	0.000265975
0	-0.005692512	-0.000593607	-0.003999028	-0.000273364	-0.000487901	-0.002095029	-0.000745381	-0.000495205	-0.000430892	-0.000259823	-0.000318187	-0.000107167	-0.000535944	-0.0004306	-6.60E-05	-0.000297186	-0.000304588	-0.000250606	-0.000310893	-0.00048423	-8.64E-05	-0.00026686	-0.000109039	-0.000253974	-0.000195815	-0.000360291	-0.000446815	-0.000205486	-0.000266752	-7.38E-05	-0.000329104	0.000148062	-0.000292089	-2.72E-05	-5.56E-05	-6.11E-05	-0.000256828	-0.000208719	1.52E-05	-2.01E-05	-0.000122265	-9.29E-05	-8.17E-05	-1.09E-05	0.000136829	-0.000158409	0.000365897	-0.000107071	0.000615975
0.05	-0.00531805	0.000696383	-0.004335472	0.0012873	-0.001632115	-0.001072782	-0.000597453	-0.001144083	-0.000428731	-0.000267418	-0.000399591	-0.000849223	0.000203779	-0.000587669	-8.51E-05	-0.000327946	-0.000418938	9.56E-05	-0.000548698	-0.000346196	-0.000367369	-0.000483312	-0.000316375	-0.000440726	-0.00028263	-0.000312595	-0.000498268	-0.000443169	-0.00043067	-0.000365938	-0.000567364	-2.05E-05	-0.000265095	-0.000421164	-0.000154584	-0.000138583	-0.000428557	-0.000368955	-0.000181279	-0.000282893	-0.000143828	-6.12E-05	-0.000243932	-6.06E-06	7.38E-06	-4.72E-05	0.000100668	-0.000264254	0.000181473
0.1	-0.004823722	-0.001035738	-0.002957672	-0.000892543	-0.000958366	-0.001487457	0.000140603	-0.000809659	-0.000723904	-0.000651724	0.000288565	-0.000274997	0.000135604	-0.000413084	-2.60E-05	-0.000342265	-0.000161168	-3.87E-05	-0.000373494	-0.000250209	-0.000356008	-0.000301221	-0.000280406	-0.000499999	-0.000210033	-0.000273335	-0.000464738	-0.000429127	-0.000447078	-0.000402585	-0.000603894	-0.000155991	-0.000419322	-0.000291998	-0.000168303	-0.000341127	-0.000523213	-0.000291351	-0.00024947	-0.000274123	-0.000425623	-0.000186144	-0.000333652	-0.000154157	-3.49E-05	-0.000551676	1.55E-05	-0.000345658	-0.000402862
0.15	-0.00586295	-0.001079518	-0.002411964	-0.001952146	-0.002235884	-0.001735789	0.000286545	-0.000353758	-0.000387955	-0.000312118	-0.000663663	-0.00070503	9.22E-05	-0.00086669	-0.000246318	-0.000390029	-0.000419101	-0.000154325	-0.00023851	-0.000195386	-0.00012358	-0.00028066	-0.000107214	-0.00047456	-0.000352192	-0.000423857	-0.000419114	-0.000378354	-0.000443323	-0.000273052	-0.000461923	-0.000218188	-0.00044738	-0.000380923	-0.000184347	-0.000411194	-0.000396744	-0.00017941	-6.89E-05	-0.000232974	-0.000513498	-0.000326947	-0.000321419	-0.000203303	-0.000231561	-0.000542689	-7.50E-05	-0.000263133	-2.82E-05
0.2	-0.003574026	0.000570283	0.000785657	0.000499825	-0.000201966	-0.000934121	-0.000341764	-7.16E-05	-0.000121931	-0.000245361	-7.75E-05	-5.77E-05	0.000297481	-0.000158563	0.000157128	-0.000230631	-0.000106457	-0.000158544	9.90E-05	-0.000343688	-6.21E-06	-0.000268844	-3.06E-05	-0.000163623	-0.000278123	-0.000303104	-0.000138277	-0.000190325	-0.000205017	-0.000193499	-0.00027169	2.70E-05	-0.00035318	-6.04E-05	-0.000234772	-0.000313222	-0.000232756	-0.000101513	1.51E-05	-5.28E-05	-7.50E-05	-0.000227404	-0.000100238	-0.000210596	-0.000260291	-0.000217575	0.000189181	-0.000288459	-3.39E-05
0.25	-0.003767665	0.000285556	0.00036264	0.002222182	-0.000981415	-0.000183782	-0.000558565	-0.000662331	-0.000234897	0.000267564	-0.00013032	0.00011146	-0.000159904	-0.000322353	0.000283214	-2.67E-05	-0.000300727	-0.000101451	5.47E-05	-0.000469301	8.12E-05	-0.000177746	-7.17E-05	-0.000180757	-0.000152211	-0.000117125	-0.000244557	-0.000116491	-0.000195503	-1.28E-05	-0.000350201	0.000114248	-0.000225321	3.86E-05	-0.000122103	-0.000212907	-4.87E-05	-0.00018597	-6.39E-05	-1.52E-05	3.43E-05	-0.000256008	0.000106745	7.60E-05	-0.000165417	-0.000247502	0.000290465	-0.000293815	-5.55E-06
0.3	-0.001770253	0.005482527	-0.001136549	0.002770086	-3.37E-05	-0.002830103	-8.92E-05	-0.000163254	0.000226796	-0.000457636	0.000204724	-5.45E-05	0.000141948	-9.39E-05	-0.000476867	2.06E-05	-0.000106082	8.04E-05	-0.000167867	-0.000365596	0.000134605	-0.000189377	-9.10E-05	-0.000174122	-9.89E-05	-0.000120552	-0.000143008	-0.000294661	-8.24E-05	3.06E-05	-0.000254759	0.000121686	-0.000250832	-9.29E-05	5.50E-05	-9.23E-06	-0.000107212	-3.79E-05	-1.61E-06	-0.000270838	-0.000100394	-8.67E-05	-9.26E-05	3.87E-05	4.53E-05	-0.000539945	0.000323197	-0.000145728	0.000185255
0.35	0.003331128	0.000493069	-0.001676668	0.001376993	-0.001031261	-0.001102367	-0.00081756	-4.43E-05	-0.000209519	-5.26E-05	0.000203567	-0.000466233	0.000308141	0.000159143	0.000241041	-0.000168431	-0.000169495	0.000100558	-0.000225182	-0.000242859	7.94E-05	-9.20E-05	-8.78E-05	-0.000163954	2.39E-05	-0.000131715	-0.000127286	-0.000211272	-3.79E-05	0.000140867	-0.000417651	0.000145235	-0.000205772	-0.000134417	-6.02E-05	-1.93E-05	-0.00026955	0.000100346	-0.000122242	-0.000209271	-0.000203223	-3.40E-05	-0.000165855	-0.000222171	-2.33E-05	-0.000250975	8.91E-05	-0.000331775	0.000153011
0.4	-0.002366996	-0.000971682	-0.002939119	0.000512759	-0.000555032	-0.001437317	-0.001568408	0.000117691	-0.000335723	6.69E-05	-0.000159869	0.000100668	-1.46E-05	-0.000317452	0.000362775	-0.000409532	-3.87E-05	-0.000118865	-0.000172699	-0.000313046	2.44E-07	-9.52E-05	-3.61E-05	-0.000322868	2.02E-05	-0.000326034	-0.000125366	-0.000205451	-0.000257586	6.45E-05	-0.000373022	5.35E-05	-0.000176622	-7.30E-05	-0.000107735	-4.04E-05	-0.000254407	-0.000101428	-0.00018973	1.85E-07	-0.0001712	-0.000235911	7.93E-05	-0.000305275	-0.000155272	-0.000482347	-2.95E-05	-0.000448551	0.00026518
0.45	0.001389833	0.001641746	-0.003439551	0.000309029	0.00031659	9.20E-05	-0.000763197	-0.000709199	5.75E-05	0.000665277	-0.000232505	-0.000181486	-0.000503755	-7.98E-05	-0.00016099	-0.000395703	-8.57E-05	-4.26E-06	-9.55E-05	-0.000341511	-0.000156372	5.81E-05	-3.16E-05	-0.000127724	-0.000200276	-0.000186269	-4.76E-05	-0.000317513	-3.99E-05	-0.000214654	-0.000427864	-0.000164879	-0.000180653	-0.000174636	-0.000110726	-5.93E-06	-0.000331096	-0.00017614	-0.000191281	6.64E-05	-0.000174602	-0.000400877	-8.61E-05	-0.000198167	-0.000232549	-0.000773064	-7.08E-05	-0.000448061	-2.67E-05
0.5	-0.002851267	-0.001087444	-0.001249873	-0.001973272	-0.000246099	-0.000348729	-0.00046954	-0.000455131	-0.000544878	6.96E-05	-2.98E-05	-0.000465475	0.000124074	-0.000110591	-0.000299588	-0.00040864	-9.71E-05	0.000189374	-0.000262263	-0.000332852	-0.000295213	6.17E-05	-0.000236846	-0.000272745	-0.000348684	-0.000164093	-0.00019929	-0.0001374	5.80E-05	-8.19E-05	-0.000314914	-0.000197107	-0.00018507	-0.000165692	-0.000147522	-4.84E-05	-0.000169617	-0.000223878	-0.000318648	4.77E-05	-0.000236152	-0.000371989	-5.36E-05	-0.000234283	-7.52E-05	-0.000398747	0.000142694	-0.000473298	-9.45E-05
0.55	-0.001514372	-0.001425176	-0.003364104	-4.57E-05	-0.001147065	-0.000219748	0.000936114	-6.85E-06	-7.47E-05	-0.000713006	-0.000441032	-0.000114567	3.82E-05	4.30E-05	0.000199689	-0.000134164	-9.01E-05	-3.96E-06	-0.00013296	2.38E-05	-0.000128808	2.65E-05	-0.000215196	5.71E-05	-0.000296137	-0.000289087	-8.41E-06	-0.00026238	0.000154612	-2.98E-05	-0.000204524	-0.000178796	-6.43E-05	-0.000211536	-0.000104443	-5.82E-05	-0.000300911	-0.000242181	-0.000465957	-8.77E-05	-1.54E-05	-0.000295759	0.0001555	-0.000157663	-1.11E-05	-0.000136422	0.000325688	-0.000322018	5.87E-05
0.6	0.005187964	-0.002258483	-0.001925017	-0.001135433	-0.001070957	-0.000904054	-5.16E-05	0.000330182	0.000643304	0.000170353	-0.000473828	-0.000504952	0.000175121	-9.29E-05	-0.000138514	-0.000166399	-0.000173053	-5.54E-05	-0.000181117	-0.000102962	-0.000141504	-0.000192149	-0.000203748	-5.87E-05	-0.000172255	-7.15E-05	-7.13E-05	-0.000314047	-4.87E-05	-4.14E-05	-0.000342339	4.76E-06	-0.000265552	-0.00024776	-0.000189094	-9.63E-06	-0.000393608	-0.00020095	-0.000194338	-0.000142636	-6.95E-06	-0.000253613	5.80E-05	6.70E-05	1.74E-05	-0.000286963	0.000158396	-0.000511055	6.98E-05
0.65	0.00227632	-0.002066109	-0.000407539	-0.001755439	0.001174292	-0.000453185	-0.00047315	-0.000725293	0.000288025	0.000479014	-0.000468585	-2.19E-05	-0.000149876	1.22E-05	0.000352422	-0.000412094	-3.33E-06	-9.94E-05	-0.000385046	-0.000107137	-0.000101561	-0.000157755	-0.000108524	-0.000232516	-9.63E-05	-2.48E-05	-5.93E-05	-0.000133237	-0.000160715	-6.92E-05	-0.000145074	-0.000150679	-0.000280549	-0.000291073	-0.000265617	-4.13E-05	-0.000266981	-0.000179979	0.000121014	-3.86E-05	-0.000122291	-0.000119875	-0.000143806	-0.000183195	-2.74E-05	-0.000285305	-4.68E-05	-0.000579584	0.000127935
0.7	-0.001151462	-0.000762428	-0.000468479	-0.001200286	-0.000169255	-3.45E-05	-0.000912933	-0.000485669	0.000243713	2.72E-05	-0.000705353	-0.00046877	-0.0002572	0.000174245	-6.76E-05	-0.000647848	-5.73E-05	-2.33E-05	-0.00011061	-0.000282551	-7.46E-05	-6.10E-05	4.84E-05	-0.000113277	2.67E-06	-0.000235661	-3.35E-06	-9.93E-05	-0.000122568	2.60E-05	-0.000291569	-0.000122881	-0.000153137	-0.000141935	-0.000356016	-2.09E-05	-0.000143763	-0.000162068	-0.000133766	-0.000149039	-0.00011988	-0.000168489	-0.000171677	-0.00028517	-0.000126539	-0.000169611	-1.40E-05	-0.000235493	0.000122591
0.75	-0.007843419	0.00100851	-0.005767224	0.000619772	-0.000527134	-0.000770827	-0.001354088	0.000104975	-0.000662394	7.71E-05	-0.000506735	2.01E-05	8.26E-05	-0.000125382	1.36E-05	-0.000438336	-0.000120213	-8.78E-05	-0.000205955	-0.000314345	-0.000421411	-6.17E-05	-1.17E-05	-0.000362181	-0.000262194	-0.000224042	-0.000226216	-0.000300909	-0.000174765	-4.68E-05	-0.000373042	-0.000151118	-0.000313107	-0.000137914	-0.000281865	1.32E-05	-0.000182348	-0.000223575	-0.000390479	-0.000278439	-0.000222952	-0.000334598	-0.000110769	-0.000338621	-5.09E-05	-0.000556963	-6.26E-05	-0.000430512	-0.00024661
0.8	-0.004408781	-0.001202213	-0.005426049	-0.000783007	-0.00214553	-0.00166163	-0.001716118	-0.001954223	-0.000437412	-0.000470482	-7.87E-05	-0.000670922	-9.53E-05	-0.000178483	-0.000281679	-0.000566677	-0.000551773	4.75E-06	-9.77E-05	-0.000531414	-0.000268534	-0.000187405	-4.49E-05	-0.000330661	-0.000244057	-0.000429903	-0.000256969	-0.000248289	-0.000175559	1.08E-05	-0.000465662	-0.000113496	-0.0004222	-0.000158388	-0.000306711	0.000122427	-0.000282632	-0.000337805	-0.000127731	-0.000288581	-0.00017642	-0.000369772	7.52E-06	-9.41E-05	-1.25E-05	-0.000469182	7.22E-05	-0.000665296	-0.000224566
0.85	-0.000105435	0.000688014	-0.002718857	0.000636086	-0.001293625	0.000838392	-0.000749123	-0.000335698	-0.000647694	0.000450651	-5.74E-05	-0.000247721	-0.00026524	-0.000131651	-0.000193584	-0.00021238	-0.000380629	5.38E-05	-7.57E-05	-0.000412736	5.79E-05	-0.000136665	8.69E-05	4.72E-06	-0.000170059	9.21E-06	-5.90E-05	-7.42E-05	-0.000127705	0.000127719	-0.000187489	-2.37E-05	-0.000288901	-3.75E-05	-0.000189887	0.000163775	-0.000238316	-0.000286664	0.000115705	-0.000315916	-0.000230174	-0.000375632	-0.000149757	-0.000106722	-0.000130435	-0.000242276	0.000212725	-0.000488093	6.94E-05
0.9	-0.004251964	-0.003068437	-0.002270078	-0.00037758	-0.002953725	-0.001908552	-0.000986436	-0.000493716	-0.000791286	-0.00025639	-0.000500397	-0.000584219	-0.000164172	1.95E-05	-0.000289675	-0.00011414	0.00020083	-0.000163359	-0.000156682	-0.000364615	0.000116646	-0.000253526	-0.000276836	-0.00014977	-0.000136296	-0.000177294	-0.00011722	-0.000135267	-0.000310868	2.06E-05	-0.00024611	-0.000125586	-0.000147404	-4.73E-05	-0.000434511	0.000144328	-0.000269572	-0.000276963	6.12E-05	-0.000176832	-8.82E-05	-0.000253755	-0.000259487	-0.000222873	8.67E-05	-0.000343741	0.000161029	-0.000174018	-1.08E-05
0.95	-0.003787672	-0.003277391	-0.0028299	0.001600509	-0.001333803	-0.001672966	5.55E-05	0.000522618	-0.000472414	3.75E-05	0.000173691	9.89E-05	-0.000168266	-9.70E-05	-0.000210956	-0.000182413	0.00016443	0.00010413	-2.45E-05	-8.17E-05	-1.00E-04	4.26E-06	7.13E-05	-1.91E-05	-0.000136219	1.93E-05	-0.000124369	6.24E-05	-0.00037317	9.76E-05	-0.000240379	6.39E-05	-0.000123305	2.00E-05	-0.000180912	0.000193298	-0.000202142	-0.000182507	0.000103226	-0.000123163	0.000104357	-6.37E-05	-0.000154116	-0.000108009	8.16E-05	-0.000291186	-4.42E-05	6.84E-05	-1.39E-05
1	-0.002114283	-0.003708824	-0.002948585	0.001992024	-0.000734113	-0.000292681	-0.000673201	0.000164067	0.000184537	-0.000433193	-0.000584788	-0.000189035	-5.64E-05	0.000211238	0.000228387	-0.000177588	-0.000213618	0.000109959	1.38E-05	-0.000191653	8.29E-05	-7.93E-05	0.000231463	-5.53E-05	-0.000132679	-0.000159987	-0.000314021	2.13E-05	-0.000208047	9.64E-06	-0.000192698	0.000215931	-0.000261372	9.06E-05	1.72E-05	-4.95E-05	-0.000150066	-0.000235786	9.22E-05	-0.000263439	7.37E-05	-9.06E-05	-0.000181095	-0.00016332	-0.000187582	-0.000235403	-0.000144249	8.33E-05	4.48E-05
1.25	-0.001814328	-0.001598906	-0.002762668	0.001639857	-0.001517813	0.001704447	-0.001119463	0.000166694	0.000117699	-0.000111688	-0.000563107	-0.000478672	0.000262976	0.000176539	-0.000195487	-0.000311784	-0.000439778	2.88E-05	-0.000120675	-0.000308045	-6.66E-05	-0.000119692	2.01E-05	-0.000234075	-6.10E-05	0.000167691	-0.000336081	-0.000176808	-0.000111805	6.63E-06	-0.000570145	0.000129666	-0.000150453	-0.000262369	-0.000401922	0.000182092	-0.000684539	-0.0001244	9.73E-05	-0.000159858	-0.000226887	-0.000387937	-0.000112112	-0.000120866	-0.000386971	-0.000351126	0.00021574	-0.000299216	-0.000103803
1.5	-0.002626268	0.002571831	-0.004184488	-0.001384836	-0.001886337	-0.000215206	0.000117607	-0.000155485	-0.000693491	-0.000590708	-0.000277178	-0.000159583	-0.000569116	0.000216231	8.42E-05	-0.000270602	-0.000142629	-2.15E-05	-0.000256266	-8.50E-05	-0.000141922	9.29E-05	-0.000229294	-5.98E-05	-0.000152163	-6.73E-05	1.14E-05	-0.00010667	-0.000242481	-4.97E-05	-0.000319045	0.000103875	-0.000261413	-8.98E-05	-0.000136951	-5.86E-06	-0.00028205	0.000208172	-0.000356585	-0.000277753	-0.000149282	-0.000189721	-0.000182927	-0.000167467	0.000265305	-0.000525451	0.000131621	-8.21E-05	-0.00028398
1.75	-0.000959498	-0.000473691	-0.001300553	-0.001551265	-0.000990966	-0.000805663	-0.000149462	-0.000454109	-0.000723553	0.000135356	0.000280804	-0.000685811	0.000289696	-0.000142197	1.76E-05	-0.000212511	-1.02E-05	0.000234933	-0.000265318	-0.000199341	-0.000208348	-0.000242855	-4.59E-05	-0.000148026	-0.000177902	-6.83E-05	-0.000165181	-6.37E-05	-3.92E-05	8.67E-05	-0.000307499	0.000225118	-0.000396622	1.61E-05	9.73E-05	2.47E-05	-0.000229523	-0.000309934	4.49E-05	-0.000249681	1.64E-05	-0.00020521	-0.000292467	-0.000362295	-0.000102708	-0.000215325	0.00030619	-0.000180451	2.17E-05
2	-0.003853399	0.003224634	-0.001311923	-0.000626677	-0.000577862	-0.000373481	-0.000851964	0.000623159	0.000117463	-0.000419066	0.000270462	-0.000339024	-7.21E-05	-0.000523895	-2.72E-05	-0.00016558	4.16E-05	-0.000186263	-6.37E-05	1.63E-06	-0.000130412	-0.000368431	-0.000249804	-0.000167985	4.19E-05	-6.27E-05	-9.03E-05	-5.61E-05	-0.00012826	-0.000228663	-0.000299966	2.39E-05	-0.000450545	-1.41E-05	-0.000167267	-5.56E-05	-0.000234532	-0.000187611	0.000378687	-0.000411118	-9.79E-05	-0.000309212	0.000128113	-0.000343485	-2.78E-06	-0.000427291	9.31E-06	1.43E-05	-4.19E-06
2.25	0.003016815	-0.004291014	-0.001981042	-0.00200169	0.001176497	-0.000538408	-0.000628876	-0.001181698	-0.000413387	3.49E-05	-0.000414983	-0.000267957	-5.71E-05	-0.000126478	-0.000127942	-5.51E-05	-0.000101362	-4.48E-05	5.82E-05	-0.000124783	0.000147036	0.000135126	5.66E-05	-9.44E-07	-3.80E-05	8.55E-06	-0.000360343	-3.57E-05	-5.52E-05	-0.000124246	-0.00031508	1.94E-05	-3.71E-05	-0.000163369	-0.00012461	-7.20E-06	-0.000233984	-4.27E-05	6.44E-05	-0.000384171	-8.70E-05	-9.96E-05	2.57E-06	-0.000124012	-0.000196679	-0.000308972	1.47E-05	1.72E-06	-0.000212369
2.5	-0.003497287	-0.000194845	-0.005420033	-0.003681585	-0.000376177	-0.003079473	-0.001215344	-0.000128154	-0.000335477	-0.000770698	-0.00051994	-0.00085163	-0.000194941	-0.000479811	-0.000407489	-0.000638084	-0.000530958	4.50E-06	-0.000286499	-0.000160461	-0.000165661	-0.000411225	-0.00028858	-0.000163816	-0.000227932	-0.000377925	-0.000289617	-0.000254799	-0.000251057	1.92E-05	-0.000491595	-4.10E-05	-0.000262083	-0.000268993	-0.000101865	-0.000135544	-0.000294068	-0.000338722	-0.000260617	-0.000290438	-8.96E-05	-0.000512007	-0.000119438	-0.000202352	-0.000700992	-0.000264282	-0.000453886	-0.000383673	-0.000395652
2.75	-0.000773865	-0.004160831	-0.001544365	-0.001531029	-0.002480729	-0.001130294	-0.00222133	-0.001006824	-0.001121243	7.20E-05	-0.000172875	-0.000216327	-0.000463554	-0.000346785	0.000318863	-0.000222486	-1.52E-05	-0.000172699	-0.000280041	-0.000174455	-0.000258499	-8.71E-05	-0.000201444	-0.000100622	-0.000283251	-0.000159384	-0.000395448	-0.000238781	-0.000146669	-6.84E-05	-0.000282742	-3.23E-05	-0.00047451	-0.00034606	-0.000149073	-1.87E-05	-0.00063813	-0.000400018	-0.000114056	-0.000430899	-0.000262994	-0.000427562	6.79E-05	-0.000563883	-0.00010637	-0.000362445	-0.000124306	-0.000646799	0.000171935
3	0.003757802	-0.003560456	-0.001735618	-0.002350856	-0.000113434	-0.002234603	-4.01E-05	-0.000912981	-0.000945988	-0.000481036	-0.000525577	-0.000742728	8.97E-05	-0.000467455	-6.02E-05	-0.000316582	4.91E-05	0.000128031	-5.11E-05	-0.000288638	-0.000199477	-1.32E-05	5.09E-05	-4.57E-05	-0.000316266	-1.63E-05	-0.000318954	-0.000271912	0.000133276	-2.81E-05	-0.000450202	0.000220863	-0.000141828	-8.04E-05	-0.000332935	0.000237314	-0.000441405	-0.000212025	-0.000116825	-8.71E-05	0.000127054	-0.000405146	-0.000225941	-0.000459594	-0.000101025	-0.000546799	-3.39E-05	-0.000490048	0.000184155
3.25	0.002505276	-0.003314985	-0.001643543	0.001043963	0.000121761	0.000710205	-5.22E-05	-8.97E-05	-0.000724042	0.000419731	9.26E-05	-0.000457121	0.000387863	-7.10E-05	6.89E-05	-0.000255388	0.000214876	-1.46E-05	-3.61E-05	-1.22E-05	1.49E-05	0.000105347	-4.08E-05	-7.23E-05	0.000124693	0.000209349	-0.000256143	0.00010017	-5.69E-05	-9.86E-05	-6.25E-05	0.00021248	7.34E-05	0.000351946	-4.34E-06	0.000161459	9.63E-05	-0.000404666	5.69E-06	0.000215416	-6.15E-05	-0.000187656	1.20E-05	-6.58E-05	-2.96E-05	-5.39E-05	-0.000114695	-7.68E-05	-4.10E-06
3.5	0.00120403	-0.000931152	-0.003040519	0.000504329	-0.000939629	-0.002058523	-0.001578623	0.000252445	-0.00028868	0.000569294	-0.000883088	-0.00030353	-6.58E-05	-0.00049235	-9.18E-05	-0.000458018	0.000175981	-0.000156298	-0.000238695	-0.00020394	-0.000199159	-0.000123108	-0.000301405	9.60E-05	-0.000199962	-5.07E-05	-0.00015099	-0.000218347	3.60E-05	-0.000173906	-0.000420258	0.000285733	-0.000257718	-6.09E-05	-0.000244845	7.03E-05	-7.21E-05	-9.47E-05	0.000263201	-0.000338041	-0.000137994	-0.000239947	-2.60E-05	-0.000266155	-0.000140294	-0.000353122	-5.80E-05	-0.000239209	-9.19E-05
3.75	-0.002665533	0.001098857	-0.004854737	0.000789863	-0.002727228	0.000845479	-0.000969897	0.001047659	-0.000596882	0.000360386	-0.000229321	-0.000291964	4.83E-05	9.64E-05	0.000219594	-0.000236917	0.00034562	-0.000114392	-0.00013097	-0.000271072	-2.54E-05	-0.00010637	-0.000191875	-7.35E-05	-0.000163244	-0.000137357	0.000178209	-0.000189485	-0.000196309	0.000252399	-0.000183751	8.80E-05	-0.000198367	0.000133903	-0.00013051	8.71E-05	-3.31E-05	-0.000268756	-3.27E-05	3.25E-05	-6.48E-05	-0.000250752	-0.000187615	-0.00022995	0.000482594	-0.000107327	5.15E-06	-0.000307452	-8.86E-05
4	-0.002481042	-0.001812806	0.000133825	0.001314329	-3.59E-05	-0.00316455	0.000421668	-0.001157031	0.000737658	-0.000219898	-0.000206776	-0.000392681	7.29E-05	-0.000506076	0.000212775	-0.000156284	-0.000172257	0.000108921	-5.96E-06	-2.53E-05	0.000130186	0.000130432	-0.000116042	6.14E-05	-0.000217133	-0.00014113	-9.93E-05	-8.87E-06	-0.000109843	2.04E-05	-0.000280396	0.000172477	-0.000288187	-0.000215764	-0.000111867	0.000136002	-6.32E-05	-8.01E-05	0.000241991	3.28E-05	2.16E-05	2.07E-05	-0.000262409	-0.000415029	1.17E-05	-5.52E-05	-0.000175336	-0.000349559	-5.58E-05
4.25	0.001064178	0.000993228	-0.003453483	-0.000910939	0.001025531	0.000385251	-0.000677546	-0.001047234	-0.000812789	-0.000286293	-0.000194539	-0.00045586	-0.000112352	7.19E-05	-0.000104413	-0.000212653	0.000111987	1.75E-05	-0.000130142	1.96E-05	-4.52E-05	0.000248504	-7.95E-05	8.00E-07	-3.22E-05	1.61E-06	4.16E-05	-9.19E-05	-0.000132316	0.000161798	-0.000448986	0.000175269	-0.000280456	-0.000236773	0.000149953	-0.000137335	-9.10E-05	0.000120017	-0.000108516	-0.000142516	-5.73E-05	-0.000314173	5.96E-05	7.28E-05	-2.15E-05	-0.000407747	0.000120287	-8.21E-05	2.34E-05
4.5	0.002192401	0.001466748	-0.003513266	-0.001141636	-0.000139615	-0.002003253	-0.00148778	-0.000841198	-8.32E-05	-0.000251451	0.000137336	-0.000292017	-0.000343057	-0.000161028	0.000239555	-0.000171594	-5.75E-05	-0.000130159	-5.42E-05	-0.0002007	-5.85E-05	3.61E-05	3.16E-05	-0.000136712	-0.000256939	-0.000252629	0.000178032	-0.000118474	-0.000212268	0.000101024	-0.000504414	1.13E-05	2.52E-06	2.29E-05	-0.000197534	0.000147961	-0.000283126	-0.000283031	-0.00011508	-5.56E-05	-7.41E-05	-0.000132847	-5.29E-05	-0.000310061	0.000136083	-0.000348006	-3.19E-05	-0.000310856	-0.000101727
4.75	-0.003526705	0.000908339	-0.002519191	-0.001758761	-0.000912973	-0.002789571	-0.00178769	-0.001089335	-0.000281882	-0.000992336	-0.000654893	-0.000239794	-0.000229405	-0.000247803	0.000249997	-0.000223918	9.14E-05	0.000175719	-0.000452787	8.14E-05	-0.000425094	-3.59E-05	-4.67E-05	-0.000195589	-0.000295355	-0.00036864	-0.000215023	-3.64E-05	-6.74E-08	-7.25E-05	-0.000403053	-4.52E-05	-0.000449319	-0.000322115	-0.00031438	0.000269249	-0.000507222	-0.000145428	-0.00029467	-0.000236149	-0.000389571	-0.000250345	-8.66E-05	-8.82E-05	-0.00011617	-0.00044288	-0.000472986	-9.87E-05	4.62E-05
5	-0.006204691	-0.000866419	-0.004403465	0.001924973	-0.002444001	-0.000306034	-0.00167405	0.000283057	-0.000624566	3.84E-05	-0.000220709	-0.000394074	-0.000489244	0.000107578	-0.000417396	-0.000191794	-0.000183913	-3.44E-05	-0.000297732	-0.000128575	0.000165991	-0.000306716	0.000151086	-0.000379867	-0.000136143	-0.000268821	-1.25E-05	-0.000224114	-0.000192521	-0.000179129	-0.000267976	0.000112784	-0.000150824	-0.00030769	-2.60E-05	-8.10E-06	-0.000143307	-0.000185187	7.71E-05	-0.000206288	2.39E-05	-0.00035244	-0.000333264	2.00E-05	0.000131177	-0.000516695	-0.000486439	4.21E-05	3.44E-05
6	-0.004290876	-0.000698164	-0.004762649	-0.002112841	-0.001255509	-0.000549675	-0.000950931	0.000198987	-0.000803854	-0.000310808	0.000106202	-0.000527986	-6.27E-06	-0.000493234	-9.51E-05	-0.00038086	-0.000116993	0.000253413	8.91E-06	-0.000164121	-7.68E-05	5.85E-05	-7.19E-05	-0.000235766	-0.000313379	2.71E-06	-0.000171106	-0.000116116	-0.0003425	1.06E-05	-0.000192963	-0.000115848	-7.38E-05	-0.000235963	7.81E-05	-4.82E-05	-0.000382805	-6.04E-05	-0.000247252	-0.000104668	-0.000152632	-0.000149424	-0.000210338	-3.36E-06	-8.08E-05	-0.000217938	-1.68E-05	-0.000263571	-2.70E-05
7	-0.003581559	-0.002883725	-0.0012968	-0.000876531	0.000901908	-0.002696982	-0.000304751	-0.00062834	-0.001236282	0.000329723	-0.000234638	-0.000316601	9.07E-05	7.46E-05	0.000462436	-0.000532761	-8.92E-07	-1.00E-05	0.000196901	-0.000310199	0.000265068	-0.000136217	0.000144594	-0.000164556	-8.29E-05	-6.96E-05	-5.79E-05	-9.12E-05	-2.65E-05	8.81E-05	-0.000338064	-8.56E-05	0.000174016	-0.000160776	5.28E-05	-0.000290617	9.63E-05	-9.21E-05	-0.000213081	-0.000139118	7.57E-05	-0.000400188	0.000363865	-2.77E-05	0.000359622	-8.85E-05	0.000255518	-0.000101594	0.000117265
8	-0.004540877	0.003585356	-0.00433371	0.000213913	-0.000400791	-0.002862493	0.000612444	-0.000667702	0.000278302	-0.000656717	0.000359319	-0.000298198	-0.000176851	2.12E-05	-0.000174505	-3.74E-05	4.72E-05	0.000259497	-0.00031367	6.93E-05	-2.43E-05	2.85E-06	-0.000244931	0.000214399	-0.000249561	0.000111696	-0.000256341	2.17E-05	-8.71E-05	7.58E-05	-0.000169137	7.01E-05	-0.000306772	-8.99E-06	-0.000223536	-8.07E-05	-0.000177737	6.24E-05	7.11E-05	7.72E-05	-0.000138332	-4.99E-05	0.000132323	-0.00032428	-1.53E-05	2.27E-06	0.000220062	4.40E-05	2.68E-05
9	-0.000665472	-0.002574964	-0.003192656	-0.001242156	-0.001214878	-0.000607145	-0.000764376	0.000504066	-0.00072026	0.000218656	-0.000636679	-0.000185404	0.000277028	4.10E-05	7.82E-05	-1.57E-05	-0.000146532	5.62E-05	1.14E-05	-0.000248411	2.51E-05	-0.000194989	2.28E-06	-7.26E-05	-0.000119593	0.000189511	2.16E-05	-6.29E-05	-4.21E-05	0.000319509	-0.000325119	0.000308721	1.55E-06	-0.000129789	-2.70E-05	5.00E-05	-0.000148585	0.000126784	-0.000141723	-8.50E-05	-0.000257279	-0.000262093	0.000212364	-0.00013206	5.19E-05	-0.000173291	0.000178888	-0.000236025	7.20E-05
10	0.003114268	-0.003850492	-0.00014115	0.000503316	-0.001979251	-0.00066833	-0.002055863	-0.002055616	-0.000172568	0.000114827	-0.000421981	-0.000183843	-0.000162123	-9.47E-05	0.000257932	-0.000134721	3.27E-06	7.96E-05	7.07E-05	6.18E-05	-0.000309096	9.42E-05	7.30E-05	-0.000217489	-0.000184784	-2.52E-05	-0.000121745	-0.000217673	-0.000110904	-6.01E-05	-0.000435331	0.000251245	-0.000356441	0.000169246	-0.00031947	-0.0001449	-0.000389234	-7.71E-05	1.09E-05	-0.000262472	-0.000153443	-0.00010564	2.46E-05	-1.73E-05	-0.000249398	-0.00042323	0.000218009	-0.000508577	8.00E-05
12	0.004280485	0.001165721	-0.002124905	0.002355741	-0.000378911	0.000472747	-0.000812295	0.001115049	0.000393207	-0.000313389	0.000130412	9.89E-05	0.00024665	0.000280863	9.32E-05	-0.000210127	9.59E-05	0.000151284	1.97E-05	0.000188067	-0.000157098	-0.000248096	5.46E-05	5.52E-05	0.000253346	6.51E-05	-5.85E-05	0.0002351	-0.000104376	0.000170647	-0.000101733	0.000210551	-0.000180303	7.75E-05	-0.000130828	1.08E-05	-0.000389228	-0.000230763	0.000198083	0.000104101	-9.46E-05	0.000244259	0.000202517	0.000197277	-4.68E-05	-0.000671911	0.000228159	-0.000213142	7.27E-05
14	0.004352908	-0.001690279	0.001424333	-0.002412088	-0.002006472	-0.000431937	-0.00018244	-0.000127965	-0.00067032	-0.000621084	-0.000117888	-0.000209591	-0.000234502	-0.000241412	0.000242329	1.40E-05	-8.15E-05	0.000320809	-9.31E-05	-3.20E-06	-0.000107151	4.91E-05	1.73E-05	0.000212578	-1.08E-05	0.000143266	2.84E-05	-0.000259933	-1.30E-05	4.07E-05	3.78E-05	2.19E-06	-6.27E-05	3.78E-05	-6.10E-05	1.70E-05	1.83E-05	-0.000105302	-9.86E-05	4.97E-06	-0.000604581	-0.000211541	-0.000113974	-0.000104129	6.96E-05	-0.000719371	0.000452282	-0.000340279	-0.000313282
16	0.004087004	-0.002760416	-0.000156335	0.00164481	-0.000295172	-0.00048322	-0.001669405	-0.000187726	-0.000702376	-0.000307016	-0.000571861	-0.000498753	0.000199199	-0.000541296	-2.03E-05	-0.000355918	0.000187548	0.000149714	-0.000296102	-7.74E-05	-0.000182082	0.00017908	-0.000125277	-0.00021445	-7.71E-05	8.56E-05	-0.00027719	-0.000240044	-0.000133266	0.000173267	-0.000372634	0.000160283	-0.00022087	-0.000305253	-4.10E-05	1.91E-05	-0.000430419	-0.000212324	-0.000142072	-7.89E-05	-0.00025077	-0.000377884	6.74E-05	-0.000200636	-0.000502124	-0.000602784	0.000149276	-0.000288804	-0.000248003
18	-0.003017833	-0.002201124	0.001134128	-0.001395146	-0.000125204	-0.001127257	-0.000409429	0.000331878	-0.001103537	-0.000280272	-0.000801011	-0.000343644	4.37E-06	0.000151503	0.000127682	-0.00032053	-0.000132436	-3.97E-06	-2.20E-05	-0.000364362	-6.26E-05	7.02E-05	0.000129469	-0.000126829	7.98E-05	-0.000190382	-2.75E-05	-0.000251301	-0.000224631	-6.08E-05	-0.000103857	0.000281421	-0.00030111	0.000279914	-0.000222299	8.11E-05	0.000136853	-0.000162598	0.000158247	9.18E-05	-0.000205707	-0.000118829	-5.16E-05	-0.00017121	0.000231136	-0.000771798	0.000392045	-0.000198308	-0.000390054
20	-0.002186672	-0.00666039	-0.003639384	-0.000701264	-0.001098439	-0.002793994	-0.000759549	8.27E-05	-3.94E-05	-0.001091742	-0.000280878	-0.000539308	-0.000294144	0.000129915	-0.000723996	-0.000153102	7.38E-06	-0.000240853	-0.000134181	9.94E-05	-0.00029595	-8.83E-05	8.71E-05	-0.000293788	-0.000149506	-0.000214028	-1.81E-05	-0.000177701	-0.00016277	-0.000182467	-0.000339794	2.49E-05	-0.000346412	-0.000145283	-0.000450107	-0.000179137	-0.000234993	-0.00042987	-9.45E-05	-0.000227566	0.000151499	-0.000572392	-7.81E-05	-0.000150869	-0.000262579	-0.000576945	0.000164733	-0.00018341	5.24E-05
40	-0.000118892	0.002659996	-0.001327689	-0.000223549	-0.002611179	0.001143172	-0.001748171	-0.000528451	-0.000476988	0.00026102	-0.000469446	-0.000172519	2.94E-05	-0.000339293	5.69E-06	-0.000377042	9.68E-05	-0.000116941	-0.000136218	-0.000145592	-0.000189006	-4.49E-05	3.00E-05	5.72E-05	-0.000303025	-0.000172028	0.000228565	-0.000127026	-5.35E-05	0.000242912	-0.000310642	-9.16E-05	-0.000150581	-0.000595435	-5.26E-05	3.72E-05	-0.000409359	-0.000112409	0.000144682	-0.000278824	-0.000140485	-0.00019187	-0.000216329	-0.000249292	-0.000401748	-0.000418329	0.000425651	-0.000589005	-0.000139348
60	-0.002843697	-0.001711237	-0.004675887	-0.000819769	-0.00084876	-0.00049921	-0.001265676	-0.000521681	-0.001020871	0.000494043	8.34E-05	-0.000236884	3.35E-05	-7.94E-05	-0.000134257	-0.00039687	-9.77E-05	0.000119459	-0.000267188	-0.000263316	-7.28E-05	-8.83E-05	-0.000247709	-0.000145305	-6.30E-05	4.41E-05	-0.000135895	5.35E-05	-0.000202853	-1.96E-05	-0.000365379	-4.78E-05	-0.000275393	-1.67E-05	-0.000342413	0.00014726	-0.000250092	-0.000342847	0.000207333	-0.000339869	-0.000502234	-1.37E-06	6.71E-06	-6.89E-05	-0.000441675	0.00024737	0.000108851	-0.00026409	0.000325413
80	-0.005480821	0.003062608	-0.00193621	-0.000479986	-0.001862926	-0.002076405	-0.000594273	-0.001508397	0.000185071	-0.000410895	-9.37E-05	-0.000368484	-0.000406721	8.11E-05	-0.000290127	-0.000546239	4.29E-05	-0.00028271	-0.000437986	-0.000111469	6.39E-06	-0.000186949	-3.44E-05	-6.21E-05	-0.000246101	-4.06E-05	-0.000116299	-0.000383695	-0.000164754	-9.43E-05	-0.000118957	0.000146201	-0.000238577	-0.000479087	5.84E-05	-2.53E-05	-0.000505942	-0.000109345	-0.000170968	-0.000326208	-0.000225926	-0.000305056	0.000125173	-0.000394483	-0.000121477	-0.000694337	0.000395895	-0.000348414	-0.000366194
100	0.002237944	-0.000555119	-0.005719433	-0.000390611	7.10E-05	0.000480173	0.00016648	0.000478854	-0.000247054	6.74E-05	-0.000203158	-0.000151816	9.22E-05	0.000346516	-8.92E-05	0.000142279	-3.62E-05	-9.36E-05	7.71E-05	5.87E-05	4.52E-05	-6.40E-05	0.000310469	-7.07E-05	7.83E-05	-0.000113816	3.73E-05	-6.17E-05	-3.97E-06	-4.13E-05	-2.73E-05	0.000167717	5.72E-05	-0.000211392	-5.95E-05	0.000354417	-0.000238497	0.000173031	2.73E-05	-7.12E-05	-0.000141281	-0.000245572	-9.56E-05	0.000123928	-0.000408499	0.000204578	0.000158832	-0.000195575	0.000469905
150	-0.002606681	6.09E-05	-0.00375637	-0.000607903	-0.002347431	-0.000937606	-8.43E-05	-0.000520138	-0.000545307	0.000321297	-0.00045819	3.61E-06	3.40E-05	-9.82E-05	0.0001645	-0.000225919	7.76E-05	0.000110465	3.03E-05	-0.000260455	0.000106824	-5.11E-05	-2.65E-05	0.00020092	-0.000220625	0.000156123	-0.000202285	-1.92E-05	-8.92E-05	4.45E-05	-0.000523774	-2.03E-05	-5.50E-05	-0.000154998	-0.00021221	-5.65E-05	-8.34E-05	-8.34E-05	6.65E-06	-0.000268744	4.99E-05	0.000207166	-9.62E-06	0.000138802	-0.000575247	-0.000351829	0.000119648	-4.24E-05	6.19E-05
200	-0.002126446	-0.003705693	-0.003764682	0.002121987	0.000195318	0.000407584	-0.001259291	5.71E-05	-5.75E-05	0.000276577	-0.000223589	0.00011826	-0.000179405	6.81E-05	9.47E-05	-0.000208637	7.04E-05	9.92E-05	0.000226027	-0.00021804	0.000132757	2.20E-05	0.000175876	-0.000189203	1.54E-05	0.000111587	-0.00014717	2.26E-05	0.000168763	-3.45E-05	-0.000162992	0.000139983	-0.000120902	-5.31E-05	-0.000116535	-0.000105839	-0.000191402	-0.000240772	0.000201183	-0.000255485	0.000141796	-5.24E-05	-1.59E-05	-0.000279812	-0.000302878	0.000246498	-8.70E-05	-0.000142561	-0.00026153
[truncated: 1,078 more columns]
