# Supplementary material for: In situ monitoring of polarons in a mixed conducting polymer using ultrafast transient absorption spectroelectrochemistry
Source: Chem Sci. 2025 Aug 27;16(38):17839–49. doi: 10.1039/d5sc04619j (PMC12412052; doi:10.1039/d5sc04619j)
Supplement: SC-016-D5SC04619J-s001 [file SC-016-D5SC04619J-s001.zip › TransientAbsorption_0pct_-0.3V.csv]

TA-SEC, 0%EG, -0.3 V
time (ps) / energy (eV)	0.652811005	0.654263088	0.655721647	0.657186723	0.65865836	0.660136603	0.661621497	0.663113085	0.664611414	0.66611653	0.667628478	0.669147305	0.670673059	0.672205787	0.673745536	0.675292355	0.676846293	0.6784074	0.679975724	0.681551316	0.683134227	0.684724507	0.686322209	0.687927385	0.689539527	0.691156322	0.692776794	0.694400951	0.696028885	0.697660616	0.699296141	0.70093546	0.702578578	0.704225495	0.705876214	0.707530738	0.709189069	0.710851209	0.71251716	0.714186925	0.715860504	0.717537899	0.719219114	0.720904148	0.722593005	0.724285684	0.725982188	0.727682518	0.729386676
-50	-0.001294358	-0.00111446	-0.000609505	0.000854883	-0.000401291	0.000231444	-8.05E-05	-0.000256562	-0.000558657	-2.47E-05	9.32E-05	0.000187938	6.60E-06	-0.000179813	-5.49E-05	3.38E-05	0.000114438	1.24E-05	-1.37E-05	-5.35E-05	-2.48E-05	4.50E-06	-7.72E-07	7.43E-05	2.57E-05	9.54E-06	-0.000136816	8.38E-05	-0.00016454	0.000140403	-0.000175586	0.000143806	-5.44E-05	4.52E-05	-2.82E-05	-4.51E-05	9.98E-06	-8.26E-05	4.38E-07	-7.72E-05	4.03E-06	2.51E-05	0.000166059	-0.000238027	5.87E-05	-0.000288296	0.00014256	-0.000149328	-0.000179707
-40	0.00248956	0.001279896	-0.000536839	-0.000104016	0.000489692	-4.93E-05	9.45E-05	0.000154075	0.000384308	0.000327925	-9.79E-05	6.24E-05	0.000240148	-3.98E-05	0.000157253	-8.23E-05	-4.81E-06	4.11E-05	7.44E-05	2.81E-05	0.000134378	9.66E-05	0.000227813	-7.44E-05	1.75E-05	0.000132762	3.24E-05	-4.20E-05	0.000245134	-3.40E-05	-4.14E-05	0.000215425	-0.000147312	0.000103773	-0.000117995	3.28E-05	5.01E-05	1.93E-05	0.000137873	-1.12E-05	0.000175734	5.53E-05	2.32E-06	0.000291475	-3.74E-05	0.000544922	9.80E-05	4.14E-05	0.000101353
-30	-0.002162464	-0.001663877	-0.000452562	0.000547902	-0.00096577	0.000124869	-0.000160229	-0.000239452	0.00022868	-0.000237497	-0.000142323	-0.000347112	-0.000180079	5.25E-05	-0.000136579	4.08E-05	-8.34E-05	-9.02E-05	-0.000105652	2.67E-06	-0.000146608	-0.000119898	-0.000199011	3.28E-05	-7.15E-05	-0.000124525	-5.34E-05	8.28E-07	-8.02E-05	-6.79E-05	6.33E-05	-0.000245423	-2.54E-05	-0.000116101	-0.000103072	7.67E-05	-0.000223874	2.20E-05	-0.000183221	-4.74E-05	-0.000151214	-9.88E-05	0.000168786	-0.000256047	-3.02E-05	-0.000262386	-0.000107435	9.66E-05	-0.000192877
-20	0.000969086	0.001503591	0.001600605	-0.001300705	0.000879221	-0.000309398	0.000146779	0.00034164	-5.31E-05	-6.45E-05	0.000147041	9.57E-05	-6.68E-05	0.000167545	3.43E-05	7.34E-06	-2.67E-05	3.68E-05	4.50E-05	2.35E-05	3.78E-05	1.83E-05	-2.81E-05	-3.27E-05	2.80E-05	-1.82E-05	0.00015837	-4.27E-05	-1.15E-07	-3.87E-05	0.000154292	-0.000115255	0.000227252	-3.37E-05	0.000250055	-6.55E-05	0.000162698	4.17E-05	4.60E-05	0.000135686	-2.84E-05	1.75E-05	-0.000336227	0.000202743	7.48E-06	8.66E-06	-0.000133699	1.23E-05	0.000270159
-10	0.000209989	0.002723114	0.000543971	-0.000350667	0.000664496	-0.001061367	0.000178632	-0.000396561	-3.13E-05	0.000516011	0.000123459	-0.0002078	-5.07E-05	-9.35E-06	-2.22E-05	-8.92E-05	-2.48E-05	2.30E-05	6.22E-06	0.000144326	0.000197074	-0.000112718	-2.83E-05	6.01E-05	-4.68E-05	-7.90E-05	-2.06E-06	5.56E-05	-9.34E-05	0.000108214	-3.92E-05	-0.000150406	-3.03E-05	-0.00011626	0.00012218	-0.000253117	-0.00018835	-1.31E-05	0.000190643	-8.89E-05	3.33E-05	-0.000128792	0.000322732	-0.000213296	-0.00015891	0.000178091	5.54E-05	7.15E-06	-0.000343509
-5	-0.001073189	0.001432722	0.000609926	-0.000240419	0.000257803	0.000111145	0.000118226	0.000177668	0.000520205	0.000865522	-0.000182551	1.00E-04	0.000320304	-5.86E-06	0.000285778	-0.000187836	-5.36E-05	-4.62E-05	0.00020036	5.55E-05	0.000248539	1.41E-05	-0.00010805	0.000181269	8.17E-05	-4.09E-06	-4.73E-06	0.000231616	8.49E-05	0.00020809	-0.000131435	0.000117405	0.000121384	-7.80E-05	0.000161398	-0.000211634	0.000152961	-3.11E-05	-1.72E-06	0.000303319	-7.06E-05	5.76E-05	0.000102332	9.03E-05	0.000156393	0.000496055	0.000169477	-3.78E-06	-7.51E-05
-4.5	-0.005007239	0.001041562	-0.001856958	0.000195271	-0.000193978	-0.001088611	0.000415092	0.000271993	-0.000403318	0.000619666	0.000174493	0.000187364	9.96E-05	6.66E-05	-0.000322284	0.000203372	-0.000235794	0.000202824	-4.10E-06	0.000108727	0.00011196	-1.26E-05	-4.08E-05	0.000107908	0.000140167	-1.84E-05	-0.000217954	5.75E-05	9.63E-05	0.000132199	1.19E-05	-5.46E-06	8.93E-05	0.000124484	-1.42E-05	6.24E-05	5.60E-05	2.02E-05	-8.80E-05	0.000259196	-0.000242209	4.33E-05	0.000213653	-0.000125543	0.000262187	0.000386833	6.13E-05	0.000183503	-8.54E-05
-4	-0.002046291	0.003997911	-4.68E-05	-0.000453229	0.001728184	-0.0005884	0.000593936	7.98E-05	0.001107523	-0.000119636	0.000149155	0.000178113	0.000203429	-0.000119875	8.20E-05	-5.61E-05	7.00E-05	0.000219411	0.00010525	0.000268038	0.000192813	0.000212985	-1.17E-05	3.58E-05	0.000191397	7.08E-05	0.000140543	0.000252133	-1.82E-05	0.000160742	0.0001305	3.13E-05	0.000207866	0.000253485	-8.66E-06	0.000201336	8.83E-05	0.000347198	1.71E-05	9.46E-05	0.000130891	0.000136956	5.66E-06	0.000106748	0.000176101	0.000544926	-4.40E-06	7.25E-05	-7.83E-07
-3.5	-0.003352024	-9.49E-05	0.001300386	-0.001276293	-0.000266808	7.28E-05	-0.00094279	0.000330494	0.0005295	0.000217887	-0.000234554	0.000115962	-1.11E-05	6.94E-06	0.000284158	0.000119166	-0.000330602	0.000154096	3.50E-05	6.68E-05	0.000225401	-0.000126235	5.94E-05	0.000152141	7.06E-05	-0.000143839	0.000135643	3.19E-05	-3.81E-06	0.000160311	-0.000154362	-2.60E-05	0.000166468	-4.09E-05	1.61E-05	-0.000110169	-7.82E-05	-7.26E-05	6.88E-05	3.37E-05	-0.00011319	-6.22E-05	-5.51E-05	6.38E-05	-1.58E-05	0.000335617	0.00024651	7.22E-05	-0.000123765
-3	0.000278228	0.000763792	0.002457709	0.000172902	0.00059737	-4.29E-05	0.00090247	0.000529717	0.000166743	0.0006146	0.000462508	0.000177992	0.000188339	0.00025094	-4.14E-05	0.000194592	-5.39E-05	3.60E-05	0.000239567	-7.65E-06	0.000132531	1.92E-05	6.81E-06	0.000160667	-4.06E-05	0.00018629	0.000100759	0.000193244	-2.66E-05	0.000213762	1.32E-05	9.03E-05	0.000158434	1.80E-05	2.57E-05	8.54E-05	7.99E-06	0.000152125	0.000174729	-1.31E-05	0.000141757	-0.000140853	0.00054739	-0.000215976	0.000139255	5.90E-05	0.000116389	-7.76E-05	0.000239165
-2.5	-0.003579748	0.001779915	0.000915566	0.000632805	-0.00077907	-5.60E-05	-0.000160174	0.000296985	-0.000100509	0.000454632	0.000291907	-8.92E-05	0.000373258	-2.49E-05	-2.74E-05	6.23E-05	-4.20E-05	1.87E-05	0.00017235	9.49E-05	4.84E-05	-7.87E-05	0.000157986	0.00017664	-3.04E-06	-3.18E-06	4.90E-05	0.000174308	7.16E-05	0.000104122	-0.000141545	-4.94E-05	0.00010897	-7.46E-05	5.28E-05	-2.89E-05	-4.64E-05	-1.03E-06	-7.42E-05	1.49E-05	-4.83E-05	5.77E-05	0.000181313	-0.000247192	0.000104281	0.000189563	8.30E-05	1.62E-05	-0.00051156
-2	0.001617649	0.000995331	0.002011649	0.000750922	-0.000127151	0.000567218	0.000297919	0.00027203	0.00027321	0.000841183	0.000115917	0.000195587	6.99E-05	0.000386151	0.000179626	0.00019745	-5.83E-05	0.00014594	0.000180653	1.15E-05	5.55E-05	-2.89E-05	-5.28E-05	0.000129844	0.000127789	-1.81E-05	0.000121824	0.000253751	7.24E-05	0.000377227	-7.59E-05	4.05E-05	0.000402407	3.75E-05	8.03E-05	9.68E-05	-0.000163692	0.000146467	0.000355565	-1.04E-06	-5.76E-05	0.000193581	0.000234089	-0.000174156	0.000190758	0.00017158	0.000343948	0.000168222	-0.000299178
-1.5	-0.002126934	0.00136633	-0.000916428	0.000267378	0.002368672	-0.001188314	-0.00021271	-0.00025568	0.000151844	0.000244132	0.000167975	-0.000322754	2.84E-05	-5.10E-05	-0.000182093	-0.00022116	-1.58E-05	8.55E-05	0.000131723	8.46E-05	-0.00018084	3.62E-05	5.13E-05	8.38E-05	-4.66E-05	-0.000102402	-2.97E-05	5.73E-05	-0.000227632	0.000220838	-7.21E-05	-1.04E-07	0.000159456	5.64E-05	1.50E-05	8.34E-05	-0.000167568	0.000236343	0.000181652	-8.84E-05	-6.82E-07	-4.64E-05	-0.000116806	9.51E-06	0.000178953	0.000268396	-4.50E-05	0.000184598	-0.000356652
-1	0.002109379	0.00126196	0.002233357	-0.000769974	0.000644409	-0.000603125	0.000501169	1.02E-05	0.000485099	0.000372225	0.000332617	-9.68E-05	0.000297633	4.27E-05	0.000123176	0.00024	0.000102982	0.000112678	-4.36E-05	7.03E-05	7.90E-05	-9.35E-05	0.000118207	2.21E-05	1.71E-05	-4.66E-05	0.000149757	8.38E-05	-0.00011591	0.000257237	-0.000112959	0.000134662	0.000156733	0.000176053	5.55E-05	4.39E-05	-8.94E-05	0.000108652	0.000106879	0.00013091	-0.000194051	0.000222611	2.28E-05	-4.75E-05	0.000201718	0.000276501	5.54E-05	0.000238066	2.33E-05
-0.9	-0.000180221	0.001501815	0.003739031	-0.000624934	0.000182451	-0.000377673	0.000110659	0.000364422	-2.64E-05	-0.000122645	0.000361777	0.000168566	-0.000169651	0.000110195	0.000121616	6.17E-05	-6.99E-05	0.000233502	-3.32E-05	0.0001063	0.000163109	-8.97E-05	6.53E-05	3.34E-05	5.75E-05	8.94E-05	4.23E-05	0.000126247	-5.93E-05	0.000245347	-7.44E-05	0.000152145	0.000107097	8.78E-05	0.000145411	9.85E-06	-2.20E-05	4.83E-05	-7.36E-05	0.0002088	-8.88E-05	0.000110415	5.52E-06	-6.17E-05	-0.000129869	0.000226995	-0.000203302	0.000210051	-9.85E-05
-0.8	-0.002061696	0.000508116	-0.000791494	0.000305619	-0.000533777	-0.000505566	-0.000181836	0.000406043	1.93E-05	0.000245314	7.03E-05	0.00014873	-0.000317321	4.57E-05	0.000117742	-0.000163837	0.000102717	7.09E-05	-4.83E-06	9.60E-05	2.51E-05	6.82E-05	4.82E-05	8.05E-05	-9.86E-05	3.55E-05	-2.52E-05	0.000149176	-8.78E-05	0.000270227	-2.90E-05	8.22E-05	0.000130798	7.95E-05	0.000176839	-8.01E-05	-3.43E-05	1.68E-05	-4.92E-05	0.000236511	-6.64E-05	3.83E-05	4.81E-05	-0.000190556	0.000183385	0.00015363	-2.92E-05	4.67E-05	5.41E-05
-0.7	0.000213102	0.000446028	-0.000795851	0.000216241	-7.46E-06	-0.000284399	3.50E-05	0.000158753	0.000305602	0.000139961	5.13E-05	9.75E-05	0.000101116	3.02E-05	3.94E-06	0.000139959	6.61E-05	3.14E-05	0.000100526	4.22E-05	-0.000186667	2.30E-05	8.22E-05	9.91E-05	-0.000172846	7.62E-05	1.24E-05	0.000173499	-3.32E-05	0.00022553	-5.44E-05	-4.70E-05	8.84E-05	-1.48E-05	0.000194682	-0.000135786	-0.000189051	8.05E-06	-3.07E-05	7.23E-05	-3.27E-05	-9.19E-06	6.51E-05	-0.000233075	0.000433988	-5.20E-06	1.51E-05	-6.76E-05	-0.000170791
-0.6	0.001932171	-0.0030741	0.001167286	-0.001519123	-9.92E-06	-0.000978056	7.01E-05	0.000178739	-0.000483646	0.000348175	-9.05E-05	1.78E-05	6.89E-05	-0.00013472	-3.32E-05	3.47E-05	-5.62E-05	8.84E-05	0.000113067	0.000151302	-8.72E-05	-1.27E-05	-7.02E-05	7.61E-05	-9.68E-05	0.000144738	-5.87E-06	0.000256541	-1.58E-05	0.000215697	-3.23E-05	-7.21E-05	2.19E-05	8.00E-05	6.27E-05	5.25E-05	-8.41E-05	9.19E-05	7.19E-05	-3.47E-05	-5.11E-05	3.03E-05	0.00013191	-3.08E-05	0.00025293	8.35E-05	8.34E-05	9.17E-05	-0.000171069
-0.5	-0.002903981	0.000837155	0.00207279	-0.001577135	0.000197914	-7.13E-05	0.000625534	0.0001818	9.13E-05	0.000369309	0.00044661	0.000113947	0.000307883	8.92E-05	0.000170244	7.16E-05	5.62E-05	0.000141465	3.23E-05	0.000138487	0.000268979	-9.10E-05	0.00019022	3.79E-05	8.89E-05	-0.00014632	-7.95E-05	0.000242879	2.35E-05	0.000285763	-0.000161336	7.61E-05	0.00014859	7.57E-05	0.000121062	7.81E-05	0.000153629	0.00022936	4.27E-06	0.000185007	-6.72E-05	3.66E-05	0.000339797	-0.000272525	0.000367163	0.000271269	0.00019906	0.000146333	-1.02E-05
-0.45	-0.002675957	0.001139102	0.000184469	-0.001082482	0.000265378	-0.001479615	0.00074872	-2.46E-05	7.49E-05	0.000158427	0.000327672	-2.74E-05	0.00019362	0.000136357	0.000137133	-9.94E-05	-2.99E-05	-5.39E-05	1.97E-05	0.000174506	1.95E-05	-7.82E-05	0.000194232	0.000109289	-0.000102836	0.000163029	1.44E-05	0.000211743	-6.47E-05	0.000192284	-0.000184573	-1.82E-05	4.62E-05	0.00013445	-0.000316208	6.59E-05	-0.000162172	-6.41E-05	-6.85E-06	0.000208287	-2.38E-05	-0.00011822	9.13E-05	-0.000363273	0.000208134	-0.000168506	0.000169607	-3.86E-05	0.00019765
-0.4	-0.001517641	-0.000629416	-1.38E-05	-0.00057044	-0.00010125	-0.001126004	0.000296489	-0.000326497	0.00037151	0.000217032	6.41E-06	-3.68E-05	8.05E-05	0.000144306	0.00015475	4.55E-06	-0.000129278	-6.69E-05	-9.06E-06	0.000179055	0.000109205	-0.000117589	0.000157509	1.41E-05	-8.43E-05	0.000104604	1.77E-05	0.00040006	-0.00014974	3.04E-07	5.47E-05	-7.83E-05	0.000182206	5.36E-05	6.34E-05	-0.000136953	7.04E-06	9.55E-05	-7.94E-05	-0.000117423	-2.89E-05	-8.16E-05	0.000323031	-0.000339687	0.000262635	-9.33E-05	0.00010378	0.000251551	-1.08E-05
-0.35	-0.001829327	0.000225221	0.000784493	-0.001041297	-0.000899939	7.50E-06	-0.000346966	-0.000393686	0.000477418	0.000410623	1.14E-05	7.09E-05	7.86E-05	0.000279833	-8.89E-05	3.49E-06	-1.34E-05	-3.22E-05	7.60E-05	0.000206921	0.000116758	0.000196001	4.38E-05	6.00E-05	2.13E-05	6.24E-05	2.95E-05	0.0002893	-6.09E-05	0.000180621	4.31E-06	5.20E-05	0.00012198	0.000246498	0.000186934	-4.94E-05	7.17E-05	-0.000133747	-6.79E-05	4.36E-05	5.16E-05	-4.71E-06	0.000207454	-0.00015166	5.15E-05	-5.00E-05	0.000165147	-4.92E-05	-0.00024473
-0.3	-0.000498658	-0.001153667	-0.000905434	-0.000512054	-0.000493318	-0.000655334	-0.000488297	-0.000168028	0.000120294	-0.000145089	-2.39E-05	-9.02E-05	4.94E-05	0.0001017	-4.58E-05	-4.91E-05	-8.14E-05	-5.62E-05	5.72E-05	9.72E-05	-5.94E-05	-5.18E-05	-1.60E-05	-0.000100463	2.55E-05	-4.98E-05	9.18E-05	0.000261649	-7.30E-06	3.22E-05	-0.000116106	-2.39E-05	-6.00E-05	0.000127449	-8.21E-05	-0.000140551	-8.14E-05	-0.00024383	-8.03E-05	6.11E-05	-9.16E-05	-3.63E-05	-6.33E-05	-0.000288003	-0.000442332	7.42E-05	-6.61E-05	-0.000215133	-0.000303416
-0.25	-0.002228684	-0.001478054	-0.001542331	0.000361333	-0.000209243	-0.000992847	-0.000212962	-0.000141416	-0.000130638	-0.000117985	-0.000364372	-8.87E-05	7.56E-05	2.39E-05	0.000139901	1.87E-05	-0.000138393	0.000155794	0.000152854	0.000173552	7.32E-05	4.75E-06	7.05E-05	9.44E-05	2.75E-05	0.000121673	0.000140444	0.000361475	1.64E-06	0.000178636	-0.000111296	0.000190661	0.000280926	-6.81E-05	-2.32E-05	0.000224325	0.000143102	0.000285981	0.000159592	-0.000132998	0.000231571	3.29E-05	0.000120591	-9.56E-05	-9.60E-05	0.000371572	0.000174747	0.000202185	-0.000271067
-0.2	-0.004083671	-0.00066015	0.000273585	-0.000167757	0.000298363	-0.001172235	4.30E-05	9.14E-05	-6.90E-05	0.000229771	-0.000398337	-4.51E-05	-3.49E-05	1.68E-05	5.11E-05	-3.95E-05	-9.28E-05	6.22E-05	0.00029275	0.000187105	0.000112234	2.19E-05	0.000148349	0.000211132	0.00012539	0.000116641	0.00020874	0.000289541	7.21E-05	0.00040958	6.89E-06	5.08E-05	0.000149377	0.000127077	1.73E-05	-7.57E-05	6.31E-05	3.32E-05	0.000220751	-0.000152009	9.28E-05	0.000187039	0.000303967	-0.000184932	-0.000190775	0.000330181	3.73E-05	0.000198022	-0.000264911
-0.15	-0.002830126	0.000641363	-0.001017472	-0.000199638	-0.000656953	-0.001398043	-0.001050438	-0.000315284	0.000175876	-1.00E-04	-0.000242387	-0.000283512	-0.00020965	-0.00026438	-7.91E-05	-0.000195669	-0.000174786	-9.91E-05	5.78E-05	4.70E-05	-4.06E-06	-9.62E-05	3.38E-05	7.43E-05	2.99E-05	0.000179026	8.87E-05	0.000181598	2.62E-06	0.000139091	7.21E-05	-8.58E-07	-2.55E-05	-0.000103894	0.000156554	-0.000124708	5.51E-05	-7.19E-05	0.000148943	0.000100229	7.88E-05	0.000158914	0.00025047	-0.000125666	-0.000413452	0.000228481	-0.000141263	8.78E-05	-7.31E-05
-0.1	-0.002417262	0.000848472	-0.00051692	-0.001321583	-0.000477785	-0.002074643	-0.000834285	-0.000470425	0.000192438	-0.000278264	-0.000288781	-0.000461049	-0.000328094	-0.000289304	-0.000294101	-0.000169778	-0.000302238	-2.87E-05	-4.17E-05	-5.62E-05	1.46E-05	-1.08E-05	0.000110878	9.51E-05	-1.67E-06	6.69E-05	4.93E-05	0.000311997	4.25E-05	8.01E-05	0.000217137	0.000137479	3.52E-05	0.000243628	0.000157879	0.000238027	0.000276562	0.000155507	0.000393299	0.000278998	0.000166966	0.000317112	0.000432587	0.000190373	0.000162156	0.000439795	0.00012131	0.00012383	-6.97E-06
-0.05	-0.00224871	0.001741956	0.000410943	-0.000258058	-0.000874729	-0.003126403	-0.000251237	-0.000467545	-0.000366651	-0.000353966	-0.00045909	-0.000547726	-0.000365564	-0.000443054	-0.000406333	-0.000354642	-0.000415406	-0.000304995	-0.000296089	-0.000236858	-0.000172386	-0.000185735	-0.000116106	-0.000146489	-0.000116416	-8.84E-05	-5.70E-06	1.83E-05	-9.07E-06	3.34E-05	-4.82E-05	8.62E-05	-2.20E-05	0.00020159	-6.23E-05	0.000184096	-4.47E-05	0.000180892	6.58E-05	0.000403849	0.000117021	0.000133025	0.000248774	0.000126044	0.000192174	0.000364154	0.000288985	0.00035931	-9.59E-05
0	-0.004156482	0.002964335	-0.001594811	-0.00148075	-0.001833972	-0.003044509	-0.001020987	-0.000505573	-0.000948911	-0.000495463	-0.000615097	-0.000667043	-0.000359057	-0.000588153	-0.000330842	-0.000503489	-0.000555786	-0.000449179	-0.000369546	-0.000293006	-0.00046341	-0.000501187	-0.000319698	-0.000344154	-0.000190988	-0.000353816	-5.10E-05	-0.000159067	-0.000304811	4.26E-05	-0.000225228	-1.27E-05	0.000196888	5.74E-05	9.47E-05	9.16E-05	-3.56E-05	8.86E-05	0.000170872	0.000333753	8.03E-07	7.65E-05	0.000498446	0.000119996	0.000146574	0.000350552	0.000431792	0.000503588	0.000128542
0.05	-0.002802753	-0.000693107	0.000187109	-0.00152729	-0.001456335	-0.002363058	-0.000897289	9.70E-05	-0.00077227	-0.000118662	-0.000413862	-0.000609935	-0.000555772	-0.000548661	-0.000523542	-0.000461768	-0.000524469	-0.00048477	-0.000411271	-0.000432214	-0.000562108	-0.000498743	-0.000550572	-0.000480333	-0.000356987	-0.000552006	-0.000247766	-0.000402786	-0.000413225	-0.000331051	-0.000267422	-0.000112486	-6.25E-05	-0.000170577	-0.000121698	-7.56E-05	-7.98E-05	-6.71E-05	2.01E-06	2.05E-05	2.68E-05	2.64E-05	0.00025063	-9.17E-05	0.000231732	0.000229215	0.000234569	0.000282963	0.00012066
0.1	-0.003028197	-0.002365493	-0.000164987	-0.001230375	-0.000565455	-0.001104807	-0.000528227	0.000140445	-0.000480564	-4.75E-05	-0.000326906	-0.000478293	-0.000559748	-0.0004128	-0.000453121	-0.000530061	-0.000453615	-0.000524717	-0.000462984	-0.000470983	-0.000424541	-0.000556746	-0.000563076	-0.000459949	-0.000528414	-0.000439762	-0.000449292	-0.000274057	-0.000455122	-0.000142108	-0.000308582	-0.000272187	-9.93E-05	-0.000322499	-0.0002687	-0.000318742	-2.92E-05	-0.000159671	-4.79E-05	-0.000153549	-0.000244644	9.69E-08	-6.02E-05	-9.50E-05	0.000125736	0.000108209	0.000205184	5.01E-05	-0.000222866
0.15	-0.000936781	-0.001523139	-0.0005075	-0.000964678	-0.000774079	-0.001165734	-0.000363677	-0.000469455	-0.000169439	-0.000125572	-0.000536817	-0.000356807	-0.000521773	-0.000407752	-0.000370262	-0.00059071	-0.000406739	-0.000511918	-0.000469121	-0.000498696	-0.000454301	-0.000719361	-0.000459195	-0.000612138	-0.000390905	-0.000517779	-0.000620954	-0.000498813	-0.000371413	-0.000392599	-0.000412248	-0.000364667	-0.000408474	-0.000550854	-0.000315005	-0.000242707	-0.000597803	-0.000592392	-0.000258411	-0.000240372	-0.00031902	-0.000133252	-0.000114058	-0.000478944	-0.000244532	4.11E-05	-9.67E-05	-0.000120232	-0.000340999
0.2	-0.001618334	-0.00236565	-0.000638512	-0.001344097	-0.000753088	-0.001704471	-0.000416259	-0.000399592	-7.33E-05	-0.000158364	-0.000492474	-0.000278428	-0.000427536	-0.000309446	-0.00039462	-0.000536053	-0.000437949	-0.000407146	-0.000467563	-0.000384327	-0.000515016	-0.000529612	-0.000332087	-0.000467481	-0.000358036	-0.000428715	-0.000390695	-0.000218842	-0.000258616	-0.000352282	-0.000489676	-0.00037585	-0.000398366	-0.000476979	-0.000273647	-0.000423975	-0.000498948	-0.000415691	-0.00013648	-0.000185143	-0.000427475	-0.000263266	-4.27E-05	-0.000633914	6.40E-07	-0.000185221	-6.25E-05	-0.000281747	-0.000158464
0.25	-0.001245644	-0.001669321	0.000583128	-0.000827062	0.000232449	-0.001233855	-0.000426735	-1.36E-05	-0.000121375	-0.000204051	-0.000460946	-0.000297156	-0.000263856	-0.000429838	-0.000175426	-0.000358716	-0.000396755	-0.000362554	-0.000406284	-0.000352556	-0.000408578	-0.000433839	-0.000450805	-0.000359746	-0.000212973	-0.000447819	-0.000412335	-0.000229218	-0.000410167	-0.000199765	-0.000565621	-0.000387255	-0.000111864	-0.000193153	-0.000459614	-0.000308294	-0.000546629	-4.82E-05	-0.000469829	-0.000268153	-0.000469257	-0.000387456	-4.70E-05	-0.000616633	-2.63E-05	-0.000186168	-0.000188089	-0.000207004	-0.000288896
0.3	-0.001113431	0.001045769	0.000523588	0.000232556	0.000404774	-0.001716945	8.37E-05	-8.16E-05	-7.52E-05	8.06E-05	-0.000318442	-8.83E-05	-0.000145833	-0.000342039	-0.000219099	-0.000236797	-0.000481526	-5.15E-05	-0.000279236	-0.000263251	-0.000268697	-0.00028214	-0.00026826	-0.000278093	-0.000252593	-0.000301804	-0.000134287	1.53E-05	-0.000137633	-0.000142308	-0.000502029	-0.00014881	-0.000153255	-0.000378236	-0.000318738	8.21E-05	-0.000162043	-3.25E-05	-0.000247033	-0.000103943	-0.000159133	-0.000249935	9.06E-05	-0.00045949	0.000108863	-4.92E-05	6.08E-06	7.81E-06	-0.000420124
0.35	-0.002881334	0.000646311	0.000327829	-0.00034311	0.00057059	-0.001346274	0.0004782	-0.000115441	4.54E-05	0.000308536	-0.000370078	6.69E-05	-0.000225889	-0.000128891	-0.000188193	-0.000106859	-0.000370462	-0.000149889	-0.000239477	-0.000274481	-0.000230284	-0.000290956	-0.000197059	-0.000298881	-1.34E-05	-0.000220585	-0.000237326	-6.49E-05	-0.000128281	5.76E-05	-0.000413306	-0.000174139	-9.89E-05	-4.34E-05	-0.000195837	-0.000262959	-0.000284075	3.72E-05	-0.000158556	-0.000166053	0.000102474	-0.000182078	0.000154045	-0.00033655	3.27E-05	-0.000147421	0.000238875	-0.00017168	-0.00021417
0.4	-0.002425884	-0.000253471	0.002745176	-0.000593459	5.60E-05	-0.000822738	-0.0006954	-0.00010556	7.05E-06	0.000211018	-0.00039605	-0.000228169	-0.0002953	-0.000150984	-4.40E-05	-0.000241054	-0.000294837	-0.000153811	-0.000169031	-0.000205125	-0.000234402	-0.000298636	-0.000241869	-0.000117885	-0.000185918	-0.000199383	-0.000196075	-0.000200053	-0.000185147	-4.69E-05	-0.00019022	-0.000237148	-0.000149648	6.50E-05	-0.000241495	-0.000194568	-0.000102041	-0.000170101	6.99E-05	-0.000135218	-4.28E-05	-2.91E-06	9.93E-05	-0.000274474	-9.43E-05	-0.000214812	1.40E-05	4.41E-05	-0.000301818
0.45	-0.002074599	-0.00093241	0.000821201	0.000775905	0.000204413	-0.000897307	-0.000911759	5.20E-05	0.000194606	0.000452778	-0.000328994	-6.30E-05	-0.000265092	-0.000160804	-0.000195355	-0.00018511	-0.0004078	-5.37E-05	-0.000141801	-0.000179317	-4.20E-05	-0.000316867	-0.000290032	-0.000175051	-0.000289262	-0.000232129	-0.000244609	-7.15E-05	-0.000301814	0.000142151	-0.000256156	-6.97E-05	-4.94E-05	-0.000171484	-5.12E-05	-4.03E-05	-2.48E-05	-0.000249622	-0.000109231	6.21E-05	-7.54E-05	-0.000227219	0.000194528	-6.22E-05	-0.000142365	0.000124186	6.06E-05	-5.99E-05	-0.000174118
0.5	-0.003094184	-0.001802025	0.000448337	-0.000173578	-0.000470956	-0.000469769	-0.000851568	-0.000106389	0.000110556	0.00042392	-0.000436603	8.09E-05	-0.000327024	-0.000129983	-7.09E-05	-0.000292631	-0.000428763	-5.88E-05	-9.12E-05	-0.00014515	-0.000254318	-0.000374097	-0.000194288	-0.000220213	-0.000110651	-0.000263805	-0.000111381	9.57E-06	-9.35E-05	-7.96E-05	-0.000295609	-0.000379154	-9.29E-05	3.83E-05	-0.000155573	6.33E-05	-0.00018274	-2.67E-05	-0.000191299	5.69E-05	-1.39E-05	7.82E-05	0.000157373	7.40E-05	-0.000125627	0.000169598	-7.88E-05	-0.00020496	-0.000114279
0.55	0.000136078	0.001415015	0.000290216	-0.000477917	-0.00023978	9.85E-05	2.44E-05	-1.73E-05	0.000130291	0.000190601	-0.00038193	-0.000145397	-0.000245823	-0.000196398	-0.000105528	-0.000210875	-0.000348642	-9.12E-05	-4.74E-05	-0.000175716	-0.000194307	-0.000364998	-5.00E-05	-0.000167694	-0.000186261	-0.000130229	-0.00016957	1.09E-05	-0.000128074	-8.76E-05	-0.000193499	-0.000119757	-3.68E-05	-0.000135439	-0.000216791	0.000147723	-0.000183203	0.000186647	-0.000117859	-3.99E-05	-9.12E-05	-2.15E-05	-3.93E-05	-7.70E-05	-1.16E-06	-4.89E-06	0.000155534	8.53E-05	-0.000294578
0.6	0.000724388	0.001566669	0.001166533	-0.000631281	-0.000203408	-0.000762312	0.000828305	0.000750349	6.81E-05	0.00042795	-0.000235971	-0.000149587	-8.65E-05	-0.000260161	-6.03E-05	-0.000292198	-0.000295842	-0.00016943	-0.000101624	-0.000134765	-0.000282781	-0.000239416	-0.000131302	-0.000183938	-0.000184398	-7.86E-05	-0.000152151	0.000126966	-0.00020365	-0.000150525	-0.000119397	-0.000195636	-0.000240765	-9.53E-05	-0.000205596	-2.02E-05	-6.59E-05	-0.000171975	4.64E-05	-6.34E-05	3.33E-05	-0.00019755	-6.97E-05	-0.000108862	-0.000147647	6.27E-05	-0.000134748	-2.06E-06	-0.000142273
0.65	-0.000823664	0.002494626	0.000412026	7.77E-05	-0.000557955	-0.001133437	0.000395052	-0.000140962	5.82E-06	0.000191279	-0.000220357	-0.000127991	-0.000120084	-0.000174562	-8.99E-05	-0.000227793	-0.000294082	-0.000319321	-0.000181443	-7.31E-05	-0.000324171	-0.000282469	-0.000225277	-0.000129373	-0.000233036	-0.000365074	-4.10E-05	-0.000119097	-0.000108339	-0.000139349	-0.000354235	-7.72E-05	-0.000239634	-0.000209018	-0.000160337	-0.000113684	3.57E-05	-0.000309752	-0.00022986	-5.20E-05	-0.000222352	-6.82E-05	-7.18E-05	-0.000253699	-0.000276916	6.13E-05	-0.00016697	2.29E-05	-0.000320005
0.7	-0.001663211	0.002242602	0.000513491	-0.000204271	-0.000507779	-0.000550697	-0.000215853	-0.000758181	6.35E-05	-2.88E-05	-0.000445507	-1.91E-05	-0.000142713	-4.96E-05	-0.000126499	-0.000205466	-0.000247146	-0.00024664	-0.000143556	-0.00013126	-0.000302724	-0.000222791	-0.000229998	-8.93E-05	-0.000228016	-0.00027751	-0.000134934	-0.000163316	-0.000146914	-0.000158082	-0.000335544	-2.87E-05	-0.000329554	-2.00E-05	-0.00020152	1.97E-05	-0.000168295	-0.000178995	-5.71E-05	0.000152149	-0.000210604	-0.000151871	0.000148079	-0.000257193	-0.000122221	-2.49E-05	-0.000232989	-6.24E-05	-0.000172478
0.75	-0.001101218	0.000162982	0.001449016	-0.000735025	-0.00068306	-0.000854935	-6.13E-05	-0.000447545	0.000325855	0.000250291	-0.000530843	-0.000151439	-0.000143934	-0.000260916	-0.000252569	-0.000237208	-0.000302701	-0.000163168	-0.000146508	-0.000207507	-0.000164952	-0.000167626	-0.000142089	-0.000250795	-0.000135316	-0.000328208	-0.00011223	-0.000209374	-0.00018126	-1.10E-05	-0.000295706	-0.000382681	-0.000103274	6.06E-05	-0.000217498	-0.00022106	-0.000178994	-0.000290849	8.91E-05	-4.00E-06	-0.00025391	8.43E-05	8.20E-05	-0.000282966	-6.25E-06	6.60E-06	-0.000149101	-0.000281199	-0.000300789
0.8	-0.002997745	-0.001259736	0.000525808	-0.000984465	-0.000147883	-0.00112508	-0.000350363	-0.000765001	0.00014147	0.000423858	-0.000435782	-0.000298026	-0.000295195	-0.000281576	-0.000231144	-0.000256205	-0.000465166	-0.000179996	-4.95E-05	-0.000139702	-0.000169652	-0.000194816	-0.000261123	-0.000230898	-6.44E-05	-0.000444772	-0.000194065	-0.000126199	-9.71E-05	-1.76E-05	-0.000310219	-0.000266796	-0.000220718	-1.00E-04	-0.000276391	0.000143244	-0.000297823	-0.000418108	6.49E-05	-3.83E-05	-0.000310301	-0.000258962	-5.07E-05	-0.000195332	-0.000178697	-2.32E-07	-0.000118185	-0.000169906	-0.000359286
0.85	-0.002938453	0.000215692	0.000429804	-0.000377952	0.00028007	-0.000676127	-0.000530588	-0.000898735	-4.69E-06	0.000146528	-0.000149743	-0.000160287	-0.000195711	-8.60E-05	-9.24E-05	-0.000165516	-0.000358243	-8.49E-05	-7.78E-05	-5.27E-05	-0.000247232	-0.000310315	-0.000127671	-0.000262738	-0.0002237	-0.000223809	-0.000226645	-9.29E-05	-0.000180713	-6.02E-05	-0.000204715	-0.000114336	-0.000117285	-7.44E-05	-0.000317604	-0.00011102	4.89E-05	-0.000297394	1.71E-05	3.33E-05	-0.000511655	-4.74E-05	-0.000139611	-0.000190503	0.00019423	-0.000109863	0.000150777	4.53E-05	-0.000479526
0.9	-0.001809939	0.000990578	0.001293385	-0.000954188	0.000566759	-0.000100936	-0.000227659	-0.000591759	0.000428319	-0.000134445	3.40E-05	-3.12E-06	-0.000128366	-0.00015685	-9.80E-05	-8.19E-05	-0.000297346	8.82E-06	-0.000169338	1.00E-05	-0.000253351	-0.000207029	-7.84E-05	-0.000127823	-0.000131817	-7.07E-05	-0.000216166	1.41E-05	-9.52E-05	3.32E-05	-0.000188534	-7.09E-05	-0.000100716	5.73E-05	-0.000213664	0.000144365	-3.50E-05	2.22E-05	-4.80E-05	2.41E-05	-0.000110543	-7.53E-05	0.000180332	-0.000380998	0.000186398	6.45E-05	0.000358055	-0.000225832	-0.000371481
0.95	0.000719768	0.000278114	0.00076839	-0.001299618	0.000268302	-0.00117086	3.60E-05	-0.000133637	-9.53E-06	-6.63E-05	-0.000128911	-8.75E-06	-9.64E-05	-3.14E-05	-0.000159302	-3.11E-05	-0.000174369	-0.000106382	5.01E-06	-0.000156391	-0.000247248	-0.000177883	-0.000226783	-0.00018824	-7.34E-05	-0.000142881	-0.000283544	5.44E-05	-0.00015331	-0.000142511	-5.72E-05	-0.000284283	-0.000146294	-0.000133559	-9.74E-05	-0.000323608	-0.000168491	-1.49E-05	-0.000219937	-0.000424117	1.58E-05	3.53E-05	-9.67E-05	-0.000257358	0.000107474	-0.0001138	0.000337496	-0.000485952	-0.000426257
1	-0.003511483	0.003818462	0.001398033	-0.000903022	-0.000392281	-0.001784191	-0.000361198	-0.000182684	-0.000475855	-0.000156677	-0.000200792	-0.000124373	-8.89E-07	0.000105586	-0.000218041	-2.41E-05	-9.68E-05	-0.000161088	4.67E-05	-0.000202546	-0.000236225	-0.000151965	-0.000248537	-0.000215403	-8.46E-05	-0.000169204	-0.000280823	5.95E-05	-0.000189601	-0.000111567	-5.57E-05	-0.000246615	-0.000149893	-0.000126525	-0.000117042	-0.000260734	-0.000166303	-2.72E-06	-0.000189176	-0.000340293	-2.20E-05	-1.71E-05	-8.06E-05	-0.000239613	5.36E-05	-0.000127787	0.000251921	-0.000394418	-0.000376816
1.25	0.002943257	-0.000267365	0.000870428	0.002654092	-0.000556651	-0.0016164	-0.000158171	-0.000383438	7.58E-05	-0.000138061	3.66E-05	-0.000407146	2.67E-05	-8.28E-05	-0.000436545	-0.000154209	-0.000116019	-8.60E-05	-0.000223747	-7.81E-05	-0.000157535	-2.34E-05	-0.000152562	-0.000204507	-0.000191648	-0.000222279	-0.000212021	3.61E-05	-0.000287059	6.21E-05	-0.000112657	-9.29E-05	-0.000147293	-0.000106684	-0.000189836	-6.25E-05	-0.000163861	-5.45E-05	-8.93E-05	-4.31E-05	-0.000169697	-0.000229932	9.54E-06	-0.000207127	-0.000158306	-0.000218717	-5.60E-05	-6.88E-05	-0.000194964
1.5	0.001957828	0.000864558	-0.001168631	-0.000110187	-0.001098195	-0.001401527	0.000240494	0.000104707	-9.91E-05	1.42E-05	-0.000183848	-0.000167798	-9.06E-06	-7.63E-05	-0.00015429	-0.00011987	-0.00021617	-0.000117701	-3.96E-05	-0.000271214	-6.81E-05	-0.000216319	-0.000175413	-5.86E-05	-0.000246602	-0.000224281	-0.000150742	-6.49E-05	-0.000156577	1.24E-05	-0.00025815	-0.000176869	-3.33E-05	-0.000137803	-0.000131724	-0.000189548	-0.000118366	-0.00033214	-0.000122833	-5.76E-05	-0.000145876	-0.000220875	6.63E-05	-0.000237857	-0.000139027	-0.00022106	-1.93E-05	-3.66E-05	-0.000238264
1.75	0.00089393	0.00100785	0.002033719	-0.000818477	-0.000186822	-0.001432874	0.000448676	0.000207375	0.000222298	4.46E-06	0.000414268	1.46E-06	0.000197022	-0.000121666	3.99E-05	4.68E-05	-0.000191931	-6.88E-05	2.90E-05	-3.94E-05	-0.000104268	-2.42E-05	-3.52E-06	-0.00014627	-8.24E-05	-0.000138801	-1.70E-05	0.000101271	-0.000290548	0.000112944	-0.000191834	-0.000119842	0.000102754	-0.000136247	-1.35E-05	-1.39E-05	4.32E-05	-4.36E-05	-4.24E-05	0.000125473	-8.18E-05	-6.81E-05	-8.19E-05	-4.11E-05	-3.17E-05	2.17E-05	-2.51E-05	0.000158299	-0.000418835
2	-0.004284471	0.002378609	0.001657191	-0.000740163	-0.000361599	-0.001525175	0.000434529	0.000394513	-0.000218102	7.04E-05	-8.82E-05	5.94E-05	-0.000187527	-0.000140965	-0.000213121	-3.47E-05	-0.000181275	-3.77E-05	-0.000177953	-6.16E-05	-0.00012987	-4.01E-05	-2.10E-05	-0.000166349	-2.66E-05	-0.000225718	-3.52E-05	-5.20E-05	-0.000222874	3.24E-05	-0.000143935	-0.000133823	-0.000121225	-0.000126574	-1.00E-04	-0.000156598	-0.000282418	-2.71E-05	-0.000178311	-0.000125403	-0.00019881	-5.21E-05	-9.26E-05	-0.000213254	-0.000114207	-0.000183667	-4.87E-05	8.78E-05	-0.000524976
2.25	0.000686589	0.003131469	0.000284965	-0.000992472	0.000895355	-0.000685391	0.00019662	0.000124487	0.000130326	0.000136301	-0.000127227	-8.23E-05	-7.56E-05	-1.43E-05	-0.000100193	-9.29E-05	-0.000219162	5.00E-05	-0.000134383	3.33E-05	-0.000171295	-9.91E-05	-9.90E-05	4.05E-05	-0.000138878	-0.000198204	4.61E-05	2.36E-05	-6.51E-05	3.46E-05	-0.000186085	4.46E-06	-5.83E-05	-1.06E-05	2.18E-05	-9.40E-05	-0.000248205	-0.000100903	-0.00012371	-2.42E-05	-0.000119599	0.000191377	0.000144966	-0.00014715	-6.07E-05	9.02E-05	1.89E-05	0.000134351	-0.000210239
2.5	-0.000335157	0.001506396	0.001931699	-0.000623107	0.00103169	-0.001292858	0.000178878	0.000867888	0.000563638	0.000463422	2.37E-06	0.00021991	0.000180541	3.85E-05	1.87E-06	0.000121248	-0.000181466	-1.55E-05	-2.72E-05	-8.48E-06	2.93E-05	-0.000101485	-5.08E-05	-6.06E-05	-7.35E-05	-6.98E-05	-3.16E-05	9.79E-05	8.48E-05	0.000138062	5.88E-06	2.00E-05	-4.20E-05	0.000131735	8.28E-05	-0.000148066	-2.23E-05	6.61E-05	-3.04E-05	1.16E-05	-4.19E-06	0.000326294	-1.45E-05	0.000161831	-5.32E-05	4.74E-05	0.000199975	8.77E-05	-6.63E-05
2.75	-0.002636121	-0.000706402	-0.002063233	0.0012044	-0.000632455	-0.001125585	0.000321107	0.000121725	-0.000281866	-6.75E-05	1.78E-05	-0.000172889	-2.08E-05	8.76E-05	3.60E-05	-6.01E-05	-3.39E-05	-2.58E-05	2.77E-05	5.74E-05	0.000104636	-0.000147587	-6.77E-05	-3.32E-05	-2.77E-05	-0.000251721	-7.01E-05	-2.98E-05	-8.58E-05	0.00019449	7.89E-06	8.09E-05	-7.85E-05	-5.49E-05	7.05E-05	-0.000106871	-0.000137005	1.68E-05	9.14E-06	7.75E-06	-5.11E-05	-2.90E-05	8.94E-05	-8.74E-05	-6.85E-05	8.77E-05	9.97E-05	-0.000216916	-0.000257119
3	0.00176882	0.000743805	-0.000602173	-0.001482046	0.000666799	-0.000515053	0.000139151	-0.000331117	0.000301762	0.000140673	-0.000220294	-0.000349576	3.11E-05	1.73E-06	-3.53E-05	5.36E-05	3.54E-05	-0.000146702	-0.000166979	3.23E-05	-4.85E-05	-0.000346453	-0.000170036	-9.97E-06	-7.28E-05	-0.000172042	-9.76E-06	-8.16E-05	-0.000114085	0.000150716	-0.00017003	1.53E-05	-5.12E-05	-0.000295772	-0.000357711	-3.68E-05	-2.39E-05	5.64E-05	-7.52E-05	-4.15E-05	-0.00023628	-2.29E-05	0.000178357	-0.000460249	-7.10E-05	-0.00010531	8.80E-06	-4.42E-06	-0.000427996
3.25	0.000749575	3.54E-05	0.000542009	0.000484	-0.000153725	-0.001064932	-0.000169051	0.000136208	0.000176354	0.000244323	-7.05E-05	-0.000111109	2.23E-05	4.10E-05	0.000224389	-0.00019799	-0.000161343	-0.000154997	-3.28E-05	4.07E-05	-4.41E-05	-7.82E-05	-8.73E-05	-7.75E-05	9.61E-06	-0.000205726	-2.24E-07	-3.01E-05	-0.000201056	0.00017909	-0.000162147	-8.29E-05	-2.71E-05	-4.05E-05	-0.000218974	-3.75E-05	-7.71E-05	8.24E-05	1.91E-05	7.03E-05	-0.000142233	-0.000112656	1.79E-05	-0.000276787	0.000166201	-8.48E-05	7.94E-05	0.000162407	-0.000403792
3.5	0.001532147	-0.000884351	0.001980601	0.001179816	0.000101704	-0.001987417	0.001483992	-0.000492711	0.000248767	-0.000131852	-0.000389514	6.81E-06	-2.76E-05	7.94E-05	4.20E-05	-8.23E-05	1.61E-05	-9.49E-05	3.26E-05	-7.26E-05	-2.37E-05	-6.12E-05	-0.000109747	-0.000122836	-4.88E-05	-0.000161482	-0.000163833	9.33E-05	-0.00015104	8.37E-05	-0.000103214	2.71E-05	-2.87E-05	-0.000153846	-0.000172252	7.03E-05	-0.000338917	-1.48E-05	-3.14E-05	-4.75E-05	-0.000237828	6.80E-05	4.73E-05	-0.00024564	0.000128275	2.55E-05	6.67E-05	-0.000151365	-0.000335386
3.75	-0.000597522	0.002967811	-0.000883994	-0.001644006	0.000166862	-2.83E-05	-0.000355811	-0.000126776	0.000117989	-7.84E-05	5.95E-05	9.70E-05	-8.83E-05	-6.16E-05	-0.000255126	3.12E-05	-0.000267325	1.45E-05	-2.66E-05	2.38E-05	-8.67E-05	-0.000147333	-0.000187481	4.44E-06	-0.000109817	-0.000228208	-0.000113829	8.23E-05	-9.97E-05	7.44E-05	-0.000142564	-0.000153804	0.000111458	-6.55E-05	-8.32E-05	-0.000149423	-0.00012842	-2.38E-05	-0.000129419	-3.47E-05	-3.75E-05	-0.000155784	-2.32E-05	-0.000437213	-4.78E-05	0.000132069	-4.97E-05	-6.03E-05	-0.000387416
4	0.000341819	0.000177526	-0.001461374	-0.000378529	0.00038525	-0.002396748	-0.000636344	-0.00041281	-7.28E-05	-0.000459902	0.000228917	-5.56E-05	0.000149377	4.00E-05	-0.000337657	6.88E-05	-6.40E-05	-0.000126824	-0.00018422	-9.74E-05	-0.000107249	-3.47E-05	-0.000135892	6.91E-05	-9.99E-05	-0.000127823	-9.36E-05	3.04E-05	-0.000109931	9.39E-05	-0.000322932	-7.05E-05	1.92E-05	-0.000147937	-0.000140815	3.69E-05	1.43E-05	-7.97E-05	1.78E-05	-0.000102198	-3.99E-05	-4.00E-05	-3.44E-07	-0.000152411	-0.00020613	-0.000100995	3.38E-05	-0.000192194	-0.000198985
4.25	-0.003681833	0.001340825	0.000308748	-0.00156592	-0.000930819	-0.000844884	0.000190631	-0.000458549	0.00032174	6.09E-05	-0.00027935	-0.000186462	0.00019055	-2.74E-05	-0.000130252	2.52E-05	-6.03E-05	-8.03E-05	-3.78E-06	-4.29E-06	-0.000118064	2.17E-05	-7.84E-05	-0.000108965	-9.69E-05	-0.000150602	-0.000307232	0.000111768	-0.000122121	9.72E-05	-0.000143644	-3.47E-05	1.35E-05	-4.29E-05	-0.000153469	-3.76E-05	-9.90E-05	-0.000175951	4.21E-05	0.000137868	-4.85E-05	8.41E-05	-2.66E-06	-3.85E-05	-0.000184932	-0.000106061	0.000136706	-0.000106077	-0.000401792
4.5	-0.000778576	0.003876947	0.002969885	-0.001835945	-4.35E-05	0.001354297	-0.000362248	0.000122672	0.000312985	0.000765838	-3.07E-05	-0.000158852	0.000317958	0.000172952	7.95E-05	5.13E-05	4.76E-05	2.30E-05	4.76E-05	-4.88E-06	0.000167514	1.69E-05	0.00013786	0.000162698	-0.000198001	-2.86E-05	-1.07E-05	0.000254629	-9.30E-05	0.000240919	7.05E-05	4.72E-05	1.53E-05	0.000164204	-0.000109607	0.000167334	-0.000210911	-3.87E-05	0.00014716	0.000194286	-5.73E-05	7.91E-05	0.000250874	3.01E-05	0.000129668	0.000220801	0.000246021	-4.58E-05	-0.000186536
4.75	-0.000241902	0.001734787	0.000119468	0.00065406	0.001143378	-0.001228964	-0.000151388	0.000657511	-0.000327062	0.00083156	-0.000331682	0.00011716	-0.000300397	-0.000129444	-1.82E-05	-4.50E-05	-0.000221162	9.09E-06	-9.97E-05	-6.02E-05	6.78E-05	-7.92E-05	-2.62E-05	3.06E-05	-1.48E-05	-0.000111086	4.36E-06	-1.00E-05	-3.32E-05	-9.29E-05	-9.38E-05	2.41E-05	9.01E-06	0.000114573	-0.000191645	0.000114565	-0.000202946	6.28E-05	7.29E-05	4.28E-05	-0.000197207	0.000108328	0.000238683	-0.000270748	0.000125711	0.000199295	0.000233815	-0.000280871	-0.000146347
5	-0.001842339	-7.58E-05	0.00114237	-0.000766836	-0.00041458	-0.000557472	0.000140524	-0.000295609	0.000299465	0.000498218	-8.86E-05	-0.000240263	-6.59E-05	0.000173738	-0.000177041	4.68E-06	-7.45E-05	1.89E-05	-4.14E-05	-8.82E-05	0.000166309	-0.000131318	-7.62E-05	-0.000101322	-0.000204774	-7.65E-05	-0.000115803	8.20E-06	-0.000192857	0.000104053	-8.18E-05	-0.000121254	1.64E-05	-9.79E-06	-0.000179126	-1.89E-05	-0.000120864	7.50E-05	-0.000266969	2.03E-05	-0.000106278	1.94E-05	-7.15E-06	-0.00011083	-0.000160394	3.64E-05	-0.000149568	-9.76E-05	-0.000224101
6	-0.002467621	0.001233843	0.000453354	-0.000251485	-0.000186777	-0.001921408	-0.000567745	0.000161633	-0.000218268	0.000403783	-9.32E-07	-0.000188313	-3.60E-06	0.000181626	0.00014925	-0.000103762	-2.41E-05	-0.000195586	0.000178456	-3.82E-05	1.49E-05	-4.03E-05	-0.000186705	-6.22E-05	-0.000122437	-9.45E-05	-0.000181457	0.000141098	-0.000149158	-2.49E-05	-6.40E-05	-6.81E-05	-8.58E-05	2.86E-05	-7.17E-05	3.01E-05	-0.000144593	-0.000102837	-0.000145845	4.39E-05	-0.000364167	-7.14E-05	-9.23E-05	-0.000100504	-0.000167363	0.000102018	0.000170879	-8.24E-05	-0.000131169
7	-0.001688202	0.001072375	0.00039876	-0.001360641	-1.24E-06	-0.000519208	8.42E-05	1.29E-05	-0.000244694	2.35E-05	-2.27E-05	2.94E-05	-0.000338246	-9.84E-05	-0.000136397	-0.000175036	-0.000428695	2.85E-05	6.22E-05	-0.000149425	5.82E-05	5.25E-05	-7.08E-05	2.09E-05	9.60E-06	-4.19E-05	-0.000206594	0.000221133	-0.000159833	7.58E-05	-1.22E-05	-0.000201601	3.17E-05	-0.000194113	-4.29E-05	-0.000134876	-2.62E-06	0.000108074	-8.55E-07	9.50E-05	-0.000234688	0.000125314	-7.24E-05	-0.000193122	0.000155854	1.14E-05	0.000247941	-2.51E-05	-0.000292049
8	-0.005649451	0.000313313	-0.001863036	0.000363566	0.00054127	-0.000398011	-0.000673843	-0.000613034	0.000230392	-6.87E-05	-0.000206771	-6.57E-05	-0.000162559	-0.000122272	-4.86E-05	-7.97E-05	-7.45E-05	6.82E-08	-0.000180863	0.000140172	-0.00011401	-0.000160913	-4.81E-05	-4.80E-05	-0.000122176	-0.000154643	9.66E-05	1.17E-05	-0.000188415	0.00017241	-0.00012914	-0.000137713	0.000130337	-1.18E-05	-0.000248684	-0.00010061	-8.43E-05	-0.000132487	2.17E-05	9.87E-07	6.65E-06	-0.000134534	0.000115343	-4.91E-05	0.000273045	-0.000112798	-0.000132933	-5.62E-05	-0.000444712
9	-0.001613647	-0.003312147	-0.001070531	-0.000824625	0.000204472	-0.000909415	-0.000516727	-0.000834377	-0.000266242	-6.30E-05	-0.000159834	-0.000284014	-0.000138381	9.97E-05	-0.000341855	5.99E-05	-0.00014312	0.00012458	-0.000111708	-0.000211784	0.000131761	-0.000239911	-0.000114806	-0.000116236	-8.56E-05	-0.00024728	-4.73E-05	-1.13E-05	-9.38E-05	5.34E-05	-0.000139363	-0.000135884	-0.000222421	6.32E-05	-1.31E-05	-6.18E-05	-0.000186533	0.000165868	-0.000142704	-8.33E-05	-0.000234034	-1.48E-05	-8.70E-05	-9.27E-05	-7.38E-05	7.88E-05	-0.000238906	0.000196302	-0.000514397
10	0.000232133	-0.000518644	0.001811658	0.000495087	0.00035435	-0.001009544	-0.000584962	-0.000703174	0.000429307	-3.89E-05	-0.00016698	0.000336338	-0.000240158	0.000128051	-4.47E-05	7.94E-06	-1.57E-05	8.68E-06	4.75E-05	-3.40E-05	-5.04E-05	-0.000179614	-2.47E-05	1.11E-05	7.07E-05	-0.000179293	-0.000194681	0.000179215	-9.57E-05	0.000171601	-0.000250771	1.44E-05	0.000127582	4.78E-05	-0.000129928	-0.000146052	-0.000288825	1.03E-05	0.000227694	-8.38E-05	8.96E-05	0.000129362	2.36E-05	-0.000267492	6.41E-05	0.000276169	-0.000315459	0.00023542	-1.93E-05
12	-0.002472036	-0.000797741	-0.000986703	-0.000228255	0.001310431	-0.00209276	0.000879772	-5.69E-05	-0.000126028	0.000540735	8.44E-05	-0.000169558	-1.97E-05	-0.000138699	-0.000114249	-0.00013799	-9.78E-05	4.03E-05	-1.67E-06	-4.64E-05	0.000105809	-0.000313863	4.22E-05	-0.000270489	5.85E-05	-0.000105151	3.63E-05	4.55E-05	-5.48E-05	4.47E-05	-3.57E-05	-2.91E-05	-3.63E-05	1.16E-05	-0.000152758	0.000171765	-0.000164826	-4.39E-05	2.50E-05	-0.00012178	-0.000214436	0.000270429	0.000150734	-0.000212427	-0.000237455	0.000104208	-0.000103429	-4.08E-06	-0.000530112
14	0.000626835	-0.00111808	0.000637123	0.001435593	-0.001091093	-6.31E-05	0.00026627	0.00050847	0.000246899	0.00025155	0.000186126	0.00014357	-2.86E-05	-9.72E-05	-8.77E-05	-4.86E-05	-5.87E-05	0.00010039	0.000177128	-7.83E-06	8.08E-05	-2.51E-06	-4.44E-05	0.00012741	-3.55E-05	-0.00011979	0.000144498	0.000301694	-9.68E-05	0.000168585	-1.22E-05	1.83E-05	-3.88E-05	0.000166194	0.000268588	-8.08E-05	0.000195446	7.53E-05	-1.85E-05	8.77E-05	9.58E-05	5.83E-06	0.00031673	0.000196352	0.000184999	0.000112226	0.00029395	-1.65E-05	-0.000479855
16	-0.002468311	-0.000656264	0.000285331	-0.000967519	-4.68E-05	-0.001460327	-0.000266776	9.88E-05	0.000294988	9.45E-06	0.000376359	4.20E-05	-0.000237111	-0.000162351	0.000137694	1.85E-05	-0.000115931	5.77E-05	2.96E-05	4.73E-05	5.72E-05	-0.000207405	-4.26E-05	-5.80E-06	-0.000136191	9.75E-05	-0.000117022	0.000313073	-0.000246703	0.000198533	-6.69E-05	-7.97E-05	0.00011761	-0.000195598	-7.12E-05	-8.60E-05	-0.000145029	0.000161457	-1.47E-05	-5.82E-05	0.000151911	-1.69E-05	0.000337068	-0.000103587	-0.000116891	0.000190197	-0.000161116	-0.000144819	-0.00040132
18	0.004194129	0.004556621	0.001072429	0.001419944	0.000690997	-0.000497678	0.000776999	0.000636628	0.000917294	0.000412983	0.000169161	2.06E-05	0.000315701	0.000447985	-6.97E-05	0.000318621	-6.52E-05	0.000153932	-9.46E-06	5.54E-05	4.85E-05	8.69E-05	7.15E-05	3.28E-05	4.64E-05	0.000110712	9.75E-06	0.000266876	0.000196774	-2.39E-05	3.11E-05	0.000207532	9.19E-05	0.000142616	-8.60E-05	-1.27E-05	0.000258709	2.37E-05	4.34E-05	3.04E-06	8.16E-05	-1.22E-05	0.000150039	4.27E-05	-2.77E-05	1.14E-05	0.000103568	0.000397577	-0.000470564
20	-0.001377749	-0.002095981	-0.0020071	-0.000305746	0.000521218	-0.001940145	-0.00048665	-0.00028217	-0.000297159	-0.00035408	-0.000370353	-9.43E-05	-1.55E-05	-0.000142711	-7.75E-05	-0.000226968	-1.11E-05	-0.000113259	-6.36E-05	-4.23E-05	6.72E-05	-0.000204672	-0.000125079	2.26E-05	-0.000148152	-0.000131698	2.86E-05	-0.000126342	0.000110565	0.00012407	-0.000175374	-3.45E-05	-0.000205507	9.99E-05	-0.000121977	-2.46E-05	-0.000257055	-0.000214823	-8.20E-05	0.000252643	-0.000217267	-1.98E-05	-0.000175745	-0.000137471	-0.000164893	0.000110165	-0.000186853	0.000313327	-0.000562583
40	-0.000727822	0.000162859	0.001317671	0.000242779	-0.000327976	-0.00098238	0.000277526	9.94E-05	0.000306505	0.0004657	-0.000158597	0.000229671	-2.01E-05	4.57E-05	3.47E-05	5.29E-05	-0.00017406	0.00021811	7.67E-05	-6.53E-06	2.13E-05	9.93E-06	0.00010355	1.01E-05	-9.03E-05	7.37E-05	0.000124986	7.27E-06	8.39E-05	3.91E-05	0.000147064	1.37E-05	0.000123218	7.97E-05	-8.82E-05	6.16E-05	4.17E-05	9.51E-05	-0.00026121	3.42E-05	-0.000193676	0.000171139	0.000149674	-0.000216759	0.000273635	0.000128811	0.000247577	9.78E-05	-9.18E-05
60	-0.004331374	0.000985492	1.35E-05	9.00E-05	0.00105529	-0.001243047	-0.000341863	-0.000863115	0.000189088	-0.0002478	-3.39E-06	-1.15E-05	-0.000108461	0.000121666	-0.000207228	1.64E-06	-0.000105814	-7.72E-05	-8.94E-05	1.87E-05	0.000266455	-1.22E-05	7.79E-05	3.88E-05	-5.64E-05	0.000143896	-4.03E-06	0.000102783	-3.94E-05	0.000250958	-0.000105465	5.16E-05	-8.98E-05	0.00026617	-4.97E-05	0.000231734	-8.27E-06	-0.000115944	2.84E-05	-1.69E-05	-0.000216918	0.000204615	0.000347157	-0.000341474	0.000165076	0.000305818	0.000197691	6.42E-05	-0.000216134
80	-0.002415841	0.001461628	0.00201444	-0.000840536	-0.00087239	-2.91E-06	-0.000136281	0.000130581	8.92E-05	0.000325568	0.000194995	-0.000103696	0.000278812	0.000172534	-6.17E-05	3.75E-06	-5.53E-05	-3.11E-05	0.000247835	-0.000131392	0.000167343	8.41E-06	0.000335124	-1.81E-05	-6.04E-05	8.16E-05	8.39E-05	5.61E-05	3.79E-05	0.000176203	-5.94E-06	0.000153826	4.39E-05	0.000162766	-9.68E-05	-0.000124829	0.000120839	0.00016581	0.000154832	0.000142159	-9.26E-05	2.42E-05	0.000271818	-0.000298429	-1.21E-05	-3.34E-05	0.000244509	0.000170418	-0.000266591
100	-0.000542188	0.001404306	0.003112225	0.000377637	0.00116802	-0.001942815	0.000690004	0.000243639	0.000325577	6.60E-05	0.000297139	0.000122974	0.000160908	0.000171761	0.000102368	0.000109885	-3.28E-06	0.000114866	0.000205257	4.25E-05	1.41E-05	5.26E-06	0.000266635	9.08E-05	2.36E-05	-4.69E-05	0.000109189	0.000221581	1.52E-05	0.000188812	0.000175604	0.000174124	9.56E-05	-6.30E-05	0.000154119	0.000376256	0.000134623	9.48E-05	4.92E-05	-1.16E-05	-2.69E-05	-8.88E-05	0.000276683	-0.000123115	0.000248564	0.000414288	4.38E-05	0.000149161	0.000101357
150	-0.003496287	0.004413829	0.000724113	0.000274192	0.001012009	-0.000263585	0.000433003	0.000435072	0.000647484	0.000299939	0.000185327	0.000278871	0.000177886	0.000181349	1.82E-05	0.000144245	6.03E-05	1.80E-05	0.000141773	9.47E-05	0.000317702	-0.000108866	-5.42E-05	0.000154471	0.000109313	0.000170216	9.45E-05	0.000277217	2.07E-05	0.000368633	1.63E-05	6.92E-05	3.18E-05	0.000222031	3.24E-05	2.87E-05	0.000137837	-1.83E-05	0.000129919	0.00030771	-3.48E-05	0.000250915	7.32E-05	0.000135767	2.04E-05	0.000344908	-6.84E-05	0.000386468	-0.000138692
200	-0.002918294	-0.00095633	-0.00128864	-0.0008729	-0.000206026	-0.00078707	0.000245693	-0.000318425	-0.000166317	0.000297222	-0.000169973	-0.000194259	0.000129769	7.26E-05	-0.00011031	7.48E-05	-0.000204076	2.60E-05	-0.000310673	7.98E-05	1.97E-05	-9.07E-05	4.63E-05	-0.000127191	-3.20E-05	1.21E-05	-5.68E-05	8.91E-05	2.59E-05	2.42E-05	-0.000129835	-0.000117529	6.80E-05	-0.000162107	-0.000173243	0.000112894	-5.93E-05	0.000107611	3.00E-05	5.17E-06	-0.000127482	-0.00010217	0.000178442	-0.000333318	-9.01E-05	-0.000182497	0.000355246	-3.29E-05	-0.00035003
[truncated: 1,078 more columns]
