# Supplementary material for: In situ monitoring of polarons in a mixed conducting polymer using ultrafast transient absorption spectroelectrochemistry
Source: Chem Sci. 2025 Aug 27;16(38):17839–49. doi: 10.1039/d5sc04619j (PMC12412052; doi:10.1039/d5sc04619j)
Supplement: SC-016-D5SC04619J-s001 [file SC-016-D5SC04619J-s001.zip › TransientAbsorption_0pct_-0.4V.csv]

TA-SEC, 0%EG, -0.4 V
time (ps) / energy (eV)	0.652811005	0.654263088	0.655721647	0.657186723	0.65865836	0.660136603	0.661621497	0.663113085	0.664611414	0.66611653	0.667628478	0.669147305	0.670673059	0.672205787	0.673745536	0.675292355	0.676846293	0.6784074	0.679975724	0.681551316	0.683134227	0.684724507	0.686322209	0.687927385	0.689539527	0.691156322	0.692776794	0.694400951	0.696028885	0.697660616	0.699296141	0.70093546	0.702578578	0.704225495	0.705876214	0.707530738	0.709189069	0.710851209	0.71251716	0.714186925	0.715860504	0.717537899	0.719219114	0.720904148	0.722593005	0.724285684	0.725982188	0.727682518	0.729386676
-50	0.001461303	0.002153942	-0.003286958	-0.000878446	-0.001212997	0.000214352	-0.000583675	1.90E-05	0.000615493	-0.000127542	-2.62E-05	0.000226366	-0.000532791	5.84E-05	0.000109135	-0.000111303	-0.000165417	-5.53E-05	9.70E-06	-6.53E-05	4.52E-05	-0.000149387	-0.000143647	8.79E-06	-1.48E-05	1.48E-05	-0.000230308	2.70E-05	-0.000216349	-0.00019615	0.000122631	9.86E-05	-0.000204881	8.72E-06	-0.00018194	-0.000341956	7.12E-07	-0.000583815	0.000220403	8.75E-06	6.67E-05	-7.57E-05	2.51E-05	-0.000136894	0.000180756	-0.000133459	-0.00010903	-0.000610924	0.000142029
-40	-0.000287252	0.002437707	0.000867089	6.10E-05	0.001262111	0.001099711	0.00025172	0.000313708	-0.000445899	1.72E-05	0.000323515	-9.50E-05	0.000448156	6.67E-05	-0.000172157	0.000197092	0.000247181	4.19E-05	-3.09E-05	2.24E-05	-8.77E-05	0.000130489	0.000212545	5.81E-05	-0.000136441	5.77E-05	8.27E-05	-4.36E-05	8.89E-05	9.91E-05	-0.000100937	-6.44E-05	0.000243101	2.06E-05	-6.58E-05	-5.98E-05	0.000121001	0.00027339	-0.000286884	-7.00E-05	0.000136829	0.000401087	-0.000113026	-6.42E-05	-4.22E-05	0.000151456	0.000112643	0.00017262	-0.000147489
-30	0.001000375	-0.001265045	0.001922118	0.000879714	0.001363557	0.000261854	0.000328349	0.00051648	-0.000266191	0.000344168	0.000285625	0.000139379	9.51E-06	2.04E-05	0.000125863	5.83E-06	9.80E-05	0.00032082	-5.50E-05	3.39E-07	0.000160297	-9.48E-05	-0.000125732	0.000134788	1.65E-05	0.000185648	3.98E-05	3.76E-05	0.000216501	0.000147979	9.13E-05	-0.000156731	0.000184696	0.000164725	0.00021767	0.000546239	-1.70E-06	0.000253008	0.000142922	3.59E-05	-5.85E-05	-4.80E-05	-6.25E-05	0.000151987	-0.00019242	9.33E-05	0.000336037	0.000547853	0.000168789
-20	-0.002181749	-0.003324911	0.000499787	-6.36E-05	-0.001397772	-0.001576184	1.31E-06	-0.000849827	9.29E-05	-0.000232186	-0.000582923	-0.000271596	7.78E-05	-0.000145769	-6.37E-05	-9.01E-05	-0.000179343	-0.000308664	7.68E-05	4.39E-05	-0.000117103	0.000115106	5.83E-05	-0.000202329	0.00013397	-0.000256677	0.000109749	-2.16E-05	-8.75E-05	-4.92E-05	-0.000113057	0.000121472	-0.000219444	-0.000194963	3.22E-05	-0.000141014	-0.000118459	6.18E-05	-7.87E-05	2.71E-05	-0.000146649	-0.000276418	0.000149799	5.27E-05	5.35E-05	-0.000111552	-0.000338711	-0.000104361	-0.000161711
-10	-0.000559226	0.002588441	-0.002741453	-0.001222475	0.002399557	0.000160481	-0.00111775	-0.000146115	-0.000178667	0.000219817	-2.17E-05	6.06E-05	-1.18E-05	1.18E-05	-5.17E-05	0.000169513	-8.74E-05	-0.000274506	0.000110607	0.000171897	0.0001669	8.89E-05	9.77E-05	-9.01E-05	-0.000136359	0.000243632	6.17E-05	-4.16E-05	1.40E-05	5.61E-05	0.000110846	-4.55E-05	0.000281112	-0.000123968	0.000118316	0.000130474	0.000205288	-6.73E-06	-6.64E-05	0.000237554	-0.000137373	4.41E-05	-4.19E-05	0.000315533	0.000136976	-0.000163882	-2.54E-06	7.03E-07	0.000338631
-5	1.62E-05	-8.69E-05	0.000959985	-0.002597397	-0.000203565	0.001477542	-0.000947799	-0.001154345	0.000315217	0.000301867	5.97E-05	-3.72E-05	-4.67E-05	-0.000396474	-0.000106081	-0.000202792	0.000105045	-0.000469661	0.000170086	0.000108824	8.29E-05	9.50E-05	-0.000249649	-7.92E-05	8.64E-05	0.000125948	-0.000135607	-1.19E-05	-0.000149357	3.78E-05	0.000121772	1.85E-05	6.56E-05	2.21E-05	0.000253907	7.83E-05	-0.000175896	-0.000118162	8.17E-05	4.99E-05	0.000165593	-2.51E-05	-3.49E-05	0.00043094	-0.000136384	8.86E-05	-0.000250201	-0.000210936	0.000286352
-4.5	-0.005086049	-0.001484498	-0.003900244	-0.00144505	0.001016588	-0.001350776	0.000607971	-0.000271087	7.34E-05	-0.00022939	-0.000485946	2.85E-05	0.000182352	-0.000253385	4.20E-05	-0.000380318	-0.000119465	-0.000341269	-0.000364143	-4.02E-05	-0.000220378	-8.40E-05	2.78E-05	-0.000127876	-5.08E-05	4.19E-05	-0.00019361	-0.000304063	-0.000133612	5.42E-05	-0.000115718	2.49E-05	-1.68E-05	8.57E-06	-0.0002011	-5.94E-05	-0.000670245	-0.00021153	-0.000226384	-0.000148956	0.000363235	-0.000182814	-0.000202543	-7.41E-05	-0.000113816	-0.000139232	5.02E-05	0.000170799	-0.000289557
-4	0.000728316	0.002141464	0.000873563	0.001084531	0.001511419	-0.001243545	0.000598397	0.000106827	0.000246236	0.000152151	-0.000238306	0.000207199	0.000141464	-4.40E-06	-4.28E-05	-8.43E-05	0.000497651	-0.000233405	8.14E-05	3.12E-05	6.67E-05	-4.75E-05	2.58E-05	0.000217397	-0.000180796	0.000216166	-0.000152118	1.07E-05	9.14E-05	0.000119875	0.000121991	2.78E-05	9.72E-05	0.000270228	1.74E-05	0.000387077	9.13E-06	0.000132203	-2.49E-05	0.000151675	0.000421766	-0.000217455	0.000353163	0.000202749	-0.000332689	0.000614	-0.000489409	0.000121756	0.000277172
-3.5	0.006519438	0.001524963	0.000511554	-0.000408528	0.001450662	0.001185276	-0.00046154	-0.000522887	0.000201768	-0.000202691	3.34E-06	-0.000467396	-6.45E-05	-0.000187295	1.93E-05	-0.000125054	-0.000169312	-0.000182408	-6.95E-05	-1.79E-05	0.000299138	4.67E-05	-8.10E-06	8.81E-05	-0.000126925	9.55E-05	5.28E-05	0.000226623	1.28E-05	-1.05E-05	-2.10E-05	6.19E-05	-3.58E-05	0.000411198	-8.19E-05	-1.28E-06	0.000318037	-6.45E-05	-0.000209778	1.53E-05	0.00032169	-2.15E-05	0.000126882	7.22E-05	-0.000222245	0.000272448	-0.000283328	-0.000285575	-0.000323939
-3	-0.002087152	0.001897718	0.003446122	-0.001420887	0.000617138	-0.000459869	9.36E-05	-0.000345708	0.000621656	-0.000496196	-0.00022226	-9.72E-05	-0.000121767	-3.77E-05	-0.000317379	-0.000404994	0.000226275	-0.000375241	-0.000120965	-0.000172365	-0.00017432	4.32E-05	-0.000127132	-6.94E-05	6.58E-05	1.85E-06	-0.000359558	-0.000134535	-0.000182654	-0.000146575	-7.06E-05	-0.000103855	-0.000227214	0.000418206	-2.63E-05	-0.000177839	6.32E-05	-0.000409395	-0.000116468	7.64E-07	-8.81E-05	1.80E-05	-0.000223064	0.000217192	-0.000433228	7.96E-05	-0.000222214	-0.000377902	9.14E-05
-2.5	0.000436428	-0.003712079	0.000955537	-0.001033916	3.07E-05	-0.000646296	0.000198855	-0.000102216	-0.000572441	8.51E-05	-0.000194153	8.03E-05	-0.000210029	-0.000326944	-0.000323638	-0.000129885	-6.92E-05	1.69E-06	-7.45E-05	-4.87E-05	6.79E-05	-0.000118183	-8.38E-05	-0.000156567	-4.57E-05	-0.000248672	2.06E-05	-0.000110814	-7.98E-05	-7.81E-05	-0.000376441	-0.000181149	-0.000238289	0.000207326	-0.000190518	-0.000157979	0.000116901	-0.00029848	-7.95E-05	0.00022438	-8.53E-05	-0.000103357	-0.000195867	-0.000277428	7.24E-05	0.000519348	-0.000516585	8.04E-05	9.50E-05
-2	0.002578789	-0.000492948	-0.000628124	0.000274711	-0.000833192	0.001465947	-0.000204197	-0.000540309	-0.000853306	0.000225396	-0.000491999	-0.000195952	0.000301062	-0.000142539	-0.000188572	-0.000123181	-0.00035821	-0.000271023	-8.25E-05	-0.000263125	-0.000184278	0.000190872	-0.000364895	-7.80E-06	2.44E-05	-3.69E-05	-0.000140529	-0.000473358	6.93E-05	-1.04E-05	-0.000224907	-0.000242751	-0.000246117	0.000221986	-3.16E-05	-8.16E-05	8.83E-05	-2.30E-05	-0.00013448	-0.00011287	7.14E-05	-2.51E-05	0.00013631	-0.000285964	-0.000166124	0.0003087	-0.000214371	-0.00015036	-9.81E-05
-1.5	-0.004630634	-0.000545487	0.003771894	0.001105212	0.002762457	-0.00023636	0.000118604	-0.000258471	-0.000354691	-0.000211238	5.36E-05	-5.79E-05	0.000181888	-0.000303707	-0.000135593	-0.000245125	-0.00024612	-0.000212605	4.11E-05	8.83E-05	5.20E-05	2.68E-05	-0.000100369	1.14E-05	7.11E-05	-3.03E-05	-0.000101321	-4.99E-05	-2.98E-05	-6.45E-05	-8.77E-05	-0.00014425	0.000102837	7.56E-05	0.00029115	-6.77E-06	-0.000140703	3.43E-05	9.54E-05	-9.68E-05	0.000282936	-0.000428793	0.000276341	-4.61E-05	-0.000296759	-0.000244109	-0.000235833	-0.000432587	6.59E-05
-1	-0.001665734	0.000687378	0.002108341	-0.001804429	0.000210141	-0.00079781	0.001168707	-0.000388021	-3.85E-05	0.000403657	0.000446286	-0.000469031	0.000354759	7.24E-05	5.75E-05	0.000130299	0.000180754	-0.000130344	-0.000124996	9.48E-05	0.000114162	7.28E-05	2.74E-05	0.000115619	6.53E-05	0.00014946	-0.000173505	-2.32E-05	8.48E-05	0.000415581	1.83E-05	-9.35E-05	0.000443619	0.000179694	0.00033211	0.000153327	0.000111351	9.39E-05	9.67E-05	9.89E-05	0.000330488	0.000124205	-7.24E-05	0.00018646	0.000137866	-0.000157216	0.000118075	0.000205475	-1.45E-05
-0.9	0.002075363	0.003989279	0.00372036	-0.001036323	0.002528328	-0.000488247	0.001706451	0.000155406	0.000237082	0.000582537	0.000521686	-6.04E-05	0.000504188	0.000103334	0.000190095	3.76E-05	0.000175378	-4.52E-05	-0.000137099	0.000193763	0.000186249	0.000156891	0.000192637	-2.70E-05	0.000127396	9.59E-05	7.86E-05	0.000179258	-0.000132811	0.000250375	0.000120104	8.65E-05	0.00023217	0.000411685	0.000335859	-1.75E-05	0.000234119	0.000158298	3.73E-05	0.000262426	0.000118884	-0.000297097	5.39E-07	3.58E-05	0.000509303	8.28E-05	9.14E-05	-6.74E-05	-0.000451685
-0.8	0.006363892	0.003614734	0.002165705	-0.001298179	0.002153157	0.00023649	0.000568914	-6.99E-05	0.000200824	0.000195301	0.000461729	0.000278973	0.000128347	0.000155334	0.000182549	-0.000163836	0.000111815	0.000119017	-0.000144613	4.52E-06	0.000269269	0.000158656	0.000132524	-6.82E-05	0.000100385	9.42E-05	6.92E-05	0.000207551	-1.83E-05	8.62E-05	-5.73E-05	0.000304733	0.000243344	0.000335818	0.000454551	-0.000323713	0.000330401	3.06E-05	0.000100696	0.000211435	0.000308081	0.00022177	0.000287713	0.000415042	-2.69E-05	-8.21E-05	-0.000106034	-5.47E-05	5.01E-05
-0.7	0.005372335	0.005249568	0.001175897	-0.000307724	0.00198202	0.000137959	-0.000404333	-0.000823186	5.29E-05	0.000152095	0.00018302	-0.00021943	-3.13E-06	0.0001317	-3.11E-05	-0.000202436	5.79E-05	-8.36E-05	-0.000144507	-4.17E-05	-5.75E-05	-4.65E-05	-0.000144923	-0.000218277	-0.000204191	-2.14E-05	-8.73E-05	0.00021329	-0.000201894	9.16E-05	-0.000210237	0.000226623	9.79E-05	0.000159309	-0.000139912	-0.000156996	-3.00E-05	0.000107125	-0.000235658	5.78E-05	5.57E-05	1.77E-05	0.000169419	0.000140921	-0.000245024	0.000188459	-0.000136623	-0.000322725	-0.000225513
-0.6	0.001116434	-0.001944646	-0.001525879	0.000768577	-0.000374166	-0.001074283	0.000278547	-0.000667574	-0.000352128	0.000293905	-0.000160063	-0.000421267	0.000244282	-0.000102975	-5.86E-05	-0.000248457	-8.11E-06	-0.000128239	-4.23E-05	-7.62E-05	-7.19E-05	-2.70E-05	-0.000262102	-0.000214343	-0.000270123	-0.00013577	-0.000110731	0.000149718	-0.000251646	0.000113723	-0.000159825	-6.29E-05	0.000126096	2.42E-05	-9.65E-05	-8.57E-05	-1.02E-05	-9.10E-06	-6.40E-05	-0.000119995	7.69E-05	-0.000140668	0.000194007	-0.000173166	-0.000380086	0.000411493	-0.000206719	-0.000396797	-0.000150984
-0.5	0.003648837	-0.003098622	-0.000305876	-0.002889219	-0.00206337	-0.000737626	-0.000353827	-0.001198246	-0.001037655	-0.000406548	-0.000457949	-0.000680259	-0.000414385	-0.000308581	-0.000316465	-0.000530679	0.000242458	-0.000437384	-1.03E-05	4.39E-05	-0.000153804	-0.000172253	-3.16E-05	-0.000334177	-0.000117797	-0.00022101	-0.000130707	4.17E-05	-0.000142778	-0.000103317	-1.18E-05	-0.00018543	-9.89E-05	6.58E-06	-0.000142273	-0.00012614	0.000190885	0.000140374	-0.000380274	5.72E-05	-8.20E-05	-0.000191614	0.000211785	5.26E-05	-0.00031994	-3.11E-05	-0.000232557	-4.74E-05	8.35E-05
-0.45	0.001631134	-0.000291716	0.001558538	0.001223497	0.001265217	-0.000330414	0.000998298	0.000426372	0.000436912	0.00025597	0.000679168	-0.000175611	0.00030971	0.000457947	2.43E-05	0.000151093	0.000387297	-0.000118885	-8.58E-06	0.000297084	-0.000165625	0.000188452	0.000148319	3.11E-05	8.18E-06	0.000166032	-1.04E-05	0.000343833	8.52E-05	0.000110346	4.17E-05	-8.89E-05	0.000205538	0.00021032	-8.55E-05	0.000188635	-5.30E-05	0.000245982	-2.80E-05	0.000186368	2.16E-05	0.000211629	4.91E-05	0.00013823	-6.95E-06	0.000106974	-0.000108293	1.60E-06	0.000363069
-0.4	-0.002125303	0.002146483	0.002083702	-0.000682576	-0.000786507	0.000122372	0.000358	-0.00036385	1.53E-05	-0.000371967	5.68E-05	-0.000299809	-0.000337678	-8.30E-05	-5.68E-05	-0.000183959	5.75E-05	-0.000104236	-1.91E-05	-4.26E-06	-1.85E-05	-0.000100487	0.000119681	9.35E-05	-0.000294889	-0.000105865	-0.000166388	7.29E-05	-2.23E-05	0.000147237	4.42E-05	-5.27E-05	0.000232283	7.56E-05	-0.000105977	0.000183484	-2.32E-05	0.000295217	0.000227816	8.88E-05	8.78E-05	-1.55E-05	4.66E-05	7.49E-05	0.000255626	-0.000173099	-0.000241361	0.000106532	0.000212902
-0.35	0.002574111	0.002403149	0.002892605	-0.001272163	-0.001054714	0.000281319	1.02E-05	-0.000722327	0.00040877	4.76E-05	0.000277354	-0.000305623	0.000260102	-0.000162618	-0.000326493	0.000192024	-0.000147985	0.000215972	0.000112828	8.20E-05	-0.000279321	0.000324269	-6.86E-05	0.00026491	-6.38E-05	-2.47E-05	-0.000240307	9.88E-05	3.53E-06	0.000182047	-8.62E-05	-8.04E-06	0.000209023	-3.99E-05	-4.27E-05	0.000124967	-0.00015921	0.000172939	-0.000138509	-2.11E-05	0.000348956	-0.000216705	0.000143168	-0.000160011	-1.63E-05	-0.000391115	-0.000568423	-0.000235667	-0.000169364
-0.3	-0.002711344	-0.005220783	-0.000974112	-0.000843315	-0.000837044	-0.002106764	-0.000669087	-0.001487835	3.86E-05	-0.000730448	0.000335514	-0.000369106	-4.59E-05	-3.43E-05	-0.000190026	-0.000202345	2.38E-05	-3.47E-05	-0.000158192	-0.000105962	-0.000254651	0.000211478	-0.000224015	-0.000101136	-9.24E-05	-7.77E-05	-0.000240406	-8.40E-05	0.000111868	0.000190988	-0.000361561	-9.05E-06	6.33E-05	0.000124645	-0.000227255	-0.00012805	-0.000230569	5.17E-05	-5.45E-05	-0.000219743	0.000315094	-0.000342885	0.00020718	0.00011169	-2.87E-06	7.58E-05	-0.000465849	-0.000505934	0.000188151
-0.25	0.000535341	-0.001962613	-0.000811707	-0.004038092	-0.000329868	-2.76E-05	-0.000885294	-0.000893233	-0.000408569	-0.000767185	-0.000549441	0.000316525	-0.000186778	-0.000581399	-3.70E-05	0.000111585	4.01E-05	-6.63E-05	-4.03E-05	0.000249491	5.37E-06	0.000119227	3.86E-05	9.37E-05	-2.80E-05	6.79E-05	8.97E-05	-0.000190998	0.000273854	0.000168574	3.25E-05	6.28E-05	-7.29E-05	7.96E-05	-0.000105353	-0.000263975	-7.49E-06	5.42E-05	9.96E-05	-0.000118948	-7.70E-06	-0.000230369	0.000101108	0.000242667	1.86E-05	8.76E-05	-0.000333928	-0.000383455	-5.10E-05
-0.2	0.000328601	-0.001721567	-0.003492592	-0.00275639	-0.001219453	-0.001610714	-0.001576656	-0.001662562	-0.001689607	-0.000138577	-0.000347801	-0.000241798	-0.000644316	-0.000178662	-0.000558297	-0.000530431	-0.000106389	-0.000328724	0.000126837	-0.000238451	0.000146163	-6.15E-05	7.78E-05	0.000157967	-0.00010962	0.000163572	0.000111588	-0.000193378	7.06E-05	0.000307483	-3.12E-06	5.85E-05	6.37E-05	-7.04E-05	8.10E-05	-0.00020873	-0.000101562	0.000149909	9.73E-05	-8.82E-05	0.000197685	-8.86E-05	0.000269357	-9.46E-05	0.000127653	-9.14E-05	-0.000385017	-0.000312853	0.00014515
-0.15	-0.002508615	-0.000906436	-0.003414418	-0.003757536	-0.000650767	-0.000778828	-0.000260849	-0.001915408	-0.000889675	-0.000644238	-0.000864856	-0.000696461	-0.000425884	-0.000807993	-0.000268152	-0.000545411	-0.000203694	-0.000192943	8.24E-06	-0.000101709	8.53E-06	-6.09E-05	-6.78E-05	0.000309191	-6.92E-06	9.37E-05	3.53E-05	1.18E-05	3.84E-05	0.000331274	-0.000140571	7.30E-06	6.37E-05	4.75E-05	4.61E-05	-0.00015624	3.61E-06	0.00024179	0.000344012	-6.13E-05	0.000275251	8.03E-05	6.57E-05	0.000161229	4.68E-05	-0.000251566	-0.000238032	-3.98E-05	0.00026617
-0.1	-0.002171174	-0.001679322	-0.00058124	-0.001638999	0.000140615	-0.001464321	-0.002072799	-0.001562498	-0.000869204	-0.00065893	-0.001002669	-0.00112468	-0.000589103	-0.000644792	-0.000840245	-0.000507152	-0.000192616	-0.000437388	-0.000141787	-0.000225078	-1.36E-05	-0.000253304	-0.000114942	9.73E-05	-0.000111449	-4.04E-05	-5.46E-05	-0.000124399	-3.40E-05	6.15E-05	1.51E-05	-4.59E-07	-2.05E-05	0.000266623	-4.11E-05	0.000215874	0.000207537	0.000227034	0.000192954	0.000326126	0.00049382	9.63E-05	0.000292133	0.000515256	0.000311631	5.68E-05	0.000229172	-7.49E-06	0.000525615
-0.05	0.00129595	-0.001684498	-0.001849131	-0.001102262	-0.000426482	-0.001357221	-0.002271072	-0.002054462	-0.001543712	-0.000716726	-0.001236425	-0.000458735	-0.000725805	-0.000833626	-0.000558153	-0.000654113	-0.000396665	-0.000706267	-0.000471615	-0.000547541	-0.000360282	-0.000459025	-0.000326208	-0.00015587	-0.00031958	-0.000291028	-0.000138004	-0.000161744	-0.000169242	-0.000149949	-2.98E-05	8.01E-05	0.00018063	0.000208792	-1.09E-05	0.000340676	0.000336878	0.00029389	0.000118693	0.000589264	0.000552426	0.000430687	0.000487677	0.00047759	0.000664578	0.000495322	0.000103677	0.000270633	0.00072738
0	-0.002247975	-0.000275625	-0.000992536	-0.002961622	0.000878891	-0.000608725	-0.00116266	-0.002041631	-0.000394253	-0.000738463	-0.000686478	-0.001375189	-0.000812167	-0.000428488	-0.001065824	-0.000775711	-0.000582794	-0.000913447	-0.000695345	-0.00085118	-0.000422881	-0.000752306	-0.000574747	-0.000748949	-0.000642801	-0.000629576	-0.000459605	-0.00053963	-0.000471316	-0.000266359	-0.000316868	-4.74E-05	0.000269836	5.08E-05	-2.26E-05	0.0001754	0.00024986	0.000233364	0.000285155	0.000444069	0.000291521	0.000467217	0.000405504	0.000556359	0.000560835	0.000270848	1.39E-05	0.000416153	0.000760258
0.05	-0.004180711	-0.000315643	-0.002265044	0.00070468	-0.000289536	-0.000660676	-0.001410789	-0.001121289	-0.0005193	-0.001113088	-0.000276755	-0.000781505	-0.000698179	-0.000644791	-0.000875141	-0.000886737	-0.000913898	-0.000973523	-0.000900305	-0.001004093	-0.000732032	-0.000904929	-0.000842682	-0.000845232	-0.00095481	-0.000601308	-0.000648488	-0.000600148	-0.00054057	-0.000340756	-0.000408062	-0.000193584	4.43E-05	-0.000115624	-6.68E-05	-9.54E-05	-7.78E-05	3.22E-05	0.000116296	0.000176209	0.000104101	-4.60E-06	0.000256266	0.00048972	0.000212	0.000350135	0.000232402	0.000153219	0.000586931
0.1	-0.000272497	0.001000358	0.000617735	0.001934611	0.000651099	-0.001571542	0.000213946	-0.000770258	-0.001075123	-0.000334074	-0.000255263	-0.000284655	-0.000471576	-0.000467539	-0.001060087	-0.000898086	-0.00040008	-0.000876971	-0.000682945	-0.000686398	-0.000855557	-0.000900549	-0.00092598	-0.00079066	-0.000941022	-0.000568295	-0.000673473	-0.000767809	-0.000449261	-0.000456361	-0.000555922	-0.00030861	-0.000390531	-0.00031643	-0.000289799	-0.000521597	-0.000152788	-0.000372705	0.000128718	-0.000101088	-0.0002108	-0.000316857	-5.10E-05	2.10E-06	9.14E-05	0.000341033	-6.49E-05	1.84E-05	0.000308911
0.15	-0.000998351	0.001687611	0.000452133	0.001574699	-0.00056878	-0.000922647	0.000155675	-4.96E-05	-0.000502667	-2.76E-05	-0.00065318	-0.000566734	-0.000545498	-0.000657763	-0.00072243	-0.000575192	-0.000659287	-0.000770372	-0.000575887	-0.000764891	-0.000710534	-0.000716404	-0.000820216	-0.000630287	-0.000798295	-0.000564133	-0.000724761	-0.000754348	-0.000529255	-0.000454468	-0.000672906	-0.000532428	-0.000629601	-0.00037455	-0.000605313	-0.000601215	-0.000496526	-0.000613243	8.31E-05	-0.000392068	-0.000409235	-0.000560632	-0.00028998	-0.000528803	-5.02E-05	-0.000119651	-0.000419146	-0.000167092	-0.000351477
0.2	0.001844846	0.001444444	-0.000412149	-3.82E-06	0.000316391	-0.001194828	0.000416131	-0.001373919	-0.000553753	-0.000587509	-0.000147468	-0.000610861	-0.00065659	-0.000378792	-0.000815546	-0.000832654	-0.00068162	-0.000654493	-0.000648649	-0.000767901	-0.00058378	-0.000657616	-0.000725323	-0.000666428	-0.000593311	-0.000649175	-0.000492633	-0.00089191	-0.000682884	-0.000491298	-0.000761646	-0.000615285	-0.00030331	-0.000296163	-0.000663325	-0.000562285	-0.000626577	-0.000557002	-0.000306214	-0.000558247	-0.000284607	-0.000564777	-0.000527097	-0.000462892	2.19E-06	-0.000267306	-0.000452317	-0.000311078	-0.00030676
0.25	-0.001052169	0.000690202	-0.000431922	-0.001608668	-0.000244018	-0.001974375	0.000686426	-0.001029353	0.00016962	-0.00055667	-0.000911212	-0.000195082	0.000199149	-0.000662276	-0.000741446	-0.000519245	-0.000542602	-0.000413123	-0.000627995	-0.000538168	-0.000394751	-0.000469181	-0.000555072	-0.000651543	-0.000480047	-0.000713626	-0.000282757	-0.000607783	-0.000568044	-0.000538791	-0.000627059	-0.000416125	-0.000305433	-0.000490069	-0.000388763	-0.000655137	-0.000396423	-0.000424673	-0.000494888	-0.000376804	-0.000217192	-0.000545968	-0.000315207	-0.000348306	-0.000337188	-0.000216212	-0.00063807	-0.000438703	-0.000179739
0.3	-0.000129667	-0.001305763	-0.002135281	-0.000561706	0.000414741	-0.002175388	-5.39E-05	-0.001207724	-4.57E-06	-0.000584634	-8.96E-05	-0.000503543	-0.00057545	-0.000742927	-0.000535832	-0.000774082	-0.000579339	-0.000837132	-0.000525299	-0.000520035	-0.000575385	-0.000243204	-0.000541828	-0.000529534	-0.000467459	-0.000514309	-0.000420168	-0.000356396	-0.000399996	-0.000325357	-0.000508854	-0.000317107	-0.000311845	-0.000382181	-0.000212084	-0.000578745	-0.000386014	-0.000297893	-0.000414451	-0.000270171	-0.000216866	-0.000439158	1.97E-05	-0.000306559	-0.000462311	-0.000361235	-0.000655439	-0.000300649	-0.000168601
0.35	0.001798387	-0.001751749	0.001061367	-0.003091471	0.000997276	-0.000609684	-0.000505729	-0.000386846	0.000393017	-0.000564514	0.000142707	-0.000297259	-0.000114132	-0.000435673	-0.000500403	-0.000339125	-0.000356252	-0.000557289	-4.47E-05	-0.000587519	-0.000155818	-0.000242357	-0.000447288	-0.000348274	-0.000458745	-0.000258209	-0.000427985	-0.000133901	-0.000340709	-0.000160118	-0.000175892	-0.000367722	1.02E-05	-9.40E-05	-0.000153536	-0.000203842	-8.68E-05	-0.000217804	-0.000139536	-0.000269117	-0.000272479	-0.000136338	1.99E-05	-8.59E-05	-0.000193227	9.48E-07	-0.000470167	-0.000187499	-4.72E-05
0.4	0.000247276	0.003848835	0.000119481	-0.000871605	0.002721635	-7.86E-06	0.000548599	-0.00047086	-0.000325147	0.000191943	-0.000313539	4.79E-06	0.000250123	-0.000278365	-0.000386317	-7.07E-05	-0.000190942	-0.000420705	-3.41E-05	-0.000441575	-0.000182624	-0.000719228	-0.000573122	-0.000144645	-0.000617052	-0.000288356	-0.00058091	-0.000292463	-0.000381512	-0.000365339	-0.000186165	-0.000353347	-8.20E-05	-0.000248992	-0.000155233	-0.000168841	-0.000118428	-0.000394399	-0.000188565	-0.000419773	-0.000503647	-0.000284501	-0.000381321	-5.28E-05	-4.27E-05	-0.000136779	-0.000691468	-0.000424533	-0.000296416
0.45	-0.002032631	0.000969934	0.000679072	-0.002310589	0.000832285	-0.001124619	-0.000335724	-0.000846162	-0.001298675	-0.000907376	-0.000437159	-0.001188323	-0.000710879	-0.000456819	-0.000867591	-0.000703771	-0.000540626	-0.000577415	-0.000345486	-0.000628345	-0.000546177	-0.000505204	-0.000848275	-0.000454529	-0.000519785	-0.00048401	-0.000494424	-0.000558509	-0.000520077	-0.000276247	-0.000467587	-0.000402591	-0.000298491	-0.000243771	-0.000287014	-7.67E-05	-0.000299022	-0.00028496	-0.000410844	-0.000573271	-0.000547017	-0.000454091	-0.000481127	0.000191885	-0.000362674	-0.000126321	-0.000592023	-0.000463322	0.000173368
0.5	0.001201914	-0.001064216	-0.002779709	0.001061056	0.000980589	-4.37E-05	0.000354331	-0.000733314	-0.00026848	-7.84E-05	-0.000438077	-0.000826041	-0.000199991	-0.000452327	-0.000421608	-0.000953071	-0.000798624	-0.000409376	-0.000672093	-0.000412833	-0.000594576	-0.000408139	-0.000490428	-0.000403409	-0.000441263	-0.00054773	-0.000268307	-0.00049342	-0.000448689	-0.000386558	-0.000414354	-0.000476759	-0.000117431	-0.000164979	-0.000402512	1.61E-05	-0.000305577	8.04E-05	-0.00064913	-0.000247272	-0.000397391	-0.000147311	-0.000279863	7.44E-05	-3.08E-05	-0.000217787	-0.000658771	-0.000314909	-0.00010835
0.55	-0.004002914	0.001301266	-0.001251696	-0.000670507	0.001332368	-0.000893047	0.000242055	-0.000941705	-0.000592345	-0.000308377	-0.000736172	-0.000549825	-0.000143063	-0.000239008	-0.000648521	-0.000592046	-0.0003429	-0.000516602	-0.000430078	-0.000476261	-0.000403703	-0.0002769	-0.000528432	-0.000415303	-0.000451701	-0.000512654	-0.000274406	-0.000491771	-0.000537072	-0.000163823	-0.000408605	-0.000584603	-3.91E-05	-0.000308531	-0.000318728	-0.000284283	-0.000518928	-0.000150635	-0.000519962	-0.000106432	-0.000395896	-0.000275403	-0.00027316	-0.000118636	-0.000548885	-0.000319525	-0.000331714	-0.000631068	-0.000384271
0.6	-0.000776907	-0.003181447	-0.002293036	-0.001923243	-0.001068667	-0.000813715	-0.000357186	-0.001034186	-0.001212484	-0.000449784	-0.000913081	-0.000561914	-0.000554799	-0.000665172	-0.000379102	-0.000351474	-0.000459503	-0.000673657	-0.000375729	-0.000526612	-0.00041365	-0.000322893	-0.000575634	-0.00045374	-0.000578998	-0.000339819	-0.000441756	-0.000170905	-0.00048284	-0.000340879	-0.000436997	-0.000385949	-0.000187387	-0.000274933	-0.000123645	-0.000290541	-0.000482705	-0.000535727	3.31E-05	-0.000361829	-0.000313467	-0.000456941	-0.000278445	-2.49E-05	-0.000693986	-0.000118324	-0.00026282	-0.000380345	0.000122047
0.65	-0.001391488	-0.003598694	0.001348307	-0.000448248	-0.000356289	0.000736312	-0.00050295	-0.000826569	0.000456556	-0.000936949	-0.00017125	-0.00055733	-1.03E-05	-0.000449188	-0.000107312	-0.000363064	-0.000370647	-0.000399998	-0.000346299	-0.000377557	-0.000357392	-0.000498312	-0.000217575	-0.000272108	-0.000476965	-0.000346213	-0.000182954	-0.000276733	-0.00050072	-0.000311641	-0.000370908	-0.00032998	-0.000185027	-6.89E-05	-0.000233335	-0.000244563	-0.000390804	-0.000262008	-0.000302335	-0.000295846	-0.000373353	-0.000400682	-9.14E-05	0.000133328	-0.000440998	0.000112397	-0.000637865	-0.000163274	0.000226396
0.7	-0.001963133	-0.001857292	0.001289716	-0.002335747	-0.000803116	-0.00029165	-6.88E-05	-0.000510786	-0.000945102	-0.000734112	-0.000424078	-0.000270033	0.000229629	-0.000539028	-0.000511147	-0.000293995	-0.000598945	-0.000486448	-0.000364156	-0.000471639	-3.55E-05	-0.000306934	-0.000319468	-0.000320012	-0.000443659	-0.000352195	-0.000134746	-0.000459921	-0.000467953	-0.000208616	-0.000404896	-0.000293115	-9.97E-05	-4.58E-05	-0.000406765	-0.000355908	-0.000353628	-0.000102087	-0.000521432	-0.000241639	-0.000111086	-0.00046244	0.000130193	0.000227702	-0.000389915	0.000200511	-0.000400717	-0.000134541	-7.22E-05
0.75	-0.003758617	-0.000334634	-3.73E-05	-0.001569789	-0.000289903	0.000223928	-0.000566875	-0.001150039	0.000124463	-0.000918114	-0.000246223	-0.000588528	-0.000136795	-0.000138492	-0.000617185	-0.000450527	-0.000360229	-0.00041129	-0.00043919	-0.000273877	-8.28E-05	-0.000349476	-0.000303417	-0.000214167	-0.000499845	-0.000444459	-0.000272306	-0.000382216	-0.000371731	-0.000274101	-0.000498729	-0.000208686	-6.94E-05	-0.000159292	-0.000430969	-0.000401441	-0.000268632	-0.000200963	-6.70E-05	-0.000232866	-0.000107432	-0.000300348	-7.56E-06	2.69E-05	-0.000192657	5.30E-05	-0.000452124	-0.000256201	4.98E-05
0.8	-0.000258901	0.000562592	-0.001854264	-0.000886797	-0.000217558	-0.001550476	-0.000911002	-0.000931039	-7.42E-05	-0.00052489	-0.000391518	-0.00074355	4.95E-05	-0.000461287	-0.000554552	-0.000603724	-0.000212453	-0.000377012	-0.000154129	-0.000314436	-0.000235672	-0.000402672	-0.000239281	-0.000430777	-0.000422464	-0.000418036	-0.000494529	-8.69E-05	-0.000439244	-0.000162203	-0.00056848	-3.42E-05	-0.000198506	-0.000250517	-0.000299904	-0.000286799	-0.000245969	-0.00020334	-5.07E-05	-0.000391187	-0.000266258	-0.000307828	-0.000341733	0.000142196	-0.000202413	3.10E-05	-0.000535822	-0.000276399	-0.000153472
0.85	0.000455444	-0.000381494	0.000817167	-0.002862445	0.000414965	-0.000722614	0.0003482	-0.000877956	-0.000395535	-0.000815897	-0.000155246	-0.000550223	2.92E-05	-0.000197219	-0.000516497	-0.000539475	-0.000359182	-0.000366674	-0.00037141	-0.00030083	-0.000343813	-0.000467512	-0.000148971	-0.000125125	-0.000523005	-0.000213049	-0.000367364	-0.000217007	-0.000398991	-0.000234116	-0.000390935	-0.000196945	-0.000204195	-0.000241943	-0.00014994	-0.000289826	-0.000186237	-0.000169302	-0.000157441	-0.000455513	0.000113757	-0.000399385	-5.21E-05	3.60E-05	-0.000131749	0.000160698	-0.000405649	-0.000191292	-0.000134471
0.9	-0.001598962	0.001483981	-0.000765584	0.000221578	0.00019305	-0.000901768	-0.001309054	-0.000636977	-8.68E-05	0.000120045	5.70E-05	-0.000390356	-0.000197641	-0.000421756	-0.000328486	-0.000249409	-0.000261936	-0.000428933	-0.000315748	-0.000283886	-0.000347942	-0.000166168	-0.000485648	-7.68E-05	-0.000391353	-6.74E-05	-0.00043798	-0.000208653	-0.000385692	-4.59E-05	-0.000174876	-0.00026882	-0.000135883	-0.00019472	-9.77E-05	-0.000372468	-0.000182517	-0.000310723	-0.000169137	-0.000219217	-2.08E-06	-0.000270054	0.000108122	-0.000210184	-0.000111945	6.93E-05	-0.000181001	-0.000252034	-0.000210233
0.95	-0.003323177	0.000742751	-0.002214792	0.001476265	-0.000316321	-0.000602135	-0.001295784	-0.000548826	-0.000335228	-0.001031803	3.41E-05	-0.000177611	-0.000113621	-0.000694108	-0.000266838	-0.000105188	-0.000453979	-0.000221415	-0.00035248	-0.000142849	-0.00031453	-0.000156591	-0.000383841	-0.000374645	-0.00018458	-0.000429551	-0.000266861	-0.000180878	-0.000391832	0.000142307	-0.000114327	-4.85E-05	-0.000190897	-0.000336476	-6.18E-05	-0.000378986	-0.000354794	-0.000531909	-0.000228557	-0.0001612	-0.000301123	-0.000180081	-5.57E-05	-0.00022346	-0.000153007	-9.55E-05	-9.08E-05	-0.00027688	-0.00030812
1	-0.003582936	0.000370794	-0.002460074	0.000639749	-0.000352092	-0.000455713	-0.001109437	-0.000620716	-0.000199693	-0.000828593	1.31E-05	-0.000257436	-0.000100634	-0.000693663	-0.00030072	-0.000189082	-0.000416779	-0.00026894	-0.000385671	-0.000167357	-0.000316781	-0.000240495	-0.000364606	-0.000338405	-0.000248009	-0.00044895	-0.000269087	-0.000181798	-0.000424819	0.000138086	-0.000108483	-7.88E-05	-0.000198592	-0.000327092	-0.000137363	-0.000455617	-0.000372502	-0.000484973	-0.000272619	-0.000217198	-0.000317985	-0.000158929	-0.000171455	-0.000176815	-0.000151449	-0.000224774	-9.38E-05	-0.000245315	-0.000346498
1.25	-0.001819911	0.000816797	-0.002281311	-0.003568597	0.00028921	6.38E-05	-0.000391892	-0.000887041	0.000465937	0.000372173	-1.06E-05	-0.00043496	-3.41E-05	-0.000645768	-0.000361565	-0.000479103	-0.000261	-0.000295302	-0.00043909	-0.000203178	-0.00029273	-0.000490631	-0.000362793	-0.000130775	-0.000446608	-0.00045314	-0.000353847	-0.000171422	-0.000479562	3.48E-05	-0.000156753	-0.000187684	-0.000124697	-0.000130085	-0.00041254	-0.000567473	-0.000444013	-0.000214335	-0.000345549	-0.000301659	-0.00024926	-0.000154239	-0.000414952	4.23E-05	-0.00014967	-0.0005277	-0.000184748	-0.000225571	-0.000412169
1.5	0.00314848	-0.001036575	0.000405991	-0.000464492	0.001661112	0.000525632	6.82E-05	-0.000554407	3.76E-05	0.000169534	6.06E-05	9.23E-05	1.14E-05	-0.00043662	-6.19E-05	-0.000413155	-0.000158882	9.98E-05	-0.000195664	-0.000122078	-0.000136632	-0.000305998	-0.000448475	2.58E-05	-0.000350667	-0.000264597	-0.000436631	-0.000139207	-0.000229931	-9.84E-05	-0.000320341	-0.000242136	5.93E-05	0.000202339	-0.00031305	-0.000156952	-0.000369049	-0.000136262	-0.000171589	-7.12E-05	0.000119905	-0.000277901	-0.000159465	4.28E-05	1.33E-05	-0.000243071	-0.000324859	-0.000475698	-0.000131398
1.75	0.003167245	0.000920664	0.003283211	-0.002274657	-8.88E-05	-0.000543094	0.000646654	-0.001109665	-0.000497568	0.000115157	-0.000559142	-0.000543931	-5.48E-07	-0.000340028	7.53E-07	-0.000632557	2.87E-05	-0.0004191	-0.000238376	-0.000471126	2.16E-05	-0.000421854	-2.20E-05	-0.000159717	-0.000354868	-0.000248727	-9.82E-05	-0.000167937	-3.89E-05	0.000120206	-0.000225189	-0.000318017	-0.000131841	-2.08E-05	-4.08E-05	-0.000216817	-0.000105024	-0.000501793	-0.000209206	-0.000117401	0.000243884	-0.000145991	-0.000235635	-0.000209153	0.000352615	-0.000230286	-0.000144885	-0.000552113	0.000124713
2	0.003434711	-0.000400879	0.001930418	-0.000972126	0.00036373	0.000246254	-0.00094385	-0.000853425	-0.00010306	-0.000261984	-6.76E-05	-0.000528336	1.34E-05	-0.000320453	-0.000209744	-0.000366285	-0.000147869	-0.000278449	-0.000280504	-0.00033799	-7.59E-05	-0.000333157	-0.000108361	-0.000159877	-0.00020394	-0.000191936	-0.000211498	-0.000226431	-5.13E-05	-6.33E-05	-0.000101186	-0.000131455	-0.000189417	-9.14E-05	-6.44E-05	-0.000445139	-3.98E-05	-0.000354129	-0.000214505	-0.00010082	5.33E-05	-6.79E-05	-0.000147321	-7.30E-05	0.000118741	-0.000177602	-2.60E-05	-0.000335254	5.85E-05
2.25	0.002722999	-4.55E-05	0.001477477	-0.00036049	0.001546554	-0.001159487	0.000644224	-0.000965834	-0.000293462	0.000768039	-0.000401886	-0.000565547	-0.000505192	-2.48E-06	-0.000616383	-0.000383995	-0.000174873	-0.000316822	-0.000360808	-0.000204818	-0.000316556	-3.19E-05	-0.000459871	-0.000188248	-0.000222332	-0.000375778	-0.000201725	-0.00025621	-0.000242955	-0.000165889	-0.000159732	-0.000178585	-0.000295893	-6.69E-05	-0.000166059	-0.000242433	-0.000216384	-0.000187248	-0.000210422	-0.000161154	-8.06E-05	-0.000344146	-0.000341172	8.18E-06	-0.000278803	-0.000248865	-0.000317818	-0.000365175	5.85E-06
2.5	-0.002189883	0.001914687	-0.000112092	-0.002231071	0.000198744	-0.001393997	-0.000158094	-0.002001764	4.43E-05	-0.000275292	-0.000517352	-0.000512306	-0.000244811	-0.000339917	-0.00053053	-0.000319749	-0.000160372	-0.000603631	-0.000220597	-0.000196823	-0.00017185	-0.000163866	-0.000466107	-0.000375428	-0.00019188	-0.00029734	-0.000397627	-0.000155633	-0.000432369	-0.00022433	-0.000348735	-0.000285023	-0.000257829	-0.000141213	-0.000372642	-0.000223717	-0.00046992	-0.000253577	-0.000253424	-0.000411955	-0.000197261	-0.000492341	-0.000364142	-0.000106548	-0.000284498	-0.000506433	-0.000343573	-0.000445737	-0.000186989
2.75	-0.004784718	0.000688893	0.001835488	-0.001603822	0.002041651	0.000903352	-0.000240627	-0.00114931	0.000393499	-0.000411549	2.55E-05	-0.000458895	0.000182055	-0.000469389	-0.000196527	-0.000356364	-0.000348768	-0.000276362	-0.000206615	-0.000222913	-7.85E-05	-0.00016629	-0.000325969	-0.000352947	-0.000173186	-0.000253875	-0.000285528	-0.000175289	-1.18E-05	-0.000100805	-0.000237293	-8.08E-05	-0.000193256	-0.000275227	-0.000100709	-0.000266235	-0.000270551	-0.000352017	-0.00012673	-0.000222515	-8.67E-05	-0.00028936	-0.000346604	8.03E-05	-0.000179917	8.90E-05	-0.000366335	-8.31E-05	2.03E-05
3	-0.000590846	0.002209764	0.003299288	-0.002098336	0.001814627	0.00065359	3.77E-05	-0.000439842	0.000351427	-0.000128734	0.000154533	-0.000212471	0.000569423	-0.000159466	-0.000154535	-0.000289276	-0.00011462	-1.34E-05	-7.03E-05	-0.000131304	-9.94E-05	-4.91E-05	-0.000193542	-5.03E-05	-0.000111628	-5.75E-05	5.85E-05	2.52E-05	-3.39E-05	7.05E-05	-0.000233748	-0.000115365	9.20E-05	-0.000133384	-6.15E-05	-5.37E-05	-0.00010905	-0.000301169	-0.000202452	-5.95E-05	0.000175473	7.19E-05	-0.000383712	1.63E-05	0.000141004	0.000517383	-0.000244148	-9.41E-05	1.13E-05
3.25	0.001012221	0.003221344	0.002813805	-0.000269298	0.001914853	3.36E-05	-0.000691339	0.000682359	-9.61E-05	-1.67E-05	-0.00014046	-0.00018863	0.000486254	-0.00027856	6.80E-05	-0.000345582	-4.69E-05	2.92E-05	-0.00015224	-7.14E-05	-0.000137848	-0.000156017	-6.09E-05	-8.09E-05	-0.000157752	0.000101157	-0.000173608	4.94E-05	2.25E-05	0.000154261	-0.000252022	6.48E-05	5.05E-06	0.000164455	-0.0001834	-2.64E-05	1.48E-05	-0.000289861	-0.000219687	8.78E-05	0.000140364	2.37E-05	-0.000175037	0.000174556	-0.000224048	0.000554036	-0.000297667	-0.000228123	-9.10E-05
3.5	-0.000755896	-0.001284956	0.000673573	-0.003358796	-0.00022997	-0.001240234	2.40E-06	-0.000976525	-0.000406403	-0.000174217	-0.000141646	-0.000235142	0.000206485	-0.000562076	-0.000130183	-0.000385124	-4.42E-06	-0.000430184	-0.000270568	-0.000313868	-0.000405413	-0.000119808	-0.000238871	-0.000149123	-0.00040298	-0.000150409	-0.000395386	-5.74E-06	-0.000291974	-0.000218359	-0.000135733	-0.000264745	-0.000167449	3.59E-05	-0.000167936	-0.00028362	-0.000288277	-0.000513232	-0.000388166	-3.96E-05	-0.000164279	-0.000105569	-0.000205951	-0.000124623	-0.000502896	-4.17E-05	-0.000396719	-0.000521271	-9.25E-05
3.75	-0.000547461	-0.003841568	-0.002061698	-0.001504615	0.000525939	-0.000404586	-0.000583862	-0.001426182	-0.001058475	0.000487644	-0.000184773	-3.04E-05	-0.000119341	-0.000626914	-7.84E-05	-0.000379526	-0.000272287	-0.000437778	-0.000127142	-0.000288764	-0.00034721	-0.000204676	-0.000313873	5.80E-06	-0.000206262	4.42E-05	-0.000373713	-6.69E-05	-0.000157769	-0.00011133	-0.000317924	-0.000186401	-2.62E-05	1.76E-05	-4.68E-05	-7.88E-06	-0.000260999	-0.000383787	-0.000134747	-0.000108881	2.75E-05	-0.000216818	-0.000115923	7.03E-05	-0.000250611	-0.000385345	-0.000487439	-0.000271215	-0.000111235
4	-0.002800437	-0.000580861	-0.000884146	3.98E-05	-0.000774793	-0.002592522	0.000694275	-0.00066725	-0.001174468	0.000809692	-0.000397938	-0.000415805	0.000115977	-0.000241475	-0.000601303	-0.000421484	-0.000117129	-0.000330801	-0.00023857	-0.000280817	-0.000126716	-0.000207177	-0.00024785	-0.000368518	0.000107693	-0.000287116	-0.000248359	-0.000172305	-0.000146738	-6.59E-05	-0.00040398	-0.000220264	-6.29E-05	-0.000102899	-0.000139589	-0.000190827	-0.00011628	-0.000238449	-0.000273151	-5.82E-05	1.83E-05	-0.000220145	3.92E-05	0.00013345	-7.38E-05	-0.000518496	-0.000437716	-0.000315007	-0.000225126
4.25	-0.007608381	0.002617705	0.003315472	-0.002670539	-0.001186461	-0.000539149	0.000350029	-0.000730147	-0.000301224	0.000577426	-0.000472264	-0.000361129	0.000309265	-0.00011147	-0.000497768	-0.000146033	-0.000165641	-0.000323065	-0.000200754	-0.000122437	-4.91E-05	-0.000406361	-0.0001226	-0.00035174	-0.000149189	-0.000304906	-0.000113091	2.03E-05	-0.000137499	8.17E-05	-0.000385979	-0.000151301	-0.000203627	-5.76E-05	-0.000165351	-0.00027554	-0.000181241	-0.000403952	-4.88E-06	-9.42E-05	-2.65E-06	-0.000254922	-0.000116981	0.000197646	-0.000317065	-7.57E-05	-0.000300374	-0.000425617	-3.63E-05
4.5	-0.003811254	0.000595371	0.002185895	-0.001854608	1.43E-05	-0.001121629	1.44E-05	-0.00118235	-0.000961722	0.000337684	-0.000561133	-0.00018409	0.000276202	-0.000347169	-0.000444044	-0.000317161	2.19E-05	-0.000314183	-0.000216994	-0.000218324	-0.000165916	-0.000257221	-8.27E-05	-0.00025689	-0.000343233	-0.000229361	1.20E-05	-0.000233984	-0.000243481	4.77E-05	-0.000202546	-0.000278975	-0.000174675	-4.40E-05	-0.000124416	2.92E-05	-0.000129752	-0.000374185	-0.000240349	-4.46E-05	-4.72E-05	-0.000287245	-3.36E-05	0.000140189	-0.000114951	0.000213691	-0.000406262	-0.000413039	0.000134621
4.75	0.002868596	-0.001257308	0.000770909	-0.001312954	0.000578659	4.72E-05	-0.000684859	-0.002100661	-0.000444298	1.88E-05	0.00014663	3.20E-05	0.000142731	-0.000648761	-0.000121274	-0.000171954	-0.000117453	-0.00014173	-0.000233786	-0.000240942	-7.76E-05	-0.000250123	-1.35E-05	-0.000118785	-0.000217552	-0.00010362	-0.000178283	-0.000229194	-6.36E-05	0.000208077	-0.000157928	-7.17E-05	-6.33E-05	-0.000100852	-2.58E-05	-0.000149257	5.97E-05	-0.000160712	-0.000135757	-0.000124102	-4.06E-05	-3.86E-05	-2.26E-05	2.68E-06	-9.49E-05	0.000401869	-0.000523675	-0.00013642	0.000191734
5	0.004249761	-0.002769502	0.001949954	-0.001660591	0.000307002	-0.000909952	-0.001220372	-0.000599316	-0.000229351	2.35E-05	-0.000152474	-0.000102337	-0.000100729	-0.000430066	5.68E-05	-0.000299918	-0.000311164	-0.000115186	-0.000291062	-1.23E-05	-9.56E-06	-0.000178713	2.55E-05	-0.000258543	-0.000205958	-0.000112285	-0.000297191	-4.55E-06	-0.000217485	0.000101482	-3.63E-05	-0.000171919	3.79E-06	6.37E-05	7.37E-05	-0.000326399	-0.00010703	-0.000378857	-0.000180196	-2.02E-05	7.88E-05	2.30E-05	-0.000157719	-3.74E-05	-0.000104957	0.000314623	-0.000420657	1.18E-05	-0.000179304
6	-0.002690225	0.004385709	-0.002416151	5.85E-05	0.000980822	-0.00064132	0.00052142	-0.001624417	-0.000487215	-8.66E-05	0.000332665	-0.000534163	0.000106162	-0.000634519	-0.00028019	-2.27E-05	-6.03E-05	-0.000236642	-0.000289818	-0.000148131	-0.000349843	3.46E-05	-0.00032504	-0.000233281	0.000200086	-0.000182687	-0.000429986	-0.000161449	-0.000206437	-0.000153996	-0.000274945	-5.87E-05	2.01E-05	5.05E-05	0.000144545	-0.000115984	-0.000268632	8.48E-05	-0.000577887	-7.92E-05	-0.000246553	-4.32E-05	-4.64E-05	2.90E-05	-0.000163157	-0.000124051	-0.000297174	-0.000243505	5.92E-05
7	-0.000785359	-0.000463737	0.003276271	-0.001860546	-0.000309895	0.000191981	0.000765453	-0.000342704	-0.000492035	-7.72E-05	0.000350456	-0.00029482	-3.76E-05	-0.00015209	-0.0001692	-6.48E-05	-0.000446675	-1.34E-05	-0.000202511	-4.22E-05	-2.50E-05	2.17E-05	-0.000126082	1.03E-05	-0.000130655	-0.00013868	-0.000239796	-0.00034115	1.47E-05	4.82E-05	2.70E-05	0.000166078	0.000277873	-0.000147828	0.000132444	-9.68E-05	-0.000217708	5.85E-05	-0.000149489	0.00015098	-6.02E-05	3.83E-05	-0.000228734	0.000203322	0.000287538	-0.000129439	-0.000370781	-0.000418593	0.000317237
8	0.00140857	-0.004628465	0.000818372	0.000190727	-0.000770125	-0.001947358	-0.001160485	-0.000556496	-0.000249362	-0.001124696	-0.000374668	-0.000524746	0.000146963	-0.000760767	-0.000255274	-0.000458929	-0.000268365	-0.000473516	-5.61E-05	-0.000617781	-0.000482148	1.72E-05	-0.000493573	-0.00020563	-0.000283113	-0.000466231	3.05E-05	-0.000330526	-0.00038493	-0.000516889	6.38E-05	-0.000456247	-2.16E-05	-0.000359932	-0.000169097	-0.000102793	-0.000186176	-0.000310855	-0.000236801	-0.000332981	-0.000476602	-0.000383474	-0.00026447	-0.000292206	1.79E-05	-0.000518833	-0.000586503	-0.000425531	-0.000528361
9	0.000463973	-0.000737052	-0.001419726	0.000603793	0.000826924	0.001330345	-0.000121006	-0.000697274	0.000474747	0.000461838	0.000138134	7.04E-07	0.000153338	-0.000304445	-0.000195804	-0.000147961	-0.000213973	-0.000144819	-0.00027315	-0.000143455	-0.000209808	-8.11E-05	-2.62E-05	3.07E-05	-0.00035917	-2.03E-05	-0.00038151	-1.54E-05	-0.000336335	-0.000212725	-5.85E-05	-1.33E-06	0.000244999	-0.00024416	-0.000146915	6.70E-05	0.000173299	-0.000109536	-0.000122254	-0.000325606	-2.43E-05	-0.000284111	-0.000124242	8.18E-05	-0.000175313	1.92E-05	-0.000287838	-9.77E-05	-0.000337566
10	0.002997991	-0.000867887	0.002969821	0.000113849	-1.38E-05	0.0001219	6.25E-05	-0.001446941	0.000472165	0.000294585	0.000294842	-0.000412663	0.000321565	-0.000431142	-7.11E-05	-1.93E-05	0.000260442	4.51E-05	0.000125738	2.11E-05	-0.000199602	-0.000133066	0.000123497	-7.73E-05	-0.000152014	5.49E-05	-7.15E-05	-6.06E-05	2.17E-05	-0.000158399	-9.96E-05	1.76E-05	-8.78E-05	0.000272662	2.69E-05	-9.54E-05	2.74E-05	1.51E-05	0.00019776	-0.000160425	0.000120523	-0.000279899	9.36E-05	0.00030962	-0.000493188	6.98E-05	-0.000433264	-0.000331623	-0.000163817
12	-0.003190016	-0.000544781	0.00113166	-0.001890581	0.000571485	-0.003432464	3.39E-05	-0.001135307	7.59E-05	7.78E-05	-0.000382263	5.00E-05	0.000185586	-0.000519973	-0.000532691	-0.000422718	-5.33E-05	-0.000146461	-5.20E-05	-9.59E-05	3.99E-05	-0.000132095	-0.00019704	-0.000291455	-0.000192073	-0.000281342	-1.16E-05	-0.000280294	-5.41E-05	-2.24E-06	-0.000207601	0.000215015	0.00015427	-4.15E-05	-0.000223675	-0.000183488	0.000266883	0.000217051	-0.000235375	-0.000164295	0.000131443	-8.95E-05	-0.000217261	-9.32E-06	4.83E-05	-0.000330188	-7.43E-05	-0.000294514	6.23E-05
14	-0.003145455	0.00266938	0.001662858	-0.00181214	0.001810691	-0.00096019	0.000252246	-0.000899467	3.80E-05	2.87E-05	-0.000360428	-0.000444243	-4.19E-05	-0.000138188	-0.000817417	0.000217095	-0.00025314	-0.000255811	-0.000132701	-9.97E-05	-0.000319196	-0.000378829	1.71E-05	-0.000254148	-7.01E-05	-0.000312446	-0.000255046	-0.000240757	-8.77E-05	0.000198941	8.09E-05	-0.00011511	-1.20E-05	8.41E-05	-0.000316522	0.000378955	-1.78E-05	-0.000287991	4.72E-05	5.51E-06	0.000112406	-7.43E-05	3.16E-05	1.30E-06	-0.000226912	-0.000353702	-0.000203188	1.02E-05	-3.75E-06
16	-0.000158963	0.002093633	0.001557229	-0.000900188	-0.000236183	-0.000410445	-7.34E-05	-0.000277601	2.02E-05	0.00046965	-0.000173364	-0.000219324	-0.000102308	-0.000253095	-0.000498209	5.25E-05	-0.000432392	-0.000344321	-0.000214917	-9.14E-05	8.99E-05	5.79E-06	-0.00010696	-0.000209887	-0.000297058	-0.000108133	9.59E-05	0.000132918	-0.00011465	0.000126952	-0.000133884	-0.00029971	0.000100163	0.000144671	-0.00036835	-0.00027176	-0.00015716	0.000270516	-0.000405063	0.000140868	-0.000174054	0.000239245	-0.000124401	0.000148449	0.000151258	0.000123018	-0.000429319	0.000210106	-0.000409381
18	-0.000283044	-0.000791165	0.001782956	-0.001832227	0.00067949	0.000167209	0.001178024	-0.002135131	-0.000222902	0.000365121	-0.00084762	-0.000123171	0.000200599	-0.000169237	-6.48E-05	-0.000375498	3.55E-06	-0.000476407	0.000109136	-0.000137768	4.83E-05	-0.000395081	-0.000280851	-0.000100819	-0.000190247	6.58E-05	-0.000271921	-1.16E-05	-0.000303086	0.000296308	-0.000226023	-0.000122729	-5.51E-05	0.000339202	-0.000167532	-2.45E-06	-0.000178159	-0.000170647	0.000177899	-0.000189974	-7.68E-05	-0.000285434	-0.000190903	1.45E-05	0.000324029	1.06E-05	-0.000107148	2.98E-05	1.45E-05
20	-0.003352206	-0.000157736	-0.001763397	-0.002410753	0.000590847	0.000604761	-0.0002822	0.000134107	0.000247556	0.000321855	0.000266795	-0.000338959	0.000209024	-0.000144875	-0.000348696	-0.000277877	-8.86E-05	-0.000320361	-0.000233747	3.78E-05	-0.000148688	7.55E-05	4.12E-05	-0.000118828	1.45E-05	1.78E-05	-2.75E-05	-0.000139851	-0.000195947	0.00017569	-0.000280142	0.00013543	-4.68E-05	0.000195745	-0.000130253	-4.16E-05	2.65E-05	0.000318224	-7.85E-05	0.000360216	-7.05E-05	0.000149966	-5.44E-05	0.000259488	0.000226157	-0.00021798	-0.000399698	0.000321968	0.000280333
40	0.000804451	-0.00551183	0.002174348	8.38E-05	0.000843236	-0.000634557	0.000142092	0.000389731	-0.000713417	0.000585982	0.000287893	-0.000446044	0.000134899	-0.000290099	-4.87E-05	-0.000259859	-0.000101412	-2.04E-05	-0.000276613	0.000233439	0.000221682	6.70E-05	-3.89E-05	-6.46E-05	-6.89E-05	-7.09E-05	0.000127087	-9.58E-05	-0.000272166	0.00048304	-0.000177505	0.000110996	-2.93E-05	-4.58E-05	-4.43E-05	-0.000194519	0.000365005	6.15E-05	-2.99E-05	0.000219492	0.00037988	7.71E-05	-1.62E-05	0.000335008	-0.000215056	-0.000301699	-0.000201485	-0.000279263	0.000268142
60	-4.30E-05	-0.004160057	-0.000614142	-8.84E-05	0.002523362	-4.57E-05	0.001279576	0.00119449	-0.001184914	1.92E-06	0.000693361	7.09E-05	0.000433197	9.52E-05	3.25E-05	0.00028444	6.72E-05	0.000137102	-0.000167503	-0.000120142	0.0001983	0.000273738	-2.87E-06	8.83E-05	-0.000185058	-0.000105624	0.000198623	0.000134631	-4.08E-06	0.000168533	-0.000141605	0.000302778	0.000189137	0.000186732	0.000112175	-0.000203045	0.000223076	5.73E-05	7.20E-05	0.000256669	9.26E-05	0.000514277	8.04E-05	5.81E-05	3.22E-05	-0.000213714	-0.000193723	-1.84E-05	-0.000215684
80	0.002993482	0.001698075	-0.002254338	-0.001880924	-0.002508463	-0.000765824	-0.00094851	-0.000926683	-0.000734106	-0.000553812	0.000420966	-7.77E-05	-8.68E-05	0.000127062	-0.000112105	6.30E-05	-2.18E-05	-5.27E-05	2.58E-05	1.19E-05	2.66E-05	-0.000237007	-0.000128657	-0.00014818	-0.000121472	4.13E-05	-9.14E-05	-0.000157284	-0.000117521	0.000150925	-4.04E-05	0.000109352	-4.41E-05	0.000487902	0.000121216	4.95E-05	8.47E-05	-4.36E-05	-9.84E-05	0.000253707	0.000129706	6.69E-05	-7.25E-07	-0.000265812	0.000653736	-8.19E-05	4.61E-05	-0.000417613	-6.19E-05
100	0.003331428	0.002133886	0.001508304	-0.002256143	0.000196058	0.000166102	-3.71E-06	0.000468995	0.00076143	-4.04E-05	-8.83E-05	0.000471505	0.000560727	-5.91E-05	-0.000294416	0.000233385	0.000163092	0.000127559	8.71E-06	8.51E-05	-9.83E-05	0.000126866	-4.10E-05	-7.02E-05	-0.000172554	0.000297465	-5.17E-05	9.52E-05	0.000180511	0.000131503	0.000190642	-9.21E-05	0.000219697	0.000291398	0.000252547	5.06E-05	-5.14E-05	0.000163386	0.000161783	-9.05E-05	0.000277282	8.33E-05	-0.000129808	0.000332615	-0.000128783	-0.000222504	-0.000225789	-0.00013289	0.000153169
150	-0.0058738	-0.003688586	-0.001912612	-0.000906555	-0.000183169	-0.001873836	0.001235187	-0.001009145	-0.000428707	0.00015252	-0.000405999	-0.000340078	-1.70E-06	-0.000225167	-0.000483206	-6.39E-05	-0.000263272	-0.00035381	-0.000219105	-0.000133546	6.59E-05	-7.65E-05	-4.13E-05	-0.00028234	-6.04E-05	-1.90E-05	-0.000361058	-0.00042983	-0.000326674	1.35E-05	-5.30E-06	9.52E-05	5.55E-05	-8.18E-05	-0.000105553	-0.000220131	-0.000101685	5.79E-05	-0.000138534	-4.53E-05	0.000198107	-0.000557154	-0.000184012	-0.000177201	0.000238171	-0.000645946	4.43E-05	-0.000144587	-3.92E-05
200	-0.002047489	-0.000824263	0.001452313	-0.002790455	0.001216463	-0.001792657	0.000108524	-6.12E-05	-0.000213919	0.001037113	0.000111839	-0.000314926	-0.000225394	0.000235175	6.55E-07	-2.52E-05	-3.92E-05	-0.000400937	-6.19E-05	-0.000248935	2.39E-05	-0.000180132	0.000143184	0.000102909	-5.62E-05	-1.44E-05	-0.000375252	-0.000129071	-0.000147987	0.000139089	-4.38E-05	-0.000351765	0.00017232	0.000227054	0.000242378	-0.000160726	7.81E-05	0.000453208	4.16E-05	-8.51E-05	0.000235693	-0.000309467	0.000141704	0.00020722	7.46E-05	-0.000334621	-0.000305415	-0.000166026	0.00013602
[truncated: 1,087 more columns]
