# Supplementary material for: In situ monitoring of polarons in a mixed conducting polymer using ultrafast transient absorption spectroelectrochemistry
Source: Chem Sci. 2025 Aug 27;16(38):17839–49. doi: 10.1039/d5sc04619j (PMC12412052; doi:10.1039/d5sc04619j)
Supplement: SC-016-D5SC04619J-s001 [file SC-016-D5SC04619J-s001.zip › TransientAbsorption_0pct_-0.5V.csv]

TA-SEC, 0%EG, -0.5 V
time (ps) / energy (eV)	0.652811005	0.654263088	0.655721647	0.657186723	0.65865836	0.660136603	0.661621497	0.663113085	0.664611414	0.66611653	0.667628478	0.669147305	0.670673059	0.672205787	0.673745536	0.675292355	0.676846293	0.6784074	0.679975724	0.681551316	0.683134227	0.684724507	0.686322209	0.687927385	0.689539527	0.691156322	0.692776794	0.694400951	0.696028885	0.697660616	0.699296141	0.70093546	0.702578578	0.704225495	0.705876214	0.707530738	0.709189069	0.710851209	0.71251716	0.714186925	0.715860504	0.717537899	0.719219114	0.720904148	0.722593005	0.724285684	0.725982188	0.727682518	0.729386676
-50	-0.003121241	-0.002458764	-0.001065521	0.000232915	-0.001241772	-0.000201862	0.000372649	7.94E-05	-0.000715218	-9.17E-05	-0.000202534	-6.86E-05	-1.56E-05	-0.00031181	-4.14E-05	-6.99E-05	-0.000234064	0.000116536	-0.000213118	-4.77E-05	-0.00015106	-3.55E-05	-9.61E-05	-0.000158516	0.000170358	-7.11E-05	4.73E-05	-7.65E-05	-0.000214333	9.67E-05	-9.78E-05	0.000132695	-5.02E-05	-0.000203367	1.36E-05	-6.51E-05	0.000102758	-0.000122663	-4.11E-05	-0.000103505	-0.000188009	-0.000251185	-8.31E-05	0.000113997	6.50E-05	-0.00046573	-0.000553261	7.09E-05	-0.000229572
-40	-0.002912112	0.002804425	0.001005909	-0.001097279	0.001053295	0.000904253	6.85E-05	-0.00023655	0.000642945	-4.99E-05	-6.88E-06	8.85E-05	8.94E-05	0.000261586	-9.29E-05	0.000219645	0.000293106	-8.87E-05	0.000194409	-1.62E-05	8.66E-05	0.000173002	0.00013368	0.000228623	-0.000121125	-8.17E-06	0.000137517	0.000208256	9.49E-05	9.46E-05	-4.51E-05	-2.35E-05	-4.04E-05	9.62E-05	-0.000231268	7.28E-05	-4.84E-05	0.000116877	0.000184959	7.97E-05	0.000142864	5.98E-05	0.000179866	-8.70E-05	-0.000119966	-0.000181784	0.000711964	-0.000112638	0.000101395
-30	0.001959571	0.000203258	-0.001198975	-0.000135848	-0.000194607	-0.000719721	-0.000245037	-0.000313455	-0.000480911	0.000118096	7.42E-05	0.000139139	0.000189912	-7.40E-05	0.000235737	-9.94E-05	7.48E-05	-8.21E-05	-4.78E-05	3.33E-05	3.91E-05	-9.93E-05	-2.47E-05	0.000117214	-8.20E-05	2.50E-05	-0.000153492	-0.000118887	2.00E-05	-9.77E-05	5.60E-05	5.21E-06	8.63E-05	-4.59E-05	0.000204128	-8.01E-05	0.000102128	-0.00015484	-0.000145297	0.000108306	1.93E-05	1.97E-05	-0.000103846	-5.01E-05	0.000189196	0.000217412	0.000123883	-0.000285221	0.000206241
-20	0.004068553	-0.000541844	0.001271429	0.000999533	0.000392902	2.04E-05	-0.000199941	0.000471676	0.000552106	2.13E-05	0.000133673	-0.000160583	-0.000262221	0.000125378	-0.000103987	-4.96E-05	-0.000134984	5.55E-05	6.85E-05	3.00E-05	2.89E-05	-3.95E-05	-1.09E-05	-0.0001869	3.06E-05	5.27E-05	-3.23E-05	-1.29E-05	9.95E-05	-9.49E-05	8.55E-05	-0.000115958	4.65E-06	0.000154509	1.52E-05	7.27E-05	-0.000156859	0.000158994	1.96E-06	-8.37E-05	2.69E-05	0.000170776	9.18E-06	1.97E-05	-0.00013554	0.000434061	-0.000278786	0.000326643	-7.80E-05
-10	-0.004127258	-0.001085405	0.001405949	8.82E-05	0.000570902	0.0003504	-0.000317335	0.000260067	-0.000891455	-0.000453109	-0.000453984	-0.000316946	0.000229622	-0.000135245	-0.000429984	4.69E-05	-0.000397214	0.000301235	8.13E-05	-0.000132138	0.000353618	-0.000221234	0.000189087	-0.000100755	-0.000128538	-0.000280548	-8.77E-05	-8.39E-05	-0.000193993	-7.71E-05	-0.000266754	-6.24E-05	-5.37E-06	-2.75E-05	0.000222243	-2.21E-05	6.40E-05	-0.000321214	1.76E-05	-1.45E-05	-7.81E-05	-0.000362507	0.000158889	-0.00028385	-8.18E-05	-2.17E-05	-0.000136126	3.91E-05	-0.000210139
-5	0.000682308	-0.000590955	0.001396134	-0.002062394	0.00085144	0.000126039	-0.000320991	-7.89E-05	0.000488614	7.15E-05	0.000429834	0.000361841	0.000292258	-0.00031492	0.000343813	-4.89E-05	0.000122793	7.01E-05	0.000101536	-0.000114204	3.30E-05	4.82E-05	0.000189315	2.54E-06	-8.51E-05	-0.000103114	0.000130373	-9.95E-05	2.06E-05	0.000267775	-0.000102539	-2.98E-06	-4.50E-05	-0.000151228	0.000233003	-6.45E-05	-1.43E-05	-0.000145358	3.86E-05	0.000135571	-0.00027656	-5.87E-05	0.000170175	-8.83E-06	-0.000235287	-0.000281936	-0.000327256	0.000218569	0.000496764
-4.5	0.001466177	-0.001516468	-0.000808	-0.001577721	0.002180481	-0.000566858	-0.000475637	-0.000571026	-0.000891776	-0.000213844	0.000254546	-0.000226019	-1.19E-05	-3.69E-08	8.50E-05	-0.000185661	-0.000152941	-1.38E-05	-6.52E-05	-1.39E-05	0.000108667	-0.000236554	0.00015076	-3.65E-05	-0.000113505	-3.14E-05	-0.000228412	-9.32E-05	-0.00013177	-0.000126145	-0.000230361	6.83E-05	-1.48E-05	-0.000342838	5.55E-05	0.000132218	-0.000467548	9.42E-05	4.01E-05	-0.000147148	-0.00031137	-6.19E-05	8.90E-05	-0.000216573	-0.000189357	2.04E-05	-0.000448217	1.57E-05	-0.000146938
-4	-0.001608502	-0.000290917	-0.001424276	0.00183581	0.000480012	-0.000943682	0.000340061	-0.000222028	-0.000337139	-0.000738906	0.000349006	-0.000450169	0.000141776	0.000110686	-0.000246246	-0.000316645	0.000136122	-0.000288036	0.000139824	-6.58E-05	0.00019428	-0.000134567	0.000102549	4.29E-05	-9.77E-05	7.41E-05	-0.000231653	-2.17E-05	-5.98E-05	-0.000163252	-2.07E-05	7.82E-05	-8.58E-05	7.71E-05	-3.83E-05	7.24E-05	-4.89E-05	5.39E-05	-4.82E-05	-0.000132972	-0.000201945	-0.000410855	0.000450543	-0.000320552	-0.000268797	-9.53E-05	-0.000188753	0.000161473	-0.000402163
-3.5	0.00179112	-0.000796836	-0.002264484	6.11E-05	0.001095661	-0.001984864	0.000820422	-0.000472124	0.000241541	-0.00078045	8.36E-05	-0.000103509	3.31E-05	-3.63E-06	0.00010073	5.90E-05	-1.95E-05	-0.000295551	0.000132068	-0.000327215	0.000261992	-0.000118504	-0.000163069	1.24E-05	-1.31E-05	-6.91E-05	-1.48E-05	-5.99E-05	0.000224756	-0.000202052	-7.48E-05	-0.000115979	0.00011356	-7.45E-05	-0.000120789	8.35E-05	-0.000116489	-9.24E-05	1.14E-05	-0.000229261	-0.000321602	-0.000204182	0.00022739	-0.000389955	3.16E-05	6.32E-05	-0.000168881	-0.000282269	6.27E-05
-3	0.000919769	-0.002566583	0.000657362	-0.002649945	0.000578957	-0.00088218	-7.74E-05	0.000251641	0.00034569	-0.0006912	0.000116849	-0.000198446	1.80E-05	4.65E-05	-4.36E-05	-0.000103858	0.000181082	-0.000214627	0.000122244	2.97E-05	0.000236686	-9.05E-05	2.00E-05	8.67E-05	9.34E-05	-2.56E-05	-0.000118238	-7.59E-06	0.000104639	0.000119483	-9.43E-05	3.36E-05	-2.27E-05	5.68E-06	-0.000138529	9.41E-05	0.000125018	-0.000279521	0.000393288	-0.000434554	-0.000133853	2.00E-05	1.33E-06	-0.000281381	4.65E-05	4.01E-05	-0.000384781	-0.000390892	-0.000214239
-2.5	-0.005371173	0.000295739	0.000536938	0.001343157	0.002071923	-0.000573449	0.000458939	-0.000326231	1.31E-05	-0.001359292	-0.000306206	-0.000194978	-0.000421049	-0.000143457	-0.000257649	-0.000306704	3.62E-05	3.97E-05	-0.000107196	-7.75E-05	-0.000167443	-0.000298586	-1.10E-05	-0.000104868	-0.000156081	0.000150399	-0.000127543	-8.72E-06	-0.000167409	2.68E-05	-0.000131719	-5.37E-05	-9.78E-05	-3.00E-07	-9.41E-05	0.000142225	0.000134598	-0.000319709	7.67E-05	-8.68E-05	-0.000289562	-0.000106058	-0.000238413	-0.000341355	-4.60E-05	-6.03E-05	-0.000151968	-0.000436081	-0.000309878
-2	-0.000349856	-0.002755221	-0.002551887	0.001745992	0.001774615	-0.000509713	-0.00131454	0.000365784	0.000130145	-0.0011238	1.16E-05	-0.000121914	-0.000344248	-0.000154935	-0.00018047	-0.000315066	-4.37E-05	0.000121476	-0.000161145	-2.65E-05	-9.04E-05	-0.00011647	9.77E-05	-0.000336083	-0.000133794	0.000191905	-0.000155948	-0.000199617	4.40E-05	-0.000273555	0.000145505	-4.87E-05	-0.000216261	6.79E-05	-0.000172128	-7.93E-05	-0.000133713	-0.000194821	9.73E-05	-0.000234916	-0.000157687	-0.000133836	-9.13E-05	-3.83E-05	-0.000296662	0.000139374	-2.06E-05	-0.000546071	-0.000124158
-1.5	0.004839339	-0.004576806	0.00015055	0.000132737	0.000353206	-0.000422306	0.00037288	0.000136699	0.000192093	-0.000223075	-9.07E-05	-0.000363882	0.000165827	8.35E-06	-0.000167324	8.15E-05	0.000120354	-5.15E-05	0.000102678	3.60E-05	6.79E-05	-0.000253161	0.000135038	-0.000107128	-0.000136109	0.000107522	4.57E-05	-0.000105081	-0.0001104	-0.000129765	1.86E-05	9.66E-05	-0.000126919	4.56E-05	-0.000134062	3.29E-05	8.19E-05	-0.00027893	-3.02E-05	-6.26E-05	-1.16E-05	8.92E-06	-6.71E-05	0.000257402	-0.000288171	0.000218424	-0.000404265	5.20E-05	3.59E-05
-1	-0.000345215	0.000613034	-0.001545202	-0.000535374	0.001517271	-0.000858923	-0.000135916	-0.000306523	-0.000379767	-0.000347581	0.000189744	-5.52E-05	0.000495305	-0.0001808	-0.000101039	-1.95E-05	-0.000102498	-0.00020665	0.000113258	-7.87E-05	-6.69E-05	-0.000180177	0.000300655	-0.000324912	-7.56E-06	0.000171585	-9.65E-05	-0.000176991	-9.95E-06	-2.34E-05	-0.000109977	0.000118617	-0.000257323	-0.000167927	0.000159829	-0.000163051	0.000372529	-0.000293546	6.25E-05	-0.000121595	-0.000427777	1.47E-05	-0.000165735	-0.000130685	1.04E-05	-9.09E-06	-0.000175358	-0.000486458	0.000216766
-0.9	-0.00082896	-0.001705681	-0.001828672	-0.001714514	0.00207663	-0.001069314	-0.000981556	-0.00024235	-0.00016277	-0.000179616	-0.000164568	-0.0002224	0.00025426	-0.000211628	-0.000254829	-0.000309991	-0.000287592	-0.000110106	0.000167217	-0.000138516	3.66E-05	-0.000173748	6.91E-05	-0.000306785	4.23E-05	-3.84E-06	-0.000105865	-0.00011834	-5.76E-05	-0.000171259	-5.56E-05	-2.84E-05	-0.000240561	-0.000128479	3.67E-05	0.000111032	-6.41E-05	-0.00037737	-0.000151865	-0.000136445	-0.000303264	0.000147528	-0.000308846	-0.000187431	-0.000388376	-0.000217901	-0.000450843	-0.000282741	-5.72E-05
-0.8	-0.003313962	-0.002418116	-0.001760519	-0.001378154	0.000478617	-0.000749129	-0.000513783	-0.001095572	-0.00019746	-0.000810041	-0.000339936	-0.000542602	-0.000123837	-0.000232707	-0.000199121	-0.000386089	-0.000158752	-4.99E-05	0.00010628	-0.000280618	0.000245574	-0.000267748	-7.89E-05	-0.000232264	-2.14E-05	-4.75E-05	-0.000161181	-0.000151184	-2.07E-05	-0.000317656	-0.000120718	-0.000132682	-0.000255742	-2.74E-05	-4.86E-05	0.000106345	0.000144068	-0.000143126	-2.69E-05	-0.000224142	-9.11E-05	-0.000257211	-0.000300746	3.36E-05	-0.000514285	-0.000229808	-0.000605814	-0.000171516	-0.000136232
-0.7	-0.004193807	-0.000819424	-0.001164126	0.000122272	0.000261354	-0.000576024	-0.000585398	-0.001076862	-0.000182431	-0.000494405	-0.000503104	-0.000394104	0.00020593	-0.000311971	0.000142988	-0.000162617	-0.000164465	-3.27E-05	-0.000153326	-0.000163093	0.000135157	-0.000202054	0.000113291	-0.000203825	0.000135818	-0.000110905	-0.000173065	-0.000220734	5.29E-05	-0.000157212	-7.21E-05	-6.03E-05	-0.000156732	-0.000114146	-3.73E-05	7.02E-05	0.000153932	-0.000107397	0.000109024	-0.000306285	-0.000198058	-0.000434794	-0.000428557	-0.000227694	-0.000401292	0.000141815	-0.000267024	-0.00015383	0.000342736
-0.6	-0.001412475	-0.001678256	0.000575173	7.93E-05	0.000403975	-0.000531208	-0.000689001	-0.000451252	-0.000226376	-0.000130118	-0.000116568	-6.71E-05	0.000421014	-0.000112775	8.75E-05	4.16E-05	-4.01E-05	0.000107506	-0.000119781	-7.59E-05	5.53E-06	-0.000152542	0.000125045	-0.000146395	2.87E-05	0.000132973	-0.000403567	0.000181243	-0.000175873	-3.67E-05	-6.75E-05	-6.90E-05	0.000307665	-0.000102266	0.000187058	0.000129534	7.64E-05	-0.000231017	8.52E-05	-0.000471385	-9.23E-06	-0.000384787	-4.48E-05	-4.02E-06	-0.000460997	-0.000270419	-0.000312528	-0.000188798	0.00011335
-0.5	0.004169058	-0.003077305	-0.000685668	0.002157951	0.001780861	-0.000534336	-0.000383028	-0.000833174	0.000648836	-0.000692058	-0.000470231	1.27E-05	-5.04E-05	-0.000157264	-0.000214363	-9.32E-05	-7.46E-05	-0.00015384	-4.88E-05	-0.000109179	1.94E-05	-0.000162383	5.25E-06	3.31E-05	4.10E-05	-3.06E-05	-0.000186679	-0.000102779	-6.18E-05	-0.000194646	-7.21E-05	-5.17E-05	-0.000149651	-2.54E-05	-0.000204388	9.29E-06	0.000243007	-0.000286653	-0.000202421	-0.0001346	-0.000256978	-0.000386611	-0.000278688	-0.000313302	0.000339911	-0.000172113	-6.22E-05	-0.000435366	-1.99E-05
-0.45	-0.001217385	0.003962429	-0.002151093	-0.000762498	0.001257187	-0.001237415	-0.00040366	-1.98E-05	0.000618985	-0.000979651	-0.000314645	-0.000210263	0.000159478	5.82E-05	-0.000272498	-0.000123461	-9.18E-06	-6.98E-05	-7.54E-06	-1.51E-05	2.96E-05	-0.000221001	-6.93E-05	-9.35E-05	0.000293708	-0.000177887	-0.000111529	-0.000114779	4.66E-06	-0.000248458	9.83E-07	-0.000198573	-0.000121767	4.31E-08	-0.000261853	-3.01E-05	0.0002711	-0.000246603	5.45E-05	-0.000273202	0.000101455	-0.000190792	-0.000246447	2.86E-05	0.000102013	0.000229078	-0.000205942	-9.67E-06	-0.000300216
-0.4	-0.004402705	0.00020551	-0.00246312	3.10E-05	0.000738402	0.001077653	-0.000169467	0.000592732	0.001044648	-0.000425102	-0.000149794	0.000342137	0.000211303	-1.31E-05	-0.000122615	8.53E-05	-0.000105215	-4.86E-05	7.87E-05	-7.62E-05	2.37E-05	-0.000302765	4.30E-05	6.58E-05	9.24E-05	-2.10E-05	-8.99E-05	-3.62E-05	8.61E-05	-0.000200209	3.31E-05	-0.000117447	-0.000142273	-2.72E-05	-7.12E-05	1.40E-05	8.89E-05	-0.000132914	2.63E-05	-6.44E-05	1.62E-05	-0.000109872	1.16E-05	-0.000129877	0.000133496	-0.000380596	8.19E-05	-0.000100777	-6.91E-05
-0.35	-0.004339081	-0.000694498	6.91E-05	3.29E-05	0.002375766	-0.001366793	0.000192744	-0.000252975	0.000309138	-0.00043347	1.75E-05	0.000337048	0.00018642	-5.40E-05	6.78E-05	7.76E-05	5.03E-05	-0.000158855	4.25E-06	-7.20E-05	6.90E-05	-0.000371746	0.000161031	-2.78E-05	-3.01E-05	-6.24E-05	-0.000137895	-9.43E-05	0.000107317	-5.67E-05	-0.000128177	-4.23E-05	-0.000134037	-0.000170137	3.92E-05	-6.47E-05	-0.000222251	-0.000198382	-8.27E-05	2.97E-06	-0.000421394	-3.26E-05	-0.000318868	-0.000305665	0.000254325	-0.000444197	-0.000311868	-3.25E-05	-0.000114681
-0.3	-0.00746994	-0.001487948	0.000176653	-0.000820339	0.000756934	-0.002859268	0.000239237	-0.000237496	-0.000533846	-0.000687462	0.000101884	-0.000352818	-5.80E-06	-0.000152388	-0.000305739	3.67E-05	-8.76E-05	-0.000113645	9.96E-06	-0.00011044	0.000215184	-0.000431071	0.000232559	-5.06E-05	-3.45E-05	-9.48E-05	-0.000122493	8.23E-06	3.43E-05	4.69E-06	-7.48E-05	3.12E-05	2.41E-05	-0.000300217	-3.39E-06	7.10E-05	-0.000175158	-0.000233958	0.000242064	-0.000143698	-0.000422386	-0.000109047	-6.31E-05	0.000166244	-6.11E-05	-0.00013141	-0.000319709	-1.68E-05	-0.000213774
-0.25	-0.002467935	-0.001354924	-0.000600448	-0.000208869	-0.000745441	-0.001489112	1.44E-06	0.000491571	-0.000601349	-0.000358802	-6.94E-05	7.88E-06	0.000226174	3.03E-05	-0.000153431	-6.66E-05	0.000135387	-0.000130572	-5.17E-05	-2.49E-05	0.00014344	-9.67E-05	0.000318809	0.0001221	-2.94E-06	0.000181707	-8.70E-05	0.000369313	7.96E-05	8.29E-05	-0.000120615	0.000221486	7.32E-05	-0.000145858	0.000194062	0.000136428	5.96E-05	-0.000180176	0.000140666	-0.000134814	-0.00038387	0.000108354	8.85E-05	4.63E-06	6.88E-05	0.000359475	-6.15E-05	0.000115953	-0.000355405
-0.2	-0.005725234	0.000377457	-0.001769257	-0.000340098	0.000230116	0.000613823	-0.000578257	-0.001141748	0.000301623	-0.000497701	-0.000321204	-0.00039583	-0.000143422	-0.000350558	-0.000327179	-6.16E-05	-0.000138095	-7.37E-05	-0.000151238	-0.000106402	0.000286733	-0.000283323	0.000324632	-1.91E-05	3.36E-05	0.000347125	-6.96E-05	0.000259774	0.000219076	8.55E-05	-0.000150322	0.00015422	0.000130091	-1.01E-05	0.000100819	4.19E-05	2.64E-06	-6.50E-05	8.59E-06	7.54E-05	-0.000169171	0.000128168	0.000251596	-0.000409109	0.000202409	0.000396284	-0.000132687	-8.85E-05	-4.04E-05
-0.15	-0.002093619	-0.000764078	-0.00047037	-6.66E-05	-0.000982333	-0.001641029	-0.000697953	-0.000994688	0.000219858	-0.002083822	-0.000624269	-0.000550964	-0.000548205	-0.000233582	-0.000542532	-0.00044598	-0.000456089	-0.00025923	-0.000258536	-0.000450371	6.17E-05	-0.000465217	0.000121949	-0.000169794	0.000130311	0.000155301	-3.23E-05	-5.51E-06	0.000104701	1.08E-05	-6.80E-05	4.48E-05	7.17E-05	-0.000114714	-0.000173797	2.16E-05	8.17E-05	-1.27E-05	-1.83E-05	0.000283649	-5.54E-05	0.00027488	1.26E-05	-0.000190336	0.000351554	0.000333771	-4.61E-05	-0.000309001	4.95E-05
-0.1	-0.003321537	-0.003275594	-0.003275069	-0.000480461	0.00105359	-0.002783287	7.20E-05	-0.000798446	-0.000777853	-0.001638294	-0.001207185	-0.00091763	-0.00092059	-0.000575897	-0.000938667	-0.000845347	-0.000815788	-0.000597215	-0.00059437	-0.000677863	-0.000480252	-0.000625084	-0.00027705	-0.000354104	-5.08E-05	-0.00023747	-0.000248157	-0.000232222	-0.000222802	-0.000215475	-0.000206967	-0.000105105	-0.000133106	-0.000156455	-0.000203351	-0.000152788	0.00016717	2.16E-05	-0.000185592	-2.33E-05	2.81E-05	-4.45E-05	0.000124767	-1.75E-05	-0.000141941	0.000455322	0.000111319	-0.000211928	0.000143465
-0.05	0.000631525	-0.001415386	-0.00081333	-0.001639476	-0.001699042	-0.003589622	-0.00117626	-0.000409742	-0.001606758	-0.002027995	-0.001010088	-0.001325303	-0.001275192	-0.000900602	-0.001181324	-0.00112459	-0.001005087	-0.001123855	-0.000812456	-0.000698856	-0.00074072	-0.000919408	-0.000632637	-0.000644356	-0.000518989	-0.000627137	-0.000583698	-0.000628795	-0.000472118	-0.00043923	-0.000466108	-0.00026069	-0.000413138	-6.64E-05	-0.000140636	-0.000150551	-2.11E-05	-7.30E-05	1.03E-05	-0.000289481	0.000136379	-0.000271448	0.000382755	-0.000255102	-8.08E-05	0.000115452	0.000235337	-3.91E-05	0.00033478
0	0.002373766	-0.002564301	-0.000633255	-0.00078697	-0.000190117	-0.001499577	-0.001969901	-0.002148676	-0.00120484	-0.000946581	-0.001323172	-0.001426519	-0.000981248	-0.001149699	-0.001378983	-0.00107416	-0.00104719	-0.001208796	-0.001053747	-0.000924288	-0.00104605	-0.001228475	-0.000959114	-0.001000025	-0.00075233	-0.000971067	-0.000917127	-0.000982593	-0.00076706	-0.000776184	-0.000614093	-0.000523698	-0.000594646	-0.000310276	-0.000341343	-0.000314061	-0.000306735	-0.000506633	-0.000174391	-0.000549816	-0.000430246	-0.00017454	-0.000149272	-0.000186905	-0.000234006	-0.000254083	0.00024306	-0.000204532	0.000122715
0.05	-0.007000083	0.000709239	-0.002770041	-0.002421447	-4.93E-05	-0.00186227	-0.001385902	-0.001971984	-0.000589733	-0.001585302	-0.001020647	-0.001392192	-0.000925423	-0.001281479	-0.001583017	-0.001196785	-0.001182162	-0.001261874	-0.001280919	-0.001132087	-0.001158839	-0.001470873	-0.001109975	-0.001125584	-0.001199506	-0.001264206	-0.001255949	-0.000998051	-0.001021449	-0.001178988	-0.00090569	-0.000859261	-0.000748725	-0.000815518	-0.00065739	-0.000681359	-0.000496035	-0.000799943	-0.000544662	-0.000751962	-0.000716428	-0.000397186	-0.000518016	-0.000412784	-0.000795468	-0.000673381	-0.000450575	-0.000294135	-0.000255034
0.1	-0.00142834	0.000166384	-0.001235772	-0.002768312	-0.00014182	-0.001336007	-0.001650336	-0.001147289	-0.000376057	-0.001880686	-0.001452263	-0.001253976	-0.001141073	-0.001446762	-0.001233949	-0.001421336	-0.001196832	-0.001441377	-0.001247642	-0.001159189	-0.001138253	-0.001562891	-0.00106727	-0.001255522	-0.001315548	-0.001306088	-0.001252058	-0.001091809	-0.001218638	-0.00130996	-0.001198496	-0.001030238	-0.001186944	-0.001012427	-0.000973476	-0.000852385	-0.000996741	-0.001123216	-0.000798555	-0.001081241	-0.000987924	-0.000662539	-0.000657913	-0.000893371	-0.000575149	-0.001150736	-0.000663509	-0.000536594	-0.000665407
0.15	-0.000857492	-0.000481515	-0.000341177	-0.001602101	-0.000983006	0.000293231	-0.000472111	-0.00155804	-0.000371667	-0.00146113	-0.001224102	-0.001050135	-0.00108025	-0.001020969	-0.001153513	-0.001387494	-0.001218436	-0.001273612	-0.00132325	-0.001220348	-0.001238491	-0.001525142	-0.001080301	-0.001289007	-0.001221418	-0.001160945	-0.001118865	-0.001301409	-0.001240486	-0.001222732	-0.001328245	-0.001140148	-0.001251503	-0.001094171	-0.001261117	-0.000825565	-0.001262195	-0.001241682	-0.001109947	-0.001179094	-0.00106364	-0.001018425	-0.000917327	-0.000944903	-0.000794262	-0.001365278	-0.001083134	-0.00111733	-0.000650702
0.2	0.000645437	-0.004314017	-0.001738646	-0.002429017	0.000514049	-0.002091839	-0.001433859	-0.001124762	-0.001297821	-0.001370197	-0.001185141	-0.00104039	-0.001157767	-0.00113826	-0.001080605	-0.001208966	-0.001171437	-0.000937243	-0.001181642	-0.001080182	-0.001010401	-0.001178004	-0.001157208	-0.000970365	-0.001078748	-0.001041453	-0.001051591	-0.001219651	-0.00109039	-0.000988194	-0.001183334	-0.000985627	-0.001009414	-0.00104557	-0.001011399	-0.000803712	-0.000934507	-0.001095445	-0.000999798	-0.000824035	-0.001000529	-0.001069789	-0.000800538	-0.000869423	-0.001008942	-0.000880993	-0.001063623	-0.000507679	-0.000760975
0.25	-0.003037982	0.000207251	0.00099317	0.000838668	0.000543699	-7.98E-05	-0.001257034	-0.000680813	-0.000897861	-0.000809366	-0.000394142	-0.000858616	-0.000452674	-0.00096416	-0.000656651	-0.000848291	-0.000839719	-0.000735791	-0.000873907	-0.000926603	-0.000725617	-0.00086863	-0.000824661	-0.000698706	-0.000797065	-0.000814365	-0.000968056	-0.000699494	-0.000968162	-0.000815941	-0.00089951	-0.000802675	-0.000883318	-0.000919481	-0.000668581	-0.000682982	-0.000751362	-0.001002084	-0.000989443	-0.000460117	-0.001010208	-0.000746199	-0.000765932	-0.000858606	-0.000817706	-0.000868151	-0.000865663	-0.00045055	-0.000783207
0.3	0.003712711	0.000894827	-0.000959957	0.000369873	0.000557378	-0.000452957	-2.65E-05	-0.001423908	-0.000129692	-0.001226404	-0.000789983	-0.000704323	-0.000410912	-0.00071335	-0.000620098	-0.000621296	-0.000741227	-0.000576337	-0.000966237	-0.00086802	-0.000792659	-0.000988238	-0.000497415	-0.000751629	-0.000742006	-0.000789203	-0.000846459	-0.000662458	-0.000811492	-0.000838414	-0.000709459	-0.000711617	-0.000896143	-0.000766055	-0.000547639	-0.000810936	-0.00052862	-0.000930138	-0.0006155	-0.000631014	-0.000944362	-0.000730929	-0.00044868	-0.000696831	-0.000613119	-0.000663681	-0.000894631	-0.000441893	-0.000887685
0.35	0.006206797	-0.00476034	0.001155815	-0.002201463	-2.98E-05	-0.000313916	-0.000183612	-0.000223446	-0.000322383	-0.001522729	-0.000205769	-0.000271376	-0.000595759	-0.000469353	-0.00089273	-0.000797676	-0.000698655	-0.000752719	-0.000592219	-0.000808232	-0.000620446	-0.000896016	-0.000500839	-0.000704654	-0.00080486	-0.000689851	-0.000767023	-0.000894253	-0.000527008	-0.000710962	-0.000576062	-0.000478369	-0.000736948	-0.00068134	-0.000497848	-0.000718803	-0.000525396	-0.000502758	-0.000301568	-0.000601628	-0.000738681	-0.000759384	-0.000456437	-0.000660656	-0.000436804	-0.00052399	-0.000866761	-0.000499874	-0.000634196
0.4	0.003402935	-0.00263144	0.001823183	-0.002556117	-0.000668488	0.000272557	0.000293853	-0.00094312	-0.000620841	-0.000959975	-0.000511104	-0.00033395	-0.000577703	-0.000564669	-0.000694672	-0.000663008	-0.000518809	-0.000598672	-0.0003734	-0.000789319	-0.000286748	-0.000941706	-0.00053389	-0.000660214	-0.000621101	-0.000717559	-0.00071385	-0.000801248	-0.000510511	-0.00064234	-0.00052542	-0.000413428	-0.000587931	-0.000822455	-0.000522387	-0.000606261	-0.000487973	-0.000602861	-0.000555405	-0.000758857	-0.000608011	-0.000468017	-0.000471454	-0.000613636	-0.000599079	-0.000619561	-0.000828542	-0.000688281	-0.000404021
0.45	-0.00410599	0.000200041	-0.000979453	-0.001274064	0.00146303	-0.001173452	0.000337947	-0.000789606	-0.000633538	-0.001104734	-0.00042849	-0.000462348	-0.001035569	-0.000889066	-0.000625242	-0.000642119	-0.000613355	-0.00055567	-0.00052748	-0.000850734	-0.000392791	-0.00090052	-0.000541139	-0.000741449	-0.000559693	-0.000858546	-0.000554258	-0.00068977	-0.000756232	-0.000632069	-0.000620288	-0.000567029	-0.000520423	-0.00087551	-0.000518071	-0.000598879	-0.000422299	-0.000800007	-0.000516333	-0.000568441	-0.000582409	-0.000621334	-0.000507744	-0.000677969	-0.000698956	-0.000575882	-0.000345487	-0.000782244	-0.000317472
0.5	-0.002014543	1.56E-06	-0.004319717	0.001173304	0.000379236	-0.001169707	1.58E-05	-0.000290483	-0.000422032	-0.001020164	-0.000823747	-0.000829967	-0.000266207	-0.001121891	-0.000293837	-0.000552588	-0.000641793	-0.000634775	-0.000596238	-0.000665139	-0.000556415	-0.000722602	-0.000456205	-0.000602728	-0.000508234	-0.000744895	-0.000525673	-0.000618707	-0.000573034	-0.000611432	-0.000645207	-0.000564533	-0.000657588	-0.000659019	-0.000566275	-0.000482505	-0.000516799	-0.000663836	-0.000480223	-0.000560147	-0.000515487	-0.000556898	-0.000426571	-0.000521083	-0.000461222	-0.000522306	-0.000424148	-0.000631021	-0.000512425
0.55	0.000529924	0.003645869	0.000866611	0.000966517	0.001273386	-0.000736826	-0.001361998	0.000319237	1.29E-05	-0.00095578	-0.000744225	-0.000655516	-0.000165943	-0.000652397	-0.000393869	-0.000427913	-0.000690626	-0.000634458	-0.000593369	-0.000620179	-0.000408297	-0.000643664	-0.000375818	-0.000396414	-0.000585481	-0.000520446	-0.00057158	-0.000506788	-0.000360163	-0.000665616	-0.000578509	-0.000288955	-0.000752135	-0.000329029	-0.000429781	-0.000423376	-0.000509998	-0.000368087	-0.000393064	-0.000671378	-0.000549023	-0.000616518	-0.000222141	-0.00061939	-0.000333784	-0.000973656	-0.000735632	-0.000646663	-0.000212778
0.6	0.004447828	0.000686571	-0.002671001	0.001126546	0.002296427	-0.000369112	-0.001115039	-5.37E-05	-0.000401094	-0.000339567	-0.000114678	-0.000601558	-0.000393366	-0.000414312	-0.000658261	-0.000413667	-0.000567641	-0.000602869	-0.000649045	-0.000496051	-0.000413308	-0.000545513	-0.000387845	-0.000443521	-0.000621959	-0.000430374	-0.000552011	-0.000384356	-0.000417934	-0.00047676	-0.000532509	-0.000278734	-0.000488924	-0.000466316	-0.00024347	-0.00027295	-0.000334022	-0.000585163	-3.77E-05	-0.000544277	-0.000572893	-0.000458475	-0.000389683	-0.000501534	-0.000308892	-0.00072631	-0.000376658	-0.000335761	-0.000517621
0.65	-0.002893087	0.002039217	-0.000717727	-0.000131975	0.001735069	0.001466498	0.000528388	-0.000398023	-0.00029721	-0.000588865	-0.000263701	-0.000200517	-0.000187722	-0.000344792	-0.000676922	-0.000218159	-0.000512299	-0.000404596	-0.000447603	-0.000569502	-0.000496358	-0.000433806	-0.000267044	-0.000425878	-0.000496491	-0.000531544	-0.000438075	-0.000489785	-0.000460095	-0.000439333	-0.000558837	-0.000272688	-0.000401666	-0.000602399	-0.000126531	-0.000219234	-0.000380187	-0.000513811	-0.000149329	-0.000279741	-0.000570046	-0.000354469	-0.000438954	-0.000621086	5.39E-05	-0.000450052	-0.000475888	-0.000550553	-0.000572659
0.7	0.002611493	-0.002525413	-0.004027828	0.000581531	0.002670653	-0.002053619	-0.00067081	-0.001462385	2.14E-05	-0.001227889	-0.000776318	-0.000502178	-0.000260346	-0.000624229	-0.00066883	-0.000406882	-0.000391126	-0.00044993	-0.000536316	-0.000442346	-0.000440901	-0.000471404	-0.000303603	-0.000432835	-0.000517178	-0.000571541	-0.000367212	-0.000622362	-0.00048005	-0.000619735	-0.00061653	-0.000332039	-0.000471395	-0.000676268	-0.000247789	-0.000296785	-0.000402286	-0.000540628	-0.000301706	-0.000471712	-0.000613478	-0.000448344	-0.000510176	-0.000457545	-0.00085927	-0.000123009	-0.000708746	-0.000380644	-0.000473749
0.75	-0.002236869	-0.001412602	-0.002338838	0.000819877	0.00038166	-0.000642208	-0.000357561	-0.000941387	-0.000327967	-0.001002327	-0.000528994	-0.000851592	-0.00022812	-0.000492781	-0.000661271	-0.000365413	-0.000400631	-0.000582806	-0.000507978	-0.000534655	-0.000519762	-0.000721013	-0.000278498	-0.000398149	-0.000496631	-0.00047649	-0.000232338	-0.000635437	-0.000310656	-0.0005998	-0.000657793	-0.000295832	-0.000398404	-0.000533042	-0.000316189	-0.000467798	-0.000253141	-0.000478489	-0.000164301	-0.000411458	-0.000237909	-0.000393671	-0.000304571	-0.00021562	-0.000490595	-0.000134559	-0.000358077	-0.000382427	-0.000391596
0.8	0.005806103	0.00243142	0.001078714	0.001537536	0.001122254	-0.000339758	-0.000651195	-6.66E-05	3.59E-05	-0.000392938	-0.000363941	-0.000434158	6.53E-05	-0.000658039	-0.000538135	-0.000354589	-0.000440413	-0.000495626	-0.0004621	-0.000444224	-0.000467712	-0.000618664	-0.00016366	-0.00044277	-0.00034432	-0.000338684	-0.000319981	-0.000464341	-0.000271676	-0.000598449	-0.000474909	-0.000479266	-0.000367374	-0.000254489	-0.00037813	-0.000535703	-0.000297274	-0.000520084	-0.00015548	-0.000563572	-0.000352928	-0.000317395	-0.000244745	-0.000128115	-0.000242025	-0.000645954	-0.000252237	-0.00023019	-0.000316958
0.85	0.001301359	0.001345276	-0.000170302	0.001539983	-0.000342718	-0.000750932	0.000119102	-0.001169445	-0.000392374	-0.001067098	-0.000503696	-0.000309326	-0.000260651	-0.000387446	-0.000600414	-0.000414967	-0.00034914	-0.000283602	-0.000509083	-0.000416529	-0.000353093	-0.000711476	-0.0001457	-0.000530001	-0.000274672	-0.000327791	-0.000525877	-0.000319002	-0.000299219	-0.00041416	-0.000173107	-0.000487796	-0.000365623	-0.000325842	-0.000355868	-0.00029074	-0.000294151	-0.000649511	-0.000153511	-0.000539009	-0.000333684	-0.000405483	-7.94E-05	-0.000107038	-0.000226699	-0.000362073	-0.00054772	-7.79E-05	5.40E-06
0.9	-0.002567597	0.004197244	-0.000264256	0.000584601	0.00257498	0.000308611	0.000181814	-0.000500428	9.58E-05	-0.000891253	-6.30E-05	-0.000109778	-0.000292497	-0.000141735	-0.000539631	-0.000262626	-0.000341658	-0.000384466	-0.000244071	-0.000420609	-0.000276646	-0.000680759	-0.000156129	-0.000292277	-0.000340039	-0.000229441	-0.000410783	-0.000428373	-0.000263996	-0.000328896	-0.000133622	-0.000484237	-0.000236439	-0.000343609	-0.00020012	-0.000256615	-0.000140261	-0.000629416	-0.000214129	-0.000525688	-0.000241378	-0.000491077	-6.60E-05	-0.000496961	-0.000440059	2.03E-05	-0.000321106	-0.000559136	-0.000185136
0.95	-0.000978357	-0.000234011	-0.004159511	5.77E-06	0.002742239	-0.00171892	0.000619726	3.37E-05	0.000222535	-0.000810452	0.000176732	-0.000297824	-7.68E-05	-0.000423708	-0.000425117	-0.000177899	-0.000420304	-0.000408752	-0.000246707	-0.000523666	-0.000289318	-0.000522627	-0.00023895	-0.000238856	-0.000448691	-0.000229065	-0.000274926	-0.00050653	-0.000304396	-0.00046351	-0.000191237	-0.000627118	-0.000205741	-0.000287533	-0.000173679	-0.000352643	-6.91E-05	-0.000582752	-0.000246221	-0.00053581	-0.00030225	-0.000501595	-0.000155583	-0.00063436	-0.000460268	3.84E-05	-0.000298239	-0.000631658	-0.000302791
1	-0.001541428	-0.000388838	-0.003117499	-7.10E-05	0.002318943	-0.001235789	0.000583367	-3.99E-06	0.000246719	-0.000834274	0.00015836	-0.000235819	-0.000180092	-0.000448714	-0.000410027	-0.000220582	-0.000378741	-0.000405557	-0.000289436	-0.000483207	-0.000261376	-0.000475124	-0.000203067	-0.000283933	-0.00041165	-0.00021994	-0.00034336	-0.000460135	-0.000296296	-0.000483679	-0.000196388	-0.000603114	-0.000300195	-0.000303247	-0.000240756	-0.000394634	-6.15E-05	-0.00055539	-0.000231636	-0.000507755	-0.000404837	-0.000491209	-0.0002472	-0.000617216	-0.000380957	-4.18E-05	-0.000397713	-0.000533627	-0.000358193
1.25	-0.00310315	-0.000475588	0.000215683	5.29E-05	0.000511801	0.000344402	0.000273491	-0.000241159	0.000281353	-0.000970166	-1.80E-05	-3.58E-05	-0.000481148	-0.000504983	-0.000331274	-0.000393413	-0.000305334	-0.000396176	-0.000346989	-0.000370653	-0.000181506	-0.000375422	-5.82E-05	-0.000405546	-0.000297806	-0.000234502	-0.000511253	-0.000261217	-0.000324432	-0.000401929	-0.000335113	-0.000394669	-0.00050467	-0.000401519	-0.000354139	-0.000458455	-0.000166644	-0.000378933	-0.000154489	-0.000480461	-0.000664917	-0.000425242	-0.000368509	-0.000494511	-0.00019133	-0.000374854	-0.000790327	-0.000151439	-0.000498179
1.5	-0.000187474	0.001199906	-0.002191834	0.001161736	-0.000142144	-0.000650347	-0.000210073	-0.000566314	-2.83E-05	-0.000996314	-0.000355551	-0.000279239	-0.000188997	-0.000317436	-0.000238293	-0.000390081	-0.00049199	-0.000308547	-5.78E-05	-0.000383485	-0.000164559	-0.000483542	-5.97E-05	-0.000370616	-0.000289877	-0.00035744	-0.00037078	-0.000271564	-0.000318991	-0.000147626	-0.000521599	-7.27E-05	-0.00025304	-0.000434839	-9.82E-05	-0.000266696	-0.000305397	-0.000226204	-0.000138587	-0.000574482	-0.000540379	-0.000358646	-1.00E-05	-0.000255333	-0.000266761	-0.000381172	-0.000849292	-8.24E-05	-0.0004953
1.75	-0.0006785	-1.70E-05	0.000684508	6.86E-05	-0.000164252	-0.000207308	0.000383007	-0.000615914	-8.96E-05	-0.00052401	-0.000123639	-0.000626734	-8.84E-05	-0.000142022	-0.000250655	-0.000248114	-0.000362548	-0.000157365	2.61E-05	-0.000228149	5.38E-05	-0.000318512	-0.000146172	-0.000419478	-0.000145867	-0.000326003	-0.000415202	-0.00039259	-5.67E-05	-0.000330407	-0.000273984	1.99E-05	-0.000300161	-0.000212924	-4.69E-05	-0.000178858	-0.000118069	-0.000241349	-0.00021271	-0.000299595	-0.000476041	-0.000288317	2.21E-05	-2.65E-05	-0.000219207	-9.01E-05	-0.000555337	-0.000209699	-0.000323656
2	-0.001210247	0.001141164	0.001462023	0.002494555	0.000811301	-0.000261958	0.000535928	-0.000450966	0.000764975	-0.000431043	0.000387471	-0.000342034	-2.09E-05	-0.000335249	-0.000414172	-0.000222736	-0.000285221	-0.000470897	2.28E-06	-0.000389959	6.12E-05	-0.000452098	-0.000121338	-0.000139482	-9.34E-05	-0.000208132	-0.000319363	-0.000169661	-0.000161512	-0.000296338	-0.000226141	-6.64E-06	-0.000364599	-7.49E-05	-0.00010846	-0.000138158	-0.00018933	-0.000325239	-7.06E-05	-6.47E-05	-0.000196236	-0.000161202	-2.64E-05	-8.58E-05	-0.000289555	-1.75E-05	-0.000315804	-0.000228495	6.71E-05
2.25	-0.001919216	-0.000555974	-0.002364777	0.000923391	-0.000890811	-0.001751764	-0.001433052	-0.000135143	-0.000311566	-0.001088662	-0.000352048	-0.000223292	-0.000160533	-0.00041536	-0.000150175	-0.000319429	-0.000251661	-0.000399721	-0.000278567	-0.000366665	-0.00013743	-0.000541722	-0.000218656	-0.000198004	-0.000112757	-0.000320115	-0.000306004	-0.000261877	-0.000181669	-0.000467298	-0.00042538	-0.00013978	-0.000344652	-0.000269017	-0.000285619	-0.000267022	-8.58E-05	-0.000505327	-2.38E-05	-0.000372492	-0.000206893	-0.000192694	-0.000199566	-0.000336074	-0.000393569	-0.000253351	-0.000381672	-0.000137664	-0.000503323
2.5	-0.003705791	-0.002624973	-0.00502662	-0.001105774	9.40E-05	-0.001375243	-0.000183759	-0.001181554	-0.001215622	-0.001231081	-0.00048313	-0.000329191	-0.000239831	-0.000299438	-0.000305435	-0.000458377	-0.000347954	-0.000208504	-0.000261767	-0.00027501	-0.000231284	-0.00050593	-0.000203428	-0.000350902	-0.000265588	-0.000419436	-0.000319521	-0.000312719	-0.000371174	-0.000558455	-0.000442923	-0.000293163	-0.00030493	-0.000394251	-5.48E-05	-0.000418382	-0.000218698	-0.000334721	-0.000342066	-0.000295151	-0.000311172	-0.000309269	-0.000184574	-0.000501184	-0.000563529	-0.00056006	-0.000336891	-0.000251919	-0.000706213
2.75	0.00082207	-0.002652149	-0.002253394	-3.21E-05	4.41E-05	-0.001253822	-1.62E-05	-0.001054958	-0.000155776	-0.000716577	-0.000171097	-0.000191351	4.79E-05	-0.000376331	-0.00028831	-0.000290909	-0.000201341	-0.000365848	-0.000234135	-0.000183731	-9.82E-05	-0.000475852	-0.000112087	-0.000247086	-0.000236548	-0.000216719	-0.000252527	-0.000229419	-0.000361541	-0.000153558	-0.000307992	-0.000108311	-0.000344322	-0.00026661	-8.14E-05	-0.000178244	-6.04E-05	-0.000437127	-0.00027289	-0.000137527	-0.000140841	-0.000308799	-7.81E-05	-0.000416952	-0.000337425	-0.000325343	-0.000363009	-0.0004603	-7.50E-06
3	0.002221672	0.002353637	-0.001493963	8.86E-05	7.25E-05	-0.000182939	-3.39E-05	-0.000125137	0.000587325	-0.000371666	-7.54E-05	-0.000401726	0.000267512	-0.000360191	-0.000140251	-0.00015303	-0.000296057	-0.000226872	-0.000180668	-9.16E-05	7.29E-05	-0.000244097	-0.000220083	-9.64E-05	-7.44E-05	-0.000234279	-0.00019305	-0.00035495	-7.17E-05	-6.35E-05	-0.000225235	-1.09E-05	-0.00022467	-0.00026013	-0.000444669	7.01E-05	-0.000118002	-0.000426793	-0.000354465	-4.67E-05	0.000104313	-0.000287201	-0.000126713	-0.000220671	-0.000373702	-2.53E-05	-0.000289065	-0.000411347	-0.000156096
3.25	0.00154629	-0.003048041	-0.001369125	-0.000724764	-0.000834088	-0.000968706	0.000568661	-0.000339699	0.000300767	-0.00082332	-0.00032311	-0.000224492	0.000155343	-0.000393989	-0.000239998	-0.000135117	-0.000368244	3.87E-05	-6.55E-05	-0.000251971	-0.000141007	-0.000312558	0.000134904	-0.000149917	-0.000203846	-0.000206038	-0.000455763	-0.000295591	-0.000130109	-7.86E-05	-0.000298911	-0.000120398	-0.000220015	-0.000171589	-0.000209997	-0.0002679	3.95E-05	-0.000332075	3.04E-05	-0.000168026	-0.000117064	-0.00029713	6.64E-05	-0.000290648	-0.000119216	-0.000209308	-0.000245041	-0.00036582	-0.000207571
3.5	-0.001150198	0.002256026	-0.00104911	0.000340607	0.001564462	-0.001518147	-0.000943398	0.000132648	0.000631031	-0.00102283	-0.000341209	-2.76E-05	0.000378839	-0.000386187	-0.000112145	-0.000236846	-0.000158617	-0.000105557	2.99E-05	-0.000313799	-7.13E-05	-0.000399953	-4.58E-05	-0.000110244	-6.40E-05	-0.000334547	-0.000344115	-0.000170277	-0.000123606	-0.00012607	-0.000241028	-8.52E-05	-0.000351413	-0.00021344	-8.98E-05	-0.000263044	3.71E-06	-0.000469476	8.03E-05	-0.00023038	-0.000385677	-0.000104511	-0.000192196	-0.000407509	0.000159312	-0.000505459	-0.000149813	-0.000233816	-0.000101087
3.75	-0.001902438	0.000987116	-0.001576763	-0.001172629	0.000460289	-0.000631238	-0.000306802	-0.000224303	-0.000255325	-0.000974994	-0.000176871	-5.51E-05	-8.35E-05	-0.000686887	-0.000264626	-0.000409945	-0.000115859	-0.000186679	-0.000254607	-0.000169144	3.44E-05	-0.000400091	-0.000109032	-0.000140477	-8.26E-05	-0.000255948	-0.000294835	-0.000144467	-5.55E-05	-0.000309005	-0.000289342	-0.000121794	-0.000219339	-0.000199902	-9.68E-05	-0.0003241	-5.96E-05	-0.000380964	-0.000185375	-0.000224194	-0.000321492	-7.08E-05	-0.000305287	-0.000168345	-0.000108765	-0.000255406	-0.000264652	-0.000151304	-0.000249408
4	0.001586336	0.002093851	0.000291811	0.001298872	0.001399197	-0.000953135	0.000203276	0.000274341	0.000432751	-4.27E-05	0.00021971	0.000153425	-2.86E-05	-0.00027144	4.29E-05	-0.000204732	-0.000168976	9.36E-05	-0.000166355	-2.66E-05	0.000161528	-0.000144747	-6.05E-05	-4.32E-05	-6.29E-05	-0.000231058	-0.00022385	-0.000141179	-0.000146867	-0.000224326	-0.000318684	-3.20E-05	-0.000216398	-5.60E-05	-0.000182754	-0.000202161	0.000111495	-0.000263989	-4.68E-05	-0.000111705	-0.000368516	-6.91E-05	-0.00025161	7.63E-06	-0.000226917	-6.20E-05	-0.000213433	-5.59E-05	2.52E-05
4.25	0.000625319	-0.000912188	0.001340481	0.000670211	0.002339061	-0.000560134	0.000397963	0.000213479	0.000802064	-1.58E-05	0.000164652	0.000281734	0.000233723	-0.000139227	0.000146309	-4.95E-05	-0.000240714	-9.18E-05	9.25E-05	2.05E-05	0.000104682	-0.000216757	-3.17E-05	-0.000174668	-9.29E-05	5.55E-05	-0.000253171	-3.38E-05	-0.000102299	-0.000135044	-0.000132522	-0.000192822	7.99E-05	-0.000249256	-8.77E-05	7.59E-05	4.22E-05	-0.000213513	-1.18E-05	-9.23E-05	-0.000299287	-0.00011658	5.78E-06	3.06E-05	0.000121408	-0.000306098	4.07E-06	-0.000149937	0.00016842
4.5	0.00046987	-0.000286408	0.00374741	7.67E-05	0.002276188	-0.000635402	0.000427121	-3.37E-05	0.000879319	-0.000261647	0.000149645	-0.000168285	-0.000145852	-0.000171738	0.000102627	-0.000280478	-3.68E-05	-0.00020469	2.59E-05	-0.000148218	5.65E-05	-0.000263205	-9.97E-05	-0.000130574	-0.000130891	3.48E-05	-0.000103765	-0.00011215	6.59E-05	-0.000223394	0.000148733	3.57E-06	-0.000130378	-0.000401445	8.25E-05	0.000154768	-5.05E-05	5.61E-07	-0.000234988	-6.38E-05	-0.000202604	-4.54E-05	3.45E-05	-0.000395684	0.000345585	-0.000191182	-1.81E-05	-0.000339452	-0.00014619
4.75	-0.002105028	-0.001671121	-0.001434938	-0.00021564	0.000832655	-0.001365376	-0.000526343	-0.000593581	0.000139831	-0.000725322	-0.000308918	-0.000581503	-3.65E-05	-0.000308618	-0.000207299	-0.000372757	0.000118154	-0.000252763	-0.000244387	-0.000285715	-9.42E-05	-0.000489899	-0.000105025	-0.000178457	-0.000316181	-0.000120664	-0.000160869	-0.00025321	-0.000115631	-0.000347999	-0.0001183	6.12E-06	-0.000120128	-0.000242393	-0.000142463	-9.16E-06	-0.000325286	-9.48E-05	-0.000322386	-0.000270859	-0.000361144	-0.000124938	-0.000165855	-0.000540506	-3.91E-05	-9.60E-05	-0.000614486	-0.000282207	-0.000396616
5	0.00328851	0.00104865	0.001002824	-0.000770667	0.000449784	-0.001563842	0.000348495	0.000951534	0.000103922	-0.000516168	-9.67E-05	-0.000357608	0.000117081	-0.000349262	-0.000213368	-0.000234795	3.97E-05	-0.000412886	-0.000203665	-9.08E-05	-5.58E-05	-0.000486493	-8.64E-05	-0.000280062	-0.000340072	-0.000101205	-9.25E-05	-9.34E-05	-0.000211723	-0.00025248	-0.000224329	1.13E-05	-1.14E-05	-0.000177196	0.000108434	-3.44E-05	-6.17E-05	-0.000253205	2.12E-05	-0.000195635	-0.000314711	1.61E-06	-0.00053254	-0.000198825	-0.00014017	-1.08E-05	-0.000564475	-0.000155005	-0.000398298
6	-0.000865525	-0.000997273	-0.001529595	0.002605769	0.002767979	-0.000777086	-0.000678851	0.00034527	-0.00046962	-0.000103087	1.20E-05	-3.17E-05	-0.000174541	-0.000425938	0.000188909	-7.12E-05	-0.000116037	-0.000417553	-0.000185439	-0.000212058	-8.43E-05	-0.000422085	-2.85E-05	-2.33E-05	-0.000316261	-6.20E-05	-5.58E-05	-0.000226053	-8.42E-05	-0.000214265	-0.000237458	8.17E-05	-0.000231792	-3.79E-05	-1.16E-05	-0.00040947	7.41E-05	-0.00020477	0.000203072	-0.000516995	-0.000347765	-0.000238959	4.44E-05	-0.000331014	-6.97E-05	-2.75E-05	-0.000459279	-7.12E-05	-0.000178503
7	-0.002794806	0.001446064	-0.002392303	0.001822063	0.001827088	0.000201831	0.000146202	-0.00098103	0.000203413	-0.001333093	-4.16E-05	-0.000594865	0.000457503	9.17E-05	-4.21E-06	-4.36E-05	-0.000214412	-0.000187409	-0.00019658	-0.000181544	7.68E-05	-0.000125121	-2.08E-05	-0.000156845	-4.32E-05	4.18E-05	-0.000130481	-0.000493893	-4.17E-05	-1.49E-05	-0.000428805	-0.000250504	-3.90E-05	4.76E-05	-0.000310988	-0.000176252	0.000225517	-0.000473303	-0.000113078	4.93E-05	-0.000236319	-0.000128658	-0.000101416	-0.000137318	0.00011039	-5.47E-05	-0.000420571	-0.000258959	-0.000205358
8	-0.002681436	-0.00038997	-0.001247993	-0.000759922	0.001376648	-0.000856148	-0.001773332	-0.000328118	0.000419343	-0.000615284	0.000494901	-0.000132092	-0.000211022	-0.000166064	-0.000260117	-0.000209867	-0.00012392	-3.50E-05	8.93E-06	-0.000278016	-0.00010108	-0.000252907	0.000167554	-0.000108125	-0.000159322	-0.000167764	-0.000252181	0.00020994	-0.00025377	-7.00E-05	-0.000270943	-0.000265382	1.99E-05	4.57E-05	-0.000121374	-0.000261962	-7.26E-05	-0.000512313	4.13E-05	2.93E-05	-0.000390505	-0.000153676	0.000279157	-0.000250395	0.00023279	-0.000294608	-0.000215471	-0.000216567	3.81E-06
9	-0.001597855	-0.001759088	0.000577191	-0.000525119	0.001146741	-0.001597113	-0.000583899	0.000219741	0.000261048	0.000114633	2.35E-05	0.000204875	-0.000200802	-0.000152184	-6.72E-06	-9.50E-05	-0.000177756	-0.000209004	-8.28E-05	-2.73E-05	-4.66E-05	-0.000223499	-5.42E-05	4.03E-05	-0.000220686	-8.88E-05	-0.000296803	3.15E-05	-0.000210717	-0.000207528	-0.000127243	-0.000205395	-0.000182063	-3.33E-05	2.89E-06	-0.000164235	-3.24E-05	-0.000446611	-0.000154288	-0.000125007	-0.000152985	-0.000252613	6.39E-05	-0.000406486	-0.000445864	-0.000224313	-0.000493853	-0.00028865	-0.000234898
10	7.43E-05	0.001409054	-0.003723177	0.001055541	0.000751766	-0.000681535	-6.24E-05	-0.000944796	0.001225551	-0.000321636	0.000297147	-4.38E-05	-0.00019446	-0.000574609	-2.53E-05	-0.000153056	-0.000168333	-6.94E-05	-0.000345627	0.000142329	-2.92E-05	-0.000386165	0.000144135	-0.000214159	-3.19E-06	-0.000212161	-0.000127302	-0.000186975	9.82E-06	-0.000164068	-0.000163406	-5.65E-05	-0.000222274	-0.000117317	5.12E-05	-6.77E-05	0.000149327	-0.000577098	3.41E-05	-0.000285857	-7.72E-05	1.63E-05	8.67E-05	-0.000431069	-0.000398107	1.77E-05	-0.000423043	-0.000334835	-0.00022144
12	-0.005691635	-0.005881581	-0.00291616	-0.000709344	-0.001643473	-0.000472513	-0.001370747	-0.000493959	-0.000610838	-0.000404685	-0.000964442	-0.000311859	0.00014549	-8.67E-05	-0.000321098	-0.000335269	-0.000226766	-0.000240496	-9.87E-05	-0.000248618	1.62E-05	-0.000427914	-0.000173223	-0.000119746	-0.000320856	-0.000280067	-0.000310046	-0.000283958	2.51E-05	-0.000278505	-0.000455544	-2.57E-05	-9.34E-05	-0.000276178	-0.000494005	-0.000283119	-4.28E-05	-0.000414483	-0.000403623	-0.000139969	-0.000358317	-0.000476373	-6.68E-05	-0.000267857	-5.42E-06	-0.000195165	-0.000573763	-0.000435619	-0.000224251
14	-0.005628243	-0.001737778	-0.001114623	-0.002139173	0.002411894	-0.000464305	-2.59E-05	0.000316732	0.000237074	-0.001220901	0.000174747	0.000126106	-0.00018249	-0.000370026	-0.000187849	-0.000245121	-0.000344123	-0.000125024	4.99E-05	-0.000209886	-6.59E-05	-0.000431624	0.000100058	-0.000139891	-7.28E-06	0.000160672	6.25E-05	-0.000352624	-2.71E-05	-0.000470618	-0.000107354	4.34E-05	-1.19E-05	-0.000280735	5.15E-05	-0.000167897	0.000100006	-0.00040122	5.78E-05	-0.000278554	-0.000460736	-0.000271901	0.000223722	-0.000257004	-0.000135476	-3.73E-05	-0.000528353	-0.000255537	0.000138655
16	-0.003109169	-0.000727436	-0.000333124	-9.28E-05	0.000839229	0.000301987	0.000335186	0.000133826	-0.000123271	-0.000753734	-0.000226684	0.000404164	0.00031201	-0.000418988	-3.94E-05	-0.000245324	-0.000221912	-0.000151111	-0.000105728	-0.000295939	0.000231128	-0.000424577	0.000254548	-0.000446315	0.000158074	-7.27E-05	-0.000168112	-0.000229746	-0.000117018	-8.88E-05	-3.57E-05	-0.000295991	4.58E-06	-0.000338742	-1.06E-05	-0.000295657	0.000151822	-0.000349655	-3.92E-05	9.40E-06	-0.000251896	-0.000357335	-0.000139139	-0.000188189	2.53E-05	-3.15E-05	-0.000261654	-0.000517097	7.20E-06
18	-0.004933096	0.001472987	-0.002335948	6.76E-05	0.001150469	-0.001428045	-0.000120538	-0.000337816	0.000458318	-0.001157119	-0.000238696	7.31E-05	-9.21E-06	-0.000312305	-0.000140131	-0.000322081	-0.000154049	-0.00019594	-2.61E-05	-0.000188578	-8.24E-05	-0.000491048	9.60E-05	3.61E-05	3.99E-05	-0.000401802	-0.000243782	-0.00016311	-7.14E-05	-0.000278574	-0.000347022	-8.11E-05	-0.000356292	-5.78E-05	-6.22E-05	1.25E-05	0.000244364	-0.000218025	6.35E-06	-0.000182644	-0.000510735	-0.000236114	3.20E-05	-0.000347294	-0.000179572	-0.000525538	-0.000407615	-0.000130969	-0.000316337
20	-0.001514357	0.003630065	-0.002779431	-0.001580969	0.000492824	-0.001374767	-0.000895119	9.70E-05	-0.000408992	0.000160479	0.000402557	-0.000714605	-1.27E-05	-0.000274446	-0.00012162	-9.27E-05	-0.000258466	-0.000283206	0.000103489	-0.000467331	5.33E-05	-0.000365305	3.64E-05	-4.40E-05	-0.000228893	6.41E-05	3.46E-05	-3.72E-06	-0.000219237	-0.000281571	-0.000163169	-0.000208927	-4.54E-05	-0.0003264	2.75E-05	-0.000209305	-0.00013758	-0.00018386	-0.000258168	-0.000290107	-0.000264364	-0.000272042	0.000357271	-0.000464565	0.000215672	-0.00018266	-0.000362808	-0.000373062	-5.88E-05
40	0.002475731	0.004920055	0.001447436	0.001572146	0.002717325	-0.00055671	0.000368054	0.000855146	0.000327305	-4.63E-05	0.000328459	0.000263858	-7.65E-05	0.000441328	-0.000250717	2.83E-05	0.000192071	2.49E-05	0.000269797	1.57E-05	0.000102901	1.81E-05	0.000346203	0.000140876	1.90E-05	0.000291119	0.000193126	-0.000115841	0.00035161	7.65E-05	0.000243971	0.000173871	-0.000114982	0.000292762	0.000352436	-2.12E-05	0.000183683	8.86E-06	0.000286217	0.000107622	-6.51E-05	0.000149607	0.000469158	0.000101889	9.84E-05	-0.000153266	0.000609221	0.000199785	0.000449221
60	-0.00646842	-0.001076898	0.001029295	-0.000106482	0.001245598	-0.0007705	-0.000795608	-8.49E-05	-0.000271378	-0.000988351	-0.000243283	5.66E-05	0.000475562	-0.00014031	-0.000176388	-0.000103139	-0.000360484	-0.000130039	2.56E-06	-0.000268728	0.000259249	-0.000206141	-1.64E-05	0.000192912	-0.000131019	3.24E-05	-1.32E-05	5.32E-06	-0.000151438	3.94E-05	-3.16E-05	-9.25E-05	-0.000243944	0.000105961	-8.63E-05	-3.95E-05	0.00013791	-0.000255927	-0.000159538	0.000181139	-0.00044936	-0.000108417	-0.00010971	-0.00024187	-2.36E-05	6.86E-05	-0.000644866	2.84E-05	-0.000275508
80	-0.002120186	0.000225004	-0.001836622	-3.42E-06	-0.000507885	-0.000937829	0.000448715	-0.000471377	-0.00013986	-0.000966523	-0.000255708	0.000266146	-4.52E-05	0.000182014	-1.99E-05	-5.04E-05	-4.55E-05	-0.000163758	3.95E-05	-4.69E-05	4.46E-05	-0.000338303	3.11E-05	3.00E-05	3.13E-05	-0.000138419	3.86E-05	-0.000265322	-6.80E-05	0.000179944	-0.000223306	-0.000147302	-0.000183043	1.54E-05	-0.000124576	-4.97E-05	0.000154404	-0.000309948	-0.000304092	3.36E-05	-0.000228122	-0.000126982	-0.000205455	-3.56E-05	-0.000121597	-0.000400128	-0.000203841	-0.000329692	-0.000220838
100	-0.005100177	0.001306599	0.0002558	0.000295826	0.001765656	7.90E-05	0.000553478	-0.00061591	-0.000369883	-1.47E-05	2.02E-05	0.000189283	0.000779656	7.10E-05	-0.000104148	0.000126466	-0.000209445	-1.46E-05	-0.000172968	0.000224106	0.000163908	-0.000202478	0.000279313	-2.97E-05	-6.13E-06	9.83E-05	-5.05E-05	-0.000161406	7.82E-05	-0.00015951	-0.000247494	0.000167754	6.13E-05	-1.11E-05	0.000135621	8.33E-05	-8.00E-06	-0.000222257	0.000139228	-0.000161341	-0.000126847	-0.000310209	4.16E-05	-0.000166902	0.000289801	0.000103278	-0.00041813	9.46E-05	-0.000377342
150	0.002351913	0.001597543	-0.001116657	0.000635599	0.001552351	-0.000410432	-0.000770681	6.69E-05	-0.000433859	-0.000354298	-0.000233662	6.81E-05	0.000266448	0.000134668	0.00010454	0.000136591	-0.000206294	1.61E-05	5.34E-05	-0.000134651	-5.48E-06	-4.47E-05	1.58E-05	0.000153767	4.71E-05	-0.000177646	2.85E-05	-2.92E-05	1.92E-05	-0.000217456	0.000110987	6.78E-07	0.000172703	-0.000213931	-1.14E-05	0.000260186	5.70E-05	0.000223031	3.40E-05	0.000192804	-0.000398519	6.20E-05	5.55E-05	-0.000113098	0.000122102	0.000258526	4.34E-05	-0.000290898	5.49E-07
200	0.00088299	0.002525077	0.000435802	0.000431629	0.003131434	-0.0019157	2.02E-05	0.00056005	0.000285198	0.00052452	0.000697837	-5.30E-05	0.00024292	-8.19E-05	-1.63E-05	-0.000119982	-0.000102229	-0.0002249	-2.15E-05	-2.40E-05	0.000245279	-0.000143223	-7.66E-05	9.73E-05	0.000136083	-0.000162636	-7.20E-05	9.66E-05	-1.39E-05	-7.26E-05	6.82E-05	-0.000107146	0.000232722	8.72E-05	-5.89E-05	0.000188142	0.000152404	-0.000335786	-0.000128493	6.49E-05	0.000156233	0.000120355	0.00025991	0.000118858	-4.11E-05	0.000313357	-7.06E-05	-3.16E-06	0.000227594
[truncated: 1,080 more columns]
