# Supplementary material for: In situ monitoring of polarons in a mixed conducting polymer using ultrafast transient absorption spectroelectrochemistry
Source: Chem Sci. 2025 Aug 27;16(38):17839–49. doi: 10.1039/d5sc04619j (PMC12412052; doi:10.1039/d5sc04619j)
Supplement: SC-016-D5SC04619J-s001 [file SC-016-D5SC04619J-s001.zip › TransientAbsorption_0pct_-0.9V.csv]

TA-SEC, 0%EG, -0.9 V
time (ps) / energy (eV)	0.652811005	0.654263088	0.655721647	0.657186723	0.65865836	0.660136603	0.661621497	0.663113085	0.664611414	0.66611653	0.667628478	0.669147305	0.670673059	0.672205787	0.673745536	0.675292355	0.676846293	0.6784074	0.679975724	0.681551316	0.683134227	0.684724507	0.686322209	0.687927385	0.689539527	0.691156322	0.692776794	0.694400951	0.696028885	0.697660616	0.699296141	0.70093546	0.702578578	0.704225495	0.705876214	0.707530738	0.709189069	0.710851209	0.71251716	0.714186925	0.715860504	0.717537899	0.719219114	0.720904148	0.722593005	0.724285684	0.725982188	0.727682518	0.729386676
-50	-0.00071643	-0.000836342	0.000468475	0.000599832	-0.000467642	0.00066741	-0.000779597	-0.000287313	-0.000209638	0.000286914	-0.000248695	-0.000183694	6.53E-05	-1.89E-05	0.000247196	0.000153148	-0.000138905	7.17E-05	-0.000182171	1.00E-04	-0.000255141	-0.000199573	9.33E-05	-9.72E-05	2.02E-05	-0.000129468	4.10E-05	6.44E-06	-0.000152584	-2.15E-05	0.000220983	5.16E-05	2.61E-05	0.000120278	-1.43E-05	-0.00010277	-0.000138087	1.45E-05	5.03E-05	-5.01E-05	-5.47E-05	4.08E-05	-4.17E-05	-8.60E-05	-0.000269319	7.20E-05	8.20E-05	-0.000220172	0.000109711
-40	0.003865331	-2.73E-05	-0.001588214	0.00082215	0.000951467	-5.69E-05	-0.000338918	0.000707046	-0.000164607	-0.000164086	0.000252962	0.000261009	-0.000106441	3.50E-06	0.000107491	-0.000196994	-2.03E-05	0.00020441	-2.36E-05	3.40E-05	8.55E-05	6.94E-05	2.76E-05	0.00016141	-1.89E-05	6.58E-05	-7.88E-05	9.99E-05	-7.75E-07	9.35E-05	-7.22E-05	6.24E-05	-5.22E-05	-9.99E-05	-0.000150567	0.000190093	0.000116721	-0.000152867	0.000300009	-5.41E-05	2.49E-05	8.56E-06	0.0002862	0.00013822	0.000186379	-7.11E-05	-3.90E-05	0.000286007	-8.31E-05
-30	0.000344479	-0.001612287	0.002079125	-0.001531918	-0.000352302	-0.000510774	-0.000755261	0.000473827	-9.48E-06	-0.000131641	0.000332368	-6.87E-05	2.01E-05	0.000124858	-9.97E-05	-6.15E-05	0.000260632	-9.49E-05	0.000148033	-0.00010248	7.60E-05	5.14E-05	-0.000109267	-7.64E-05	0.00012698	-8.71E-05	0.000136373	5.73E-05	8.92E-05	-0.000104261	-8.14E-05	-0.000190045	-2.96E-05	-1.32E-05	-7.51E-07	4.28E-05	7.40E-05	0.000166302	-0.000209465	0.000123308	-6.15E-05	-4.96E-05	-3.14E-05	-0.00033495	0.000347688	-0.000165421	-0.000110384	-0.000253399	0.000387539
-20	-0.003491491	0.002477682	-0.00095708	0.000108785	-0.000130559	-0.000100982	0.001874172	-0.000892676	0.000387266	8.58E-06	-0.000335771	-9.59E-06	2.04E-05	-0.000108607	-0.000255294	0.000105076	-0.000100507	-0.00018102	5.81E-05	-3.12E-05	9.44E-05	7.93E-05	-1.23E-05	1.32E-05	-0.000128519	0.000151118	-9.94E-05	-0.000164645	6.39E-05	3.20E-05	-6.74E-05	7.55E-05	5.57E-05	-6.84E-06	0.000165632	-0.00012957	-5.13E-05	-2.79E-05	-0.000140072	-1.81E-05	9.15E-05	-4.90E-09	-0.000212114	0.000284161	-0.000263302	0.000163853	6.83E-05	0.000189739	-0.000414305
-10	0.001615756	0.001003885	0.002665721	-0.000381871	0.000278578	-0.000236343	-0.000515563	0.000253075	0.001814029	0.000162078	0.000190187	-0.000639193	-0.000236058	0.000366694	0.000130797	6.34E-05	0.00019318	0.000138364	-8.74E-05	0.000172629	-2.07E-05	-4.88E-06	-9.27E-05	0.00020204	-5.60E-05	-4.12E-05	-0.000182482	-0.000268976	-0.000219379	-9.23E-05	0.000215083	-6.65E-05	2.64E-05	0.000196263	-1.56E-05	2.65E-05	0.000148719	1.94E-05	0.00020502	0.000170016	3.74E-06	-4.19E-06	0.000143252	0.000184591	1.31E-05	-5.90E-05	0.000257873	0.000173366	7.95E-05
-5	0.002003085	0.001291423	0.000686719	0.001220256	-0.000237848	-2.84E-05	0.000532897	0.00043551	0.001636318	0.000449606	0.000524142	7.59E-05	-0.000159016	0.000243971	0.000148492	-0.00035987	0.000152704	2.74E-05	-0.000236935	0.000188064	-0.000202373	-0.000149572	-1.44E-05	0.00014882	-0.000106593	0.000321662	0.000207652	7.52E-05	-0.000232247	0.000152809	0.000105403	1.98E-05	-0.000114667	0.000130971	2.07E-05	0.00029201	-0.000186454	-0.00013626	0.000166703	4.79E-05	-5.49E-07	5.20E-05	-7.74E-05	-3.84E-05	0.000607901	-0.000227113	-1.11E-06	-0.000108569	-3.84E-05
-4.5	-0.000647099	-0.001282375	-0.001398058	-0.003662622	0.000553001	0.000114498	-0.00148989	-0.000270827	-1.78E-05	-0.000463745	-0.000118992	-0.000457052	-0.000117134	-0.000113562	6.44E-05	-0.000524789	-8.71E-05	0.000186893	-0.00011607	0.000136061	-0.000194934	-0.000132733	-0.000120489	-5.84E-06	-9.22E-05	-8.02E-05	6.30E-06	0.000206129	-0.000357872	-0.000275583	5.40E-05	-9.41E-05	-0.000245252	-5.56E-05	2.95E-05	0.000126925	-0.000210575	-0.000421536	0.000320875	-0.000239965	-9.53E-05	2.90E-05	3.91E-05	-0.000175708	-0.000482776	-1.78E-06	-0.000325937	-0.000410451	-0.000271084
-4	-0.006461756	-0.000225811	-0.000343955	-0.00185811	0.000742683	-0.000326972	0.000796383	-0.000188923	-0.000105893	0.000653243	-0.000397519	2.64E-05	8.69E-05	-4.13E-05	-0.000209892	-0.000164446	-0.000110257	-4.21E-05	-6.28E-05	7.25E-05	8.93E-05	-0.000151627	5.31E-05	0.000234784	-7.81E-05	0.000151898	0.000174827	-0.000124658	-0.000107759	0.000147937	7.34E-06	-0.000143044	1.69E-05	-2.54E-05	1.68E-05	0.000211547	9.17E-05	-0.000284744	-2.18E-05	0.000217147	-0.000229463	-0.000202628	-0.000147826	-0.000220081	0.000220083	-0.000292948	-3.90E-05	0.000287541	5.78E-05
-3.5	0.00019803	-0.001730442	0.00469372	0.00062509	0.001016125	4.41E-06	0.000590313	4.12E-06	0.001069768	0.000149548	0.000489966	-0.000610132	-1.12E-05	-9.73E-05	7.21E-05	0.000175969	-6.45E-05	8.54E-05	0.000230496	-2.66E-05	-0.000126404	-7.35E-05	-9.92E-06	5.71E-05	-0.000100823	0.000157227	0.000309742	6.57E-05	-4.49E-05	0.000158191	0.000114057	0.00021466	0.000133922	5.48E-05	7.63E-05	0.000354795	0.00017746	-8.29E-05	0.000168315	-5.28E-06	-3.31E-05	0.000128874	-6.57E-05	0.000101431	-0.000120727	-0.000108991	-9.18E-05	7.65E-05	0.00013889
-3	0.000973811	0.001350943	-1.90E-05	-0.001760857	0.001131074	-0.000771301	-0.000177925	-0.000869823	0.000593866	-1.67E-05	-7.32E-05	-0.000536807	0.000310937	-0.000199506	-0.000410632	-5.38E-05	-0.000130771	-0.000210531	0.000120099	-0.000118436	9.78E-06	-0.000218406	-1.09E-05	-8.94E-06	1.13E-05	0.000187465	-5.96E-05	-6.77E-05	-0.000195217	4.65E-05	-2.05E-05	9.97E-06	-0.000233591	9.64E-05	4.16E-05	-4.26E-05	2.87E-05	-0.00014413	-0.000186103	0.00019256	8.20E-05	3.46E-05	-1.26E-05	-8.48E-05	0.000161924	-0.000253405	2.28E-05	-0.000295898	0.00012485
-2.5	-0.000448375	0.00135711	0.00035561	-0.001135798	-0.001159193	0.000255994	-0.001615516	-0.000488247	-0.000313879	0.000667399	-0.000437984	-0.000530794	-0.000267743	-6.64E-05	0.000214027	-0.000294143	-7.15E-05	-0.000119657	8.81E-05	8.66E-05	-6.06E-05	-0.000154709	-1.55E-05	-0.000409699	1.15E-05	0.000154425	0.000132227	-0.000137843	-9.10E-05	-0.00017053	4.27E-05	-4.23E-05	-0.000196684	-1.80E-05	-0.000163754	9.13E-05	-4.36E-05	9.31E-05	3.61E-05	-7.61E-05	2.47E-05	-0.000236062	7.80E-06	-2.28E-05	-0.000100948	4.59E-05	-0.000581896	1.42E-07	7.79E-06
-2	-0.000219926	0.000301137	-0.001716144	-0.003359427	-0.000161669	0.000284462	-0.000613052	-0.000310142	0.00020987	-0.000165865	0.000509203	-0.000353233	-0.000120107	-0.000205629	7.63E-05	-0.000162758	1.04E-05	-1.08E-05	0.000124196	-7.23E-05	3.56E-05	-0.000231107	-2.40E-05	-0.000110406	-0.000133163	9.67E-05	3.22E-05	-0.000171885	-0.00021978	0.000191772	9.95E-05	9.36E-05	4.14E-05	0.000174242	-4.14E-05	0.000213216	5.18E-05	-0.000105075	3.16E-05	-0.000109255	9.49E-05	-6.25E-05	-0.000457531	5.33E-05	4.60E-05	-0.000556422	-0.000161321	-5.18E-05	0.000185069
-1.5	-0.002745686	-0.001116913	-0.000245985	-0.000914417	0.001117359	-0.001564176	0.001067957	0.00117325	0.000211863	0.00034066	0.000176127	-0.000116541	-0.000180996	5.12E-05	-1.58E-07	0.000281369	9.42E-05	0.000349419	-5.65E-05	0.000224529	3.18E-05	-0.000243538	1.37E-05	1.77E-05	0.000117099	-2.49E-05	-1.74E-05	0.000168472	-0.000321609	2.96E-05	0.000238514	2.37E-05	-0.000198743	-0.000351865	0.000196054	0.000165863	3.21E-05	-6.15E-05	1.88E-05	4.10E-05	5.66E-05	8.50E-05	-7.17E-05	1.72E-05	0.000227654	-0.000352657	-1.02E-05	0.000164176	0.000147286
-1	0.000885926	0.002686832	-0.000772539	-0.002207073	0.000419741	-0.000775744	0.000226209	0.000503665	0.000822568	0.000643001	0.000118866	3.07E-05	-0.00030903	6.45E-05	1.70E-05	-0.000263652	0.000322037	-0.0001734	7.65E-05	-3.11E-05	3.61E-05	-3.10E-05	2.24E-05	-3.68E-05	2.03E-06	7.67E-05	0.000170497	-0.00014316	-9.04E-06	-0.00016484	0.000272042	-3.46E-05	-0.000155532	0.000112908	-1.71E-05	0.000188818	4.19E-05	-0.000183947	2.38E-06	6.05E-06	-2.45E-05	-0.00016995	2.67E-05	2.77E-05	8.82E-05	-0.00018707	-0.000236198	0.000207983	0.000173454
-0.9	-0.002169283	0.001513311	0.001819734	-0.000720952	-0.001339764	0.000338226	-0.000946671	0.000154618	0.00120173	0.000374621	4.79E-05	-0.000147647	-0.000371722	5.61E-05	-9.07E-05	-0.000300599	0.000123284	-0.000193656	-3.01E-05	1.18E-05	-4.97E-05	-5.43E-05	-2.93E-05	-0.000134916	-9.05E-05	-4.63E-05	3.58E-05	-0.000171176	-0.000149904	-8.46E-05	4.56E-05	-6.13E-05	-5.10E-05	-9.47E-05	5.43E-05	0.000134183	1.15E-05	-0.000306318	0.000136248	-2.64E-05	-0.000135631	-0.000161291	-4.34E-05	-0.000124309	0.000134006	-0.000313265	-0.000158469	-7.68E-05	-0.000182922
-0.8	-0.006077145	0.001037425	-0.000388452	-0.003253297	0.000896467	-0.000631649	-0.000931884	5.70E-05	0.000192532	-0.000456272	3.85E-05	-0.000334702	-3.18E-05	-0.000311026	-0.000109033	-9.68E-05	0.000164394	-3.03E-05	-0.000147488	1.22E-05	2.61E-05	-2.21E-06	-0.000167348	-2.89E-05	-0.000102207	-8.01E-05	-0.000104504	-6.43E-05	-0.000166356	-1.92E-05	-0.000174058	-3.14E-05	4.48E-05	-0.000246127	-9.39E-05	0.000116108	0.000170994	-7.81E-05	0.000160674	4.89E-05	-0.000202019	-3.35E-05	-4.66E-05	-9.22E-05	-0.000101907	-0.000366894	-5.83E-05	3.57E-05	-0.000318054
-0.7	-0.004121799	0.001065545	0.00189593	-0.002720295	-0.000738844	-0.001293592	-0.000739792	-0.000145219	-5.55E-05	-0.000270687	2.15E-05	-0.000263525	-7.49E-05	-0.00018902	-0.000118169	-8.48E-05	0.000186289	-2.15E-05	-4.81E-05	0.000196306	-1.43E-05	-7.33E-05	2.40E-05	6.48E-05	-3.34E-05	-2.84E-05	-2.23E-05	6.21E-05	-0.000302519	-0.000107866	-0.000180509	-0.000121453	-8.20E-05	-0.000240655	-4.09E-06	4.33E-05	0.000126468	-0.000134467	0.000146487	1.81E-05	-0.000148395	-0.000153674	-3.64E-05	-0.000168336	-0.000193837	-0.000299605	-0.000103071	0.000142483	-0.000206363
-0.6	-0.000881229	-0.000535157	0.001170135	-0.000299437	0.000195188	0.000195814	-0.002450946	-0.00041194	0.001052849	5.48E-05	-2.13E-05	-0.000425441	-2.39E-05	-8.98E-05	-5.93E-05	2.81E-05	7.13E-05	7.31E-05	0.000125114	0.000117818	-4.31E-05	-9.69E-05	6.62E-06	2.12E-05	8.50E-06	-0.000150015	7.05E-05	6.04E-05	-0.000153558	-1.00E-05	-6.21E-05	-0.000111205	-4.67E-05	-0.000193227	-6.02E-05	0.000173936	6.99E-05	-0.000157468	-8.03E-07	4.64E-05	-0.000137015	-0.000125075	-2.88E-05	0.000142005	-0.00032666	-6.54E-05	-3.78E-05	5.30E-05	0.000163357
-0.5	-0.000314665	0.000615465	0.002438897	-0.00166819	-0.000143145	0.000707297	-0.000608482	-0.00026286	0.000650973	0.000259151	-0.000244822	-7.05E-05	-0.000318158	-0.000123945	-1.32E-05	0.000199853	-5.16E-06	0.000103985	2.93E-05	9.59E-06	0.000131537	-0.000145896	-5.40E-05	-5.34E-06	-8.53E-05	0.000103229	-6.13E-05	-8.77E-05	-0.000175888	7.15E-05	0.000112666	0.000169196	-2.74E-06	-5.84E-05	0.000110786	0.000256951	0.000165282	-0.000131317	0.000387719	-0.000102876	-6.08E-05	-0.000128826	0.000296085	0.000209055	-0.000182792	-0.000210776	-7.02E-05	-5.33E-05	0.000206054
-0.45	2.25E-05	0.001355084	0.001015608	-0.001189701	0.000412483	0.0002448	-0.000603804	2.65E-05	0.001163105	-0.00010556	-5.75E-05	-0.000239962	-0.000542699	3.04E-05	0.000118057	-5.48E-05	3.62E-05	9.27E-05	-5.63E-06	5.04E-05	0.000230486	-3.51E-06	-2.00E-05	1.58E-05	3.52E-05	5.14E-05	-1.68E-05	-0.000157772	-0.000137079	1.73E-06	0.000102827	-1.39E-06	-0.000174793	3.14E-05	9.54E-05	0.000219817	0.000109858	-2.57E-05	0.00026447	-2.31E-05	6.49E-05	7.27E-05	-0.000120485	0.000142054	0.000643286	-0.000336638	-0.000271953	0.0005707	3.05E-05
-0.4	0.001825348	0.001435672	-0.00103354	-0.000284235	0.000498039	-0.000303186	-0.000954639	0.000726456	0.000790014	7.28E-05	-9.47E-05	-0.000441084	-0.000313746	-6.79E-05	9.04E-06	-0.000234753	2.12E-05	9.93E-05	4.31E-05	0.000117589	-2.73E-05	-3.41E-05	-3.53E-05	-5.27E-05	-5.19E-05	7.71E-05	8.20E-06	-0.000104101	-0.000177068	-9.21E-05	0.00012815	-0.000119768	5.19E-05	-0.000167815	-3.40E-05	0.000159891	-0.000151117	1.30E-05	0.000263906	-0.000105914	-7.11E-05	1.20E-05	-0.000242696	0.00015327	-0.000110497	-0.000208192	-0.000109636	0.000140685	-7.98E-05
-0.35	-0.001537493	0.000264002	0.001255073	-0.002318557	0.000768267	0.000481367	-0.000736484	0.000299667	0.000567249	0.000116871	0.000394654	-0.000461757	-0.000219567	-9.10E-05	3.04E-05	-3.18E-05	0.000113856	0.000107261	0.000225887	3.90E-05	-0.000169689	-0.000143526	-1.64E-05	0.000159098	-6.70E-05	5.90E-06	4.24E-05	0.000117063	-0.000133894	-0.000118801	0.000241454	-0.000141848	2.77E-05	-9.51E-05	0.000127531	0.000418618	-7.76E-05	-0.000381053	0.000251533	0.000138606	0.000288908	0.000109084	-7.47E-05	0.00042577	0.000209162	-0.000280616	-3.66E-05	0.000111118	0.000155728
-0.3	0.001375879	0.002820518	0.00240651	-0.001853397	0.001291366	0.001064174	0.000331558	9.16E-05	0.000401853	0.000326365	0.000649666	5.58E-06	-0.000352071	-2.63E-05	0.000177301	0.000105501	8.88E-05	0.000157433	0.000243781	0.000101431	-0.000138313	-1.08E-05	0.000165377	0.000238625	-1.51E-05	0.000137376	0.000137066	0.000288965	-0.000328763	-4.12E-05	0.000187661	6.89E-05	0.000139711	-0.000267418	0.000417031	0.000458737	-0.000251702	-0.000280049	0.000253038	0.00023729	-7.49E-05	0.000143361	4.73E-05	-9.59E-05	-0.000298184	9.46E-05	-4.80E-05	-8.00E-05	0.000312582
-0.25	-0.001603818	0.002438362	-0.000505276	-0.001234145	0.00033511	0.000496411	-0.000594698	-0.00074611	0.000221157	0.0005046	5.72E-05	-9.14E-05	-0.00060709	-0.000100041	8.72E-06	5.19E-05	6.12E-05	8.69E-05	0.000124315	4.86E-05	-7.19E-05	1.89E-05	0.000135089	2.69E-05	0.000119852	-3.67E-05	0.000164667	0.000132932	-0.000164777	3.47E-05	1.24E-05	-3.02E-05	-7.24E-05	-0.000257772	-7.01E-05	8.79E-05	7.76E-05	-0.000580321	0.000472192	4.62E-05	-0.000168096	-0.000206464	0.000111807	-0.00017072	-0.000204141	-0.000268827	-0.000187683	0.000121179	-0.000126994
-0.2	-0.001097647	0.001140059	0.000883875	-0.002915818	-0.000659297	-0.000357601	-0.001236255	-0.000507971	-0.0002451	9.22E-05	-0.000357494	-0.000302551	-0.000586973	-0.000325328	-0.00016863	-0.000126611	8.30E-05	-4.36E-06	0.000110881	7.11E-05	6.58E-06	2.12E-05	-9.68E-05	7.32E-05	0.000174477	0.000129544	-4.03E-05	7.38E-05	-0.000101026	9.45E-05	2.68E-05	-5.81E-05	-0.000251873	5.02E-05	0.000151358	0.000156729	-6.55E-05	-6.29E-05	0.000182094	4.89E-06	-8.50E-05	-0.0001372	6.41E-05	-0.000272182	0.000126986	2.12E-05	0.000168582	-3.46E-05	-0.000342028
-0.15	-0.006374445	-0.000635147	0.001763305	-0.001689076	-0.000574923	-0.000569821	-0.001506826	-0.000458471	-0.00026989	-0.000321649	-0.000305087	-0.000704995	-0.000396475	-0.000513253	-9.82E-05	-0.000174964	-3.45E-06	-0.00020212	4.33E-05	7.81E-05	-7.50E-07	9.11E-07	2.79E-05	0.000219652	-4.59E-05	0.000175404	1.40E-05	2.88E-05	-0.000284495	0.000236427	-4.07E-05	-3.06E-05	-0.00014965	0.000102229	-0.000108639	-5.10E-05	-1.08E-05	7.12E-05	3.01E-05	0.000156046	0.000183764	8.61E-05	8.53E-05	0.000395696	3.22E-05	0.000521282	0.000104832	-0.000149581	-0.000126794
-0.1	-0.000908192	0.002726276	-0.001483466	-0.001580875	-0.001437672	-0.001668633	-0.001029924	-0.000612777	-0.000610038	-0.000433812	-0.000419616	-0.000748493	-0.000643762	-0.000608744	-0.000287845	-0.000325939	-0.000181872	-0.000397729	-1.24E-05	-8.45E-05	-0.000219318	-0.000181934	-1.86E-05	4.36E-05	-6.28E-05	0.000204959	-8.93E-05	8.33E-05	-9.38E-05	-2.95E-05	0.000102871	-0.00010712	3.87E-05	-5.91E-05	0.000315526	9.40E-05	-0.00013144	0.000343742	-1.62E-05	0.000127151	0.000197212	0.000592796	0.000258184	0.000417052	0.000310908	7.77E-05	-3.26E-05	0.000222228	0.000384974
-0.05	0.00249606	-0.001807433	-0.002452882	-0.000491432	-0.000144048	-0.001607932	-0.001033757	-0.000783068	3.06E-05	-0.000694715	-0.000785815	-0.000801123	-0.000911764	-0.000567585	-0.00070589	-0.000603963	-0.000545465	-0.00043558	-0.000222745	-0.000541016	-0.00051066	-0.000453354	-0.000459105	-0.000198636	-0.000230278	-0.000119878	-5.65E-05	-0.00011099	-6.31E-05	-0.000191344	0.000182166	6.35E-05	-0.000217718	0.000137113	-5.98E-05	4.28E-05	0.000190267	0.00012597	-0.000100128	0.000236987	0.000120922	0.000273964	-1.96E-05	0.00030566	0.000113071	0.000444433	9.07E-05	0.000380658	0.000486499
0	0.001389614	-0.001131319	-0.000937635	-0.00110814	-0.000835477	-0.000233849	-0.001164363	-0.000845158	-0.000261154	-0.000869798	-0.000931585	-0.001123007	-0.001195806	-0.000825125	-0.001081822	-0.000932216	-0.00089483	-0.000754831	-0.000781087	-0.000864593	-0.000910837	-0.00087669	-0.000650369	-0.000603358	-0.000631275	-0.00049216	-0.000357386	-0.000574811	-0.000623162	-0.000613796	-0.00023179	3.90E-06	-0.000290677	-0.00027881	-0.000188884	-4.60E-05	2.96E-05	0.000108286	-8.72E-05	-0.000226396	0.000338506	0.000369332	-0.000159292	0.000187147	0.000372393	2.66E-05	0.000225248	-0.00012833	0.000288951
0.05	-0.001893159	-0.002962699	-0.002029049	-0.00232179	-0.001609684	-0.000857594	-0.000231861	-0.001061182	-0.000762096	-0.001213324	-0.000557825	-0.00130597	-0.001272585	-0.001147702	-0.001261185	-0.00119137	-0.000895036	-0.00106676	-0.001040522	-0.000974892	-0.001263125	-0.001065724	-0.000845838	-0.000922879	-0.000960137	-0.001003712	-0.000796921	-0.00071067	-0.000911676	-0.000678212	-0.000500956	-0.000512016	-0.000445552	-0.000510791	-3.60E-05	-0.00016757	-6.95E-05	-0.000354179	-0.000116963	-0.000172964	-0.000373729	-0.000439433	-0.000396194	-0.000254971	-0.000217664	-0.000579648	-8.77E-05	0.000193309	-3.47E-05
0.1	-0.003535741	-0.001933746	-0.000687358	-0.002217567	-0.001172837	-0.000323716	-0.000824112	-0.001545028	-0.000477431	-0.001315378	-0.000928008	-0.001157894	-0.001102536	-0.001198928	-0.001072796	-0.001168746	-0.000959248	-0.001064597	-0.001034368	-0.001101871	-0.001172409	-0.001139815	-0.001024771	-0.001164773	-0.001076694	-0.001063801	-0.00094659	-0.001051508	-0.001090494	-0.000895764	-0.000685098	-0.000645286	-0.000762606	-0.000722939	-0.000732447	-0.000539417	-0.000413941	-0.00095994	-0.000161759	-0.000549333	-0.000579111	-0.000441848	-0.0002423	-0.000170098	-0.000368732	-0.000746366	-0.000117602	-0.000356424	-0.000247222
0.15	-0.000981674	-4.78E-05	-0.001487973	-0.001787682	-0.000313036	-0.001018196	-0.00091302	-0.001495894	-0.000776821	-0.001155474	-0.000715669	-0.001191444	-0.001072955	-0.001288427	-0.001016298	-0.00120259	-0.000899402	-0.001078087	-0.001053148	-0.001074668	-0.001155835	-0.001103311	-0.001173599	-0.001002937	-0.001089575	-0.000925273	-0.001158276	-0.000882052	-0.001156491	-0.001156048	-0.000798217	-0.000808553	-0.000814653	-0.001002988	-0.000703461	-0.000550586	-0.000866564	-0.000757257	-0.000572542	-0.000767641	-0.000641279	-0.000736449	-0.00084637	-0.000511195	-0.000263052	-0.000452584	-0.000463007	-0.000234431	-0.000406087
0.2	-0.002016746	-0.001090793	0.000106761	-0.00242115	0.000387075	-0.001390025	-0.000741524	-0.000497619	-0.000590005	-0.001126228	-0.000403541	-0.00127098	-0.000914525	-0.00091795	-0.001177709	-0.001141961	-0.000775443	-0.001090767	-0.000995521	-0.000909914	-0.001070484	-0.001226112	-0.000990068	-0.000840196	-0.001096391	-0.000940083	-0.00102338	-0.000975375	-0.001319617	-0.000788829	-0.000920681	-0.001005445	-0.000997893	-0.001079953	-0.000778449	-0.00086303	-0.000901586	-0.001142534	-0.000629264	-0.00087697	-0.001025609	-0.000686142	-0.000833037	-0.000232531	-0.000717653	-0.000670082	-0.000601439	-0.000900892	-0.000657196
0.25	-0.003379725	-0.001010577	-0.000367109	-0.003028966	0.000124286	-0.002263928	-7.98E-05	-0.000632872	-0.000129266	-0.00071634	-0.000664054	-0.001027056	-0.000855911	-0.000631837	-0.001092095	-0.000812018	-0.000784383	-0.00077043	-0.000850934	-0.000669141	-0.000981164	-0.001105918	-0.000695901	-0.000796138	-0.000958084	-0.000843276	-0.000872227	-0.000951226	-0.000958496	-0.000740462	-0.000797794	-0.000733432	-0.000847062	-0.000763189	-0.000796517	-0.00083208	-0.000676951	-0.00070313	-0.000673025	-0.000731242	-0.000717537	-0.000370863	-0.000716174	-0.000188297	-0.000242936	-0.001108052	-0.000306941	-0.000711017	-0.000178721
0.3	0.002108425	0.002956909	0.001210729	-0.001968055	0.000113092	8.96E-05	-0.000663513	-0.000417149	-6.28E-05	-0.000265266	-0.000630706	-0.000739331	-0.000721678	-0.000674617	-0.000854897	-0.00048118	-0.0007168	-0.000677301	-0.000716046	-0.000574976	-0.001058459	-0.000880701	-0.000705226	-0.000548002	-0.000884265	-0.00055953	-0.000758905	-0.000665484	-0.000826262	-0.000599991	-0.000449243	-0.000722861	-0.000657131	-0.000595027	-0.000654756	-0.000416583	-0.000837468	-0.000553742	-0.000526879	-0.000909511	-0.000587686	-0.000353625	-0.000696934	-0.000645642	-0.000352178	-0.000571476	-0.000604653	-0.000883438	-0.000369135
0.35	0.00043897	0.002846385	0.000622096	-0.002136553	0.000897485	0.000476732	-0.000987088	-0.0004381	0.000244232	-0.000402492	-0.00077668	-0.000743959	-0.000884425	-0.00059892	-0.000782953	-0.000402922	-0.000721935	-0.000535774	-0.000506303	-0.000594265	-0.000819221	-0.000903213	-0.000660548	-0.000469949	-0.000793445	-0.000567192	-0.000536988	-0.000580404	-0.000904862	-0.00047875	-0.00061472	-0.000617813	-0.000637088	-0.000527269	-0.000551296	-0.000509307	-0.0006435	-0.000742215	-0.0003928	-0.000590477	-0.000641086	-0.000514922	-0.000812899	-0.000454845	-0.000493063	-0.000780038	-0.000905273	-0.000366221	-0.000418746
0.4	-0.00255929	0.000989096	0.001047926	-0.003518977	0.000255388	0.000430344	-0.000749398	-0.000759305	-3.61E-05	-0.000792751	-0.000673508	-0.000696867	-0.000866266	-0.0004979	-0.000668251	-0.000336038	-0.000708706	-0.000350435	-0.000516811	-0.000575581	-0.000558098	-0.000790024	-0.000607006	-0.000368554	-0.000543276	-0.000575774	-0.000525276	-0.000506451	-0.000760657	-0.000572877	-0.000389796	-0.000442657	-0.000652048	-0.000821656	-0.000440924	-0.000392772	-0.000212411	-0.000580485	-0.000521833	-0.000542956	-0.000518084	-0.000591238	-0.0002805	-0.000451773	-0.000254319	-0.00057665	-7.70E-05	-0.000467333	-0.000262524
0.45	-0.004272464	0.00043364	-0.000665397	-0.000575382	0.000475436	-0.000513162	-0.000533361	-0.000837248	-0.0002162	-0.000505551	-0.000554865	-0.000546442	-0.000726968	-0.000520949	-0.000750413	-0.000509497	-0.000709959	-0.000437453	-0.000835569	-0.00051942	-0.000553229	-0.000626667	-0.00060621	-0.000444291	-0.000570614	-0.000434476	-0.000442943	-0.000614656	-0.000798031	-0.000581696	-0.000632801	-0.000555749	-0.000744022	-0.00037457	-0.000740694	-0.000255087	-0.000232767	-0.000642168	-0.000318423	-0.000469643	-0.000568572	-0.000559936	-0.000619571	-0.000317885	-0.00071781	-0.000808568	-0.000267038	-0.000160014	-0.000195523
0.5	-0.004379888	-0.000876657	0.002083363	-0.002504622	-3.37E-05	-0.000518619	-0.000234297	-0.000364386	4.34E-05	-0.00013247	-0.000611226	-0.000711587	-0.000208751	-0.000385582	-0.000653315	-0.00066244	-0.000565558	-0.000427386	-0.000595822	-0.000350182	-0.000535812	-0.000495871	-0.000567097	-0.000450578	-0.000613361	-0.000409632	-0.000419169	-0.000575903	-0.000563348	-0.000585039	-0.00025745	-0.000626725	-0.000403768	-0.000353017	-0.000710694	-0.000117557	-0.000325571	-0.000531284	-6.65E-05	-0.00051758	-0.000421597	-0.000352511	-0.000222055	-0.000433213	-0.000156003	-0.000272574	-0.000488314	-0.000170953	-0.000193574
0.55	-0.000842367	-0.001038722	0.001130847	-0.002311504	0.001834564	-0.000332543	0.000137106	-0.000480287	-7.17E-05	-6.81E-06	-0.000278745	-0.000584342	-0.000197719	-0.000387363	-0.000306623	-0.000467127	-0.000408063	-0.000436654	-0.000360363	-0.000232614	-0.000664802	-0.000739527	-0.000471958	-0.000414201	-0.000476372	-0.000399479	-0.000477677	-0.000572937	-0.000613354	-0.000418917	-0.000295916	-0.000433485	-0.000715763	-0.000307167	-0.00049035	-9.82E-05	-0.000271566	-0.000624198	0.000112092	-0.000749919	-0.000200479	-0.000191179	-0.000521785	-0.000449098	-0.000300523	-0.00041464	-0.000543745	-0.000580021	2.65E-05
0.6	-0.003058561	0.00078174	0.00116664	-0.000792661	0.000708187	3.17E-05	-0.001146467	-0.000390144	-0.000109425	-0.000230253	-0.000375153	-0.000409411	-0.000756287	-0.000598239	-0.000517032	-0.000532956	-0.000597844	-0.00079651	-0.000459653	-0.000427598	-0.000653956	-0.00060504	-0.000573004	-0.000414162	-0.000414824	-0.00039478	-0.000516615	-0.000308397	-0.00082864	-0.000434454	-0.000503598	-0.000458957	-0.000643203	-0.000709707	-0.000585828	-0.000378858	-0.000304455	-0.000632179	-0.000200895	-0.000639754	-0.000384743	-0.000606965	-0.000518588	-0.00031732	-0.000533861	-0.000777438	-0.000306071	-0.000630041	-0.000280979
0.65	-0.001138081	-0.002957087	0.00107789	1.64E-05	0.000104372	-0.000273805	-0.001102755	-0.000856406	7.83E-05	-0.000360488	-0.000302381	-0.000679101	-0.000616027	-0.000485915	-0.000708881	-0.000612561	-0.000447922	-0.000565227	-0.000333574	-0.000426919	-0.000453987	-0.000328143	-0.000582152	-0.000328582	-0.000455692	-0.000296118	-0.000407569	-0.000361885	-0.000435645	-0.000668204	-0.000357638	-0.000377356	-0.000467506	-0.000488212	-0.000496696	-0.000104488	-0.000343037	-0.000303808	-3.45E-06	-0.000487571	-0.000209894	-0.000426564	-0.000482798	-0.000138855	-0.000492273	0.000360325	-0.000355063	-6.99E-06	-0.000232976
0.7	-0.001768018	0.000573062	0.001211453	-0.000677348	2.32E-05	0.000114403	-0.000206863	-0.001095539	0.000117035	-0.000622771	-0.000195031	-0.000788563	-0.000562162	-0.000479451	-0.000676661	-0.000426362	-0.000279591	-0.000284779	-0.000154336	-0.000347748	-0.000478323	-0.000404194	-0.000482351	-0.000368865	-0.000508376	-0.000251945	-0.000446978	-0.000449444	-0.000476933	-0.000580389	-0.00033726	-0.000282439	-0.000539019	-0.000503853	-0.000446311	-8.52E-05	-0.000141716	-0.000555007	-0.0003073	-0.000395832	-0.000292474	-0.00041056	-0.00038927	-5.23E-05	-0.000459765	-0.000580042	-0.000338756	-0.00041788	-0.000365466
0.75	-0.005195711	0.003216192	0.000600296	-0.002398773	-0.001064617	-0.001182407	-0.00060881	-0.00093061	0.000538564	-0.000951376	-0.000372976	-0.000554502	-0.000505408	-0.000679407	-0.000652613	-0.00025991	-0.000430384	-0.000374983	-0.000237184	-0.0005075	-0.000488447	-0.000458013	-0.000416507	-0.000337471	-0.000394283	-0.00046321	-0.000322177	-0.000507471	-0.000526328	-0.000381738	-0.000398193	-0.000150501	-0.000342825	-0.000450517	-0.000322223	-0.000265331	-7.16E-05	-0.000464904	-0.00022059	-0.000453458	-0.000441297	-0.000460627	-0.000279509	-0.000190383	-0.000422213	-0.000485449	-0.000187198	-0.000127222	-0.000389532
0.8	-0.003670702	0.001865194	-0.001567979	-0.002703864	-5.52E-05	-0.000219263	-0.000910712	-0.000462445	0.00057295	-0.000680997	-0.00030221	-0.000393894	-0.000475987	-0.000401222	-0.000514367	-0.000353573	-0.000388658	-0.000363314	-0.000295745	-0.00041148	-0.000409032	-0.00034725	-0.000374703	-0.000463034	-0.000273161	-0.000327604	-0.000253391	-0.000295991	-0.000504744	-0.000307988	-0.00038383	-0.000320998	-0.000248327	-0.000329939	-0.0002381	-0.000200435	-0.000276111	-0.000181956	-0.000280863	-0.00039782	-0.000126977	-0.000152269	-0.000232626	-0.000387542	-1.57E-05	-0.000248533	-0.000267004	0.000129471	-0.000138774
0.85	-0.001878698	0.000976134	0.001741874	-0.001163996	0.000629374	0.000982821	0.00021736	0.000226507	-0.00030477	0.000206653	-0.000281683	-0.000546192	-0.000462564	-0.000108341	-0.00040178	-0.00043174	-0.000256642	-0.000241895	-0.000208586	-0.000199227	-0.000320091	-0.000372788	-0.000409748	-0.000322041	-0.000334828	-0.000174247	-0.000375542	-0.00027715	-0.000387909	-0.000383108	-0.000361591	-0.000345526	-0.000187252	-0.000441755	-0.000140062	2.27E-05	-0.000359164	-0.000353538	-3.79E-05	-0.000287659	-0.000270004	-0.000241796	1.77E-05	-0.00031678	-0.000149276	-5.48E-05	-0.000550376	6.51E-05	1.71E-05
0.9	0.001783166	-0.002078622	0.000333883	0.000157388	0.00095057	0.00026353	3.08E-07	-0.000772745	0.000472889	0.000115118	-0.000214747	-0.000675555	-0.000558885	-0.000260237	-0.000298387	-0.000356915	-0.000351747	-0.000303846	-0.000335541	-0.000161067	-0.000256257	-0.000401551	-0.000284321	-0.000280201	-0.000610903	-0.000244647	-0.000330404	-0.000287944	-0.000589085	-0.000427035	-0.000437104	-0.000248223	-0.000452958	-0.000292237	-0.000192341	-0.000389502	-0.000308138	-0.000364065	-0.000384447	-0.000207726	-0.000299974	-0.000609939	-0.000465622	-0.000186266	-0.000376959	-0.000749867	-0.000423651	-0.000142519	-0.000419799
0.95	0.005690635	0.00071648	-0.000684994	0.000223315	-0.000550639	-0.000884333	-0.000798729	-0.000972316	1.78E-05	-0.000327225	-7.73E-05	-0.000711626	-0.000729013	-0.000509359	-0.00024673	-0.000397492	-0.000397113	-0.000285424	-0.000432599	-0.000382076	-0.000396822	-0.000423417	-0.000213255	-0.000350506	-0.000555719	-0.000170438	-0.000267592	-0.000448816	-0.000402648	-0.000368779	-0.000386829	-0.000327739	-0.000555685	-0.000482642	-5.94E-05	-0.000180046	-0.000447453	-0.000283105	-2.09E-05	-0.00044859	-0.000248691	-0.000385023	-0.000345011	-0.000138568	-1.73E-05	-0.000165174	-0.000342266	-0.000128422	-8.80E-06
1	0.00027139	-0.00020816	0.001632114	-0.000944455	-0.001784185	0.000736809	0.000218536	-0.00097793	-0.000287466	0.000151594	-0.000373397	-0.000678996	-0.000552007	-0.000634023	-0.000297431	-0.00045568	-0.000330865	-0.000147044	-0.000383381	-0.000498032	-0.000484519	-0.000426179	-0.000223083	-0.00035699	-0.0004438	-0.000126432	-0.000241714	-0.000476213	-0.000337651	-0.00032004	-0.000375639	-0.000345435	-0.000500557	-0.000501332	-3.67E-05	-0.000158508	-0.000425846	-0.000253969	-9.30E-06	-0.000400963	-0.000239951	-0.000309664	-0.000332168	-8.43E-05	-0.000115152	-0.000158132	-0.000332708	-7.55E-05	-6.74E-05
1.25	0.000200239	-0.002205791	0.002083687	-0.002151908	0.000199935	0.000696407	-0.000220458	-0.000822219	0.00019181	0.000112552	2.74E-05	-0.000391445	-0.000589538	-0.000334949	-0.00027601	-0.000465244	-0.00045161	-9.68E-05	-0.000201271	-0.000258447	-0.000419171	-0.000322029	-0.000249482	-0.000283828	-0.000203672	-0.000179613	-0.000130889	-0.000299966	-0.000388305	-0.000198032	-0.000382471	-0.000343594	-0.000224963	-0.000333115	-0.000129368	-0.000198389	-0.000219658	-0.000215271	-7.80E-05	-0.000222909	-0.000219259	-4.92E-05	-0.000266181	8.90E-05	-0.000495231	-0.000207428	-0.000314345	4.63E-05	-0.000332345
1.5	-0.003729221	-0.002697755	-0.001151342	0.0008357	-0.000821578	-0.000823178	-0.000752232	0.000237171	0.000392401	0.000611388	-0.000688608	-0.000375839	-0.000427065	-0.000251834	-8.35E-05	-0.000462011	-0.000351062	-0.000301723	-0.000215902	-0.000296591	-0.000564466	-0.000435452	-0.000246243	-0.000299286	-0.000221	-0.000359857	-5.19E-05	-0.000238979	-0.000277727	-0.000434902	-0.000259991	-0.000410994	-0.000447835	2.14E-05	-0.000551546	-0.000128569	-5.88E-05	-0.000442989	-0.000174563	-0.000441065	-0.000322425	-0.000201975	-0.000144954	-2.09E-05	-0.000426848	-0.000474064	-0.000347701	-0.000291424	-0.000349875
1.75	-0.004651491	-0.00073141	0.00104615	-0.002192656	0.000907436	-0.00015626	-0.000805263	-0.001114774	0.000643658	0.000224382	-0.000289201	-0.000817263	-0.000178354	-0.000227359	-3.71E-05	-0.000484567	-0.000202796	-0.000482717	-0.000300833	-0.000393979	-0.000171054	-0.000442176	-0.000210617	-0.000270556	-0.000271147	-0.000167803	-0.000268681	-0.000341678	-0.000529255	-0.000369265	-0.000243697	-0.00022991	-0.000448305	-0.00020325	-0.000215761	1.54E-05	-0.00024277	-0.000233805	-0.000140952	-0.000272237	-0.000487416	-0.000203579	5.02E-05	0.000159911	-0.000227254	-0.000333017	-0.000242539	-0.000277172	-8.97E-05
2	-0.001632418	0.002557749	-0.00015376	-0.001520703	-0.000618429	-0.000719576	-0.000197625	-0.000381407	0.000762196	-9.36E-05	-0.0005411	-0.000135391	-0.000290026	-0.00034745	-0.000408607	-0.000175065	-0.000360977	-0.000265258	-0.000261756	-0.000213146	-0.0001275	-0.000276077	-0.000405363	-0.000128605	-0.000316174	-0.000217891	-8.57E-05	-0.000159099	-0.00051082	-0.000211953	-1.73E-05	-7.93E-05	-0.000426173	-0.000207038	-0.000145901	-0.000205285	-0.000215559	-0.00015042	4.52E-05	-0.000312845	-0.000174817	-0.000198145	-0.000171221	3.72E-05	-7.47E-05	-0.000160735	-0.000310886	0.000158347	-0.000518729
2.25	-0.002532186	0.002487942	-0.000464079	-0.001964604	-0.001938839	0.000977671	-0.000190356	-0.000736237	0.00051417	0.000937463	-0.000459347	-0.000226729	-0.000225148	-0.000247011	0.00026582	-0.000322495	-0.000157799	-0.000244767	-0.000226387	-0.000156395	-0.000209685	-0.00022025	-0.000211498	-0.000108892	-0.000283875	-8.73E-05	-0.000238451	-3.14E-05	-0.000630368	-0.000242842	1.94E-05	-0.000286233	-0.000263668	-0.000101973	-0.000182621	6.17E-05	-0.000149092	-0.000162268	0.000120038	-0.000201875	-0.000233741	-0.000138296	-0.000213561	-6.97E-05	-0.000164759	-0.000412131	-0.000175811	4.63E-05	-0.000301091
2.5	-0.004028752	-0.001362982	0.000298111	-0.000262781	1.52E-05	-0.000908718	-0.000588713	-0.000639134	5.64E-05	-2.25E-05	0.000165316	-0.000406901	-0.000551937	-0.000214583	-6.81E-05	-0.000168441	-0.000439585	-0.000262527	-0.000249043	-0.000215849	-0.000117376	-0.000386294	-0.000294423	-4.58E-05	-0.000324357	-0.000160897	-2.71E-05	9.87E-05	-0.000511641	-0.000203449	-0.000208642	-0.000191136	-0.000458354	-0.000257184	-0.000168257	-0.000178214	-5.26E-06	-5.86E-05	6.05E-05	-0.000400301	-0.000151561	-0.000451075	-0.000210598	-0.000132171	-0.000278429	-0.000370043	-0.000179668	-0.000115339	-0.000170038
2.75	-0.000827426	0.003667286	0.000568323	-0.001156039	0.001478756	-0.000425361	-4.92E-05	-0.000416956	0.000717582	3.60E-05	-0.000271014	-0.000251366	-8.33E-05	-0.000334059	-5.43E-05	-0.000247309	-5.95E-05	-0.0003108	-0.000158925	-0.000243336	-0.000145284	-0.000365148	3.98E-05	-0.000101993	-0.000157733	-0.000142714	-4.29E-05	-3.86E-05	-0.000344645	-0.000231817	-0.000244158	2.77E-05	-0.000455767	-0.000363744	-3.49E-05	-0.000281159	3.10E-05	-0.000211066	-0.000207489	-0.000373451	-0.000225618	-0.000226597	-0.000213054	4.71E-05	-0.000181537	-0.000545742	-0.000305288	-0.000205752	-0.000301433
3	0.002217997	-0.002741275	-7.53E-05	-0.001412205	0.001117131	-8.63E-05	-0.000378031	-0.000737368	0.000750751	-0.000594003	6.57E-05	-0.000943818	-1.88E-05	-0.000306402	-7.53E-05	-0.000294949	-7.16E-05	-0.000308164	-0.000241278	-0.000222555	-0.000200288	-0.000205991	-0.000316087	-0.000138984	-0.000259423	-0.000222831	4.07E-05	-4.52E-05	-0.000316175	-2.64E-05	-0.000249114	-4.96E-05	-0.000274301	-0.000328922	-4.62E-06	-0.000116437	-0.000114146	-0.000383132	-0.000253969	-9.34E-05	-0.000385155	-0.000363465	-0.000191255	7.48E-05	-0.000236735	-0.00016884	-0.000424567	-0.000121942	-2.18E-05
3.25	0.001129993	0.000241459	0.000747202	0.000144454	-0.00053625	-0.001331568	-0.001225319	4.68E-05	0.000447364	-2.72E-05	-0.000184825	-0.000281409	-7.36E-05	-0.00017588	9.54E-05	-0.000440653	-0.000128763	-2.58E-05	-0.000109913	-0.000212635	-0.000115625	-0.000295126	-0.000260272	-0.0001911	-8.41E-05	5.28E-05	-3.57E-05	3.71E-05	-0.000413153	-0.000314425	-6.66E-05	-8.77E-05	-0.000341122	-9.99E-05	-0.000162636	6.12E-05	-0.00014301	-0.000241587	-0.000145088	3.80E-05	-0.000218292	-0.000319859	-0.000365151	0.000180637	-0.000312131	-0.000191931	-0.000450967	5.20E-05	-0.000325016
3.5	-0.005053821	-0.001414579	-0.001354425	-0.001142823	-0.00062482	-0.001360052	0.00016853	0.000128416	0.000127769	-0.000259711	0.000194991	-0.000567147	-9.34E-05	-0.000545141	-0.000253189	-0.000263503	9.89E-06	-6.62E-05	-0.000386307	-0.000140014	-0.000330357	-0.000153755	-0.000166452	-0.000161835	-0.000289271	8.90E-05	-6.23E-05	-1.40E-05	-0.000298724	-6.39E-06	-0.000256139	1.85E-05	-0.00033251	-0.000181601	-0.000145835	-1.47E-05	-0.000384272	-0.000455961	3.81E-05	-0.000240819	-0.000267508	-0.000130266	-0.000346663	-0.000155476	3.18E-05	-0.000405011	-0.000159801	-0.000217872	-0.000401738
3.75	0.004524533	0.002118069	0.000348426	0.000142426	0.001252168	-0.00035742	-0.000166301	0.000520551	0.000692188	0.000508998	-9.37E-05	-7.21E-05	-0.000136048	-6.83E-05	-0.000275561	4.59E-05	-0.000145008	-1.48E-05	0.000122145	0.000174222	-8.31E-05	-2.71E-05	-0.000168557	0.00016134	-0.000145529	2.36E-05	6.20E-05	-6.80E-05	-0.000106496	-3.00E-05	-0.000308006	-0.000143784	-0.000113324	-9.38E-05	0.000259425	-1.19E-05	4.87E-05	-0.000105833	-0.000139143	-4.18E-05	7.77E-05	0.000238034	0.000149573	8.64E-05	7.28E-05	-0.000325654	-2.23E-05	-6.41E-05	5.16E-05
4	-0.000616556	0.003053531	0.001033074	-0.001970138	0.000349455	-0.001053791	-0.000315181	-9.43E-05	0.000528673	0.000568796	-0.000304843	-0.000273327	7.63E-07	-0.000146091	-0.000240331	5.94E-05	-0.000268033	-0.000109025	-4.27E-05	-7.57E-05	-0.000191377	4.18E-05	-0.000204618	-9.60E-05	-0.000270468	-0.000115891	-3.91E-05	-8.44E-05	-0.000308269	-0.000129607	-0.000119645	2.43E-05	-0.000330721	-0.000118272	-0.000253526	-1.39E-05	-2.41E-07	2.10E-05	0.000207913	-0.000164827	-2.12E-05	0.000144357	-0.000209221	0.000343288	6.96E-06	-0.000499852	-0.000246741	-0.000127416	0.000105618
4.25	0.000932497	-0.002569624	0.003417513	0.000318309	7.56E-05	0.001018877	-0.000787227	0.000113591	0.000880676	-0.000180178	-0.000165162	-0.000327286	-0.000388687	1.01E-05	-0.000231516	5.89E-05	-0.000223772	1.07E-06	7.72E-05	-0.000137803	7.59E-06	3.30E-05	-6.38E-05	5.99E-05	-4.16E-05	-9.11E-05	7.35E-05	-0.000366562	-0.000154151	2.92E-05	-0.000158439	-0.000214242	-0.000367288	-0.000305204	-9.06E-05	-0.000164217	4.60E-05	-0.00036205	0.000262693	-0.000179635	-7.38E-05	-0.000426514	2.85E-05	0.000215656	-0.000201295	-0.000613051	-0.000151726	-0.000135283	7.41E-05
4.5	8.38E-05	0.001287003	0.000954408	-0.002526133	0.002054749	0.000868326	-0.001014968	0.000188464	0.000974753	-0.000277068	-9.11E-05	-0.000381834	-0.00030493	-2.89E-05	-0.00034966	-0.000168512	-0.000157584	-2.40E-05	5.51E-05	-6.00E-05	-0.000118703	-0.000331404	-0.00016775	-9.51E-05	-7.42E-06	0.000154871	-0.000170284	-2.54E-06	-0.000292943	3.29E-06	-0.000257831	0.00013636	-0.00028044	-0.000286787	-3.25E-05	-1.31E-05	6.28E-05	-0.000299079	-8.96E-05	1.31E-05	4.92E-05	-6.64E-05	8.43E-05	0.00015949	-0.000199638	-0.000432503	-0.000120092	-5.38E-05	-4.56E-05
4.75	0.002377738	0.002346497	0.002593708	-0.002158133	0.000541572	0.000272925	-3.25E-05	-0.000242558	0.001048406	0.000249302	-0.00012061	-0.000474947	-0.000584732	0.000182251	-1.63E-05	-0.000120474	0.000129421	-0.000139865	5.51E-05	2.16E-05	-0.000233754	-0.000111546	-0.000137692	-6.87E-05	-0.00039327	-0.000101814	8.22E-06	5.36E-05	-0.000366958	-3.58E-05	8.96E-06	-8.93E-05	-0.000333167	6.04E-05	-9.68E-06	0.000251568	-0.000251493	-8.48E-05	0.000119242	0.00011781	-3.82E-05	6.73E-05	-0.000177056	0.000459685	-0.000175869	-5.59E-05	-0.000114992	-0.000349171	0.000247747
5	0.003808471	-0.001287015	0.00389956	-0.001121849	0.00022278	0.001226665	-0.000171543	0.000581064	0.000849613	0.000810182	0.000131127	-0.000346493	0.000175422	6.81E-05	0.000153433	-0.00014514	2.33E-05	-4.73E-05	5.16E-06	7.87E-05	-7.17E-06	-5.05E-05	0.00023317	-0.000116249	-0.000174636	3.40E-05	0.000116266	-0.000127658	-0.000112037	-3.92E-06	0.000220022	-5.72E-05	-1.91E-05	9.29E-05	-8.28E-05	3.08E-05	-0.000207807	0.000207577	0.000204087	0.000112206	0.000132971	0.000193868	4.23E-05	0.000478663	-0.000185831	0.000303592	9.87E-05	-6.41E-05	0.000499958
6	0.002478316	7.69E-05	-0.00077767	-0.000215747	0.00044448	-0.000124679	-0.00053463	0.000584278	0.000756808	0.000503893	-4.87E-05	-0.000437939	-0.000527692	-4.94E-05	0.000111073	-0.000364332	-0.000267675	0.000103693	-0.000203328	-8.17E-05	-0.000447492	-0.000347396	5.78E-05	-2.72E-05	-8.76E-05	-0.000131548	-3.96E-05	-0.000137703	-0.000271431	0.00016606	4.19E-05	-0.000124895	-0.000212591	-0.00013355	1.27E-05	0.000153114	-0.000351764	-0.000135557	-0.000182671	0.000332101	-3.90E-05	0.000141122	-0.000354436	0.000606777	-1.15E-05	-0.000105449	-0.000173872	-0.000117861	0.000273938
7	-0.002286865	0.001093712	-0.000151528	-0.001803061	-0.000781119	0.002612032	-0.001190275	0.000470402	5.07E-05	5.30E-06	0.000455706	-0.00026263	-0.000344853	-0.000528084	2.73E-05	-0.000397718	9.43E-05	-4.26E-05	-8.86E-05	-4.02E-05	-0.000139775	-0.000186235	-0.000241835	4.32E-05	-1.14E-06	-1.57E-05	4.32E-05	-0.00016044	-0.000301579	-6.60E-05	-0.000128911	-0.000108103	-0.000334677	0.000228069	-0.000105059	2.53E-05	-0.000113055	-0.000279765	0.000179997	-3.11E-05	-0.000202906	3.65E-05	-0.000188518	0.000236043	1.66E-05	-0.000389023	-0.000212834	-3.41E-05	4.40E-05
8	-0.001551784	-0.001242072	0.001525955	-0.00081788	-0.001010888	0.000154113	0.000167072	-0.000234454	-0.000267129	0.000104648	-5.72E-05	-0.000178496	-0.000359641	-0.000301948	0.000186154	-0.000373824	-2.81E-05	-0.000138796	-0.000321694	-0.000275602	-0.000165048	-0.000109605	-0.0001362	-1.34E-05	-0.000290032	-3.33E-05	-1.38E-05	-0.000189475	-0.000150498	-0.000257025	-3.21E-05	-0.000256787	-0.000303615	-0.000240363	0.000109179	-0.000110108	2.33E-05	-0.000158567	-0.000179177	-0.000128934	1.50E-05	-0.000226891	-0.000248311	5.81E-05	-0.000301584	-0.000284734	-0.000313666	0.000155739	-0.000102606
9	-0.002038682	0.000242918	-0.001483333	-0.000996198	0.000557805	-0.000336376	-0.000482681	-0.00064559	8.03E-05	-0.000323711	-2.88E-06	-0.000779926	-4.84E-05	-6.83E-05	-0.000113506	0.000110626	-0.00017614	-2.64E-05	-0.000261361	-1.93E-05	-7.87E-06	-0.000243801	-0.000119493	-0.000225536	-0.000112632	4.76E-05	1.52E-05	-0.000206989	-0.000329097	-5.84E-05	-9.82E-05	4.95E-05	-0.000279348	-0.000307672	0.000335363	-7.89E-05	0.000100203	3.38E-07	-0.000149717	0.000146396	-0.000248206	-0.000295584	-2.31E-05	9.08E-05	-0.000445054	-5.17E-05	3.84E-05	-0.000211113	0.000162262
10	-0.006738369	0.002613984	-5.70E-05	-0.00225735	0.000467131	-0.000382415	0.001052805	-2.74E-05	-0.000109993	-0.000220384	0.000587922	-0.000424837	-0.000534453	-0.000343907	9.87E-05	-0.000267063	-6.62E-05	-4.21E-05	4.56E-05	-0.000246816	-2.25E-05	9.33E-06	-0.000295297	-0.000108514	-0.000357901	-0.000173299	0.000120752	-0.000307889	-0.000271632	-1.42E-05	-0.0002182	-0.000258185	-0.000249348	-0.000258019	0.000132784	-0.000219073	0.000215516	-0.000231543	0.000166269	-0.000129168	-0.000186275	-0.000323893	1.86E-05	3.46E-06	7.87E-05	-0.000726117	-4.24E-05	-0.000229646	-0.000121277
12	-0.001073955	-0.002226907	0.000818331	-0.000375645	-0.000650562	0.000421123	-0.001119495	-0.000335405	0.000171119	0.000199311	0.000523206	-0.000754901	9.60E-05	-0.000220099	-5.00E-05	-1.56E-05	1.22E-05	-4.51E-05	-6.83E-05	-0.000265335	-0.000198219	4.86E-05	-0.000197899	8.65E-05	-0.000110798	-6.80E-05	0.00017567	-0.000248909	-0.000248422	-6.93E-05	-0.000302088	6.45E-05	-0.000408052	-0.000202301	4.16E-05	-0.000209277	-0.000122589	-0.000108605	0.000564988	-0.000163605	-0.000153613	-0.000412391	-0.000162176	-0.000149259	-0.000274883	-8.73E-05	-0.000135763	-3.01E-05	7.48E-05
14	0.00462665	-0.001067792	-0.000694768	0.00043282	0.000179622	-0.000150476	0.000100847	-0.000668205	0.000426133	0.000100806	0.000505286	-0.000726821	-2.39E-06	-0.000251991	0.000366177	-0.00013385	1.31E-05	-0.000100774	-8.72E-05	3.94E-05	4.73E-05	-0.000128288	-5.07E-05	-0.000121814	-4.91E-05	-8.92E-05	0.000128688	0.000278953	-0.000217345	-0.000142455	0.000104329	-0.000209881	-6.24E-05	-0.000180495	-9.60E-05	0.000427748	-5.64E-05	0.000179791	5.70E-05	9.16E-05	-1.44E-05	-0.000383066	-3.32E-05	6.54E-05	-0.000297718	-0.000161165	-1.66E-05	-0.000170102	-0.000118366
16	-0.001826429	0.000424307	0.002668476	-0.000778171	0.000280865	-0.000359386	-0.000536366	0.000452719	0.001030521	0.000598627	-4.49E-05	-0.000439839	-0.00036358	0.000335319	0.000207859	-0.000334732	0.000264949	-4.32E-05	-4.20E-05	-7.29E-05	8.03E-05	0.000171856	9.59E-05	-0.000115559	-8.12E-05	-0.000186742	2.08E-05	7.91E-05	-5.84E-05	0.000279186	-0.000162586	-1.65E-05	2.62E-05	-9.71E-05	0.000169608	8.24E-05	-6.31E-06	-0.000237814	0.000111965	-2.23E-05	-9.70E-05	-7.98E-05	-0.000130267	-5.27E-05	0.000186247	-0.00028654	-0.000201867	-0.000145207	0.000107782
18	-0.002021642	0.000170206	0.001925183	-0.000144717	0.000582488	5.83E-05	-0.000248502	-0.000167693	0.001440627	0.000488663	0.000103418	-0.000731568	-0.000167165	9.12E-05	1.82E-05	-0.000145508	0.000199744	3.51E-05	0.000188191	0.000212806	9.55E-05	0.000153055	-0.000165934	3.90E-05	-1.30E-05	0.000346212	7.80E-05	9.71E-06	-0.00035079	1.35E-05	0.000239976	-5.16E-06	-3.44E-06	4.46E-06	9.53E-05	0.000220867	6.51E-05	0.000124514	-4.32E-05	0.000198554	-0.000114326	0.000270064	-0.000157403	-8.97E-05	0.000389977	-0.000575446	-0.000153612	-4.36E-06	-4.69E-05
20	0.000826214	0.0003713	0.002214662	-0.002516018	0.000878214	0.001106281	-0.001033194	-0.001065692	-0.000186589	6.74E-05	-0.000300951	-0.000285905	-0.000371877	-0.00028197	-0.000432311	-4.05E-05	-8.21E-05	-0.000258133	0.000201359	-8.89E-05	-7.27E-05	-0.000211406	1.19E-06	6.29E-06	-7.56E-05	2.73E-05	-5.69E-05	-3.02E-05	-0.000474236	-0.000119033	-1.51E-05	-0.000231786	-0.000202565	-0.000285203	0.000137397	0.000161515	-8.32E-05	-8.53E-05	-1.61E-05	-0.000286078	0.000264494	1.35E-05	-0.000267202	0.000222619	-0.000171572	-0.000562558	-0.000175663	-0.000152209	-6.58E-05
40	0.000615327	-0.0017706	0.000246997	-0.000950162	0.001369659	8.34E-05	-0.000188372	-2.45E-05	0.000542391	0.000208896	0.000578294	-0.000482989	-0.000896443	0.000369599	6.50E-05	-0.000424957	-0.000130826	2.11E-05	9.55E-05	-5.35E-05	-0.000414942	0.000165813	-0.000153124	-0.000285053	0.000100741	-0.000143394	4.34E-05	6.72E-05	1.49E-06	-0.000115498	8.17E-05	-3.47E-05	-9.58E-05	-0.000149899	-0.00011024	0.000159269	-0.000301875	-0.000221738	4.64E-05	-8.30E-05	0.000279176	0.000107327	-0.000180926	7.89E-05	-3.47E-05	-0.000104845	9.91E-06	-1.33E-05	3.64E-06
60	0.00053734	0.001546957	0.002495972	0.001203748	-4.53E-06	0.0005129	-0.000179674	0.001383013	0.001522053	0.000372301	0.000664338	-6.85E-05	-5.32E-05	0.000406063	2.32E-05	9.19E-06	0.000207455	-6.49E-05	0.000197503	8.14E-05	0.000259424	0.000101168	0.000190994	0.000129328	0.00013628	5.50E-05	-0.000175459	0.000338333	-8.49E-05	0.000287951	0.000132517	3.78E-05	0.000129419	2.66E-05	0.000298716	0.000169973	-0.00016035	8.32E-05	0.000433207	-5.59E-05	5.99E-06	0.000151176	0.000158635	0.00026563	9.97E-05	-0.000134589	0.000180145	0.000129999	-0.000119563
80	-0.000742468	0.002431855	-0.000865994	-0.001147289	0.000362445	-0.001901859	-0.000648054	-0.000865261	0.000461955	0.000700846	0.00014542	-0.000510719	-0.000311696	0.000153263	-9.61E-05	8.98E-05	7.70E-05	-0.000197802	8.20E-05	2.29E-05	-0.000248095	-0.000195588	-0.000101507	-7.16E-05	2.04E-05	-7.09E-05	-4.42E-05	-0.000184473	-0.000193432	-4.01E-05	-1.61E-05	-2.55E-05	-0.000488572	-0.000259987	8.63E-05	-0.000225744	0.000216585	-2.18E-05	0.000312746	8.60E-06	0.000165656	-8.30E-05	0.000173183	0.000161654	-0.000372322	2.21E-05	-0.000191267	3.97E-05	-3.17E-05
100	-0.002010226	0.002872261	0.000878616	0.000423814	0.001218987	0.002407888	0.000503353	5.11E-05	0.000888952	0.0004513	-0.000104817	-2.01E-05	-4.90E-05	6.80E-05	0.000435994	-0.000179118	0.00029673	-9.74E-05	0.000206143	6.58E-05	0.000158227	-0.000150989	-5.44E-05	-4.68E-06	-2.26E-05	0.000380635	0.000101857	0.000190397	8.87E-05	5.21E-05	-6.28E-05	0.000203247	0.00013476	-8.44E-05	0.000231484	0.000144463	-9.68E-05	0.000166646	0.000459114	-0.000258376	0.000292638	-0.000200452	-9.75E-05	0.00026328	0.000240273	-0.000423559	-0.000394529	0.000121235	0.000102248
150	-0.002855215	-0.002242523	1.08E-05	-0.003231823	-0.000178684	0.000859979	-0.000512735	3.08E-05	0.000828299	-0.000175212	-0.000558221	2.99E-05	-0.000223378	-0.000239097	-0.000188146	-0.000123224	-0.00045199	6.72E-05	-6.99E-06	-4.33E-05	-0.000287758	-0.000218716	-0.000163362	3.57E-05	-3.46E-05	-0.000245436	-0.000138993	6.42E-06	-0.000234363	3.38E-05	-2.98E-05	-5.20E-05	-0.000484469	-7.69E-05	5.02E-05	-0.000226373	0.000288424	-0.000220646	-0.00011282	4.97E-05	-2.58E-05	0.000108352	-0.000393151	8.13E-05	-0.000312795	-0.000200761	0.000113641	-0.000334669	0.000166913
200	-0.00209629	-9.53E-05	0.00193724	-0.002202898	0.001333783	-0.00202034	0.000263091	-0.000796102	0.000165008	0.000330084	-0.000478867	-0.000452736	3.48E-05	-0.000673137	8.65E-05	-0.000192509	-6.51E-05	-0.000121208	1.04E-05	-6.97E-05	4.31E-05	-0.000279719	-0.000199067	5.45E-05	-0.000111787	-4.34E-06	0.000129178	-0.000177469	-0.000237534	-2.22E-05	-0.000153678	9.54E-05	5.82E-06	-0.00028221	-8.06E-05	3.39E-05	5.41E-05	-0.000256871	0.000128622	0.000179461	-0.000209191	2.21E-05	7.91E-05	-0.000216359	-0.000347269	0.000427456	-0.000152299	3.57E-05	0.000416141
[truncated: 1,088 more columns]
