# Supplementary material for: In situ monitoring of polarons in a mixed conducting polymer using ultrafast transient absorption spectroelectrochemistry
Source: Chem Sci. 2025 Aug 27;16(38):17839–49. doi: 10.1039/d5sc04619j (PMC12412052; doi:10.1039/d5sc04619j)
Supplement: SC-016-D5SC04619J-s001 [file SC-016-D5SC04619J-s001.zip › CyclicVoltammetry.csv]

CV data
V	0% EG Cycle 1 current, (A)		V	0% EG Cycle 2 current, (A)		V	0% EG Cycle 3 current, (A)		V	5% EG Cycle 1 current, (A)		V	5% EG Cycle 2 current, (A)		V	5% EG Cycle 3 current, (A)
-0.8988	-0.00047216		-0.89922	-0.00015788		-0.89936	-0.00011156		-0.8988	-0.00037786		-0.89924	-0.00014755		-0.89955	-0.000095965
-0.89584	-0.00045334		-0.89632	-0.00015307		-0.89644	-0.00010765		-0.89614	-0.00036098		-0.8964	-0.00014332		-0.89653	-0.000092555
-0.89078	-0.00043519		-0.89131	-0.00014922		-0.89156	-0.00010544		-0.89098	-0.00034547		-0.89143	-0.00014011		-0.89157	-0.000090377
-0.886	-0.00041855		-0.88644	-0.00014577		-0.88656	-0.00010343		-0.88604	-0.00033228		-0.88645	-0.00013711		-0.88643	-0.00008845
-0.88098	-0.00040375		-0.88126	-0.00014276		-0.88149	-0.00010147		-0.88097	-0.00032061		-0.88135	-0.00013479		-0.88145	-0.000086692
-0.87608	-0.00039		-0.87633	-0.00014		-0.87648	-0.000099905		-0.87614	-0.00030988		-0.87636	-0.00013228		-0.87665	-0.000085143
-0.87105	-0.00037751		-0.87147	-0.00013743		-0.87154	-0.00009826		-0.87116	-0.0003001		-0.87145	-0.00012991		-0.8717	-0.000083536
-0.86598	-0.00036582		-0.86646	-0.00013493		-0.86646	-0.000096929		-0.86612	-0.00029116		-0.86643	-0.00012796		-0.86652	-0.000082166
-0.86096	-0.00035509		-0.86147	-0.00013251		-0.8617	-0.000095595		-0.86107	-0.00028277		-0.86139	-0.00012592		-0.86148	-0.000080843
-0.85601	-0.00034498		-0.85651	-0.00013039		-0.85659	-0.000094217		-0.85621	-0.00027476		-0.85649	-0.00012386		-0.85657	-0.000079582
-0.85091	-0.00033562		-0.85149	-0.00012838		-0.85156	-0.00009293		-0.85106	-0.0002674		-0.85152	-0.00012213		-0.85146	-0.000078279
-0.84628	-0.00032676		-0.84649	-0.00012615		-0.84658	-0.000091675		-0.8462	-0.00026005		-0.84656	-0.00012039		-0.84665	-0.000076863
-0.84096	-0.00031837		-0.84146	-0.00012418		-0.84153	-0.000090403		-0.84121	-0.00025328		-0.8415	-0.00011857		-0.8416	-0.000075664
-0.8362	-0.00031052		-0.83645	-0.0001223		-0.83662	-0.000089224		-0.83625	-0.00024653		-0.83655	-0.00011673		-0.83673	-0.000074343
-0.83116	-0.00030311		-0.83152	-0.00012041		-0.83169	-0.000088117		-0.83122	-0.00024019		-0.83165	-0.00011506		-0.83171	-0.000073172
-0.82629	-0.00029604		-0.82664	-0.00011858		-0.82652	-0.000087016		-0.82623	-0.00023385		-0.82664	-0.00011302		-0.82546	-0.000071943
-0.8212	-0.00028921		-0.82161	-0.00011687		-0.82171	-0.00008601		-0.8212	-0.00022816		-0.82148	-0.00011122		-0.82123	-0.000068177
-0.81613	-0.00028272		-0.81657	-0.00011514		-0.8167	-0.000084924		-0.81627	-0.00022236		-0.81668	-0.0001093		-0.81712	-0.000065424
-0.81121	-0.00027651		-0.81154	-0.00011337		-0.81157	-0.000083796		-0.81123	-0.00021669		-0.81161	-0.00010736		-0.81162	-0.000063923
-0.80631	-0.00027038		-0.80647	-0.00011173		-0.80674	-0.000083026		-0.80633	-0.00021138		-0.80665	-0.00010552		-0.80676	-0.000062515
-0.80126	-0.00026467		-0.80161	-0.0001101		-0.80162	-0.000081977		-0.80133	-0.00020621		-0.80166	-0.00010367		-0.80179	-0.000061122
-0.79637	-0.00025896		-0.79658	-0.00010864		-0.79666	-0.000080971		-0.79623	-0.00020125		-0.79664	-0.0001016		-0.79691	-0.000059641
-0.79121	-0.00025345		-0.79159	-0.00010709		-0.79149	-0.000080154		-0.79136	-0.00019636		-0.79159	-0.000099826		-0.79191	-0.000058091
-0.78622	-0.0002478		-0.78654	-0.00010558		-0.78672	-0.000079082		-0.7864	-0.00019167		-0.78672	-0.000097865		-0.78675	-0.00005657
-0.78136	-0.00024253		-0.78167	-0.00010416		-0.78165	-0.000078274		-0.78139	-0.00018706		-0.78166	-0.000095742		-0.7819	-0.000054984
-0.77628	-0.00023738		-0.77666	-0.00010263		-0.77671	-0.000077259		-0.77649	-0.00018299		-0.7766	-0.000093943		-0.77688	-0.000053426
-0.77134	-0.00023249		-0.77165	-0.00010133		-0.77191	-0.000076458		-0.77149	-0.00017872		-0.77176	-0.000091879		-0.77182	-0.000051929
-0.76642	-0.00022768		-0.76667	-0.00009988		-0.76674	-0.000075715		-0.76649	-0.00017513		-0.76663	-0.000090369		-0.76695	-0.000050432
-0.76141	-0.00022298		-0.76169	-0.000098653		-0.76188	-0.000074939		-0.76147	-0.00017142		-0.76179	-0.000088736		-0.76188	-0.000048958
-0.75648	-0.00021833		-0.75677	-0.00009722		-0.75686	-0.000074035		-0.75667	-0.00016773		-0.75677	-0.00008723		-0.75697	-0.000047552
-0.7515	-0.0002139		-0.7518	-0.000096091		-0.75202	-0.000073069		-0.75149	-0.00016406		-0.7517	-0.00008551		-0.75202	-0.000046164
-0.74647	-0.00020962		-0.74697	-0.000094706		-0.74706	-0.00007216		-0.74644	-0.00016059		-0.74694	-0.000084014		-0.74703	-0.000044803
-0.74134	-0.00020532		-0.74188	-0.000093431		-0.74652	-0.000067634		-0.74147	-0.00015725		-0.74163	-0.000082402		-0.74198	-0.000043438
-0.73637	-0.00020115		-0.73671	-0.000092261		-0.73677	-0.000063317		-0.73641	-0.0001538		-0.73682	-0.000080952		-0.73699	-0.000042091
-0.73134	-0.00019715		-0.73166	-0.000091133		-0.73163	-0.000065406		-0.73145	-0.00015058		-0.7317	-0.000079568		-0.73196	-0.000040875
-0.72643	-0.00019325		-0.72683	-0.000090037		-0.72685	-0.000064891		-0.72646	-0.00014757		-0.72684	-0.000078334		-0.72693	-0.000039772
-0.72136	-0.0001893		-0.7217	-0.000088759		-0.72196	-0.000063968		-0.72164	-0.00014425		-0.72179	-0.000076878		-0.72194	-0.000038659
-0.71646	-0.00018534		-0.71684	-0.000087584		-0.7169	-0.000063149		-0.71653	-0.00014135		-0.71677	-0.000075239		-0.71698	-0.000037531
-0.71131	-0.00018164		-0.71176	-0.000086408		-0.71193	-0.000062379		-0.71157	-0.00013835		-0.71187	-0.000074149		-0.71195	-0.000036499
-0.70645	-0.00017801		-0.70657	-0.000085333		-0.70689	-0.000061568		-0.70652	-0.00013525		-0.70672	-0.000072796		-0.70684	-0.00003551
-0.70141	-0.00017444		-0.7017	-0.000084098		-0.70179	-0.000060849		-0.70158	-0.0001322		-0.69888	-0.000068683		-0.70179	-0.000034547
-0.69646	-0.00017114		-0.6968	-0.000083031		-0.69682	-0.000060107		-0.69642	-0.00012956		-0.69716	-0.00006698		-0.69682	-0.00003383
-0.69148	-0.00016771		-0.69159	-0.000082011		-0.69189	-0.000059337		-0.6916	-0.00012683		-0.69188	-0.000064168		-0.69197	-0.000032894
-0.68641	-0.00016452		-0.68674	-0.000080851		-0.6869	-0.000058563		-0.68657	-0.0001239		-0.68698	-0.000062334		-0.68698	-0.00003199
-0.68153	-0.00016136		-0.68172	-0.000079809		-0.68187	-0.000057788		-0.68149	-0.00012096		-0.68179	-0.000060929		-0.68192	-0.000031213
-0.67634	-0.00015837		-0.67676	-0.000078767		-0.67664	-0.000057043		-0.67642	-0.0001185		-0.67668	-0.000059617		-0.67686	-0.000030486
-0.67117	-0.00015566		-0.67155	-0.000077767		-0.67178	-0.000056275		-0.67135	-0.00011583		-0.6717	-0.000058274		-0.67183	-0.000029608
-0.66638	-0.00015307		-0.66654	-0.000076727		-0.66674	-0.000055611		-0.66638	-0.00011386		-0.66668	-0.000057197		-0.66692	-0.000029062
-0.66129	-0.0001503		-0.66153	-0.000075674		-0.66183	-0.000054913		-0.66143	-0.0001114		-0.6617	-0.000056143		-0.66197	-0.000028546
-0.65623	-0.00014761		-0.65665	-0.000074781		-0.6568	-0.000054134		-0.6563	-0.00010913		-0.65671	-0.000054919		-0.6569	-0.000027937
-0.65118	-0.00014496		-0.65176	-0.000073835		-0.65171	-0.000053367		-0.65137	-0.00010666		-0.65165	-0.000053722		-0.65182	-0.000027205
-0.64614	-0.00014248		-0.64651	-0.000072783		-0.64664	-0.000052663		-0.64631	-0.00010453		-0.64659	-0.000052539		-0.64687	-0.000026545
-0.64124	-0.00013983		-0.64208	-0.000071901		-0.64167	-0.000051928		-0.6413	-0.00010212		-0.64174	-0.000051367		-0.64183	-0.000025935
-0.63626	-0.00013718		-0.63544	-0.000058169		-0.63665	-0.000051249		-0.6362	-0.00010006		-0.63663	-0.000050399		-0.63679	-0.000025391
-0.63148	-0.000135		-0.63113	-0.000063685		-0.63184	-0.000050566		-0.63144	-0.000098465		-0.63155	-0.000049574		-0.63196	-0.000024967
-0.62639	-0.00013244		-0.62663	-0.000063185		-0.62696	-0.000049851		-0.62652	-0.000096485		-0.62686	-0.000048617		-0.62683	-0.000024388
-0.6214	-0.00012996		-0.6218	-0.000062006		-0.62182	-0.000049077		-0.62154	-0.000094511		-0.62186	-0.000047449		-0.62201	-0.000023805
-0.61648	-0.00012732		-0.61679	-0.000061008		-0.61695	-0.000048341		-0.61653	-0.000092625		-0.61684	-0.000046517		-0.61695	-0.000023139
-0.61154	-0.00012477		-0.61199	-0.000060036		-0.61193	-0.000047657		-0.61168	-0.000090594		-0.61191	-0.000045623		-0.61192	-0.000022546
-0.60641	-0.00012226		-0.60688	-0.000059118		-0.60682	-0.000046867		-0.60659	-0.000088596		-0.6068	-0.000044451		-0.6069	-0.000021904
-0.60154	-0.00011983		-0.60196	-0.000058166		-0.60204	-0.000046148		-0.60163	-0.000086911		-0.60192	-0.000043527		-0.602	-0.000021191
-0.59657	-0.00011741		-0.59683	-0.00005715		-0.5969	-0.000045356		-0.5967	-0.000085007		-0.59698	-0.000042484		-0.59693	-0.000020619
-0.5915	-0.00011483		-0.59206	-0.000056208		-0.59183	-0.000044556		-0.59171	-0.000082787		-0.59183	-0.00004129		-0.59197	-0.000019807
-0.58655	-0.0001122		-0.58669	-0.00005518		-0.58687	-0.000043762		-0.58648	-0.000080733		-0.58698	-0.000040174		-0.58683	-0.000019085
-0.58136	-0.00010979		-0.58153	-0.000054203		-0.58176	-0.000042987		-0.58147	-0.000078771		-0.58172	-0.000039048		-0.5819	-0.000018328
-0.57641	-0.00010723		-0.57652	-0.000053181		-0.57678	-0.000042164		-0.57632	-0.000076778		-0.57664	-0.000037844		-0.57672	-0.000017589
-0.5712	-0.00010481		-0.57152	-0.000052248		-0.57157	-0.000041384		-0.57122	-0.000075071		-0.5716	-0.000036864		-0.57175	-0.000017019
-0.56629	-0.00010257		-0.5667	-0.000051246		-0.56678	-0.000040602		-0.56638	-0.000073278		-0.56667	-0.000036032		-0.56683	-0.00001674
-0.56125	-0.00010029		-0.56173	-0.00005023		-0.56186	-0.000039791		-0.56046	-0.000061983		-0.5617	-0.000034843		-0.56196	-0.000015764
-0.55634	-0.000097889		-0.5567	-0.000049165		-0.55685	-0.000038972		-0.55667	-0.000074698		-0.55673	-0.000033538		-0.55689	-0.000014873
-0.55133	-0.000095686		-0.55154	-0.000048093		-0.55175	-0.000038092		-0.55179	-0.000057006		-0.55156	-0.000032321		-0.55196	-0.00001424
-0.54621	-0.000093523		-0.54653	-0.000046952		-0.5468	-0.000037159		-0.54653	-0.00005629		-0.54668	-0.000031153		-0.54676	-0.000013418
-0.54125	-0.000091449		-0.54152	-0.000045886		-0.54168	-0.000036279		-0.54149	-0.000054272		-0.54158	-0.000029943		-0.54169	-0.000012656
-0.53627	-0.000089456		-0.53659	-0.000044839		-0.53666	-0.000035451		-0.53635	-0.000052414		-0.53681	-0.000029064		-0.53653	-0.000012105
-0.53133	-0.000087341		-0.53166	-0.000043618		-0.53177	-0.000034446		-0.53143	-0.00005057		-0.53164	-0.0000277		-0.53181	-0.000011323
-0.52627	-0.000085327		-0.52677	-0.000042459		-0.52679	-0.00003352		-0.52658	-0.00004832		-0.52671	-0.000026397		-0.52689	-0.000010389
-0.52131	-0.00008316		-0.52174	-0.000041215		-0.52188	-0.000032518		-0.52144	-0.000046201		-0.52173	-0.000024966		-0.52171	-9.4355E-06
-0.51626	-0.000081183		-0.51667	-0.000039985		-0.5168	-0.00003153		-0.51642	-0.000044403		-0.51661	-0.000023687		-0.51665	-8.6351E-06
-0.51122	-0.000078998		-0.51168	-0.000038643		-0.51185	-0.000030492		-0.51148	-0.000042116		-0.51183	-0.000022211		-0.51173	-7.6273E-06
-0.50615	-0.000076758		-0.50668	-0.00003733		-0.5068	-0.000029429		-0.50641	-0.000040255		-0.50665	-0.000020972		-0.50664	-7.0018E-06
-0.50131	-0.000074649		-0.50179	-0.000035965		-0.50177	-0.000028317		-0.50147	-0.000038159		-0.50166	-0.000019825		-0.50175	-6.0084E-06
-0.49625	-0.000072329		-0.49664	-0.00003451		-0.49669	-0.000027209		-0.49648	-0.00003622		-0.49664	-0.000018249		-0.49684	-5.1843E-06
-0.49336	-0.000069303		-0.49172	-0.000032983		-0.49191	-0.000026		-0.49141	-0.000034058		-0.49172	-0.000016948		-0.4918	-4.1265E-06
-0.48673	-0.000059189		-0.48668	-0.000031477		-0.48676	-0.000024768		-0.48642	-0.000032127		-0.48682	-0.000015616		-0.48693	-3.1915E-06
-0.48165	-0.000055908		-0.48177	-0.000029932		-0.48178	-0.000023542		-0.48146	-0.00003021		-0.48178	-0.000014181		-0.4819	-2.1958E-06
-0.47645	-0.00005321		-0.47675	-0.00002822		-0.47685	-0.000022185		-0.47649	-0.000028107		-0.47667	-0.000012791		-0.47684	-0.000001168
-0.47154	-0.000050542		-0.47166	-0.00002643		-0.47208	-0.000020795		-0.47153	-0.000025913		-0.47176	-0.000011213		-0.47316	-2.9723E-07
-0.46653	-0.000047769		-0.46687	-0.000024598		-0.46682	-0.000019334		-0.46666	-0.000024072		-0.46669	-0.000010039		-0.4677	-4.3205E-08
-0.4615	-0.000044934		-0.46167	-0.000022711		-0.46177	-0.000017825		-0.4617	-0.000021868		-0.4617	-8.3828E-06		-0.46257	1.6267E-08
-0.45666	-0.000041981		-0.45679	-0.000020712		-0.4568	-0.000016222		-0.45652	-0.000019957		-0.45688	-6.9507E-06		-0.45836	4.2776E-08
-0.45143	-0.000038928		-0.45188	-0.000018683		-0.45189	-0.00001459		-0.45168	-0.000018069		-0.45168	-5.5534E-06		-0.45425	8.6858E-08
-0.44644	-0.000035916		-0.44677	-0.000016531		-0.44686	-0.000012871		-0.44653	-0.00001619		-0.44675	-4.3285E-06		-0.45067	1.4039E-07
-0.44154	-0.000032617		-0.44189	-0.000014344		-0.44191	-0.000011087		-0.44154	-0.000014126		-0.44166	-2.7015E-06		-0.44297	-0.000012395
-0.43644	-0.000029349		-0.43682	-0.000012101		-0.43681	-9.2225E-06		-0.43646	-0.000012104		-0.43674	-1.2227E-06		-0.43757	3.8329E-06
-0.43141	-0.000025854		-0.43198	-9.6698E-06		-0.43182	-7.2241E-06		-0.43155	-0.000010227		-0.43388	-3.6019E-07		-0.43182	9.1464E-06
-0.42661	-0.000022512		-0.42686	-7.2312E-06		-0.42698	-5.1888E-06		-0.42655	-8.4641E-06		-0.42715	-9.7593E-09		-0.42691	9.4064E-06
-0.42159	-0.000018935		-0.42192	-0.000004741		-0.4219	-3.0978E-06		-0.42167	-6.7406E-06		-0.42271	2.3172E-08		-0.42194	0.000010548
-0.41662	-0.000015494		-0.41668	-2.2086E-06		-0.41686	-8.8909E-07		-0.41662	-5.1284E-06		-0.41842	5.4355E-08		-0.4167	0.000011413
-0.41148	-0.000011938		-0.41176	4.0336E-07		-0.41179	1.3757E-06		-0.41164	-3.4346E-06		-0.4144	1.0458E-07		-0.41184	0.000012493
-0.40669	-0.000008428		-0.40683	3.0052E-06		-0.407	3.7476E-06		-0.40649	-1.6427E-06		-0.41098	1.4454E-07		-0.40699	0.000013403
-0.40163	-4.96E-06		-0.40193	5.5532E-06		-0.402	6.0354E-06		-0.40197	-3.6654E-07		-0.40253	-0.000017559		-0.40167	0.000014433
-0.39662	-1.48E-06		-0.39672	8.2719E-06		-0.39687	8.5182E-06		-0.39816	-1.3264E-07		-0.3976	7.7613E-06		-0.39685	0.000015408
-0.39158	1.83E-06		-0.39185	0.000010846		-0.39194	0.000010989		-0.39248	1.7876E-08		-0.39173	0.00001105		-0.39185	0.000016111
-0.38657	0.000004899		-0.38687	0.000013374		-0.38707	0.000013528		-0.38824	4.6658E-08		-0.38681	0.000010539		-0.38691	0.000016861
-0.38179	7.96E-06		-0.38191	0.00001586		-0.38206	0.00001615		-0.38411	9.3478E-08		-0.38181	0.000011797		-0.382	0.000017583
-0.37665	0.000011118		-0.37685	0.00001862		-0.37689	0.000018898		-0.38088	1.3954E-07		-0.37677	0.00001328		-0.37692	0.000018722
-0.3714	0.00001401		-0.37192	0.000021226		-0.37202	0.00002153		-0.3713	-0.000022488		-0.37179	0.000014183		-0.3717	0.000019454
-0.36653	0.000016757		-0.3668	0.000023727		-0.3669	0.000024353		-0.36803	4.7745E-06		-0.36669	0.000015349		-0.3669	0.000020138
-0.36144	0.000019348		-0.36171	0.00002634		-0.36191	0.000026994		-0.36121	0.000015879		-0.36176	0.000016218		-0.36178	0.000020912
-0.35639	0.000021744		-0.35674	0.000028754		-0.3567	0.000029791		-0.3563	0.000011235		-0.35651	0.000016987		-0.35677	0.000021417
-0.35145	0.000023652		-0.35175	0.000030999		-0.35184	0.000032406		-0.35152	0.000012906		-0.35159	0.000017876		-0.35181	0.000021881
-0.34634	0.000025573		-0.34675	0.000033183		-0.34675	0.000035114		-0.34626	0.000014553		-0.34663	0.00001876		-0.3467	0.000022537
-0.34151	0.000027393		-0.3417	0.000035323		-0.34184	0.000037659		-0.34133	0.000015513		-0.34142	0.000019412		-0.34161	0.000022955
-0.3364	0.000028969		-0.33659	0.000037346		-0.33691	0.000040149		-0.33642	0.000016477		-0.33664	0.000020159		-0.33663	0.000023506
-0.3313	0.000030548		-0.33167	0.000039327		-0.33176	0.000042662		-0.33142	0.000017767		-0.33165	0.00002099		-0.33165	0.000024019
-0.32639	0.000031944		-0.32669	0.000041112		-0.32688	0.000045015		-0.32637	0.00001847		-0.32656	0.00002162		-0.32676	0.000024579
-0.3213	0.000033101		-0.32165	0.000042634		-0.32179	0.000047204		-0.32129	0.000019298		-0.32148	0.000022382		-0.32162	0.000024904
-0.31639	0.000034138		-0.31672	0.000044067		-0.31691	0.000049217		-0.31643	0.000020279		-0.31673	0.00002295		-0.31687	0.000025203
-0.31147	0.000035202		-0.3117	0.000045471		-0.31176	0.00005118		-0.31141	0.000021088		-0.31168	0.000023411		-0.31176	0.000025763
-0.30645	0.000036106		-0.30674	0.000046402		-0.30684	0.000052715		-0.3064	0.000021661		-0.30678	0.000024127		-0.30673	0.000026091
-0.30144	0.000037125		-0.30164	0.000047473		-0.30184	0.000054136		-0.3016	0.000022567		-0.30173	0.000024787		-0.30182	0.000026666
-0.2963	0.000037883		-0.29671	0.00004804		-0.29679	0.000055018		-0.29654	0.000023301		-0.29674	0.000025246		-0.29684	0.000026893
-0.29158	0.000038377		-0.29172	0.000048474		-0.29188	0.00005565		-0.29156	0.00002381		-0.29175	0.00002583		-0.29195	0.000027121
-0.28657	0.000038976		-0.28688	0.000048669		-0.28693	0.000055821		-0.28655	0.000024362		-0.28691	0.00002612		-0.28696	0.000027596
-0.28144	0.000039857		-0.28179	0.000048786		-0.28199	0.000055815		-0.28165	0.000024918		-0.28191	0.000026827		-0.28198	0.000028033
-0.27668	0.000040272		-0.27703	0.000048596		-0.27696	0.000055523		-0.27678	0.0000257		-0.27702	0.000027075		-0.27695	0.00002822
-0.27159	0.000040896		-0.27193	0.000048507		-0.27188	0.000054803		-0.27162	0.00002622		-0.27191	0.000027656		-0.27197	0.000028492
-0.26661	0.000041499		-0.26708	0.00004844		-0.26687	0.000054189		-0.26669	0.000026784		-0.26686	0.000028114		-0.26699	0.000028974
-0.26177	0.000041855		-0.26204	0.000048058		-0.26201	0.000053348		-0.2616	0.000027041		-0.26185	0.000028299		-0.26204	0.000029012
-0.25654	0.000042257		-0.257	0.000047716		-0.25706	0.000052428		-0.25677	0.000027258		-0.25682	0.000028459		-0.25711	0.000029226
-0.25178	0.000042714		-0.25187	0.000047602		-0.25198	0.000051825		-0.2519	0.000027769		-0.25205	0.000028972		-0.25215	0.000029545
-0.24671	0.000043082		-0.24699	0.000047426		-0.24712	0.000051119		-0.24689	0.000028123		-0.24704	0.000029125		-0.24719	0.000029697
-0.24171	0.00004351		-0.24197	0.000047592		-0.242	0.000050725		-0.24167	0.000028681		-0.24195	0.000029587		-0.24222	0.000030125
-0.23675	0.000044156		-0.23701	0.0000476		-0.23712	0.000050435		-0.2369	0.000029332		-0.23703	0.000030048		-0.23695	0.000030465
-0.23171	0.000044544		-0.2321	0.000047752		-0.23206	0.000050195		-0.23182	0.000029623		-0.23189	0.000030352		-0.23207	0.000030725
-0.22673	0.000044763		-0.22683	0.00004771		-0.2269	0.000049891		-0.22676	0.000029759		-0.22698	0.000030503		-0.22704	0.000030966
-0.22153	0.000045114		-0.22189	0.00004791		-0.22197	0.000049865		-0.22172	0.000030182		-0.22174	0.000031011		-0.22192	0.000030988
-0.21665	0.000044396		-0.21689	0.000047042		-0.21704	0.000048917		-0.21668	0.000029531		-0.21688	0.000030038		-0.21707	0.000030495
-0.21185	0.000043952		-0.21207	0.000046736		-0.212	0.000048492		-0.21194	0.000029315		-0.21217	0.000030054		-0.21228	0.000030424
-0.20677	0.000044536		-0.207	0.000046869		-0.20726	0.000048258		-0.20694	0.000029831		-0.20704	0.00003056		-0.20742	0.000030655
-0.20188	0.000044878		-0.20227	0.000046908		-0.20221	0.000048316		-0.20182	0.000030623		-0.20202	0.00003099		-0.20235	0.000030851
-0.19697	0.000045046		-0.19718	0.000046736		-0.19727	0.000048161		-0.19689	0.000030396		-0.19726	0.000030875		-0.19716	0.000030956
-0.19191	0.000045252		-0.19211	0.000047031		-0.19222	0.000048237		-0.19199	0.000030675		-0.19219	0.000030979		-0.1922	0.000031272
-0.18695	0.000045284		-0.18725	0.000046804		-0.18734	0.000047836		-0.18692	0.000030604		-0.18724	0.000031083		-0.18735	0.000031174
-0.1818	0.000045002		-0.18247	0.000046311		-0.18215	0.000047463		-0.18202	0.000030492		-0.18227	0.00003104		-0.18229	0.000030832
-0.17701	0.000045394		-0.17742	0.000046629		-0.17734	0.000047385		-0.17706	0.000030897		-0.17731	0.000031245		-0.17751	0.000031226
-0.17199	0.000045622		-0.1723	0.000046849		-0.17234	0.00004763		-0.17203	0.000031383		-0.17225	0.000031613		-0.17244	0.000031226
-0.16711	0.000045675		-0.16747	0.00004695		-0.16747	0.000047532		-0.16709	0.000031522		-0.16741	0.000031516		-0.16749	0.000031431
-0.16215	0.000045626		-0.16251	0.000046849		-0.16245	0.000047531		-0.16205	0.000031453		-0.16226	0.000031764		-0.16248	0.00003148
-0.15702	0.00004605		-0.15723	0.000046635		-0.15735	0.000047497		-0.15708	0.000031435		-0.15747	0.000031727		-0.15739	0.000031638
-0.15212	0.000045353		-0.15247	0.000046248		-0.15226	0.000046741		-0.15207	0.000031065		-0.15242	0.00003144		-0.15251	0.000030952
-0.1472	0.000045243		-0.14736	0.000046199		-0.14755	0.000046708		-0.14718	0.000031299		-0.14755	0.000031501		-0.1476	0.000031291
-0.14218	0.000045855		-0.14232	0.000046412		-0.14247	0.000046821		-0.14204	0.000031809		-0.14241	0.000031765		-0.14236	0.000031567
-0.13714	0.000045953		-0.13736	0.000046711		-0.1375	0.000046717		-0.13716	0.000031847		-0.13747	0.000031886		-0.13749	0.000031656
-0.13205	0.000046061		-0.13232	0.00004641		-0.13239	0.000046711		-0.13212	0.000031748		-0.13244	0.000031872		-0.13248	0.000031534
-0.12699	0.000045992		-0.12733	0.000046709		-0.12745	0.000046961		-0.12703	0.000032043		-0.1273	0.000031957		-0.12742	0.000031676
-0.12201	0.00004561		-0.12239	0.000046298		-0.12235	0.000046286		-0.12203	0.00003167		-0.12229	0.000031773		-0.12256	0.000031326
-0.11705	0.00004517		-0.11745	0.000045855		-0.11766	0.000045969		-0.11728	0.000031409		-0.11742	0.000031408		-0.11753	0.000031154
-0.11211	0.000045543		-0.11244	0.00004602		-0.11247	0.00004599		-0.11229	0.000031935		-0.11249	0.000031721		-0.11253	0.000031303
-0.10713	0.000045962		-0.10734	0.000046283		-0.10751	0.00004644		-0.10722	0.000031979		-0.10751	0.000032088		-0.10758	0.000031489
-0.10223	0.000046006		-0.10236	0.00004648		-0.10251	0.000046695		-0.1022	0.000031893		-0.1025	0.000031858		-0.1025	0.000031578
-0.097118	0.000046094		-0.097514	0.000046373		-0.097562	0.000046486		-0.097342	0.000032177		-0.097463	0.000031934		-0.097638	0.000031561
-0.091991	0.000046007		-0.092417	0.000046333		-0.092491	0.000046488		-0.092134	0.000032038		-0.092502	0.000032074		-0.092474	0.000031615
-0.087237	0.000045239		-0.087516	0.000045775		-0.087398	0.00004584		-0.087285	0.000031582		-0.087468	0.000031462		-0.087671	0.00003124
-0.082384	0.000045613		-0.082712	0.00004602		-0.082683	0.000045936		-0.082421	0.000031905		-0.082593	0.000031723		-0.082757	0.000031348
-0.077254	0.000046412		-0.077542	0.000046356		-0.077626	0.000046355		-0.077268	0.000032181		-0.077652	0.000031863		-0.077724	0.000031581
-0.072195	0.00004649		-0.072405	0.000046612		-0.0727	0.000046652		-0.072302	0.00003234		-0.072515	0.000032133		-0.072739	0.000031642
-0.067181	0.00004619		-0.067617	0.000046681		-0.067433	0.000046409		-0.067276	0.000032292		-0.067571	0.000032075		-0.067772	0.000031748
-0.062097	0.000046381		-0.062511	0.000046605		-0.062397	0.000046544		-0.062327	0.000032231		-0.062414	0.000032203		-0.062549	0.000031838
-0.057208	0.000045983		-0.057491	0.000046217		-0.057549	0.000046052		-0.057255	0.000031767		-0.057447	0.000031447		-0.057502	0.000031232
-0.052389	0.000045529		-0.052689	0.000045783		-0.052654	0.000045595		-0.052293	0.000031793		-0.052627	0.000031625		-0.052739	0.000031386
-0.047374	0.000046481		-0.047618	0.000046165		-0.047629	0.000045991		-0.047365	0.000032279		-0.047618	0.000031876		-0.047753	0.00003141
-0.042404	0.000046693		-0.042691	0.000046467		-0.0426	0.000046342		-0.042312	0.000032453		-0.042503	0.000032103		-0.042622	0.000031889
-0.037397	0.000046259		-0.037743	0.000046451		-0.037714	0.00004613		-0.037293	0.000032208		-0.037588	0.000032025		-0.037655	0.000031652
-0.032505	0.000046788		-0.032627	0.000046873		-0.032741	0.000046251		-0.032426	0.000032294		-0.032626	0.000032245		-0.032767	0.00003188
-0.027433	0.00004681		-0.027583	0.000046803		-0.027764	0.000046139		-0.027486	0.000032558		-0.027642	0.000032122		-0.0277	0.000031699
-0.022522	0.000046207		-0.022788	0.000046292		-0.022865	0.000045975		-0.022612	0.000032055		-0.022731	0.000031717		-0.02277	0.00003154
-0.017539	0.000046638		-0.017821	0.000046305		-0.017856	0.000046277		-0.017639	0.00003237		-0.017622	0.000032086		-0.017864	0.000031735
-0.01251	0.000047166		-0.012728	0.000046867		-0.012715	0.000046513		-0.012422	0.000032762		-0.012715	0.000032265		-0.012783	0.000032042
-0.0074295	0.000047522		-0.0075713	0.000046883		-0.0077139	0.000046617		-0.0074604	0.000032693		-0.007616	0.000032468		-0.0079367	0.000031965
-0.0028883	0.000047195		-0.0031951	0.000046807		-0.003161	0.000046455		-0.0030062	0.000032587		-0.0032124	0.000032526		-0.0033487	0.000032054
0.0020923	0.000047241		0.0017312	0.000046986		0.0016806	0.00004664		0.0020806	0.00003274		0.0018865	0.000032496		0.0019333	0.000032167
0.0070186	0.000046791		0.0067895	0.000046312		0.0067573	0.000046026		0.0069836	0.000032184		0.0068142	0.000032039		0.0067345	0.00003174
0.011996	0.000046471		0.011824	0.000046293		0.011674	0.000045754		0.011906	0.000032368		0.011713	0.000032002		0.011605	0.000031511
0.016848	0.000046737		0.016798	0.00004648		0.016612	0.000045811		0.017006	0.000032649		0.016699	0.000032176		0.016433	0.000031689
0.021895	0.000046884		0.021682	0.000046314		0.0216	0.000045923		0.021893	0.000032349		0.021746	0.000032122		0.021633	0.000031853
0.026904	0.000046621		0.026618	0.000046113		0.026536	0.000045966		0.026792	0.000032271		0.026392	0.000031927		0.026451	0.000031647
0.031619	0.00004623		0.031468	0.000045963		0.031369	0.000045497		0.031634	0.000032143		0.031279	0.000032026		0.031327	0.000031615
0.036625	0.000046631		0.036434	0.000046343		0.036404	0.000045798		0.036647	0.000032617		0.036513	0.000032414		0.036352	0.000032068
0.041656	0.000047166		0.041307	0.000046606		0.041369	0.000046112		0.041568	0.000032905		0.041528	0.000032549		0.041429	0.00003213
0.046708	0.000047081		0.046397	0.000046704		0.046432	0.000046121		0.046674	0.000032714		0.046408	0.000032543		0.046314	0.000031962
0.051802	0.000047023		0.051569	0.00004662		0.051469	0.000046059		0.0518	0.000032731		0.051599	0.00003268		0.051361	0.000032284
0.05661	0.000046953		0.056529	0.000046454		0.056403	0.000045669		0.056739	0.000032986		0.056569	0.000032645		0.056443	0.000032195
0.061631	0.00004668		0.061597	0.000046226		0.061343	0.000045711		0.061783	0.000032775		0.061494	0.000032427		0.061425	0.000032199
0.066627	0.000046676		0.066412	0.000046259		0.066372	0.000045877		0.066652	0.00003279		0.066334	0.000032631		0.066532	0.000032258
0.071816	0.000047025		0.071468	0.000046702		0.071474	0.000045929		0.071816	0.000033122		0.071532	0.000032827		0.071442	0.000032359
0.07678	0.000046942		0.076511	0.000046431		0.076608	0.00004567		0.076667	0.000033233		0.076673	0.000032823		0.076503	0.000032363
0.081881	0.000046879		0.081554	0.000046406		0.081506	0.000045891		0.081847	0.000033061		0.081611	0.000032944		0.08151	0.000032533
0.086799	0.000046831		0.086594	0.000046498		0.08659	0.000046026		0.086901	0.000033048		0.086686	0.000032768		0.086609	0.000032472
0.091849	0.000046769		0.091615	0.000046121		0.091555	0.000045473		0.09183	0.000033169		0.091576	0.000032838		0.091655	0.000032309
0.096753	0.000046504		0.096542	0.000045784		0.096626	0.000045312		0.096882	0.000033227		0.096581	0.000032839		0.096473	0.000032227
0.10187	0.000046519		0.1017	0.00004607		0.1016	0.000045158		0.1018	0.000033046		0.10174	0.000032762		0.10148	0.000032334
0.10677	0.000046422		0.10661	0.000045787		0.10656	0.000044875		0.10683	0.00003303		0.10659	0.000032624		0.10638	0.000032118
0.11189	0.000046515		0.11164	0.000045788		0.11154	0.000044949		0.1117	0.000033125		0.11169	0.000032793		0.1115	0.000032297
0.11683	0.00004623		0.11663	0.000045762		0.11675	0.000045251		0.11698	0.000033332		0.11655	0.000032887		0.1164	0.000032359
0.12193	0.000046302		0.12147	0.000045516		0.12155	0.00004457		0.1218	0.000033051		0.12155	0.000032517		0.12155	0.00003215
0.12672	0.00004618		0.12666	0.000045381		0.12663	0.000044421		0.12666	0.00003307		0.12653	0.000032453		0.12648	0.000032003
0.1316	0.000046174		0.13147	0.000045099		0.13156	0.000044457		0.13185	0.000033428		0.13156	0.000032748		0.13143	0.000032152
0.13684	0.00004639		0.13644	0.000045493		0.1366	0.000044629		0.137	0.000033457		0.13651	0.000032707		0.13654	0.000032159
0.14186	0.00004603		0.14154	0.000045372		0.14146	0.000044285		0.14191	0.000033282		0.14143	0.000032606		0.14143	0.000032303
0.14682	0.000046383		0.1466	0.000045359		0.14648	0.000044158		0.14683	0.000033535		0.14641	0.000032874		0.14638	0.000032307
0.15185	0.000046153		0.15167	0.000045177		0.15163	0.000044026		0.15177	0.000033281		0.15151	0.00003288		0.15156	0.000032257
0.1566	0.000045715		0.15655	0.000044808		0.15639	0.000043837		0.15684	0.000033505		0.1565	0.000032711		0.15644	0.000032077
0.16164	0.000045676		0.16157	0.000044908		0.16132	0.000043845		0.16159	0.000033547		0.16141	0.000032754		0.16125	0.000032015
0.16675	0.00004626		0.16669	0.000045117		0.16661	0.000044025		0.16673	0.000033639		0.16656	0.000032939		0.16613	0.000032227
0.17172	0.000045898		0.17147	0.000044765		0.17144	0.000043821		0.1716	0.000033646		0.17153	0.000032929		0.17119	0.000032247
0.17685	0.000045889		0.17636	0.000044982		0.17645	0.000043776		0.17666	0.00003372		0.17642	0.000033		0.1763	0.000032361
0.18186	0.000046073		0.1815	0.000044945		0.18138	0.000043686		0.18177	0.000033893		0.18166	0.000033263		0.1814	0.000032394
0.1869	0.00004561		0.18643	0.000044724		0.18634	0.000043466		0.18664	0.000033729		0.18649	0.00003311		0.18636	0.000032388
0.19168	0.000045595		0.19148	0.000044396		0.19138	0.000043406		0.19176	0.000033868		0.19152	0.000032921		0.1914	0.000032214
0.19666	0.00004595		0.19644	0.000044775		0.19637	0.00004375		0.19683	0.000034284		0.19661	0.000033446		0.19632	0.000032529
0.20188	0.000046206		0.20149	0.000044941		0.20133	0.000043603		0.20181	0.000034263		0.20175	0.000033519		0.20141	0.000032822
0.20681	0.000045999		0.20677	0.000044966		0.20655	0.00004356		0.20685	0.000034431		0.20651	0.000033467		0.20639	0.000032813
0.21176	0.000045867		0.21166	0.000045114		0.21143	0.000043764		0.21173	0.000034721		0.21164	0.000033917		0.21153	0.000032902
0.21692	0.000046102		0.21679	0.000045006		0.21671	0.000043565		0.21683	0.00003459		0.21673	0.000033604		0.21652	0.000032986
0.22199	0.000046105		0.22169	0.000044381		0.22148	0.000043316		0.22178	0.000034514		0.22153	0.000033726		0.22164	0.000032954
0.22692	0.00004576		0.22672	0.0000447		0.22655	0.000043358		0.22681	0.000034774		0.22664	0.000034018		0.22661	0.000033068
0.232	0.000045862		0.23159	0.000044938		0.23156	0.00004344		0.23182	0.000034943		0.23179	0.000034157		0.23155	0.000033089
0.23701	0.000045877		0.23668	0.000044524		0.23647	0.000043167		0.23679	0.000035021		0.23657	0.000034235		0.23639	0.000033115
0.24185	0.000046222		0.24166	0.000044796		0.24142	0.000043361		0.24174	0.000035272		0.24171	0.000034477		0.24159	0.00003336
0.24694	0.000046196		0.24681	0.000044973		0.24669	0.000043227		0.24689	0.000035335		0.24668	0.000034518		0.24663	0.000033562
0.25189	0.00004616		0.2517	0.000044563		0.25158	0.000043203		0.25188	0.000035449		0.25184	0.000034595		0.25154	0.000033557
0.25691	0.000045697		0.25676	0.000044718		0.25652	0.000043269		0.25671	0.00003551		0.25659	0.000034661		0.25665	0.000033619
0.26186	0.000045582		0.26151	0.000044633		0.26158	0.00004307		0.26186	0.00003545		0.26147	0.000034962		0.26132	0.000033687
0.26664	0.000045688		0.26661	0.000044227		0.26637	0.000042821		0.26667	0.000035706		0.26645	0.000034872		0.2665	0.000033878
0.27177	0.000045939		0.27154	0.000044844		0.27145	0.000043123		0.27167	0.000036086		0.27146	0.000035625		0.27139	0.000034301
0.27669	0.000046438		0.27669	0.000045166		0.27654	0.00004385		0.27659	0.000036377		0.27651	0.000036095		0.2764	0.000034621
0.28178	0.000046433		0.28163	0.00004487		0.2816	0.00004337		0.28186	0.000036594		0.28155	0.000036021		0.28148	0.000034704
0.28696	0.000046731		0.28658	0.000045487		0.28643	0.000043573		0.28665	0.000037008		0.28659	0.000036533		0.28653	0.00003515
0.29179	0.000046436		0.29148	0.000045203		0.29149	0.000043619		0.29169	0.000036883		0.29149	0.00003666		0.29151	0.000035396
0.29679	0.000045901		0.29639	0.000044711		0.29654	0.000043133		0.29652	0.000036614		0.29636	0.000036482		0.29643	0.000035108
0.30152	0.000046224		0.3014	0.00004513		0.30125	0.000043308		0.30155	0.000037307		0.30124	0.000037134		0.30126	0.000035676
0.30659	0.000046905		0.30636	0.000045764		0.30638	0.000043676		0.30676	0.000037733		0.30637	0.000037816		0.30623	0.000036061
0.31169	0.000047138		0.31126	0.000045764		0.31142	0.000044179		0.31167	0.000037942		0.31138	0.000038173		0.31126	0.000036551
0.3167	0.00004688		0.31634	0.000046013		0.31636	0.000044108		0.31662	0.000038302		0.31636	0.000038462		0.31622	0.000036888
0.32165	0.000047193		0.32141	0.000046316		0.32144	0.000044289		0.32174	0.000038592		0.32126	0.000038977		0.32134	0.000037294
0.32655	0.000047093		0.3265	0.000045909		0.32642	0.000044097		0.3266	0.000038386		0.32638	0.000039203		0.32629	0.000037377
0.33168	0.000047073		0.33142	0.000046143		0.33124	0.000044181		0.33148	0.00003875		0.33129	0.000039482		0.33132	0.000038029
0.33659	0.000047608		0.33618	0.000046626		0.33636	0.000044665		0.33672	0.000039382		0.33622	0.000040259		0.33617	0.000038509
0.34177	0.000048244		0.34151	0.000047331		0.34143	0.000045174		0.3416	0.000039645		0.34129	0.000040965		0.34135	0.000039165
0.34664	0.000048052		0.34659	0.000047181		0.34641	0.000045212		0.34675	0.000039949		0.34637	0.000041315		0.34642	0.000039455
0.35176	0.000048686		0.35153	0.000047636		0.35136	0.000045413		0.3517	0.000040248		0.35169	0.000041998		0.35137	0.000040014
0.35683	0.000048238		0.35662	0.000047198		0.35641	0.000044972		0.35671	0.000039934		0.35636	0.00004178		0.35626	0.00004003
0.36165	0.00004788		0.36136	0.000046655		0.3613	0.000044759		0.36158	0.000039926		0.3613	0.000042117		0.36115	0.000040142
0.36669	0.000048453		0.3663	0.000047484		0.3662	0.00004541		0.36654	0.00004048		0.36623	0.000042727		0.3662	0.000040892
0.37181	0.000048884		0.37125	0.000048081		0.37123	0.000045774		0.37149	0.000040602		0.37121	0.00004316		0.37105	0.000041405
0.37655	0.000049167		0.37636	0.000048171		0.37618	0.000045911		0.37652	0.000040829		0.37623	0.000043759		0.37621	0.0000419
0.38161	0.0000493		0.3813	0.000048326		0.38113	0.000046002		0.38165	0.000040918		0.38123	0.000044155		0.38107	0.000042356
0.38658	0.000049487		0.38637	0.000048606		0.38627	0.000046402		0.38646	0.000041027		0.38636	0.000044534		0.38628	0.000042563
0.39156	0.00004963		0.3911	0.000048603		0.3911	0.000046126		0.39145	0.000040962		0.3912	0.000044688		0.3911	0.000042789
0.39652	0.000049968		0.39624	0.000049106		0.39611	0.000046618		0.39656	0.000041135		0.39619	0.000045324		0.39618	0.000043198
0.40159	0.000050349		0.40135	0.000049706		0.40127	0.000047356		0.40145	0.000041329		0.40126	0.000045763		0.40118	0.000043735
0.40649	0.000050609		0.40636	0.000050071		0.40626	0.00004753		0.40655	0.000041479		0.40631	0.000046084		0.40628	0.000044226
0.41162	0.000050955		0.41141	0.000049931		0.41149	0.000047579		0.41167	0.000041222		0.41133	0.000046311		0.41133	0.000044423
0.41666	0.000051224		0.41644	0.000050555		0.41641	0.000047939		0.4167	0.000041195		0.41644	0.000046579		0.4164	0.000044819
0.42148	0.000050768		0.42138	0.000050344		0.42128	0.000047894		0.42155	0.00004048		0.42142	0.000046362		0.42136	0.000044617
0.42666	0.000050635		0.42631	0.000050428		0.42626	0.000048035		0.42666	0.000040461		0.42629	0.00004658		0.42636	0.000044655
0.43152	0.000051249		0.43113	0.000051194		0.4312	0.0000486		0.43149	0.000040375		0.43152	0.000047067		0.43129	0.000045064
0.43675	0.000052087		0.43648	0.000051817		0.4363	0.000049069		0.43668	0.000040481		0.43633	0.000047273		0.43624	0.000045467
0.4417	0.000052318		0.44134	0.000052052		0.44129	0.000049535		0.44163	0.000039997		0.44148	0.000047308		0.4412	0.000045622
0.44675	0.000052187		0.44637	0.000052579		0.44643	0.000050245		0.44672	0.000040016		0.44643	0.000047549		0.44644	0.000045892
0.45188	0.000052666		0.45155	0.000053068		0.45146	0.000050449		0.45186	0.000039658		0.45156	0.000047737		0.45144	0.000045894
0.45667	0.000052431		0.45638	0.000053177		0.4564	0.000050459		0.45674	0.000039068		0.45652	0.000047558		0.45633	0.000045932
0.46165	0.00005293		0.4613	0.000053735		0.46143	0.000051287		0.46175	0.000039148		0.46134	0.000047961		0.46146	0.000046266
0.46678	0.000053763		0.46656	0.000054681		0.46643	0.000052257		0.46683	0.000039017		0.46649	0.000048197		0.46623	0.00004663
0.47187	0.00005407		0.47168	0.000055619		0.47156	0.000052999		0.47193	0.00003884		0.47154	0.000048766		0.47149	0.000046923
0.47685	0.000054171		0.47661	0.00005621		0.47666	0.000053425		0.47687	0.000038458		0.47665	0.000048852		0.47654	0.000047214
0.48187	0.000054911		0.48152	0.000056741		0.48172	0.000054458		0.48198	0.000038536		0.48175	0.000049007		0.48167	0.000047438
0.48692	0.000054551		0.48657	0.000056963		0.48658	0.000054543		0.4869	0.000037559		0.48661	0.000048781		0.48654	0.000047633
0.49168	0.000055302		0.49168	0.000057731		0.49152	0.00005545		0.49187	0.000037684		0.4915	0.000049283		0.49154	0.000047908
0.4969	0.000056163		0.49664	0.000058815		0.4963	0.000056534		0.49693	0.000037778		0.49652	0.000049753		0.4964	0.000048396
0.49898	0.000026358		0.49857	0.000030998		0.4982	0.000030206		0.49852	0.000010706		0.49802	0.00002537		0.4973	0.000027617
0.49203	-0.000024681		0.49174	-0.000013891		0.49158	-0.000010535		0.49105	-0.00001855		0.49116	-3.4738E-06		0.49118	2.1873E-06
0.48554	-0.000022096		0.48557	-0.000015296		0.48568	-0.000013965		0.48597	-9.3913E-06		0.4857	-8.7256E-07		0.48576	-1.7555E-06
0.48137	-0.000015166		0.48092	-0.000013438		0.48106	-0.000014252		0.48147	-0.000011757		0.48106	-0.000002008		0.4809	-3.5327E-06
0.47634	-0.000020478		0.4762	-0.000017483		0.47602	-0.000017945		0.47633	-0.000015131		0.47588	-5.1537E-06		0.47586	-5.8392E-06
0.47118	-0.000023534		0.47077	-0.000019869		0.47094	-0.000020314		0.47107	-0.000015192		0.47093	-6.4906E-06		0.47078	-0.000007636
0.46612	-0.000023596		0.46578	-0.000020886		0.46579	-0.000021702		0.46609	-0.000015956		0.46583	-7.8554E-06		0.46589	-8.9691E-06
0.4611	-0.000024986		0.46079	-0.000022032		0.46068	-0.000022911		0.46107	-0.000016887		0.46073	-9.0159E-06		0.46063	-9.9899E-06
0.45593	-0.000025707		0.4559	-0.000023049		0.45581	-0.000023957		0.45592	-0.000017084		0.45577	-9.7116E-06		0.45555	-0.000010821
0.45114	-0.000026007		0.45084	-0.000023839		0.45071	-0.00002447		0.45095	-0.000017695		0.45086	-0.000010565		0.45058	-0.000011572
0.44612	-0.000027031		0.4457	-0.000024656		0.44578	-0.000025649		0.4461	-0.000018214		0.44571	-0.000011328		0.44566	-0.000012463
0.44102	-0.000028141		0.4408	-0.000025815		0.44081	-0.000026692		0.44077	-0.000018859		0.44077	-0.000012414		0.44069	-0.000013255
0.43599	-0.000028515		0.4357	-0.00002628		0.4356	-0.000026999		0.43575	-0.000019111		0.43572	-0.000012941		0.43557	-0.000013948
0.43097	-0.000029111		0.4307	-0.000026914		0.43057	-0.000027643		0.43089	-0.000019484		0.43058	-0.000013827		0.43054	-0.00001456
0.42596	-0.000029405		0.4257	-0.000027255		0.42547	-0.000028149		0.42588	-0.000019747		0.42576	-0.000014163		0.42565	-0.00001491
0.42087	-0.000029499		0.42075	-0.000027534		0.4206	-0.00002834		0.42069	-0.000019749		0.4207	-0.000014524		0.42048	-0.000015452
0.41612	-0.000029883		0.41573	-0.000027953		0.41576	-0.000028546		0.41595	-0.000020013		0.41571	-0.000015073		0.41551	-0.000015727
0.41117	-0.000031155		0.41082	-0.000028985		0.4106	-0.000029722		0.41085	-0.000020857		0.41081	-0.00001613		0.41054	-0.000016629
0.40588	-0.000031378		0.40568	-0.000029402		0.40569	-0.000030075		0.40584	-0.000020995		0.40565	-0.000016436		0.40551	-0.000017021
0.40096	-0.000031505		0.40059	-0.000029651		0.40052	-0.000030341		0.40087	-0.000021168		0.40058	-0.000016657		0.40042	-0.000017362
0.39593	-0.000032255		0.39552	-0.000030273		0.39557	-0.000030601		0.39573	-0.000021288		0.39556	-0.000017292		0.39553	-0.000017667
0.39076	-0.000032273		0.39047	-0.000030285		0.39054	-0.000030643		0.39065	-0.000021379		0.39059	-0.000017442		0.39045	-0.000017907
0.38586	-0.000031749		0.38559	-0.00002997		0.38551	-0.00003095		0.3859	-0.000021301		0.38572	-0.000017589		0.38544	-0.00001819
0.38087	-0.000032496		0.38064	-0.000030758		0.3806	-0.000031387		0.38086	-0.000021627		0.38075	-0.000018194		0.38053	-0.000018662
0.37594	-0.000033305		0.37563	-0.000031256		0.37549	-0.000031657		0.3758	-0.000021993		0.37563	-0.000018518		0.37555	-0.000018912
0.37096	-0.000033215		0.37054	-0.000031509		0.37053	-0.000031844		0.3708	-0.000022042		0.37064	-0.000018878		0.37051	-0.000019185
0.36586	-0.00003327		0.36563	-0.000031419		0.36565	-0.000032044		0.36579	-0.000022402		0.3656	-0.000019183		0.36544	-0.000019471
0.36092	-0.000033584		0.36061	-0.000031743		0.36062	-0.00003215		0.36093	-0.000022137		0.36075	-0.000019162		0.36049	-0.000019605
0.35595	-0.000033623		0.35554	-0.0000318		0.35577	-0.000031995		0.35583	-0.000022017		0.35579	-0.000019366		0.35568	-0.000019673
0.35107	-0.000033784		0.35085	-0.000032082		0.35076	-0.000032349		0.35121	-0.00002275		0.35081	-0.000019772		0.35061	-0.000020092
0.34605	-0.000035108		0.34586	-0.000033456		0.34564	-0.00003355		0.34589	-0.000023281		0.34581	-0.000020749		0.34573	-0.000020783
0.34093	-0.000035241		0.34067	-0.000033554		0.34069	-0.000033788		0.34099	-0.000023081		0.34073	-0.000020842		0.34066	-0.000021035
0.33588	-0.000035273		0.33553	-0.000033641		0.33561	-0.000033824		0.33588	-0.000023458		0.33575	-0.000020896		0.33571	-0.000021214
0.33102	-0.000035363		0.33061	-0.000033547		0.33062	-0.000033804		0.33089	-0.000023415		0.33076	-0.000021188		0.33049	-0.00002136
0.32597	-0.000035065		0.32583	-0.00003373		0.32562	-0.000033811		0.32574	-0.000023475		0.32557	-0.000021386		0.3257	-0.000021445
0.32104	-0.000035169		0.3209	-0.000033782		0.32071	-0.000033855		0.32091	-0.00002341		0.32067	-0.000021322		0.32064	-0.000021419
0.31613	-0.000036105		0.31573	-0.000034411		0.31556	-0.000034536		0.31599	-0.000023822		0.31568	-0.000021851		0.31555	-0.000021932
0.31097	-0.000036344		0.31075	-0.000034635		0.3105	-0.000034702		0.31096	-0.000023859		0.3107	-0.00002195		0.3106	-0.000022098
0.306	-0.000036099		0.3057	-0.000034815		0.30571	-0.000034779		0.30598	-0.000023961		0.30566	-0.000022069		0.30559	-0.000022348
0.30111	-0.000036255		0.30073	-0.000035073		0.30057	-0.000034953		0.30103	-0.000024169		0.30068	-0.000022409		0.30042	-0.000022429
0.29614	-0.000036301		0.29569	-0.00003485		0.29568	-0.000035013		0.29587	-0.000024254		0.2957	-0.000022368		0.29559	-0.000022518
0.29117	-0.000036199		0.29078	-0.000034752		0.29069	-0.000034771		0.29098	-0.000023936		0.29072	-0.000022276		0.2907	-0.000022406
0.28617	-0.000036621		0.2858	-0.000035261		0.28589	-0.000035326		0.28601	-0.000024252		0.28588	-0.000022885		0.28554	-0.000022898
0.28115	-0.00003742		0.28092	-0.000036217		0.28088	-0.000036056		0.28099	-0.00002492		0.28086	-0.000023275		0.28077	-0.000023207
0.27617	-0.000037317		0.27588	-0.000036001		0.27579	-0.000035972		0.27598	-0.000024823		0.27571	-0.000023329		0.27566	-0.000023252
0.27092	-0.00003751		0.27093	-0.000036153		0.27073	-0.000035913		0.27095	-0.000024935		0.27084	-0.000023442		0.27062	-0.000023524
0.26606	-0.000037628		0.26576	-0.000036355		0.26589	-0.000036107		0.266	-0.00002481		0.26576	-0.000023482		0.26573	-0.000023544
0.26102	-0.000037359		0.26093	-0.00003599		0.26073	-0.000036078		0.26105	-0.000024788		0.26078	-0.000023285		0.2607	-0.000023391
0.25611	-0.000037389		0.25586	-0.000036201		0.25588	-0.000036137		0.25624	-0.000024887		0.25584	-0.000023586		0.25581	-0.000023611
0.25119	-0.000037864		0.25093	-0.000036888		0.25102	-0.00003657		0.25119	-0.000025293		0.25097	-0.000023976		0.25085	-0.000023902
0.24616	-0.000038156		0.24613	-0.000036927		0.2459	-0.000036687		0.24606	-0.000025385		0.24587	-0.000024166		0.24567	-0.000024031
0.24118	-0.000038711		0.24098	-0.000037131		0.24076	-0.000037134		0.24128	-0.000025561		0.24105	-0.0000242		0.24091	-0.000024114
0.23619	-0.000038766		0.23599	-0.000037532		0.23582	-0.000037501		0.23607	-0.000025813		0.23604	-0.000024401		0.23577	-0.000024501
0.23112	-0.000038755		0.2309	-0.00003769		0.23082	-0.000037326		0.23127	-0.000025569		0.23087	-0.000024544		0.23081	-0.00002462
0.22613	-0.00003895		0.22593	-0.000037796		0.22567	-0.000037369		0.22622	-0.000025976		0.22588	-0.000024772		0.22572	-0.000024681
0.22127	-0.000038803		0.22098	-0.000038044		0.22085	-0.000037925		0.22115	-0.00002616		0.22093	-0.000024885		0.22076	-0.000024856
0.2163	-0.000039307		0.21596	-0.000037953		0.21593	-0.000037836		0.21601	-0.000025842		0.21594	-0.000025002		0.21573	-0.00002492
0.21126	-0.00003936		0.21098	-0.000038513		0.21085	-0.000038157		0.21119	-0.000026467		0.21076	-0.000025199		0.21079	-0.000025047
0.20624	-0.000039855		0.20592	-0.000039046		0.20573	-0.000038423		0.20607	-0.000026667		0.20583	-0.000025455		0.20579	-0.000025366
0.20127	-0.000039893		0.20078	-0.000038674		0.20082	-0.000038391		0.20098	-0.000026515		0.20078	-0.000025395		0.20065	-0.000025513
0.19597	-0.000039705		0.1959	-0.000038904		0.19577	-0.00003859		0.19593	-0.000026596		0.19561	-0.000025562		0.19557	-0.000025275
0.19093	-0.000039982		0.1909	-0.00003909		0.19071	-0.000038732		0.19091	-0.000026744		0.19065	-0.000025603		0.19056	-0.000025592
0.18595	-0.000039633		0.1857	-0.000038795		0.18574	-0.000038415		0.18574	-0.000026506		0.18577	-0.000025574		0.18571	-0.000025385
0.18103	-0.000039644		0.18099	-0.000039087		0.18089	-0.000038666		0.18085	-0.00002658		0.18069	-0.000025705		0.18076	-0.000025666
0.176	-0.000040411		0.17572	-0.000039424		0.17572	-0.000039349		0.17588	-0.000027022		0.17582	-0.000026001		0.1756	-0.000025935
0.17093	-0.000040478		0.17072	-0.000039513		0.17077	-0.000039159		0.17094	-0.000027029		0.17074	-0.000026119		0.17051	-0.000026041
0.16603	-0.000040151		0.16568	-0.000039424		0.16571	-0.000039042		0.16604	-0.000026935		0.16571	-0.000026012		0.16551	-0.000025795
0.16099	-0.000040506		0.16087	-0.00003989		0.16066	-0.000039456		0.16084	-0.00002718		0.16065	-0.000026449		0.16054	-0.000026234
0.15608	-0.000040738		0.15575	-0.00003982		0.15566	-0.000039359		0.15594	-0.000026981		0.1557	-0.000026127		0.1556	-0.000026187
0.15111	-0.00004062		0.15085	-0.000039503		0.15086	-0.000039489		0.15111	-0.000027156		0.15082	-0.000026325		0.15064	-0.000026242
0.14611	-0.000040862		0.14581	-0.000040301		0.14563	-0.000039739		0.14606	-0.000027274		0.14574	-0.000026555		0.14567	-0.000026437
0.1412	-0.000041302		0.14081	-0.000040412		0.14083	-0.000039908		0.14114	-0.000027606		0.14079	-0.000026805		0.14064	-0.00002657
0.136	-0.000041338		0.13593	-0.000040403		0.13576	-0.000040209		0.13603	-0.000027306		0.13565	-0.000026806		0.13574	-0.000026686
0.13108	-0.00004129		0.13085	-0.000040694		0.13079	-0.000040262		0.13096	-0.000027526		0.13073	-0.000026831		0.13052	-0.00002667
0.12605	-0.000041617		0.12595	-0.000040735		0.12577	-0.000040209		0.12592	-0.00002779		0.12587	-0.000027017		0.12563	-0.000026967
0.12116	-0.000041754		0.12083	-0.000040646		0.12081	-0.000040184		0.12095	-0.000027635		0.12081	-0.000026979		0.12064	-0.00002688
0.11596	-0.000041641		0.11596	-0.000040914		0.11584	-0.000040733		0.11598	-0.000027783		0.11582	-0.00002735		0.11569	-0.000026959
0.11108	-0.000042257		0.11085	-0.000041452		0.11091	-0.000040978		0.11106	-0.00002798		0.11075	-0.000027398		0.11078	-0.000027167
0.10597	-0.000042487		0.10596	-0.000041662		0.10566	-0.000041255		0.10616	-0.000028299		0.10588	-0.000027606		0.10565	-0.000027452
0.10118	-0.000042261		0.10086	-0.000041296		0.10084	-0.000040882		0.10092	-0.000027983		0.10083	-0.000027585		0.10064	-0.00002726
0.096146	-0.000042426		0.095826	-0.000041819		0.095827	-0.000041223		0.096195	-0.000028345		0.095917	-0.000027761		0.095632	-0.000027579
0.091153	-0.00004282		0.09095	-0.000042134		0.090838	-0.000041652		0.091027	-0.000028493		0.090824	-0.000027843		0.09076	-0.000027722
0.086165	-0.000042852		0.085775	-0.000042122		0.085942	-0.000041811		0.086187	-0.000028694		0.085933	-0.000028016		0.085801	-0.000027831
0.081279	-0.000043304		0.080804	-0.000042387		0.080953	-0.000041924		0.08098	-0.000028843		0.080861	-0.000028302		0.080802	-0.000027995
0.076035	-0.000043673		0.075792	-0.000043071		0.075829	-0.000042346		0.075888	-0.000028966		0.075644	-0.000028576		0.075832	-0.000028308
0.071101	-0.000043721		0.070696	-0.000042879		0.070793	-0.000042142		0.070982	-0.000029037		0.070906	-0.000028304		0.07064	-0.000028282
0.065988	-0.000043852		0.06581	-0.000042999		0.065836	-0.000042713		0.065975	-0.000029183		0.065663	-0.000028672		0.06562	-0.000028364
0.060961	-0.000043593		0.060638	-0.000043211		0.06062	-0.00004264		0.061008	-0.000029084		0.060775	-0.000028737		0.060546	-0.000028447
0.056038	-0.000043626		0.05571	-0.00004284		0.055794	-0.000042479		0.055888	-0.000028989		0.055834	-0.000028516		0.055541	-0.000028188
0.051035	-0.000044155		0.050955	-0.000042985		0.050651	-0.000042745		0.050824	-0.000029214		0.0508	-0.000028826		0.05062	-0.000028584
0.046073	-0.000044498		0.045779	-0.000043659		0.04572	-0.000043139		0.045923	-0.000029449		0.045613	-0.000029015		0.045723	-0.000028899
0.041074	-0.00004471		0.040764	-0.000043881		0.040662	-0.000043398		0.041027	-0.00002952		0.040669	-0.000029077		0.040618	-0.000028851
0.035953	-0.000044482		0.035672	-0.000043816		0.035652	-0.000043468		0.035815	-0.000029553		0.03575	-0.000029273		0.035527	-0.000028946
0.031006	-0.000044513		0.030769	-0.000043892		0.030735	-0.000043487		0.030724	-0.000029525		0.030776	-0.0000291		0.030417	-0.00002897
0.026063	-0.000044033		0.025854	-0.000043481		0.025729	-0.000043282		0.025874	-0.000029217		0.025897	-0.000028865		0.025805	-0.000028713
0.021199	-0.000044215		0.020927	-0.000043569		0.02096	-0.000043287		0.021085	-0.00002921		0.020923	-0.000028996		0.020749	-0.00002885
0.016244	-0.000044686		0.015963	-0.000044012		0.01579	-0.000043505		0.015959	-0.000029653		0.015956	-0.000029315		0.015722	-0.000029171
0.011165	-0.000045019		0.010985	-0.000044283		0.010966	-0.000043806		0.011279	-0.000029674		0.011005	-0.00002957		0.010812	-0.000029236
0.0063546	-0.00004492		0.0061305	-0.000044108		0.0060614	-0.000043774		0.0061932	-0.000029524		0.006134	-0.000029329		0.0058992	-0.000029198
0.001375	-0.000044785		0.0010826	-0.000044371		0.00097416	-0.000043891		0.0011133	-0.000029674		0.001065	-0.0000295		0.00097631	-0.000029241
-0.0036359	-0.00004548		-0.0039928	-0.000044851		-0.0040507	-0.000044548		-0.0037569	-0.000030028		-0.0040408	-0.000030116		-0.004012	-0.000029647
-0.0082564	-0.000046305		-0.0084329	-0.00004519		-0.0084338	-0.000044905		-0.0083043	-0.000030335		-0.0084991	-0.000030013		-0.0086259	-0.000030031
-0.013269	-0.00004601		-0.013354	-0.000045291		-0.013341	-0.000044942		-0.013281	-0.000030309		-0.013416	-0.000030082		-0.013602	-0.000029853
-0.018223	-0.000045926		-0.018321	-0.000045303		-0.01848	-0.000044924		-0.018289	-0.000030317		-0.018498	-0.000030389		-0.018607	-0.000030022
-0.023269	-0.000045714		-0.023471	-0.000045489		-0.02357	-0.000044667		-0.023242	-0.000030192		-0.023515	-0.0000301		-0.023542	-0.000029872
-0.028276	-0.000045605		-0.028426	-0.00004476		-0.02863	-0.000044574		-0.028205	-0.000030006		-0.028399	-0.000029899		-0.028578	-0.000029691
-0.03317	-0.000045688		-0.033251	-0.000044814		-0.033495	-0.000044802		-0.033295	-0.000030289		-0.03344	-0.000030004		-0.033699	-0.000029941
-0.038171	-0.000046042		-0.038415	-0.000045673		-0.038423	-0.000045179		-0.038308	-0.000030643		-0.038465	-0.000030528		-0.038613	-0.000030192
-0.043201	-0.000046072		-0.043254	-0.000045466		-0.043572	-0.000045003		-0.043143	-0.000030453		-0.043484	-0.000030302		-0.043563	-0.000030196
-0.048157	-0.000045799		-0.048353	-0.000045405		-0.048468	-0.000045124		-0.048194	-0.000030491		-0.048507	-0.000030481		-0.048465	-0.000030188
-0.05301	-0.00004563		-0.053333	-0.000045326		-0.053506	-0.000045138		-0.053126	-0.000030438		-0.05346	-0.00003027		-0.053611	-0.000030162
-0.058085	-0.000045753		-0.058346	-0.000045084		-0.058317	-0.000044791		-0.058149	-0.000030383		-0.058213	-0.000029905		-0.058382	-0.000030006
-0.062937	-0.000045422		-0.063225	-0.000045062		-0.063241	-0.00004462		-0.063006	-0.000030345		-0.063114	-0.000030191		-0.063286	-0.000029906
-0.068199	-0.000046352		-0.068302	-0.000045801		-0.068298	-0.000045586		-0.068006	-0.000030939		-0.068302	-0.000030887		-0.068362	-0.00003064
-0.073081	-0.000046555		-0.073342	-0.000046081		-0.073426	-0.000045606		-0.0732	-0.000030947		-0.073297	-0.000030896		-0.073404	-0.000030652
-0.07816	-0.000046347		-0.078266	-0.000045921		-0.078335	-0.00004551		-0.078196	-0.000031048		-0.078347	-0.000030821		-0.07845	-0.000030362
-0.083027	-0.000046414		-0.083469	-0.000045744		-0.083316	-0.000045446		-0.083196	-0.000030985		-0.083373	-0.000030925		-0.083427	-0.000030538
-0.088032	-0.000046269		-0.088375	-0.000045473		-0.088257	-0.000045379		-0.088275	-0.000031009		-0.088493	-0.000030525		-0.088346	-0.000030506
-0.092877	-0.000045895		-0.093176	-0.000045141		-0.093303	-0.000045071		-0.093002	-0.000030653		-0.093325	-0.000030409		-0.093332	-0.00003038
-0.097823	-0.000046325		-0.098167	-0.000045724		-0.098242	-0.000045571		-0.097998	-0.00003125		-0.098111	-0.000031038		-0.09845	-0.000030648
-0.10292	-0.000046904		-0.10326	-0.00004637		-0.1033	-0.000045955		-0.10309	-0.000031706		-0.10328	-0.000031245		-0.1033	-0.000030915
-0.10799	-0.0000466		-0.1083	-0.000046177		-0.10823	-0.000045744		-0.10796	-0.000031424		-0.10818	-0.000031145		-0.10836	-0.000030739
-0.11304	-0.000046773		-0.11315	-0.000046116		-0.11338	-0.000046094		-0.11308	-0.000031434		-0.11322	-0.000031406		-0.11328	-0.000030942
-0.11792	-0.000046632		-0.1182	-0.000045945		-0.11832	-0.00004569		-0.11804	-0.000031708		-0.11821	-0.00003103		-0.11832	-0.000030812
-0.12282	-0.000046296		-0.12323	-0.000045738		-0.12322	-0.000045379		-0.12305	-0.000031267		-0.12316	-0.000030851		-0.12311	-0.000030673
-0.1278	-0.000046336		-0.12824	-0.000045934		-0.12824	-0.000045517		-0.12787	-0.000031502		-0.12806	-0.000031357		-0.12809	-0.000030751
-0.13293	-0.000047363		-0.13295	-0.000046546		-0.13312	-0.000046141		-0.13307	-0.000032521		-0.13326	-0.000031829		-0.13329	-0.000031419
-0.13791	-0.000047594		-0.13804	-0.000046574		-0.13818	-0.000046109		-0.13801	-0.000032223		-0.13816	-0.000031805		-0.13832	-0.000031272
-0.14296	-0.000047464		-0.14322	-0.000046515		-0.14316	-0.000046285		-0.143	-0.000032329		-0.14323	-0.000031924		-0.14331	-0.000031518
-0.14792	-0.000047522		-0.14807	-0.000046769		-0.14832	-0.000046181		-0.14811	-0.000032166		-0.14815	-0.000031935		-0.1483	-0.000031469
-0.15288	-0.000047543		-0.15324	-0.000046723		-0.15314	-0.000046118		-0.15304	-0.000032223		-0.15335	-0.000031898		-0.15329	-0.000031287
-0.15795	-0.000047083		-0.15799	-0.000046153		-0.15804	-0.00004574		-0.15799	-0.000032351		-0.15815	-0.000031821		-0.15819	-0.00003127
-0.16292	-0.000047832		-0.16292	-0.000046765		-0.16317	-0.000046442		-0.16301	-0.000032872		-0.16318	-0.000032483		-0.1632	-0.000031699
-0.16783	-0.000048419		-0.16794	-0.000047565		-0.16815	-0.000046872		-0.16813	-0.000033163		-0.1682	-0.000032524		-0.16816	-0.000031971
-0.17293	-0.000048603		-0.17303	-0.000047434		-0.17314	-0.000046937		-0.17293	-0.000032814		-0.17304	-0.000032605		-0.17312	-0.00003216
-0.17789	-0.000048706		-0.17812	-0.000047443		-0.17813	-0.000046767		-0.17803	-0.000033219		-0.17805	-0.000032642		-0.17822	-0.000032149
-0.18298	-0.000048442		-0.18305	-0.000047497		-0.18297	-0.000046901		-0.1829	-0.000033158		-0.18302	-0.000032799		-0.18311	-0.000031992
-0.1877	-0.000048279		-0.18788	-0.000047076		-0.18802	-0.000046645		-0.18775	-0.000032995		-0.18803	-0.000032725		-0.18807	-0.000031993
-0.19283	-0.00004885		-0.19298	-0.000047578		-0.19282	-0.000046789		-0.19275	-0.000033386		-0.19296	-0.000032938		-0.19312	-0.000032206
-0.19787	-0.000049326		-0.19782	-0.000048185		-0.19787	-0.00004733		-0.1977	-0.000033931		-0.19799	-0.000033415		-0.19807	-0.000032532
-0.20268	-0.000049473		-0.20282	-0.000047977		-0.20308	-0.00004719		-0.2027	-0.000033716		-0.20308	-0.000033327		-0.2031	-0.000032692
-0.2076	-0.000049706		-0.20776	-0.000048067		-0.20779	-0.000047438		-0.20765	-0.000034099		-0.2078	-0.000033627		-0.20798	-0.000032876
-0.21266	-0.000049834		-0.2129	-0.000048349		-0.21314	-0.000047538		-0.21247	-0.000034296		-0.21292	-0.000033753		-0.21281	-0.000032784
-0.21766	-0.000049822		-0.21768	-0.000047918		-0.21784	-0.000047333		-0.2176	-0.000034194		-0.21772	-0.000033714		-0.21787	-0.00003301
-0.22231	-0.000050023		-0.22252	-0.000048234		-0.22268	-0.000047257		-0.22242	-0.000034328		-0.22256	-0.000033787		-0.22277	-0.000033072
-0.22739	-0.000051655		-0.22758	-0.000049638		-0.22745	-0.000048589		-0.22753	-0.00003585		-0.22774	-0.000035074		-0.22771	-0.000034075
-0.23253	-0.000052358		-0.23255	-0.000050115		-0.23271	-0.000049117		-0.23259	-0.000035833		-0.23273	-0.000035565		-0.23284	-0.00003438
-0.2376	-0.000052535		-0.23766	-0.00005042		-0.23773	-0.000049116		-0.23767	-0.000036128		-0.23771	-0.000035658		-0.23773	-0.00003445
-0.24271	-0.000053147		-0.24283	-0.000050771		-0.24286	-0.000049387		-0.24259	-0.000036369		-0.24286	-0.000036123		-0.24292	-0.000034762
-0.24756	-0.000053471		-0.24788	-0.000050621		-0.24781	-0.000049388		-0.2475	-0.000036603		-0.24766	-0.000036003		-0.24771	-0.000034804
-0.25273	-0.000053621		-0.25289	-0.000050748		-0.25275	-0.000049451		-0.25262	-0.000036953		-0.25275	-0.000036188		-0.25297	-0.000034943
-0.25751	-0.000054217		-0.2577	-0.000051189		-0.25779	-0.000049756		-0.25751	-0.000037416		-0.25783	-0.000036823		-0.25784	-0.000035332
-0.26247	-0.000054538		-0.26267	-0.000051427		-0.26281	-0.00004987		-0.26242	-0.000037561		-0.26274	-0.000036822		-0.26273	-0.000035453
-0.26736	-0.000055288		-0.26764	-0.000052007		-0.26766	-0.000050263		-0.26768	-0.000038326		-0.2676	-0.000037679		-0.2678	-0.000035963
-0.27237	-0.000056422		-0.27258	-0.000052525		-0.27273	-0.000050883		-0.27261	-0.000038883		-0.27265	-0.000038315		-0.27271	-0.00003646
-0.27746	-0.00005729		-0.2775	-0.000053135		-0.27771	-0.000051058		-0.27736	-0.000039341		-0.27782	-0.0000388		-0.27772	-0.000036898
-0.28232	-0.000058019		-0.28248	-0.000053401		-0.28271	-0.000051434		-0.28243	-0.000040076		-0.28256	-0.000039383		-0.28271	-0.000037154
-0.28736	-0.000058919		-0.28767	-0.000054265		-0.28762	-0.000051817		-0.2873	-0.000040857		-0.28755	-0.0000398		-0.2877	-0.000037676
-0.29228	-0.000059858		-0.29251	-0.000054422		-0.29264	-0.000052127		-0.2924	-0.000041146		-0.29253	-0.000040496		-0.29272	-0.000038102
-0.2974	-0.000060863		-0.29739	-0.000055137		-0.29763	-0.000052644		-0.29711	-0.000041994		-0.29742	-0.000041303		-0.29758	-0.000038583
-0.30209	-0.000062327		-0.30247	-0.000055885		-0.30254	-0.000053328		-0.30223	-0.000043269		-0.30241	-0.000042198		-0.30256	-0.000039338
-0.30719	-0.000063719		-0.30731	-0.000056887		-0.30752	-0.000053991		-0.30724	-0.000044296		-0.30746	-0.000043351		-0.30751	-0.00003998
-0.31205	-0.00006488		-0.31233	-0.000057452		-0.31241	-0.00005429		-0.31226	-0.000044816		-0.31221	-0.000043988		-0.31255	-0.000040737
-0.31728	-0.000066376		-0.31731	-0.000058388		-0.31738	-0.000055001		-0.31728	-0.000046211		-0.31723	-0.000045104		-0.31758	-0.00004126
-0.32201	-0.000067955		-0.32232	-0.000059226		-0.32242	-0.000055673		-0.3222	-0.000047568		-0.32237	-0.000046334		-0.32261	-0.000042157
-0.32706	-0.000069553		-0.32726	-0.000060323		-0.32734	-0.000056362		-0.32721	-0.000048534		-0.32732	-0.000047308		-0.32756	-0.000042852
-0.33204	-0.000071567		-0.3322	-0.000061543		-0.33246	-0.000057088		-0.33215	-0.000049982		-0.33236	-0.000048794		-0.33256	-0.000043951
-0.33706	-0.000073688		-0.33722	-0.000062557		-0.33741	-0.000057966		-0.33717	-0.000051594		-0.33717	-0.000050263		-0.33755	-0.000044858
-0.34225	-0.000075835		-0.34229	-0.00006364		-0.34243	-0.000058689		-0.3423	-0.000053131		-0.34235	-0.000051796		-0.34253	-0.000045703
-0.34693	-0.00007766		-0.34721	-0.000064966		-0.3473	-0.000059524		-0.34722	-0.000054501		-0.34723	-0.00005324		-0.34723	-0.000047
-0.35202	-0.000079702		-0.35224	-0.000066407		-0.35243	-0.000060446		-0.3521	-0.000056198		-0.35224	-0.000055064		-0.35237	-0.000048305
-0.35699	-0.000082335		-0.35732	-0.000067519		-0.35743	-0.000061387		-0.35716	-0.000058253		-0.35719	-0.00005677		-0.35743	-0.000049418
-0.36196	-0.000084784		-0.36224	-0.00006906		-0.36238	-0.000062225		-0.36217	-0.000060145		-0.36226	-0.000058947		-0.36267	-0.000050754
-0.36715	-0.000087494		-0.36728	-0.000070586		-0.3674	-0.000063415		-0.3672	-0.000062054		-0.36722	-0.000060852		-0.36754	-0.000052126
-0.37217	-0.000090166		-0.37238	-0.00007214		-0.37243	-0.000064505		-0.37227	-0.000064362		-0.37253	-0.00006297		-0.37246	-0.000053483
-0.37723	-0.000092391		-0.37748	-0.000073553		-0.37752	-0.000065375		-0.37745	-0.000066032		-0.37733	-0.00006487		-0.37763	-0.000054824
-0.38214	-0.000095199		-0.38249	-0.00007488		-0.38273	-0.000066284		-0.3823	-0.000068103		-0.38249	-0.000066817		-0.38267	-0.000056404
-0.38727	-0.000097314		-0.38749	-0.000075984		-0.38753	-0.000067048		-0.38727	-0.000070007		-0.38755	-0.000068465		-0.38763	-0.000057368
-0.39212	-0.000099762		-0.39255	-0.000077382		-0.39252	-0.000067939		-0.39236	-0.000071909		-0.39245	-0.000070605		-0.39259	-0.000058919
-0.39712	-0.0001022		-0.39744	-0.000078849		-0.3976	-0.000068987		-0.39741	-0.000074262		-0.3974	-0.000072782		-0.39774	-0.000060543
-0.40206	-0.00010519		-0.4024	-0.00008039		-0.40245	-0.000070071		-0.40231	-0.000076395		-0.40238	-0.000074992		-0.40251	-0.000062277
-0.40704	-0.00010762		-0.40745	-0.0000817		-0.40765	-0.000070844		-0.40731	-0.000078635		-0.40743	-0.000076857		-0.40762	-0.000063609
-0.41203	-0.00011006		-0.41247	-0.000083071		-0.41255	-0.000071853		-0.41225	-0.000080618		-0.4124	-0.000079016		-0.4125	-0.000065155
-0.41708	-0.00011264		-0.41743	-0.000084494		-0.41745	-0.000072799		-0.41706	-0.000082756		-0.4174	-0.000081045		-0.41754	-0.000066881
-0.4222	-0.00011499		-0.42225	-0.000085719		-0.4225	-0.000073769		-0.42237	-0.000084871		-0.42248	-0.000082911		-0.42245	-0.000068376
-0.42707	-0.00011727		-0.42742	-0.000087134		-0.4274	-0.0000746		-0.4273	-0.000086907		-0.42728	-0.00008496		-0.42736	-0.000069945
-0.43213	-0.00011945		-0.4324	-0.000088406		-0.43252	-0.000075689		-0.43227	-0.000089219		-0.43235	-0.000086741		-0.43251	-0.000071452
-0.43719	-0.0001216		-0.43744	-0.000089622		-0.43764	-0.000076467		-0.43733	-0.000091354		-0.43749	-0.000088457		-0.43779	-0.000072885
-0.44228	-0.00012366		-0.44251	-0.00009082		-0.44252	-0.000077285		-0.44226	-0.000093146		-0.44248	-0.000090014		-0.44252	-0.000074217
-0.4474	-0.00012549		-0.44765	-0.000091839		-0.44745	-0.00007811		-0.4473	-0.000095306		-0.44739	-0.000091748		-0.44748	-0.000075573
-0.45223	-0.00012698		-0.45244	-0.000092755		-0.45267	-0.00007879		-0.45228	-0.000097183		-0.45256	-0.000092737		-0.45264	-0.000076674
-0.45734	-0.00012878		-0.45734	-0.00009372		-0.45753	-0.000079502		-0.45734	-0.000099202		-0.45755	-0.000094437		-0.45766	-0.00007779
-0.46225	-0.00013031		-0.46241	-0.000094718		-0.4624	-0.00008024		-0.46221	-0.00010132		-0.46253	-0.00009573		-0.46254	-0.000079177
-0.46732	-0.00013181		-0.46748	-0.000095657		-0.46753	-0.000081002		-0.46731	-0.00010325		-0.46739	-0.000096889		-0.46756	-0.000080423
-0.47227	-0.00013314		-0.47253	-0.00009649		-0.47275	-0.000081648		-0.47215	-0.00010523		-0.47254	-0.000097979		-0.47279	-0.000081413
-0.4774	-0.00013434		-0.47747	-0.000097312		-0.47777	-0.000082344		-0.4773	-0.00010734		-0.47736	-0.000099215		-0.47768	-0.000082565
-0.48232	-0.00013539		-0.48244	-0.000097976		-0.48246	-0.000082856		-0.48231	-0.00010903		-0.48247	-0.00010037		-0.48255	-0.000083496
-0.48729	-0.00013636		-0.48738	-0.000098712		-0.48748	-0.000083546		-0.48734	-0.00011096		-0.48742	-0.00010124		-0.48744	-0.000084471
-0.49227	-0.00013725		-0.49247	-0.000099379		-0.49259	-0.00008415		-0.49214	-0.0001131		-0.49254	-0.00010255		-0.49254	-0.000085633
-0.49737	-0.00013823		-0.49744	-0.0001001		-0.49735	-0.000084716		-0.49731	-0.00011514		-0.49735	-0.00010345		-0.49761	-0.000086762
-0.50225	-0.00013885		-0.50226	-0.00010071		-0.50247	-0.000085272		-0.50213	-0.00011731		-0.50226	-0.00010436		-0.50235	-0.000087769
-0.50731	-0.00013955		-0.50737	-0.00010126		-0.50744	-0.000085845		-0.50719	-0.00011924		-0.50737	-0.00010548		-0.50743	-0.000088789
-0.51229	-0.00014013		-0.51236	-0.00010185		-0.51259	-0.00008639		-0.51218	-0.00012131		-0.51237	-0.00010651		-0.51261	-0.000089857
-0.51736	-0.00014064		-0.51734	-0.00010238		-0.51743	-0.000086926		-0.51734	-0.00012366		-0.51742	-0.00010752		-0.51757	-0.000090987
-0.52235	-0.00014095		-0.52249	-0.00010286		-0.52257	-0.000087449		-0.52239	-0.00012554		-0.52248	-0.00010848		-0.52257	-0.000091716
-0.52719	-0.00014124		-0.52743	-0.00010333		-0.52754	-0.000087921		-0.52733	-0.00012759		-0.52737	-0.00010938		-0.52757	-0.000092743
-0.53246	-0.00014143		-0.53242	-0.00010366		-0.53247	-0.000088357		-0.53219	-0.00012958		-0.53255	-0.00010997		-0.53257	-0.000093509
-0.53736	-0.00014148		-0.53749	-0.00010395		-0.53746	-0.000088716		-0.53715	-0.00013155		-0.53742	-0.00011058		-0.53753	-0.000094161
-0.54218	-0.00014153		-0.54228	-0.00010424		-0.54228	-0.000089133		-0.54206	-0.00013327		-0.5423	-0.00011142		-0.54236	-0.000094962
-0.5473	-0.00014167		-0.5474	-0.00010465		-0.54754	-0.000089575		-0.54721	-0.00013552		-0.54745	-0.00011254		-0.54748	-0.000096207
-0.55232	-0.00014162		-0.55232	-0.00010486		-0.5526	-0.000089969		-0.55227	-0.00013739		-0.55237	-0.00011319		-0.55259	-0.000096848
-0.55738	-0.00014162		-0.55749	-0.00010519		-0.55768	-0.000090327		-0.5573	-0.00013911		-0.55746	-0.00011387		-0.55757	-0.000097479
-0.56221	-0.00014151		-0.5625	-0.00010534		-0.56242	-0.000090581		-0.56238	-0.00014067		-0.56244	-0.00011451		-0.56272	-0.00009811
-0.56717	-0.00014137		-0.56744	-0.00010565		-0.56751	-0.000090922		-0.56726	-0.00014204		-0.56733	-0.00011493		-0.56759	-0.000098675
-0.57213	-0.00014115		-0.5724	-0.00010575		-0.57247	-0.000091169		-0.57213	-0.00014338		-0.57236	-0.00011521		-0.57251	-0.000099076
-0.57726	-0.00014117		-0.57748	-0.00010602		-0.57764	-0.00009151		-0.57733	-0.00014534		-0.57741	-0.00011625		-0.57763	-0.000099937
-0.58223	-0.00014106		-0.58244	-0.00010614		-0.58248	-0.00009181		-0.58228	-0.00014692		-0.58254	-0.00011701		-0.58255	-0.00010048
-0.58755	-0.00014091		-0.58757	-0.00010635		-0.5878	-0.000092056		-0.58743	-0.00014823		-0.5877	-0.0001172		-0.58776	-0.00010102
-0.59248	-0.00014079		-0.5926	-0.00010643		-0.59278	-0.000092334		-0.59246	-0.00014956		-0.59258	-0.00011777		-0.5928	-0.00010148
-0.59749	-0.00014063		-0.59765	-0.00010656		-0.59782	-0.000092493		-0.59751	-0.00015085		-0.59768	-0.00011801		-0.59781	-0.00010177
-0.60253	-0.00014041		-0.60268	-0.00010656		-0.60267	-0.000092644		-0.60251	-0.00015158		-0.60276	-0.00011819		-0.60285	-0.0001019
-0.60751	-0.00014033		-0.60767	-0.0001067		-0.60751	-0.000092914		-0.60719	-0.00011673		-0.60769	-0.00011853		-0.60771	-0.00010215
-0.61254	-0.00014028		-0.61269	-0.0001068		-0.61275	-0.000093083		-0.61258	-0.00014637		-0.61274	-0.00011898		-0.61282	-0.00010246
-0.61745	-0.00014009		-0.61779	-0.00010696		-0.61785	-0.000093247		-0.61745	-0.00015826		-0.61765	-0.00011895		-0.61779	-0.00010265
-0.62248	-0.00014007		-0.62257	-0.000107		-0.62262	-0.000093404		-0.62262	-0.00016085		-0.62246	-0.00011926		-0.62263	-0.00010285
-0.62745	-0.00013999		-0.62766	-0.00010707		-0.62762	-0.000093501		-0.62742	-0.00016205		-0.62755	-0.00011963		-0.62768	-0.000103
-0.63234	-0.00013991		-0.63254	-0.00010713		-0.63255	-0.000093666		-0.63239	-0.00016315		-0.63262	-0.00011961		-0.6326	-0.00010297
-0.63719	-0.00013989		-0.63742	-0.00010721		-0.6375	-0.000093775		-0.63738	-0.00016395		-0.63753	-0.00011959		-0.63744	-0.00010297
-0.64227	-0.00014002		-0.64239	-0.00010745		-0.64261	-0.000093968		-0.64228	-0.00016531		-0.64241	-0.00012025		-0.64252	-0.00010352
-0.64729	-0.00014007		-0.6474	-0.00010752		-0.64752	-0.000094107		-0.64723	-0.00016618		-0.64733	-0.00012047		-0.64746	-0.00010371
-0.65233	-0.00014024		-0.65246	-0.00010763		-0.65248	-0.000094264		-0.65247	-0.00016688		-0.65252	-0.00012068		-0.6527	-0.00010375
-0.65743	-0.00014036		-0.65746	-0.00010783		-0.6577	-0.000094351		-0.65747	-0.00016787		-0.65754	-0.00012071		-0.65767	-0.00010392
-0.66225	-0.00014051		-0.66253	-0.00010794		-0.66252	-0.000094467		-0.66257	-0.00016832		-0.66243	-0.00012076		-0.6627	-0.00010387
-0.66728	-0.00014071		-0.66755	-0.00010804		-0.66756	-0.000094578		-0.6674	-0.00016861		-0.66751	-0.00012074		-0.66763	-0.00010375
-0.67221	-0.00014099		-0.67255	-0.00010823		-0.67254	-0.000094791		-0.67239	-0.00016961		-0.67248	-0.00012112		-0.67255	-0.00010405
-0.67748	-0.00014135		-0.67749	-0.00010842		-0.67769	-0.000094887		-0.67753	-0.00017044		-0.67739	-0.00012134		-0.67765	-0.00010423
-0.68248	-0.0001417		-0.68256	-0.00010864		-0.68254	-0.000095061		-0.68247	-0.00017117		-0.68256	-0.00012151		-0.68268	-0.00010426
-0.68743	-0.00014207		-0.68759	-0.00010882		-0.68775	-0.000095196		-0.68773	-0.00017145		-0.68765	-0.00012163		-0.68784	-0.00010426
-0.69247	-0.00014244		-0.69261	-0.00010898		-0.69282	-0.000095314		-0.69258	-0.00017189		-0.69259	-0.00012165		-0.69285	-0.00010421
-0.69749	-0.00014279		-0.69758	-0.0001092		-0.69764	-0.000095406		-0.69754	-0.00017194		-0.69766	-0.00012157		-0.69788	-0.00010401
-0.7024	-0.00014328		-0.70249	-0.00010944		-0.70277	-0.000095524		-0.70251	-0.00017241		-0.70233	-0.00012147		-0.70274	-0.00010383
-0.70741	-0.00014376		-0.70771	-0.00010973		-0.70773	-0.000095724		-0.70752	-0.00017292		-0.70782	-0.00012177		-0.70782	-0.00010395
-0.71253	-0.00014425		-0.71273	-0.00010995		-0.71265	-0.000095847		-0.71249	-0.00017325		-0.71278	-0.00012156		-0.71275	-0.00010378
-0.71751	-0.0001448		-0.71765	-0.00011024		-0.71783	-0.000095977		-0.71764	-0.00017379		-0.71756	-0.00012153		-0.71778	-0.0001036
-0.72265	-0.00014539		-0.72261	-0.00011054		-0.72281	-0.000096097		-0.72272	-0.00017394		-0.72282	-0.00012154		-0.72277	-0.00010342
-0.72726	-0.00014591		-0.72758	-0.00011087		-0.72761	-0.000096159		-0.72755	-0.00017424		-0.72776	-0.00012133		-0.7278	-0.00010314
-0.73239	-0.0001465		-0.73255	-0.00011122		-0.73259	-0.000096326		-0.73237	-0.00017415		-0.73264	-0.00012101		-0.73281	-0.00010279
-0.7374	-0.00014721		-0.73766	-0.0001116		-0.73762	-0.000096452		-0.73747	-0.00017492		-0.73755	-0.00012114		-0.73774	-0.00010271
-0.74245	-0.00014789		-0.74239	-0.00011189		-0.74272	-0.000096558		-0.74246	-0.0001753		-0.74274	-0.0001212		-0.74287	-0.00010248
-0.74753	-0.0001487		-0.74763	-0.00011226		-0.74779	-0.000096693		-0.74758	-0.00017573		-0.74782	-0.00012095		-0.74785	-0.00010229
-0.75253	-0.00014944		-0.75249	-0.00011261		-0.75283	-0.000096788		-0.75263	-0.00017588		-0.75277	-0.00012084		-0.75299	-0.00010199
-0.75758	-0.00015015		-0.75759	-0.00011295		-0.75765	-0.000096892		-0.75753	-0.00017618		-0.7577	-0.00012058		-0.75784	-0.00010165
-0.76247	-0.00015087		-0.76257	-0.00011316		-0.76258	-0.000096962		-0.76235	-0.00017608		-0.76256	-0.00012027		-0.76288	-0.00010129
-0.76736	-0.00015171		-0.76767	-0.00011344		-0.76775	-0.000097105		-0.76748	-0.00017673		-0.76763	-0.00012012		-0.76773	-0.00010097
-0.77211	-0.00015237		-0.77262	-0.00011373		-0.77265	-0.000097214		-0.77242	-0.000177		-0.7727	-0.0001198		-0.7728	-0.00010051
-0.77735	-0.0001586		-0.77758	-0.00011407		-0.77761	-0.000097309		-0.77751	-0.00017721		-0.7776	-0.00011954		-0.77788	-0.00010024
-0.78237	-0.00016008		-0.78254	-0.00011441		-0.78286	-0.000097366		-0.78234	-0.00017766		-0.78265	-0.00011941		-0.78276	-0.000099956
-0.78737	-0.00016115		-0.78753	-0.00011472		-0.78745	-0.00009744		-0.78729	-0.00017776		-0.78752	-0.00011914		-0.78772	-0.000099594
-0.79234	-0.00016192		-0.79247	-0.00011505		-0.79262	-0.000097501		-0.79236	-0.00017779		-0.79253	-0.00011881		-0.79277	-0.00009903
-0.7973	-0.00016294		-0.79746	-0.00011537		-0.79758	-0.000097553		-0.79734	-0.00017779		-0.79762	-0.0001184		-0.79761	-0.000098611
-0.8023	-0.00016372		-0.80253	-0.00011562		-0.80258	-0.000097535		-0.80246	-0.00017764		-0.80241	-0.00011797		-0.80266	-0.000098083
-0.80724	-0.00016461		-0.80746	-0.00011588		-0.8076	-0.00009766		-0.8073	-0.00017747		-0.80771	-0.00011745		-0.80767	-0.000097575
-0.81225	-0.00016568		-0.81234	-0.0001161		-0.81248	-0.00009773		-0.81243	-0.00017689		-0.81253	-0.00011692		-0.81277	-0.000096999
-0.81741	-0.0001666		-0.81741	-0.00011643		-0.81752	-0.000097761		-0.81739	-0.00017642		-0.81761	-0.00011627		-0.81766	-0.000096397
-0.8223	-0.00016762		-0.82239	-0.00011671		-0.82267	-0.000097761		-0.82221	-0.00017568		-0.82259	-0.00011557		-0.8228	-0.000095673
-0.82737	-0.00016852		-0.82737	-0.00011702		-0.82754	-0.000097829		-0.82736	-0.00017531		-0.82767	-0.00011483		-0.82755	-0.000095014
-0.83227	-0.00016952		-0.83249	-0.0001173		-0.83259	-0.000097866		-0.8323	-0.00017432		-0.83245	-0.00011405		-0.83268	-0.000094287
-0.83727	-0.00017045		-0.83748	-0.00011753		-0.8375	-0.000097903		-0.83735	-0.00017341		-0.83759	-0.00011322		-0.83766	-0.000093536
-0.84225	-0.00017147		-0.84235	-0.00011778		-0.84256	-0.000097981		-0.84234	-0.00017247		-0.84239	-0.00011246		-0.84252	-0.000092824
-0.84716	-0.00017256		-0.84743	-0.00011804		-0.84747	-0.000098057		-0.84734	-0.00017196		-0.84753	-0.0001117		-0.84777	-0.000092144
-0.85224	-0.00017353		-0.85241	-0.00011815		-0.85258	-0.000098167		-0.85232	-0.00017116		-0.8526	-0.00011101		-0.85264	-0.000091514
-0.85725	-0.00017441		-0.85746	-0.00011832		-0.85757	-0.000098248		-0.85734	-0.00017056		-0.85746	-0.00011034		-0.85752	-0.000090901
-0.86228	-0.00017529		-0.86228	-0.00011856		-0.86248	-0.000098345		-0.86232	-0.00017027		-0.86254	-0.00010979		-0.86254	-0.000090304
-0.86721	-0.00017638		-0.86728	-0.0001189		-0.86744	-0.000098444		-0.86719	-0.00016977		-0.86745	-0.00010928		-0.86745	-0.000089817
-0.87221	-0.00017747		-0.87226	-0.00011925		-0.87254	-0.000098561		-0.87222	-0.00016957		-0.87253	-0.00010887		-0.8726	-0.000089425
-0.87719	-0.00017843		-0.87747	-0.00011952		-0.87743	-0.000098702		-0.87725	-0.00016955		-0.87757	-0.00010856		-0.87745	-0.000089014
-0.8823	-0.00017954		-0.88229	-0.00011976		-0.88237	-0.000098815		-0.88228	-0.00016921		-0.88245	-0.00010828		-0.88251	-0.000088721
-0.88702	-0.00018057		-0.88731	-0.00011994		-0.88723	-0.00009892		-0.88718	-0.00016951		-0.88748	-0.00010801		-0.88752	-0.000088424
-0.89224	-0.00018165		-0.89235	-0.00012015		-0.89236	-0.000099134		-0.89231	-0.00016974		-0.89256	-0.00010782		-0.8924	-0.000088171
