# Supplementary material for: In situ monitoring of polarons in a mixed conducting polymer using ultrafast transient absorption spectroelectrochemistry
Source: Chem Sci. 2025 Aug 27;16(38):17839–49. doi: 10.1039/d5sc04619j (PMC12412052; doi:10.1039/d5sc04619j)
Supplement: SC-016-D5SC04619J-s001 [file SC-016-D5SC04619J-s001.zip › Chronoamperometry.csv]

CA data
time (s)	0% EG, -0.9 V, current, (A)		time (s)	0% EG, -0.1 V, current, (A)		time (s)	0% EG, +0.1 V, current, (A)		time (s)	5% EG, -0.9 V, current, (A)		time (s)	5% EG, -0.1 V, current, (A)		time (s)	5% EG, +0.1 V, current, (A)
0	-0.0045872		0	-0.0010608		0	0.0011525		0	-0.0045876		0	-0.00092778		0	0.00093197
0.14	-0.0010992		0.14	-0.00030075		0.14	0.00029604		0.14	-0.0013426		0.14	-0.00016657		0.14	0.00015449
0.28	-0.00058017		0.28	-0.00012284		0.28	0.00010248		0.28	-0.00066738		0.28	-0.000043685		0.28	0.000039033
0.42	-0.00043912		0.42	-0.000063144		0.42	0.000042819		0.42	-0.00048732		0.42	-0.000019027		0.42	0.000015517
0.56	-0.00036297		0.56	-0.000037045		0.56	0.000021137		0.56	-0.00040212		0.56	-0.000012007		0.56	9.0492E-06
0.7	-0.00032485		0.7	-0.000023926		0.7	0.000012868		0.7	-0.0003577		0.7	-8.0764E-06		0.7	5.4563E-06
0.84	-0.00030424		0.84	-0.000017807		0.84	7.7225E-06		0.84	-0.00033326		0.84	-7.2756E-06		0.84	3.6185E-06
0.98	-0.00028574		0.98	-0.000012389		0.98	6.0016E-06		0.98	-0.00030532		0.98	-6.1225E-06		0.98	3.4675E-06
1.12	-0.00027674		1.12	-0.000010141		1.12	3.9891E-06		1.12	-0.0002952		1.12	-4.7721E-06		1.12	1.5619E-06
1.26	-0.00025783		1.26	-8.5186E-06		1.26	3.2491E-06		1.26	-0.00028625		1.26	-5.3199E-06		1.26	2.2642E-06
1.4	-0.00025349		1.4	-0.000007165		1.4	3.2733E-06		1.4	-0.00026683		1.4	-4.0177E-06		1.4	0.000001346
1.54	-0.00024399		1.54	-7.1387E-06		1.54	1.4636E-06		1.54	-0.00026305		1.54	-4.2629E-06		1.54	0.000001431
1.68	-0.00023464		1.68	-5.6645E-06		1.68	2.5791E-06		1.68	-0.00025406		1.68	-3.3433E-06		1.68	8.3312E-07
1.82	-0.00022979		1.82	-5.7071E-06		1.82	1.6423E-06		1.82	-0.00024465		1.82	-0.000003275		1.82	1.8675E-07
1.96	-0.00022866		1.96	-5.0104E-06		1.96	0.000001208		1.96	-0.00024663		1.96	-3.8411E-06		1.96	8.6076E-07
2.1	-0.00023229		2.1	-3.9086E-06		2.1	1.7378E-06		2.1	-0.00023506		2.1	-2.3156E-06		2.1	5.509E-07
2.24	-0.00022401		2.24	-4.8942E-06		2.24	7.7522E-07		2.24	-0.00023876		2.24	-3.7468E-06		2.24	1.2756E-07
2.38	-0.00021506		2.38	-0.000003874		2.38	1.4895E-06		2.38	-0.00022606		2.38	-2.5032E-06		2.38	6.0268E-07
2.52	-0.00022386		2.52	-3.9183E-06		2.52	7.1075E-07		2.52	-0.00022969		2.52	-3.0537E-06		2.52	-6.1755E-07
2.66	-0.00021026		2.66	-3.9404E-06		2.66	9.3544E-07		2.66	-0.00022498		2.66	-2.8725E-06		2.66	2.6089E-07
2.8	-0.00020551		2.8	-3.3262E-06		2.8	8.0986E-07		2.8	-0.00021971		2.8	-2.1524E-06		2.8	-2.7095E-07
2.94	-0.00021012		2.94	-0.000004402		2.94	-3.9951E-07		2.94	-0.00021967		2.94	-3.4146E-06		2.94	-4.1219E-07
3.08	-0.00020588		3.08	-0.000003415		3.08	1.0157E-06		3.08	-0.00021501		3.08	-2.7816E-06		3.08	1.424E-07
3.22	-0.0002054		3.22	-3.4448E-06		3.22	3.7321E-07		3.22	-0.00021026		3.22	-2.0607E-06		3.22	-0.000001195
3.36	-0.0001976		3.36	-3.2747E-06		3.36	-2.5608E-07		3.36	-0.00021547		3.36	-3.0668E-06		3.36	3.2697E-08
3.5	-0.00020852		3.5	-3.1334E-06		3.5	-1.3931E-08		3.5	-0.0002055		3.5	-2.0067E-06		3.5	-2.9107E-07
3.64	-0.00020066		3.64	-4.1023E-06		3.64	-5.3943E-07		3.64	-0.0002023		3.64	-2.7141E-06		3.64	-5.5775E-07
3.78	-0.00019599		3.78	-0.000002711		3.78	2.9688E-07		3.78	-0.00020593		3.78	-2.5857E-06		3.78	2.6045E-07
3.92	-0.00019651		3.92	-3.5808E-06		3.92	-2.9316E-07		3.92	-0.00020545		3.92	-2.0039E-06		3.92	-1.2494E-06
4.06	-0.00019068		4.06	-3.2493E-06		4.06	-3.0717E-07		4.06	-0.00020861		4.06	-2.7185E-06		4.06	-2.9794E-07
4.2	-0.0001959		4.2	-2.2721E-06		4.2	1.0303E-06		4.2	-0.0002049		4.2	-1.6777E-06		4.2	-4.5269E-07
4.34	-0.0001912		4.34	-0.00000332		4.34	-3.8804E-07		4.34	-0.00019972		4.34	-2.8213E-06		4.34	-1.3092E-06
4.48	-0.00018799		4.48	-2.4642E-06		4.48	3.9166E-08		4.48	-0.00019604		4.48	-1.5374E-06		4.48	-1.9437E-07
4.62	-0.00019073		4.62	-2.8611E-06		4.62	-3.9788E-07		4.62	-0.00019176		4.62	-2.4711E-06		4.62	-1.3721E-06
4.76	-0.00018696		4.76	-3.0736E-06		4.76	-4.3353E-07		4.76	-0.00019595		4.76	-2.2848E-06		4.76	-7.0738E-07
4.9	-0.00019003		4.9	-2.1001E-06		4.9	2.0786E-07		4.9	-0.00019129		4.9	-0.000001897		4.9	-9.0084E-07
5.04	-0.00018649		5.04	-3.2778E-06		5.04	-8.6322E-07		5.04	-0.00019115		5.04	-2.3975E-06		5.04	-0.000001154
5.18	-0.00019012		5.18	-0.000002749		5.18	-3.7353E-07		5.18	-0.0001912		5.18	-1.9939E-06		5.18	-3.5582E-07
5.32	-0.00018216		5.32	-3.0007E-06		5.32	-4.0274E-07		5.32	-0.00019119		5.32	-1.9804E-06		5.32	-1.4991E-06
5.46	-0.00018691		5.46	-0.000002771		5.46	-1.5856E-06		5.46	-0.00018593		5.46	-2.3297E-06		5.46	-3.6186E-07
5.6	-0.00017331		5.6	-2.2517E-06		5.6	6.2588E-08		5.6	-0.00017807		5.6	-0.000001237		5.6	-7.7144E-07
5.74	-0.00018271		5.74	-3.1382E-06		5.74	-1.2513E-06		5.74	-0.00018282		5.74	-2.6629E-06		5.74	-7.5041E-07
5.88	-0.00017705		5.88	-2.1524E-06		5.88	-7.193E-07		5.88	-0.0001817		5.88	-1.8469E-06		5.88	-3.711E-07
6.02	-0.0001869		6.02	-2.8558E-06		6.02	-1.3454E-07		6.02	-0.00018122		6.02	-1.8568E-06		6.02	-1.2935E-06
6.16	-0.0001775		6.16	-2.7534E-06		6.16	-1.2353E-06		6.16	-0.00018705		6.16	-1.8814E-06		6.16	-9.5166E-07
6.3	-0.00017694		6.3	-0.000002563		6.3	-5.0586E-07		6.3	-0.0001822		6.3	-0.000001863		6.3	-9.2976E-07
6.44	-0.0001775		6.44	-3.2454E-06		6.44	-1.2347E-06		6.44	-0.00018174		6.44	-2.9406E-06		6.44	-1.6565E-06
6.58	-0.00017214		6.58	-2.2749E-06		6.58	-8.3903E-07		6.58	-0.00018913		6.58	-1.6818E-06		6.58	-2.504E-07
6.72	-0.00017693		6.72	-2.7514E-06		6.72	-6.5039E-07		6.72	-0.0001822		6.72	-1.8941E-06		6.72	-1.5339E-06
6.86	-0.00017172		6.86	-2.7564E-06		6.86	-1.5161E-06		6.86	-0.00018588		6.86	-1.9821E-06		6.86	-8.6322E-07
7	-0.00017326		7	-2.2239E-06		7	-7.2552E-07		7	-0.00017647		7	-2.0903E-06		7	-1.4566E-06
7.14	-0.00017269		7.14	-3.1657E-06		7.14	-1.5323E-06		7.14	-0.0001775		7.14	-2.9786E-06		7.14	-1.6267E-06
7.28	-0.00018056		7.28	-2.0276E-06		7.28	-1.1537E-06		7.28	-0.00018168		7.28	-1.2177E-06		7.28	-5.9539E-07
7.42	-0.00017636		7.42	-2.8077E-06		7.42	-1.1065E-06		7.42	-0.00018015		7.42	-2.6292E-06		7.42	-1.6908E-06
7.56	-0.0001727		7.56	-2.7702E-06		7.56	-1.3829E-06		7.56	-0.00016857		7.56	-2.0075E-06		7.56	-7.5904E-07
7.7	-0.00017218		7.7	-0.000002183		7.7	-2.9186E-07		7.7	-0.00017684		7.7	-1.6365E-06		7.7	-7.8856E-07
7.84	-0.00017279		7.84	-2.9768E-06		7.84	-1.2411E-06		7.84	-0.00017223		7.84	-2.9887E-06		7.84	-1.5099E-06
7.98	-0.00017218		7.98	-1.7158E-06		7.98	-9.4851E-07		7.98	-0.00018164		7.98	-1.6928E-06		7.98	-8.263E-07
8.12	-0.00017684		8.12	-2.7298E-06		8.12	-6.2978E-07		8.12	-0.00018112		8.12	-2.3795E-06		8.12	-1.6907E-06
8.26	-0.00017213		8.26	-2.4417E-06		8.26	-0.000001965		8.26	-0.0001774		8.26	-0.000002094		8.26	-1.6135E-06
8.4	-0.00016324		8.4	-2.1595E-06		8.4	-5.2782E-07		8.4	-0.00017321		8.4	-1.4615E-06		8.4	-1.3426E-06
8.54	-0.00016697		8.54	-3.0459E-06		8.54	-1.0672E-06		8.54	-0.00017269		8.54	-2.6625E-06		8.54	-1.9544E-06
8.68	-0.00016846		8.68	-1.9944E-06		8.68	-8.2373E-07		8.68	-0.00017581		8.68	-1.6456E-06		8.68	-3.1902E-07
8.82	-0.00017218		8.82	-0.000002508		8.82	1.9711E-07		8.82	-0.00017214		8.82	-2.3278E-06		8.82	-1.2704E-06
8.96	-0.00016753		8.96	-2.2478E-06		8.96	-1.6735E-06		8.96	-0.00016018		8.96	-1.9993E-06		8.96	-1.3315E-06
9.1	-0.00017208		9.1	-2.1134E-06		9.1	-4.6292E-07		9.1	-0.00017167		9.1	-0.000001334		9.1	-1.2602E-06
9.24	-0.00016324		9.24	-2.7359E-06		9.24	-1.6423E-06		9.24	-0.00017218		9.24	-2.7817E-06		9.24	-1.5952E-06
9.38	-0.00016273		9.38	-1.8726E-06		9.38	-1.2443E-06		9.38	-0.00016385		9.38	-1.3498E-06		9.38	-1.1569E-06
9.52	-0.00016799		9.52	-2.4686E-06		9.52	-9.5205E-07		9.52	-0.00017162		9.52	-2.1121E-06		9.52	-1.8619E-06
9.66	-0.00016734		9.66	-2.2789E-06		9.66	-1.8007E-06		9.66	-0.00016329		9.66	-1.7246E-06		9.66	-9.9787E-07
9.8	-0.00016738		9.8	-2.0728E-06		9.8	-1.1459E-06		9.8	-0.00017214		9.8	-1.7247E-06		9.8	-9.3171E-07
9.94	-0.000159		9.94	-2.9921E-06		9.94	-1.2134E-06		9.94	-0.00016385		9.94	-0.000002433		9.94	-0.000001787
10.08	-0.00015797		10.08	-2.7428E-06		10.08	-1.4365E-06		10.08	-0.00017114		10.08	-1.3763E-06		10.08	-4.1021E-07
10.22	-0.00017063		10.22	-1.9605E-06		10.22	-7.5781E-07		10.22	-0.00016329		10.22	-0.000002278		10.22	-1.3283E-06
10.36	-0.0001679		10.36	-2.5808E-06		10.36	-2.1658E-06		10.36	-0.00016799		10.36	-2.0432E-06		10.36	-1.1846E-06
10.5	-0.00016743		10.5	-1.6724E-06		10.5	-5.3385E-07		10.5	-0.00016691		10.5	-1.6006E-06		10.5	-1.4962E-06
10.64	-0.00015435		10.64	-3.2553E-06		10.64	-1.1918E-06		10.64	-0.00016757		10.64	-2.2081E-06		10.64	-2.0818E-06
10.78	-0.00015849		10.78	-1.8319E-06		10.78	-1.5049E-06		10.78	-0.00016789		10.78	-1.6942E-06		10.78	-3.0993E-07
10.92	-0.00016258		10.92	-2.1891E-06		10.92	-6.8967E-07		10.92	-0.00016366		10.92	-2.1345E-06		10.92	-1.6957E-06
11.06	-0.00016686		11.06	-2.0604E-06		11.06	-1.3944E-06		11.06	-0.00015905		11.06	-2.1807E-06		11.06	-0.000001111
11.2	-0.0001637		11.2	-2.1098E-06		11.2	-1.0414E-06		11.2	-0.00016789		11.2	-1.5973E-06		11.2	-1.2859E-06
11.34	-0.00016212		11.34	-2.7469E-06		11.34	-1.0881E-06		11.34	-0.00017166		11.34	-0.000002698		11.34	-1.6318E-06
11.48	-0.00016686		11.48	-1.3488E-06		11.48	-1.5049E-06		11.48	-0.00017106		11.48	-1.6924E-06		11.48	-5.3485E-07
11.62	-0.00016217		11.62	-2.4169E-06		11.62	-3.4159E-07		11.62	-0.00015844		11.62	-0.000002187		11.62	-1.2088E-06
11.76	-0.00015849		11.76	-2.3193E-06		11.76	-1.4629E-06		11.76	-0.00016324		11.76	-1.5338E-06		11.76	-9.5154E-07
11.9	-0.00016221		11.9	-0.00000211		11.9	-9.5047E-07		11.9	-0.00015788		11.9	-1.6892E-06		11.9	-8.4341E-07
12.04	-0.00015793		12.04	-2.7144E-06		12.04	-0.000001195		12.04	-0.00016272		12.04	-1.9594E-06		12.04	-1.8846E-06
12.18	-0.00014955		12.18	-1.8508E-06		12.18	-1.4844E-06		12.18	-0.00016696		12.18	-1.4971E-06		12.18	-4.8037E-07
12.32	-0.00015793		12.32	-1.8602E-06		12.32	-4.8021E-07		12.32	-0.00016695		12.32	-2.1675E-06		12.32	-1.7302E-06
12.46	-0.00015797		12.46	-2.0058E-06		12.46	-1.6767E-06		12.46	-0.00015792		12.46	-1.9395E-06		12.46	-1.2277E-06
12.6	-0.00016682		12.6	-2.1955E-06		12.6	-7.7919E-07		12.6	-0.00016258		12.6	-1.8754E-06		12.6	-1.2119E-06
12.74	-0.00016375		12.74	-2.6797E-06		12.74	-9.2687E-07		12.74	-0.0001664		12.74	-2.4195E-06		12.74	-2.0631E-06
12.88	-0.000171		12.88	-1.5408E-06		12.88	-1.6786E-06		12.88	-0.00015797		12.88	-0.000001466		12.88	-0.000001282
13.02	-0.00015425		13.02	-1.7542E-06		13.02	-5.4938E-07		13.02	-0.0001596		13.02	-2.7773E-06		13.02	-1.8853E-06
13.16	-0.0001616		13.16	-2.9112E-06		13.16	-1.3069E-06		13.16	-0.00015793		13.16	-2.2181E-06		13.16	-1.4032E-06
13.3	-0.00016677		13.3	-2.1055E-06		13.3	-1.6275E-06		13.3	-0.00016319		13.3	-2.1764E-06		13.3	-1.2635E-06
13.44	-0.00016267		13.44	-2.4229E-06		13.44	-3.5919E-07		13.44	-0.00016635		13.44	-2.1698E-06		13.44	-1.5929E-06
13.58	-0.00015741		13.58	-1.9225E-06		13.58	-2.1529E-06		13.58	-0.00016212		13.58	-1.7607E-06		13.58	-8.7324E-07
13.72	-0.00015849		13.72	-2.3157E-06		13.72	-7.3742E-07		13.72	-0.00015849		13.72	-2.3432E-06		13.72	-1.7113E-06
13.86	-0.00015788		13.86	-2.3048E-06		13.86	-1.6864E-06		13.86	-0.00016268		13.86	-1.9359E-06		13.86	-9.3439E-07
14	-0.00015783		14	-2.2152E-06		14	-9.357E-07		14	-0.00016221		14	-2.1931E-06		14	-7.0811E-07
14.14	-0.00015741		14.14	-2.2103E-06		14.14	-1.3009E-06		14.14	-0.00015849		14.14	-2.1572E-06		14.14	-2.0182E-06
14.28	-0.00016165		14.28	-1.3462E-06		14.28	-1.7485E-06		14.28	-0.00015736		14.28	-1.6885E-06		14.28	-1.1717E-06
14.42	-0.00015788		14.42	-2.2198E-06		14.42	-9.6117E-07		14.42	-0.00015848		14.42	-2.4855E-06		14.42	-1.4306E-06
14.56	-0.00015374		14.56	-0.000002282		14.56	-1.1687E-06		14.56	-0.00015797		14.56	-1.8334E-06		14.56	-8.1028E-07
14.7	-0.00015788		14.7	-1.5959E-06		14.7	-1.1904E-06		14.7	-0.00015373		14.7	-2.0866E-06		14.7	-0.000001349
14.84	-0.00015889		14.84	-2.7678E-06		14.84	-8.6566E-07		14.84	-0.00015829		14.84	-1.9836E-06		14.84	-2.1697E-06
14.98	-0.00014959		14.98	-1.9597E-06		14.98	-1.7121E-06		14.98	-0.00016262		14.98	-2.0746E-06		14.98	-8.6507E-07
15.12	-0.00015755		15.12	-1.4577E-06		15.12	-3.9549E-07		15.12	-0.00015326		15.12	-2.6253E-06		15.12	-0.000001359
15.26	-0.00015369		15.26	-2.1969E-06		15.26	-1.7858E-06		15.26	-0.00015429		15.26	-1.6614E-06		15.26	-1.2972E-06
15.4	-0.00015787		15.4	-2.2467E-06		15.4	-8.9732E-07		15.4	-0.00016211		15.4	-1.9928E-06		15.4	-0.000001073
15.54	-0.00015689		15.54	-3.2387E-06		15.54	-1.0038E-06		15.54	-0.00015844		15.54	-2.2971E-06		15.54	-2.2395E-06
15.68	-0.00015373		15.68	-1.4006E-06		15.68	-1.8709E-06		15.68	-0.00015792		15.68	-0.000001759		15.68	-7.4527E-07
15.82	-0.00015308		15.82	-2.0913E-06		15.82	-9.904E-07		15.82	-0.00015323		15.82	-2.6315E-06		15.82	-1.0695E-06
15.96	-0.00015787		15.96	-1.7265E-06		15.96	-1.7101E-06		15.96	-0.00015364		15.96	-1.7933E-06		15.96	-1.2648E-06
16.1	-0.00015317		16.1	-2.0265E-06		16.1	-1.5084E-06		16.1	-0.00014898		16.1	-2.0646E-06		16.1	-1.0696E-06
16.24	-0.00015838		16.24	-2.7835E-06		16.24	-9.5537E-07		16.24	-0.00015741		16.24	-2.4504E-06		16.24	-1.8679E-06
16.38	-0.00015793		16.38	-1.6752E-06		16.38	-2.0137E-06		16.38	-0.0001615		16.38	-2.0959E-06		16.38	-9.0569E-07
16.52	-0.00016061		16.52	-2.0486E-06		16.52	-1.3396E-06		16.52	-0.00015741		16.52	-3.0846E-06		16.52	-0.000001678
16.66	-0.0001569		16.66	-0.000002474		16.66	-1.4001E-06		16.66	-0.00015835		16.66	-2.2046E-06		16.66	-1.6787E-06
16.8	-0.00015736		16.8	-2.2853E-06		16.8	-1.5625E-06		16.8	-0.00014898		16.8	-2.3298E-06		16.8	-1.2501E-06
16.94	-0.00015797		16.94	-3.0713E-06		16.94	-2.8677E-07		16.94	-0.00015317		16.94	-2.5947E-06		16.94	-1.8337E-06
17.08	-0.00015746		17.08	-1.4994E-06		17.08	-0.000002586		17.08	-0.00015633		17.08	-1.8651E-06		17.08	-9.9025E-07
17.22	-0.00014847		17.22	-2.0488E-06		17.22	-0.000001355		17.22	-0.0001574		17.22	-2.7897E-06		17.22	-0.000001226
17.36	-0.00015368		17.36	-2.7207E-06		17.36	-1.6145E-06		17.36	-0.00015689		17.36	-1.6566E-06		17.36	-1.9409E-06
17.5	-0.00015735		17.5	-1.4489E-06		17.5	-1.8899E-06		17.5	-0.00016155		17.5	-1.9264E-06		17.5	-9.5049E-07
17.64	-0.00015275		17.64	-2.4117E-06		17.64	-1.3012E-06		17.64	-0.00016159		17.64	-2.0009E-06		17.64	-0.000002205
17.78	-0.00015684		17.78	-1.6581E-06		17.78	-2.2001E-06		17.78	-0.00014898		17.78	-1.7385E-06		17.78	-0.000001154
17.92	-0.00016104		17.92	-2.4829E-06		17.92	-1.1844E-06		17.92	-0.00014856		17.92	-2.9064E-06		17.92	-1.6617E-06
18.06	-0.00015792		18.06	-1.8983E-06		18.06	-1.6494E-06		18.06	-0.0001494		18.06	-1.3477E-06		18.06	-1.7002E-06
18.2	-0.00015322		18.2	-1.8818E-06		18.2	-1.9206E-06		18.2	-0.00015736		18.2	-2.2069E-06		18.2	-7.1029E-07
18.34	-0.00015001		18.34	-2.9109E-06		18.34	-1.0565E-06		18.34	-0.00015317		18.34	-1.9632E-06		18.34	-2.2178E-06
18.48	-0.00015735		18.48	-1.7993E-06		18.48	-2.3041E-06		18.48	-0.00015312		18.48	-1.7367E-06		18.48	-7.9355E-07
18.62	-0.00015787		18.62	-1.6816E-06		18.62	-1.6545E-06		18.62	-0.00015364		18.62	-0.000002191		18.62	-1.8326E-06
18.76	-0.00015844		18.76	-1.8069E-06		18.76	-1.2281E-06		18.76	-0.00015275		18.76	-9.7788E-07		18.76	-1.8169E-06
18.9	-0.00014935		18.9	-1.6148E-06		18.9	-1.8492E-06		18.9	-0.00015736		18.9	-2.1867E-06		18.9	-4.3103E-07
19.04	-0.0001568		19.04	-3.1018E-06		19.04	2.0183E-07		19.04	-0.00015368		19.04	-2.1237E-06		19.04	-2.2662E-06
19.18	-0.00015308		19.18	-1.7252E-06		19.18	-1.8528E-06		19.18	-0.00015312		19.18	-1.8587E-06		19.18	-9.3215E-07
19.32	-0.00016155		19.32	-2.3978E-06		19.32	-1.1519E-06		19.32	-0.00015415		19.32	-2.4682E-06		19.32	-1.1564E-06
19.46	-0.00014903		19.46	-1.8878E-06		19.46	-0.000001018		19.46	-0.00015265		19.46	-1.3265E-06		19.46	-1.8385E-06
19.6	-0.00015368		19.6	-1.8802E-06		19.6	-1.7823E-06		19.6	-0.00016159		19.6	-2.2397E-06		19.6	-1.2496E-06
19.74	-0.00015582		19.74	-0.000002554		19.74	-1.0279E-06		19.74	-0.00014856		19.74	-2.0027E-06		19.74	-2.2866E-06
19.88	-0.00015787		19.88	-1.6908E-06		19.88	-1.6882E-06		19.88	-0.00014474		19.88	-1.7028E-06		19.88	-6.3998E-07
20.02	-0.00014846		20.02	-2.7188E-06		20.02	-1.7528E-06		20.02	-0.00014898		20.02	-2.3433E-06		20.02	-1.5018E-06
20.16	-0.00015265		20.16	-1.5854E-06		20.16	-1.5996E-06		20.16	-0.0001526		20.16	-0.000001466		20.16	-1.4863E-06
20.3	-0.00014057		20.3	-1.9112E-06		20.3	-1.7529E-06		20.3	-0.00014903		20.3	-1.8862E-06		20.3	-5.5646E-07
20.44	-0.00015321		20.44	-0.000002647		20.44	-1.2931E-06		20.44	-0.00014902		20.44	-2.0891E-06		20.44	-2.0216E-06
20.58	-0.0001527		20.58	-1.6615E-06		20.58	-0.000001189		20.58	-0.00015364		20.58	-2.1437E-06		20.58	-2.5254E-07
20.72	-0.00015219		20.72	-3.0619E-06		20.72	-1.8795E-06		20.72	-0.00014893		20.72	-2.4161E-06		20.72	-1.3877E-06
20.86	-0.00014949		20.86	-2.1591E-06		20.86	-1.6655E-06		20.86	-0.00015261		20.86	-1.5358E-06		20.86	-0.000002044
21	-0.00015679		21	-1.4802E-06		21	-0.000001421		21	-0.00014898		21	-2.7458E-06		21	-8.4814E-07
21.14	-0.00014851		21.14	-2.6622E-06		21.14	-1.3849E-06		21.14	-0.00015261		21.14	-2.2321E-06		21.14	-2.0013E-06
21.28	-0.00014842		21.28	-1.3094E-06		21.28	-1.8514E-06		21.28	-0.00014754		21.28	-1.9667E-06		21.28	-1.3224E-06
21.42	-0.00014897		21.42	-2.3454E-06		21.42	-1.4058E-06		21.42	-0.00014427		21.42	-2.8395E-06		21.42	-1.5821E-06
21.56	-0.00015782		21.56	-2.5759E-06		21.56	-8.6705E-07		21.56	-0.0001479		21.56	-8.1941E-07		21.56	-2.0295E-06
21.7	-0.00014897		21.7	-2.0367E-06		21.7	-2.2045E-06		21.7	-0.00014418		21.7	-2.3397E-06		21.7	-7.2832E-07
21.84	-0.0001573		21.84	-2.9578E-06		21.84	-1.6239E-06		21.84	-0.0001479		21.84	-1.5731E-06		21.84	-1.3981E-06
21.98	-0.000152		21.98	-1.6754E-06		21.98	-1.5589E-06		21.98	-0.00014842		21.98	-2.1233E-06		21.98	-0.00000135
22.12	-0.00014939		22.12	-2.5018E-06		22.12	-1.3099E-06		22.12	-0.00015787		22.12	-2.2655E-06		22.12	-0.000001054
22.26	-0.00015266		22.26	-2.5037E-06		22.26	-1.6303E-06		22.26	-0.00015275		22.26	-1.3439E-06		22.26	-1.5575E-06
22.4	-0.00014432		22.4	-2.0366E-06		22.4	-2.5583E-06		22.4	-0.00014953		22.4	-2.4641E-06		22.4	-8.3078E-07
22.54	-0.00015735		22.54	-2.3895E-06		22.54	-1.2862E-06		22.54	-0.00015303		22.54	-1.8845E-06		22.54	-1.7331E-06
22.68	-0.00014846		22.68	-0.0000015		22.68	-1.7003E-06		22.68	-0.00014842		22.68	-1.8925E-06		22.68	-9.3608E-07
22.82	-0.00015363		22.82	-2.6791E-06		22.82	-1.9971E-06		22.82	-0.00014006		22.82	-2.0569E-06		22.82	-1.2229E-06
22.96	-0.00015265		22.96	-0.000001914		22.96	-1.2804E-06		22.96	-0.00013944		22.96	-1.4212E-06		22.96	-1.8246E-06
23.1	-0.00015684		23.1	-1.7404E-06		23.1	-2.0264E-06		23.1	-0.00014888		23.1	-2.6613E-06		23.1	-1.1552E-06
23.24	-0.00014856		23.24	-2.2283E-06		23.24	-1.4669E-06		23.24	-0.0001479		23.24	-1.9575E-06		23.24	-1.7674E-06
23.38	-0.00015302		23.38	-1.3758E-06		23.38	-0.000001248		23.38	-0.00015163		23.38	-2.4708E-06		23.38	-1.5084E-06
23.52	-0.0001526		23.52	-2.2719E-06		23.52	-1.5613E-06		23.52	-0.0001526		23.52	-2.2816E-06		23.52	-1.3706E-06
23.66	-0.00014991		23.66	-1.6009E-06		23.66	-1.4316E-06		23.66	-0.00014377		23.66	-1.9363E-06		23.66	-1.5233E-06
23.8	-0.0001574		23.8	-1.8646E-06		23.8	-1.8859E-06		23.8	-0.00014423		23.8	-2.5251E-06		23.8	-7.5927E-07
23.94	-0.00014795		23.94	-2.8366E-06		23.94	-1.1329E-06		23.94	-0.00014015		23.94	-1.8332E-06		23.94	-1.4504E-06
24.08	-0.00014484		24.08	-1.0659E-06		24.08	-1.9445E-06		24.08	-0.00015307		24.08	-2.2939E-06		24.08	-1.9569E-06
24.22	-0.00014418		24.22	-2.1757E-06		24.22	-0.000001853		24.22	-0.00015265		24.22	-2.5946E-06		24.22	-1.1458E-06
24.36	-0.00014893		24.36	-2.2666E-06		24.36	-8.8247E-07		24.36	-0.00015205		24.36	-1.8808E-06		24.36	-1.6447E-06
24.5	-0.00013684		24.5	-1.9528E-06		24.5	-2.1644E-06		24.5	-0.00015311		24.5	-3.1333E-06		24.5	-8.5455E-07
24.64	-0.0001526		24.64	-2.1231E-06		24.64	-1.3271E-06		24.64	-0.00015307		24.64	-0.000001401		24.64	-1.4561E-06
24.78	-0.00014366		24.78	-0.000001991		24.78	-1.3908E-06		24.78	-0.00015679		24.78	-0.000002018		24.78	-1.6712E-06
24.92	-0.00014423		24.92	-2.1031E-06		24.92	-2.2418E-06		24.92	-0.00014521		24.92	-2.1744E-06		24.92	-1.3547E-06
25.06	-0.00015307		25.06	-1.8486E-06		25.06	-1.0613E-06		25.06	-0.00014418		25.06	-2.0587E-06		25.06	-2.0605E-06
25.2	-0.00014943		25.2	-1.7418E-06		25.2	-2.0579E-06		25.2	-0.00015261		25.2	-2.7511E-06		25.2	-9.5366E-07
25.34	-0.00015265		25.34	-2.1261E-06		25.34	-1.3737E-06		25.34	-0.00014846		25.34	-2.1145E-06		25.34	-0.000001853
25.48	-0.00015629		25.48	-0.000001446		25.48	-1.4637E-06		25.48	-0.00015261		25.48	-2.3527E-06		25.48	-1.1069E-06
25.62	-0.00014902		25.62	-2.2442E-06		25.62	-0.000001595		25.62	-0.00015265		25.62	-2.3191E-06		25.62	-9.6451E-07
25.76	-0.00015322		25.76	-2.1296E-06		25.76	-7.6005E-07		25.76	-0.00014423		25.76	-1.4489E-06		25.76	-1.6429E-06
25.9	-0.00015148		25.9	-1.8491E-06		25.9	-2.3429E-06		25.9	-0.00013642		25.9	-2.6777E-06		25.9	-1.0125E-06
26.04	-0.00015669		26.04	-0.000002686		26.04	-2.0566E-06		26.04	-0.00014061		26.04	-1.3962E-06		26.04	-1.7146E-06
26.18	-0.00014427		26.18	-1.2522E-06		26.18	-6.8851E-07		26.18	-0.00014469		26.18	-2.2226E-06		26.18	-1.2482E-06
26.32	-0.00014367		26.32	-2.5876E-06		26.32	-2.5856E-06		26.32	-0.00014376		26.32	-1.7061E-06		26.32	-8.1242E-07
26.46	-0.00014785		26.46	-2.4431E-06		26.46	-1.0111E-06		26.46	-0.00014897		26.46	-1.7387E-06		26.46	-2.0652E-06
26.6	-0.00014376		26.6	-0.00000228		26.6	-0.000001553		26.6	-0.00014479		26.6	-2.4687E-06		26.6	-8.0162E-07
26.74	-0.00014469		26.74	-2.6102E-06		26.74	-1.3007E-06		26.74	-0.00014014		26.74	-1.6768E-06		26.74	-2.0123E-06
26.88	-0.00014847		26.88	-1.6751E-06		26.88	-0.000001303		26.88	-0.00014061		26.88	-2.5018E-06		26.88	-1.4184E-06
27.02	-0.00015255		27.02	-2.5375E-06		27.02	-2.2605E-06		27.02	-0.00015265		27.02	-2.1572E-06		27.02	-1.2659E-06
27.16	-0.00014796		27.16	-1.9712E-06		27.16	-9.9748E-07		27.16	-0.00014056		27.16	-1.4625E-06		27.16	-2.0726E-06
27.3	-0.00014418		27.3	-1.8587E-06		27.3	-2.1693E-06		27.3	-0.00014473		27.3	-3.0053E-06		27.3	-7.4568E-07
27.44	-0.00014371		27.44	-1.9464E-06		27.44	-1.1412E-06		27.44	-0.00014836		27.44	-1.7979E-06		27.44	-1.3594E-06
27.58	-0.00015251		27.58	-1.4125E-06		27.58	-1.8786E-06		27.58	-0.0001452		27.58	-0.000002193		27.58	-1.6645E-06
27.72	-0.0001453		27.72	-2.5088E-06		27.72	-1.6292E-06		27.72	-0.0001479		27.72	-0.000001897		27.72	-1.0219E-06
27.86	-0.00015205		27.86	-2.3545E-06		27.86	-1.1879E-06		27.86	-0.00014315		27.86	-0.000001741		27.86	-1.8915E-06
28	-0.00014781		28	-0.000001588		28	-1.8884E-06		28	-0.0001479		28	-2.1849E-06		28	-1.3535E-06
28.14	-0.00014729		28.14	-2.4225E-06		28.14	-1.5254E-06		28.14	-0.00014837		28.14	-1.6235E-06		28.14	-2.1042E-06
28.28	-0.00014525		28.28	-1.3983E-06		28.28	-2.1591E-06		28.28	-0.00015265		28.28	-1.9094E-06		28.28	-1.9259E-06
28.42	-0.00014743		28.42	-2.4876E-06		28.42	-2.5346E-06		28.42	-0.00014641		28.42	-2.3174E-06		28.42	-1.1208E-06
28.56	-0.00014422		28.56	-1.7141E-06		28.56	-1.8815E-06		28.56	-0.00014418		28.56	-2.1776E-06		28.56	-1.8713E-06
28.7	-0.0001478		28.7	-0.000001723		28.7	-1.9583E-06		28.7	-0.00014042		28.7	-2.4038E-06		28.7	-9.0017E-07
28.84	-0.00014846		28.84	-2.3987E-06		28.84	-0.00000182		28.84	-0.00013953		28.84	-1.5389E-06		28.84	-1.8561E-06
28.98	-0.00014888		28.98	-1.0787E-06		28.98	-1.6212E-06		28.98	-0.00015256		28.98	-2.1989E-06		28.98	-0.00000137
29.12	-0.00014847		29.12	-2.4984E-06		29.12	-0.00000236		29.12	-0.00014371		29.12	-2.0348E-06		29.12	-9.6595E-07
29.26	-0.0001447		29.26	-2.1079E-06		29.26	-0.000001064		29.26	-0.00015256		29.26	-0.000001984		29.26	-0.000001783
29.4	-0.00014847		29.4	-2.1937E-06		29.4	-1.8038E-06		29.4	-0.00014412		29.4	-2.3991E-06		29.4	-1.3382E-06
29.54	-0.00015311		29.54	-2.4129E-06		29.54	-1.5628E-06		29.54	-0.00013902		29.54	-9.3735E-07		29.54	-1.7116E-06
29.68	-0.00014478		29.68	-1.0766E-06		29.68	-8.8587E-07		29.68	-0.00013949		29.68	-2.2195E-06		29.68	-1.9649E-06
29.82	-0.00014889		29.82	-2.6643E-06		29.82	-2.4105E-06		29.82	-0.00014413		29.82	-0.00000213		29.82	-1.0409E-06
29.96	-0.00014464		29.96	-0.000001551		29.96	-1.8093E-06		29.96	-0.0001479		29.96	-2.1247E-06		29.96	-2.1505E-06
30.1	-0.00014423		30.1	-2.0524E-06		30.1	-0.000001894		30.1	-0.00014376		30.1	-2.8563E-06		30.1	-1.9202E-06
30.24	-0.00014991		30.24	-2.0997E-06		30.24	-1.7846E-06		30.24	-0.00014841		30.24	-1.3933E-06		30.24	-1.3391E-06
30.38	-0.0001431		30.38	-1.7448E-06		30.38	-1.1445E-06		30.38	-0.0001479		30.38	-0.000002191		30.38	-2.3721E-06
30.52	-0.00014474		30.52	-2.9251E-06		30.52	-2.3582E-06		30.52	-0.00014052		30.52	-1.9876E-06		30.52	-8.5128E-07
30.66	-0.00013064		30.66	-1.5871E-06		30.66	-0.00000143		30.66	-0.00014738		30.66	-2.3886E-06		30.66	-2.4436E-06
30.8	-0.00014367		30.8	-1.6099E-06		30.8	-1.7673E-06		30.8	-0.00014734		30.8	-0.000002247		30.8	-1.0464E-06
30.94	-0.00014837		30.94	-0.000002038		30.94	-2.3862E-06		30.94	-0.00015251		30.94	-0.000001674		30.94	-1.6616E-06
31.08	-0.00013903		31.08	-0.000001781		31.08	-1.2347E-06		31.08	-0.0001447		31.08	-2.2363E-06		31.08	-1.5017E-06
31.22	-0.00014883		31.22	-2.1914E-06		31.22	-1.7299E-06		31.22	-0.00014739		31.22	-1.8661E-06		31.22	5.6529E-07
31.36	-0.0001431		31.36	-1.6908E-06		31.36	-1.2375E-06		31.36	-0.00014315		31.36	-1.7557E-06		31.36	-2.5502E-06
31.5	-0.00014474		31.5	-1.8084E-06		31.5	-1.0589E-06		31.5	-0.00014362		31.5	-2.4066E-06		31.5	-0.000001392
31.64	-0.00014371		31.64	-2.0594E-06		31.64	-2.1751E-06		31.64	-0.00014682		31.64	-1.6208E-06		31.64	-1.7161E-06
31.78	-0.00014785		31.78	-1.2387E-06		31.78	-1.0662E-06		31.78	-0.00014781		31.78	-2.8115E-06		31.78	-1.9047E-06
31.92	-0.00013945		31.92	-1.8021E-06		31.92	-2.0079E-06		31.92	-0.00014315		31.92	-1.6942E-06		31.92	-8.8903E-07
32.06	-0.00014362		32.06	-1.7599E-06		32.06	-0.000001859		32.06	-0.00013953		32.06	-2.4398E-06		32.06	-1.5918E-06
32.2	-0.00014422		32.2	-2.1529E-06		32.2	-1.4048E-06		32.2	-0.00014422		32.2	-1.8253E-06		32.2	-1.3914E-06
32.34	-0.00013535		32.34	-2.2254E-06		32.34	-2.4276E-06		32.34	-0.00015255		32.34	-1.7654E-06		32.34	-1.8061E-06
32.48	-0.00014883		32.48	-1.4956E-06		32.48	-1.0367E-06		32.48	-0.00014459		32.48	-2.3451E-06		32.48	-1.6086E-06
32.62	-0.00014264		32.62	-2.6237E-06		32.62	-2.0218E-06		32.62	-0.00013893		32.62	-1.5495E-06		32.62	-5.767E-07
32.76	-0.00014371		32.76	-1.8362E-06		32.76	-1.9665E-06		32.76	-0.00014371		32.76	-1.8599E-06		32.76	-2.2525E-06
32.9	-0.0001473		32.9	-0.000002176		32.9	-0.000001529		32.9	-0.00014321		32.9	-1.9808E-06		32.9	-2.0895E-06
33.04	-0.00013958		33.04	-1.7397E-06		33.04	-2.5196E-06		33.04	-0.0001431		33.04	-1.7944E-06		33.04	-1.7709E-06
33.18	-0.00014474		33.18	-1.3268E-06		33.18	-5.0389E-07		33.18	-0.00013995		33.18	-2.5064E-06		33.18	-2.0137E-06
33.32	-0.00014883		33.32	-1.9106E-06		33.32	-1.5453E-06		33.32	-0.0001432		33.32	-1.4474E-06		33.32	-1.0062E-06
33.46	-0.0001432		33.46	-2.2507E-06		33.46	-1.6103E-06		33.46	-0.0001478		33.46	-2.5931E-06		33.46	-2.0217E-06
33.6	-0.00014315		33.6	-1.9646E-06		33.6	-1.7561E-06		33.6	-0.00013959		33.6	-2.1758E-06		33.6	-1.0933E-06
33.74	-0.00013944		33.74	-2.3643E-06		33.74	-2.5174E-06		33.74	-0.00013158		33.74	-0.000001598		33.74	-1.5086E-06
33.88	-0.00014005		33.88	-1.6573E-06		33.88	-1.4993E-06		33.88	-0.00014789		33.88	-2.5471E-06		33.88	-2.4713E-06
34.02	-0.00015203		34.02	-2.6483E-06		34.02	-1.8454E-06		34.02	-0.00013898		34.02	-1.9188E-06		34.02	-1.1991E-06
34.16	-0.00014315		34.16	-1.9842E-06		34.16	-2.5617E-06		34.16	-0.00014052		34.16	-2.1903E-06		34.16	-1.5533E-06
34.3	-0.00014409		34.3	-2.4334E-06		34.3	-1.0981E-06		34.3	-0.00014361		34.3	-2.5775E-06		34.3	-1.4019E-06
34.44	-0.00014413		34.44	-2.4369E-06		34.44	-2.4578E-06		34.44	-0.00014883		34.44	-1.8636E-06		34.44	-1.5682E-06
34.58	-0.00014795		34.58	-1.7591E-06		34.58	-1.4193E-06		34.58	-0.00015204		34.58	-2.9422E-06		34.58	-2.0838E-06
34.72	-0.00013995		34.72	-2.6612E-06		34.72	-2.4168E-06		34.72	-0.00014376		34.72	-1.6615E-06		34.72	-8.8065E-07
34.86	-0.00015255		34.86	-1.9697E-06		34.86	-2.2259E-06		34.86	-0.0001385		34.86	-2.0736E-06		34.86	-1.7848E-06
35	-0.00014422		35	-1.5784E-06		35	-1.6225E-06		35	-0.00014418		35	-1.9481E-06		35	-2.2218E-06
35.14	-0.00013954		35.14	-1.9839E-06		35.14	-2.5195E-06		35.14	-0.00014208		35.14	-1.3419E-06		35.14	-1.2387E-06
35.28	-0.00013898		35.28	-1.5697E-06		35.28	-1.6355E-06		35.28	-0.00014371		35.28	-2.4201E-06		35.28	-2.3769E-06
35.42	-0.00014785		35.42	-2.5911E-06		35.42	-2.3154E-06		35.42	-0.00014367		35.42	-1.5524E-06		35.42	-1.1847E-06
35.56	-0.00014465		35.56	-1.4534E-06		35.56	-2.4004E-06		35.56	-0.00014417		35.56	-2.2174E-06		35.56	-1.7501E-06
35.7	-0.00013948		35.7	-2.4581E-06		35.7	-1.3044E-06		35.7	-0.00014729		35.7	-1.7553E-06		35.7	-1.2315E-06
35.84	-0.00014371		35.84	-2.1746E-06		35.84	-2.6202E-06		35.84	-0.00013945		35.84	-1.4459E-06		35.84	-1.6481E-06
35.98	-0.0001359		35.98	-1.5462E-06		35.98	-1.9376E-06		35.98	-0.00013944		35.98	-2.9246E-06		35.98	-1.8042E-06
36.12	-0.00014004		36.12	-2.3791E-06		36.12	-1.1603E-06		36.12	-0.00013018		36.12	-1.5747E-06		36.12	-1.2019E-06
36.26	-0.00013945		36.26	-1.6608E-06		36.26	-2.0853E-06		36.26	-0.00014371		36.26	-0.000002677		36.26	-2.0281E-06
36.4	-0.00015189		36.4	-1.9384E-06		36.4	-1.0288E-06		36.4	-0.00014779		36.4	-1.8969E-06		36.4	-1.8249E-06
36.54	-0.00014315		36.54	-1.8964E-06		36.54	-2.5134E-06		36.54	-0.00013995		36.54	-1.5669E-06		36.54	-1.5802E-06
36.68	-0.00014784		36.68	-1.8975E-06		36.68	-0.000001498		36.68	-0.0001472		36.68	-2.5464E-06		36.68	-2.2015E-06
36.82	-0.00014413		36.82	-2.8176E-06		36.82	-1.6496E-06		36.82	-0.00014352		36.82	-1.3713E-06		36.82	-7.2886E-07
36.96	-0.00013897		36.96	-1.4489E-06		36.96	-1.8107E-06		36.96	-0.00014315		36.96	-2.0304E-06		36.96	-2.2938E-06
37.1	-0.00013944		37.1	-1.7833E-06		37.1	-0.000001099		37.1	-0.00014469		37.1	-0.000001982		37.1	-1.2436E-06
37.24	-0.00013884		37.24	-2.1466E-06		37.24	-1.6371E-06		37.24	-0.00014		37.24	-2.0177E-06		37.24	-1.5682E-06
37.38	-0.00014413		37.38	-1.4737E-06		37.38	-1.2373E-06		37.38	-0.00014311		37.38	-0.000002503		37.38	-2.2588E-06
37.52	-0.000152		37.52	-2.5371E-06		37.52	-1.4233E-06		37.52	-0.00013991		37.52	-1.7269E-06		37.52	-1.3772E-06
37.66	-0.00013897		37.66	-1.9925E-06		37.66	-0.00000236		37.66	-0.00014263		37.66	-2.0113E-06		37.66	-1.8902E-06
37.8	-0.0001431		37.8	-1.8921E-06		37.8	-9.0399E-07		37.8	-0.00014366		37.8	-2.1421E-06		37.8	-1.4081E-06
37.94	-0.00014366		37.94	-2.2802E-06		37.94	-2.0861E-06		37.94	-0.00014416		37.94	-2.0383E-06		37.94	-1.5655E-06
38.08	-0.00013948		38.08	-0.000002074		38.08	-1.3986E-06		38.08	-0.00014784		38.08	-2.2784E-06		38.08	-2.4445E-06
38.22	-0.00013948		38.22	-2.3649E-06		38.22	-1.3896E-06		38.22	-0.00014366		38.22	-0.000001204		38.22	-9.5889E-07
38.36	-0.00014832		38.36	-1.4352E-06		38.36	-2.3675E-06		38.36	-0.00014315		38.36	-2.2257E-06		38.36	-1.5668E-06
38.5	-0.00014417		38.5	-1.9823E-06		38.5	-9.0759E-07		38.5	-0.00013116		38.5	-1.8126E-06		38.5	-1.5164E-06
38.64	-0.00014315		38.64	-1.7059E-06		38.64	-0.000001767		38.64	-0.0001431		38.64	-2.3202E-06		38.64	-0.000001231
38.78	-0.00014729		38.78	-2.0062E-06		38.78	-0.000001968		38.78	-0.00013995		38.78	-2.2713E-06		38.78	-2.2883E-06
38.92	-0.00013943		38.92	-2.6593E-06		38.92	-1.8594E-06		38.92	-0.00013949		38.92	-8.1797E-07		38.92	-0.000001515
39.06	-0.00014785		39.06	-2.2189E-06		39.06	-2.5901E-06		39.06	-0.00015153		39.06	-2.2239E-06		39.06	-1.8035E-06
39.2	-0.00014309		39.2	-0.000002274		39.2	-1.0657E-06		39.2	-0.00013525		39.2	-2.0042E-06		39.2	-1.6669E-06
39.34	-0.00014832		39.34	-1.2689E-06		39.34	-0.000002185		39.34	-0.00013902		39.34	-1.9602E-06		39.34	-1.1619E-06
39.48	-0.00014366		39.48	-1.5634E-06		39.48	-2.0146E-06		39.48	-0.00013935		39.48	-2.5411E-06		39.48	-2.4968E-06
39.62	-0.00013953		39.62	-2.7711E-06		39.62	-1.0055E-06		39.62	-0.00014301		39.62	-1.2225E-06		39.62	-1.2218E-06
39.76	-0.00014207		39.76	-1.1837E-06		39.76	-2.6229E-06		39.76	-0.0001431		39.76	-2.6062E-06		39.76	-1.9075E-06
39.9	-0.0001479		39.9	-1.8893E-06		39.9	-1.2178E-06		39.9	-0.00013944		39.9	-1.2582E-06		39.9	-1.6649E-06
40.04	-0.00013581		40.04	-1.9343E-06		40.04	-0.000001437		40.04	-0.00015143		40.04	-2.1605E-06		40.04	-5.8908E-07
40.18	-0.00014827		40.18	-2.0048E-06		40.18	-1.9647E-06		40.18	-0.00013055		40.18	-2.0315E-06		40.18	-0.000001851
40.32	-0.00013953		40.32	-2.9247E-06		40.32	-1.2993E-06		40.32	-0.00013893		40.32	-1.3789E-06		40.32	-0.000001487
40.46	-0.00013949		40.46	-2.0617E-06		40.46	-2.6267E-06		40.46	-0.00014315		40.46	-2.3603E-06		40.46	-1.5611E-06
40.6	-0.00013949		40.6	-2.3608E-06		40.6	-1.5183E-06		40.6	-0.00014729		40.6	-1.4115E-06		40.6	-1.7893E-06
40.74	-0.00014315		40.74	-1.9702E-06		40.74	-1.9608E-06		40.74	-0.00013846		40.74	-1.8764E-06		40.74	-7.4895E-07
40.88	-0.00014		40.88	-2.1613E-06		40.88	-2.5332E-06		40.88	-0.00014366		40.88	-2.7526E-06		40.88	-2.3445E-06
41.02	-0.00014315		41.02	-2.6578E-06		41.02	-1.5479E-06		41.02	-0.00013846		41.02	-7.681E-07		41.02	-0.000001324
41.16	-0.00013627		41.16	-0.000001236		41.16	-2.6994E-06		41.16	-0.00014047		41.16	-2.1866E-06		41.16	-1.5798E-06
41.3	-0.00013944		41.3	-1.9297E-06		41.3	-1.8098E-06		41.3	-0.00014734		41.3	-8.5292E-07		41.3	-1.8724E-06
41.44	-0.00013851		41.44	-2.0179E-06		41.44	-1.8904E-06		41.44	-0.00013115		41.44	-1.5338E-06		41.44	-8.6694E-07
41.58	-0.00014315		41.58	-2.0356E-06		41.58	-2.5893E-06		41.58	-0.00013055		41.58	-1.9978E-06		41.58	-2.2008E-06
41.72	-0.00013944		41.72	-2.5427E-06		41.72	-5.7084E-07		41.72	-0.00013106		41.72	-1.5126E-06		41.72	-1.2341E-06
41.86	-0.00013464		41.86	-1.6258E-06		41.86	-2.7477E-06		41.86	-0.00013376		41.86	-2.8353E-06		41.86	-1.8237E-06
42	-0.00014212		42	-2.3617E-06		42	-1.6394E-06		42	-0.00014314		42	-1.4769E-06		42	-1.9816E-06
42.14	-0.00013939		42.14	-2.1109E-06		42.14	-2.3062E-06		42.14	-0.00013897		42.14	-2.1233E-06		42.14	-0.000001287
42.28	-0.00013785		42.28	-1.9996E-06		42.28	-2.5537E-06		42.28	-0.00014366		42.28	-2.5605E-06		42.28	-2.0064E-06
42.42	-0.0001478		42.42	-2.6735E-06		42.42	-8.8328E-07		42.42	-0.00013898		42.42	-9.1576E-07		42.42	-0.000001259
42.56	-0.00013888		42.56	-1.3977E-06		42.56	-2.5706E-06		42.56	-0.00014357		42.56	-2.6592E-06		42.56	-1.5426E-06
42.7	-0.00014734		42.7	-2.3824E-06		42.7	-1.1015E-06		42.7	-0.00014367		42.7	-2.0896E-06		42.7	-2.3581E-06
42.84	-0.00013953		42.84	-2.4534E-06		42.84	-1.7059E-06		42.84	-0.00014367		42.84	-2.0129E-06		42.84	-1.0578E-06
42.98	-0.00014306		42.98	-2.0008E-06		42.98	-2.4064E-06		42.98	-0.00014725		42.98	-2.2097E-06		42.98	-1.5873E-06
43.12	-0.00014724		43.12	-1.5308E-06		43.12	-0.000001097		43.12	-0.00014356		43.12	-1.5038E-06		43.12	-7.8577E-07
43.26	-0.00013893		43.26	-1.0783E-06		43.26	-2.1119E-06		43.26	-0.00013362		43.26	-0.00000234		43.26	-1.2636E-06
43.4	-0.00014734		43.4	-2.3541E-06		43.4	-1.5211E-06		43.4	-0.00014254		43.4	-2.0075E-06		43.4	-1.5558E-06
43.54	-0.00014683		43.54	-2.1421E-06		43.54	-1.7372E-06		43.54	-0.0001379		43.54	-1.8752E-06		43.54	-9.7394E-07
43.68	-0.00013892		43.68	-2.3144E-06		43.68	-2.1547E-06		43.68	-0.00013949		43.68	-1.7702E-06		43.68	-1.9385E-06
43.82	-0.00014361		43.82	-2.4547E-06		43.82	-6.9684E-07		43.82	-0.00013111		43.82	-1.6865E-06		43.82	-0.000001943
43.96	-0.00014315		43.96	-1.5002E-06		43.96	-1.5225E-06		43.96	-0.00014		43.96	-2.5014E-06		43.96	-8.1092E-07
44.1	-0.00013893		44.1	-2.7651E-06		44.1	-1.5308E-06		44.1	-0.00013948		44.1	-1.7279E-06		44.1	-1.6102E-06
44.24	-0.00013939		44.24	-1.4517E-06		44.24	-0.000001337		44.24	-0.00013897		44.24	-2.0863E-06		44.24	-1.0237E-06
44.38	-0.00013897		44.38	-1.8834E-06		44.38	-2.8837E-06		44.38	-0.00014412		44.38	-0.000002331		44.38	-2.0283E-06
44.52	-0.00013426		44.52	-2.3326E-06		44.52	-1.6179E-06		44.52	-0.00013422		44.52	-2.2304E-06		44.52	-6.2115E-07
44.66	-0.00013524		44.66	-1.6771E-06		44.66	-1.8003E-06		44.66	-0.00014677		44.66	-2.4993E-06		44.66	-1.0774E-06
44.8	-0.00014365		44.8	-2.5556E-06		44.8	-0.000001701		44.8	-0.00013889		44.8	-1.7634E-06		44.8	-2.0785E-06
44.94	-0.0001431		44.94	-1.7963E-06		44.94	-2.1298E-06		44.94	-0.0001353		44.94	-1.8096E-06		44.94	-1.3026E-06
45.08	-0.00014365		45.08	-0.000001953		45.08	-0.000002248		45.08	-0.00013837		45.08	-2.5957E-06		45.08	-1.7765E-06
45.22	-0.00013948		45.22	-2.1044E-06		45.22	-1.3824E-06		45.22	-0.00014361		45.22	-1.9005E-06		45.22	-1.7229E-06
45.36	-0.00013902		45.36	-1.6379E-06		45.36	-1.5734E-06		45.36	-0.00013837		45.36	-2.0688E-06		45.36	-1.2435E-06
45.5	-0.00014417		45.5	-2.4987E-06		45.5	-1.8781E-06		45.5	-0.00014371		45.5	-1.3807E-06		45.5	-1.9264E-06
45.64	-0.00013525		45.64	-1.8881E-06		45.64	-1.7188E-06		45.64	-0.00014305		45.64	-2.1554E-06		45.64	-9.2479E-07
45.78	-0.00013903		45.78	-1.3388E-06		45.78	-2.2975E-06		45.78	-0.0001431		45.78	-1.8638E-06		45.78	-1.6119E-06
45.92	-0.00014365		45.92	-0.000002886		45.92	-1.2427E-06		45.92	-0.00013948		45.92	-1.5108E-06		45.92	-1.5289E-06
46.06	-0.00014259		46.06	-0.000001516		46.06	-2.5694E-06		46.06	-0.00014403		46.06	-2.4699E-06		46.06	-1.1632E-06
46.2	-0.00013059		46.2	-2.3092E-06		46.2	-1.9803E-06		46.2	-0.00014315		46.2	-1.5495E-06		46.2	-2.3459E-06
46.34	-0.00013957		46.34	-0.00000173		46.34	-1.7725E-06		46.34	-0.00014478		46.34	-2.1901E-06		46.34	-1.0078E-06
46.48	-0.0001526		46.48	-2.6633E-06		46.48	-0.000002344		46.48	-0.00014366		46.48	-2.0372E-06		46.48	-1.6123E-06
46.62	-0.00013999		46.62	-2.7187E-06		46.62	-1.3398E-06		46.62	-0.0001358		46.62	-1.9856E-06		46.62	-0.000001859
46.76	-0.00014403		46.76	-1.3234E-06		46.76	-0.000002348		46.76	-0.00013897		46.76	-0.000002399		46.76	-1.4063E-06
46.9	-0.00014729		46.9	-2.0782E-06		46.9	-2.3332E-06		46.9	-0.00014301		46.9	-1.4876E-06		46.9	-2.0644E-06
47.04	-0.00013893		47.04	-1.6965E-06		47.04	-1.4596E-06		47.04	-0.00013798		47.04	-2.0616E-06		47.04	-1.3695E-06
47.18	-0.00013888		47.18	-1.7738E-06		47.18	-2.2405E-06		47.18	-0.00013944		47.18	-2.1249E-06		47.18	-1.7454E-06
47.32	-0.00014306		47.32	-2.4026E-06		47.32	-0.000002116		47.32	-0.00014734		47.32	-1.7451E-06		47.32	-1.6326E-06
47.46	-0.0001478		47.46	-1.3801E-06		47.46	-0.000002168		47.46	-0.00014473		47.46	-2.3613E-06		47.46	-1.2245E-06
47.6	-0.00013529		47.6	-2.3465E-06		47.6	-2.6133E-06		47.6	-0.00013525		47.6	-1.5031E-06		47.6	-1.5992E-06
47.74	-0.00013896		47.74	-1.9203E-06		47.74	-7.9807E-07		47.74	-0.00013473		47.74	-2.4117E-06		47.74	-1.5694E-06
47.88	-0.00014412		47.88	-2.0473E-06		47.88	-0.000002936		47.88	-0.00013892		47.88	-0.000001825		47.88	-2.0233E-06
48.02	-0.00014361		48.02	-0.000002418		48.02	-1.7294E-06		48.02	-0.00014459		48.02	-1.2831E-06		48.02	-1.6666E-06
48.16	-0.00013106		48.16	-0.00000148		48.16	-1.4005E-06		48.16	-0.00013846		48.16	-2.4192E-06		48.16	-1.5318E-06
48.3	-0.00013474		48.3	-2.4298E-06		48.3	-1.5594E-06		48.3	-0.00013892		48.3	-1.6442E-06		48.3	-1.8763E-06
48.44	-0.00015153		48.44	-1.8626E-06		48.44	-1.0474E-06		48.44	-0.00014262		48.44	-2.1742E-06		48.44	-8.9016E-07
48.58	-0.00014315		48.58	-1.8973E-06		48.58	-2.1866E-06		48.58	-0.00013845		48.58	-2.1268E-06		48.58	-1.7594E-06
48.72	-0.00014315		48.72	-2.4374E-06		48.72	-1.3912E-06		48.72	-0.00013943		48.72	-1.4643E-06		48.72	-1.9944E-06
48.86	-0.00014677		48.86	-1.5207E-06		48.86	-1.7745E-06		48.86	-0.00013845		48.86	-2.1188E-06		48.86	-1.2609E-06
49	-0.00013889		49	-2.6814E-06		49	-0.00000209		49	-0.00013477		49	-1.4657E-06		49	-1.9103E-06
49.14	-0.00013902		49.14	-1.8739E-06		49.14	-0.000001358		49.14	-0.000143		49.14	-2.2036E-06		49.14	-0.000001481
49.28	-0.00013789		49.28	-2.1592E-06		49.28	-2.0965E-06		49.28	-0.00013897		49.28	-1.5668E-06		49.28	-2.0112E-06
49.42	-0.00014362		49.42	-0.00000174		49.42	-1.7387E-06		49.42	-0.00014831		49.42	-1.7219E-06		49.42	-1.2671E-06
49.56	-0.00014263		49.56	-1.8092E-06		49.56	-1.9715E-06		49.56	-0.0001431		49.56	-2.3632E-06		49.56	-1.5131E-06
49.7	-0.00013474		49.7	-3.0596E-06		49.7	-2.3631E-06		49.7	-0.00014361		49.7	-1.2568E-06		49.7	-2.0976E-06
49.84	-0.00014263		49.84	-1.5027E-06		49.84	-6.5582E-07		49.84	-0.00014418		49.84	-1.6268E-06		49.84	-1.0434E-06
49.98	-0.00013526		49.98	-1.7123E-06		49.98	-2.3505E-06		49.98	-0.00014207		49.98	-1.9701E-06		49.98	-1.5905E-06
50.12	-0.00014259		50.12	-2.2127E-06		50.12	-2.0041E-06		50.12	-0.0001431		50.12	-1.9994E-06		50.12	-2.0218E-06
50.26	-0.0001478		50.26	-0.000001634		50.26	-1.5615E-06		50.26	-0.00013934		50.26	-0.000002335		50.26	-1.6277E-06
50.4	-0.0001425		50.4	-2.4054E-06		50.4	-2.3439E-06		50.4	-0.00013944		50.4	-1.3887E-06		50.4	-2.1656E-06
50.54	-0.00013473		50.54	-1.6236E-06		50.54	-1.3927E-06		50.54	-0.00013049		50.54	-2.4999E-06		50.54	-9.1204E-07
50.68	-0.0001379		50.68	-2.5387E-06		50.68	-0.00000232		50.68	-0.0001399		50.68	-0.000001864		50.68	-2.0417E-06
50.82	-0.0001431		50.82	-2.1406E-06		50.82	-2.0043E-06		50.82	-0.00013832		50.82	-2.0057E-06		50.82	-1.5444E-06
50.96	-0.0001431		50.96	-1.6007E-06		50.96	-1.1997E-06		50.96	-0.0001431		50.96	-2.1218E-06		50.96	-1.5619E-06
51.1	-0.00013474		51.1	-2.4872E-06		51.1	-2.0328E-06		51.1	-0.00014305		51.1	-1.0664E-06		51.1	-1.6278E-06
51.24	-0.00013938		51.24	-1.6411E-06		51.24	-1.4845E-06		51.24	-0.00013366		51.24	-2.3296E-06		51.24	-0.000001462
51.38	-0.00013372		51.38	-2.1667E-06		51.38	-0.000002326		51.38	-0.00014361		51.38	-1.9376E-06		51.38	-1.7165E-06
51.52	-0.00014315		51.52	-1.9325E-06		51.52	-1.5457E-06		51.52	-0.00013102		51.52	-1.8662E-06		51.52	-1.4788E-06
51.66	-0.00014305		51.66	-1.7936E-06		51.66	-1.8083E-06		51.66	-0.00013423		51.66	-1.9495E-06		51.66	-1.4037E-06
51.8	-0.00014309		51.8	-2.1121E-06		51.8	-2.3462E-06		51.8	-0.00013841		51.8	-1.4425E-06		51.8	-2.4461E-06
51.94	-0.00013893		51.94	-1.5375E-06		51.94	-1.1264E-06		51.94	-0.00013055		51.94	-2.4328E-06		51.94	-9.3969E-07
52.08	-0.00013897		52.08	-2.2399E-06		52.08	-1.8185E-06		52.08	-0.00013515		52.08	-1.5731E-06		52.08	-1.8027E-06
52.22	-0.00014626		52.22	-2.1404E-06		52.22	-1.8446E-06		52.22	-0.000143		52.22	-0.00000217		52.22	-1.5751E-06
52.36	-0.00013464		52.36	-1.5998E-06		52.36	-1.4921E-06		52.36	-0.00014259		52.36	-2.3261E-06		52.36	-1.2835E-06
52.5	-0.00013059		52.5	-2.5091E-06		52.5	-3.1493E-06		52.5	-0.00013949		52.5	-1.5358E-06		52.5	-2.6264E-06
52.64	-0.00013892		52.64	-1.2875E-06		52.64	-1.1833E-06		52.64	-0.00013897		52.64	-2.3795E-06		52.64	-0.000001025
52.78	-0.00013423		52.78	-1.6436E-06		52.78	-1.6171E-06		52.78	-0.00013474		52.78	-1.6427E-06		52.78	-1.8511E-06
52.92	-0.00013841		52.92	-1.9669E-06		52.92	-1.9852E-06		52.92	-0.00014734		52.92	-1.8065E-06		52.92	-1.1601E-06
53.06	-0.00013846		53.06	-2.1235E-06		53.06	-0.000001765		53.06	-0.00013055		53.06	-1.8451E-06		53.06	-1.3014E-06
53.2	-0.00013939		53.2	-2.2048E-06		53.2	-2.6369E-06		53.2	-0.00014259		53.2	-1.5902E-06		53.2	-2.1738E-06
53.34	-0.00013158		53.34	-1.4997E-06		53.34	-1.8099E-06		53.34	-0.00013995		53.34	-2.4846E-06		53.34	-1.2171E-06
53.48	-0.00014361		53.48	-2.4672E-06		53.48	-2.0824E-06		53.48	-0.0001352		53.48	-1.8303E-06		53.48	-2.0328E-06
53.62	-0.00014306		53.62	-2.0118E-06		53.62	-1.8408E-06		53.62	-0.00014305		53.62	-1.8786E-06		53.62	-1.8762E-06
53.76	-0.00013845		53.76	-2.4397E-06		53.76	-1.0254E-06		53.76	-0.00014305		53.76	-2.1043E-06		53.76	-1.2316E-06
53.9	-0.00013897		53.9	-2.8006E-06		53.9	-2.0839E-06		53.9	-0.00014258		53.9	-1.5349E-06		53.9	-2.0151E-06
54.04	-0.00013897		54.04	-1.3107E-06		54.04	-1.4451E-06		54.04	-0.00013474		54.04	-2.7429E-06		54.04	-9.9131E-07
54.18	-0.00014263		54.18	-2.1798E-06		54.18	-1.8425E-06		54.18	-0.00014212		54.18	-1.4809E-06		54.18	-0.000002028
54.32	-0.00013366		54.32	-0.000001849		54.32	-1.9805E-06		54.32	-0.00013888		54.32	-0.000002193		54.32	-1.8571E-06
54.46	-0.00013892		54.46	-1.7607E-06		54.46	-1.4439E-06		54.46	-0.00013948		54.46	-2.5632E-06		54.46	-1.8532E-06
54.6	-0.00013571		54.6	-2.6141E-06		54.6	-0.000002553		54.6	-0.0001436		54.6	-1.2025E-06		54.6	-2.1706E-06
54.74	-0.00013516		54.74	-9.9771E-07		54.74	-1.8114E-06		54.74	-0.00013953		54.74	-2.3104E-06		54.74	-1.2066E-06
54.88	-0.0001431		54.88	-2.6207E-06		54.88	-1.7039E-06		54.88	-0.00013949		54.88	-1.7758E-06		54.88	-1.1019E-06
55.02	-0.0001431		55.02	-1.7437E-06		55.02	-2.2205E-06		55.02	-0.00013474		55.02	-2.0321E-06		55.02	-1.8247E-06
55.16	-0.00013478		55.16	-2.2641E-06		55.16	-9.0773E-07		55.16	-0.00013888		55.16	-2.1479E-06		55.16	-1.1413E-06
55.3	-0.00013934		55.3	-2.4683E-06		55.3	-2.3432E-06		55.3	-0.00014305		55.3	-1.7715E-06		55.3	-0.000001712
55.44	-0.00013892		55.44	-1.4139E-06		55.44	-2.0024E-06		55.44	-0.00014728		55.44	-2.5167E-06		55.44	-1.2915E-06
55.58	-0.00013534		55.58	-2.6047E-06		55.58	-1.5352E-06		55.58	-0.00013841		55.58	-1.7994E-06		55.58	-1.8574E-06
55.72	-0.00013837		55.72	-2.4728E-06		55.72	-2.2639E-06		55.72	-0.00013841		55.72	-2.4894E-06		55.72	-2.1381E-06
55.86	-0.00013948		55.86	-2.0182E-06		55.86	-7.8502E-07		55.86	-0.00013846		55.86	-0.000002021		55.86	-1.5757E-06
56	-0.00013888		56	-2.2779E-06		56	-2.7286E-06		56	-0.00014311		56	-1.2133E-06		56	-2.2589E-06
56.14	-0.00013423		56.14	-1.5327E-06		56.14	-1.8191E-06		56.14	-0.00014254		56.14	-2.1851E-06		56.14	-8.5427E-07
56.28	-0.00014207		56.28	-2.2953E-06		56.28	-0.000001563		56.28	-0.00013842		56.28	-1.8149E-06		56.28	-1.5798E-06
56.42	-0.00013785		56.42	-1.7063E-06		56.42	-2.5005E-06		56.42	-0.00013897		56.42	-0.000002297		56.42	-1.4749E-06
56.56	-0.00013785		56.56	-2.0046E-06		56.56	-9.2329E-07		56.56	-0.00013943		56.56	-2.5958E-06		56.56	-1.2829E-06
56.7	-0.00013473		56.7	-2.2845E-06		56.7	-2.4426E-06		56.7	-0.00013054		56.7	-1.7748E-06		56.7	-1.8725E-06
56.84	-0.00013524		56.84	-1.2242E-06		56.84	-0.000001864		56.84	-0.00013958		56.84	-2.7632E-06		56.84	-8.1742E-07
56.98	-0.0001478		56.98	-2.5359E-06		56.98	-1.7212E-06		56.98	-0.00013938		56.98	-1.7248E-06		56.98	-1.6123E-06
57.12	-0.00013477		57.12	-2.0011E-06		57.12	-1.6785E-06		57.12	-0.00014258		57.12	-2.0541E-06		57.12	-1.6993E-06
57.26	-0.00013111		57.26	-1.6908E-06		57.26	-9.9784E-07		57.26	-0.00013897		57.26	-2.0213E-06		57.26	-1.0368E-06
57.4	-0.00013929		57.4	-2.5444E-06		57.4	-1.9909E-06		57.4	-0.00013943		57.4	-2.5082E-06		57.4	-2.2066E-06
57.54	-0.00013473		57.54	-1.3423E-06		57.54	-1.7943E-06		57.54	-0.00013897		57.54	-2.3991E-06		57.54	-1.2204E-06
57.68	-0.00013473		57.68	-2.6924E-06		57.68	-1.3356E-06		57.68	-0.00013525		57.68	-1.6985E-06		57.68	-1.5564E-06
57.82	-0.00013846		57.82	-2.2199E-06		57.82	-1.8574E-06		57.82	-0.00013106		57.82	-0.00000219		57.82	-2.2217E-06
57.96	-0.00014361		57.96	-2.3142E-06		57.96	-1.6581E-06		57.96	-0.00013943		57.96	-2.1433E-06		57.96	-1.2704E-06
58.1	-0.00013413		58.1	-2.2118E-06		58.1	-2.6208E-06		58.1	-0.00013832		58.1	-1.7544E-06		58.1	-1.8539E-06
58.24	-0.0001337		58.24	-1.2691E-06		58.24	-2.0438E-06		58.24	-0.00013949		58.24	-2.6609E-06		58.24	-1.0638E-06
58.38	-0.00013851		58.38	-1.9092E-06		58.38	-1.4628E-06		58.38	-0.00013837		58.38	-1.4827E-06		58.38	-2.1818E-06
58.52	-0.00013314		58.52	-1.7125E-06		58.52	-2.2342E-06		58.52	-0.0001431		58.52	-0.000001933		58.52	-1.8244E-06
58.66	-0.00013887		58.66	-1.8394E-06		58.66	-1.1169E-06		58.66	-0.00014365		58.66	-1.9544E-06		58.66	-1.5256E-06
58.8	-0.00013525		58.8	-1.9803E-06		58.8	-2.0298E-06		58.8	-0.0001352		58.8	-1.3114E-06		58.8	-1.8352E-06
58.94	-0.00014207		58.94	-1.5125E-06		58.94	-0.000001759		58.94	-0.00014264		58.94	-2.7368E-06		58.94	-1.3259E-06
59.08	-0.00013519		59.08	-2.7974E-06		59.08	-1.4457E-06		59.08	-0.00013525		59.08	-1.5527E-06		59.08	-1.6724E-06
59.22	-0.00014263		59.22	-1.8152E-06		59.22	-2.6381E-06		59.22	-0.00013474		59.22	-2.4923E-06		59.22	-1.8884E-06
59.36	-0.00013837		59.36	-2.0861E-06		59.36	-0.000001238		59.36	-0.00013059		59.36	-0.000001911		59.36	-1.4575E-06
59.5	-0.00014248		59.5	-2.2238E-06		59.5	-2.4499E-06		59.5	-0.0001431		59.5	-1.6352E-06		59.5	-2.0277E-06
59.64	-0.00013054		59.64	-1.6383E-06		59.64	-1.9795E-06		59.64	-0.00013944		59.64	-2.6203E-06		59.64	-1.0251E-06
59.78	-0.00014206		59.78	-2.7463E-06		59.78	-1.5242E-06		59.78	-0.00012524		59.78	-1.2191E-06		59.78	-1.5931E-06
59.92	-0.00013423		59.92	-1.5579E-06		59.92	-2.3457E-06		59.92	-0.00013897		59.92	-0.000002317		59.92	-1.8405E-06
60.06	-0.00013841		60.06	-2.2921E-06		60.06	-1.4131E-06		60.06	-0.00013046		60.06	-2.3153E-06		60.06	-1.6131E-06
60.2	-0.00013468		60.2	-2.2987E-06		60.2	-1.5265E-06		60.2	-0.00013878		60.2	-0.000001356		60.2	-2.3287E-06
60.34	-0.000131		60.34	-1.0808E-06		60.34	-1.8749E-06		60.34	-0.00013883		60.34	-2.5576E-06		60.34	-8.8824E-07
60.48	-0.00013473		60.48	-2.6764E-06		60.48	-1.7422E-06		60.48	-0.0001347		60.48	-1.5512E-06		60.48	-1.8732E-06
60.62	-0.00013948		60.62	-1.9218E-06		60.62	-2.7287E-06		60.62	-0.00013953		60.62	-2.0846E-06		60.62	-1.8228E-06
60.76	-0.00013008		60.76	-2.1712E-06		60.76	-1.4134E-06		60.76	-0.0001431		60.76	-2.0367E-06		60.76	-1.2625E-06
60.9	-0.00014253		60.9	-1.9853E-06		60.9	-1.6637E-06		60.9	-0.0001352		60.9	-1.7938E-06		60.9	-0.000001893
61.04	-0.00012999		61.04	-1.4817E-06		61.04	-1.9942E-06		61.04	-0.00013539		61.04	-2.2019E-06		61.04	-1.4859E-06
61.18	-0.00013427		61.18	-2.5398E-06		61.18	-1.6906E-06		61.18	-0.00013944		61.18	-1.3653E-06		61.18	-1.9012E-06
61.32	-0.00013101		61.32	-2.1982E-06		61.32	-2.3992E-06		61.32	-0.00014207		61.32	-2.1696E-06		61.32	-1.3307E-06
61.46	-0.00013892		61.46	-1.9688E-06		61.46	-1.3769E-06		61.46	-0.00013896		61.46	-2.2799E-06		61.46	-1.2979E-06
61.6	-0.00013947		61.6	-2.4549E-06		61.6	-2.2584E-06		61.6	-0.00013524		61.6	-0.000001703		61.6	-2.3133E-06
61.74	-0.00014365		61.74	-1.3235E-06		61.74	-2.0225E-06		61.74	-0.00014305		61.74	-2.2593E-06		61.74	-9.6036E-07
61.88	-0.00013008		61.88	-2.5386E-06		61.88	-1.5822E-06		61.88	-0.0001305		61.88	-1.6613E-06		61.88	-1.8654E-06
62.02	-0.00013883		62.02	-1.7834E-06		62.02	-2.6188E-06		62.02	-0.00013478		62.02	-2.0833E-06		62.02	-1.9982E-06
62.16	-0.00013944		62.16	-1.8908E-06		62.16	-1.1014E-06		62.16	-0.00013953		62.16	-2.3158E-06		62.16	-1.2723E-06
62.3	-0.00013474		62.3	-2.2986E-06		62.3	-1.6715E-06		62.3	-0.00014361		62.3	-1.4596E-06		62.3	-1.9445E-06
62.44	-0.00013417		62.44	-1.6587E-06		62.44	-2.2985E-06		62.44	-0.00013049		62.44	-2.8034E-06		62.44	-1.3571E-06
62.58	-0.00013003		62.58	-2.6647E-06		62.58	-1.6024E-06		62.58	-0.00013423		62.58	-1.0779E-06		62.58	-8.7725E-07
62.72	-0.00013887		62.72	-1.6739E-06		62.72	-2.5741E-06		62.72	-0.00014263		62.72	-2.0316E-06		62.72	-1.8915E-06
62.86	-0.00012942		62.86	-1.7698E-06		62.86	-1.5417E-06		62.86	-0.00014207		62.86	-2.0179E-06		62.86	-9.7109E-07
63	-0.00013897		63	-1.5852E-06		63	-1.6687E-06		63	-0.00013371		63	-0.000001916		63	-2.4856E-06
63.14	-0.00014454		63.14	-2.0742E-06		63.14	-1.8126E-06		63.14	-0.00014264		63.14	-2.5008E-06		63.14	-3.1345E-07
63.28	-0.000143		63.28	-2.6846E-06		63.28	-1.5501E-06		63.28	-0.00012952		63.28	-1.5152E-06		63.28	-1.8718E-06
63.42	-0.00013096		63.42	-1.6973E-06		63.42	-2.3401E-06		63.42	-0.00013897		63.42	-1.9642E-06		63.42	-1.5834E-06
63.56	-0.0001379		63.56	-2.1308E-06		63.56	-0.000001813		63.56	-0.00013418		63.56	-1.7059E-06		63.56	-1.4719E-06
63.7	-0.00013055		63.7	-0.000002626		63.7	-1.6868E-06		63.7	-0.00013887		63.7	-1.5342E-06		63.7	-2.2575E-06
63.84	-0.000143		63.84	-1.3112E-06		63.84	-2.5726E-06		63.84	-0.00013055		63.84	-2.6656E-06		63.84	-1.0313E-06
63.98	-0.00013417		63.98	-2.4732E-06		63.98	-0.00000108		63.98	-0.00013422		63.98	-6.998E-07		63.98	-1.7528E-06
64.12	-0.00013473		64.12	-9.6086E-07		64.12	-2.2865E-06		64.12	-0.00014305		64.12	-2.2181E-06		64.12	-2.1043E-06
64.26	-0.00013892		64.26	-2.2428E-06		64.26	-1.6174E-06		64.26	-0.00013892		64.26	-1.9717E-06		64.26	-1.1619E-06
64.4	-0.00013943		64.4	-2.0194E-06		64.4	-1.9852E-06		64.4	-0.00013841		64.4	-1.4411E-06		64.4	-2.4683E-06
64.54	-0.00013375		64.54	-1.5486E-06		64.54	-2.1909E-06		64.54	-0.00013999		64.54	-2.2266E-06		64.54	-1.2915E-06
64.68	-0.00014352		64.68	-2.5398E-06		64.68	-1.2179E-06		64.68	-0.00013892		64.68	-1.6762E-06		64.68	-1.8823E-06
64.82	-0.00013473		64.82	-1.4368E-06		64.82	-1.8028E-06		64.82	-0.00013474		64.82	-2.4814E-06		64.82	-1.7043E-06
64.96	-0.00013473		64.96	-0.000002024		64.96	-1.8623E-06		64.96	-0.00014263		64.96	-2.0043E-06		64.96	-8.8459E-07
65.1	-0.00013464		65.1	-1.9122E-06		65.1	-1.6963E-06		65.1	-0.0001311		65.1	-0.000001885		65.1	-2.3785E-06
65.24	-0.00013105		65.24	-1.6352E-06		65.24	-1.9831E-06		65.24	-0.00013111		65.24	-2.1027E-06		65.24	-1.2191E-06
65.38	-0.00013055		65.38	-0.000003097		65.38	-1.0764E-06		65.38	-0.00014724		65.38	-1.5513E-06		65.38	-0.000001735
65.52	-0.00013464		65.52	-1.5839E-06		65.52	-1.8906E-06		65.52	-0.00013473		65.52	-1.7682E-06		65.52	-1.6264E-06
65.66	-0.00013105		65.66	-1.9283E-06		65.66	-1.8128E-06		65.66	-0.00013371		65.66	-0.000002161		65.66	-1.4271E-06
65.8	-0.00013841		65.8	-2.2473E-06		65.8	-1.2359E-06		65.8	-0.00013892		65.8	-1.5698E-06		65.8	-2.1703E-06
65.94	-0.00014211		65.94	-1.7018E-06		65.94	-2.2108E-06		65.94	-0.00014315		65.94	-2.5573E-06		65.94	-9.3811E-07
66.08	-0.00013841		66.08	-2.7987E-06		66.08	-1.3591E-06		66.08	-0.00013055		66.08	-1.2693E-06		66.08	-1.7301E-06
66.22	-0.00013887		66.22	-1.5625E-06		66.22	-1.9108E-06		66.22	-0.00013888		66.22	-0.000002643		66.22	-1.5713E-06
66.36	-0.00013468		66.36	-2.5337E-06		66.36	-2.2297E-06		66.36	-0.00013417		66.36	-2.0009E-06		66.36	-1.2483E-06
66.5	-0.00013734		66.5	-1.6733E-06		66.5	-1.5839E-06		66.5	-0.00013841		66.5	-2.2092E-06		66.5	-2.4807E-06
66.64	-0.00013427		66.64	-2.1935E-06		66.64	-2.2016E-06		66.64	-0.00013468		66.64	-2.4053E-06		66.64	-1.5675E-06
66.78	-0.00013055		66.78	-2.9729E-06		66.78	-8.4995E-07		66.78	-0.00014366		66.78	-1.8459E-06		66.78	-1.7676E-06
66.92	-0.00012952		66.92	-0.000001506		66.92	-1.8713E-06		66.92	-0.00014259		66.92	-2.4734E-06		66.92	-1.7177E-06
67.06	-0.00013525		67.06	-2.3307E-06		67.06	-1.7228E-06		67.06	-0.00013888		67.06	-2.2661E-06		67.06	-1.5524E-06
67.2	-0.00013365		67.2	-2.1404E-06		67.2	-1.2875E-06		67.2	-0.00013046		67.2	-2.0416E-06		67.2	-0.000001854
67.34	-0.00013417		67.34	-2.0007E-06		67.34	-1.7675E-06		67.34	-0.00013835		67.34	-1.8389E-06		67.34	-7.847E-07
67.48	-0.00013422		67.48	-2.3664E-06		67.48	-0.000001641		67.48	-0.00014306		67.48	-1.0675E-06		67.48	-1.6277E-06
67.62	-0.00013468		67.62	-1.6254E-06		67.62	-1.7477E-06		67.62	-0.00013845		67.62	-2.3639E-06		67.62	-1.3737E-06
67.76	-0.00013417		67.76	-2.3517E-06		67.76	-1.9852E-06		67.76	-0.00013515		67.76	-2.6183E-06		67.76	-1.1414E-06
67.9	-0.00014361		67.9	-2.0895E-06		67.9	-1.3957E-06		67.9	-0.00013897		67.9	-1.9636E-06		67.9	-0.000002507
68.04	-0.00013422		68.04	-1.8428E-06		68.04	-2.0826E-06		68.04	-0.00013529		68.04	-2.5231E-06		68.04	-8.9032E-07
68.18	-0.00013059		68.18	-0.000001842		68.18	-0.000001204		68.18	-0.00013371		68.18	-1.3638E-06		68.18	-1.7336E-06
68.32	-0.00014198		68.32	-1.6737E-06		68.32	-2.3231E-06		68.32	-0.00013417		68.32	-2.7585E-06		68.32	-1.8201E-06
68.46	-0.00013944		68.46	-2.5016E-06		68.46	-1.8596E-06		68.46	-0.00013477		68.46	-1.5497E-06		68.46	-1.1103E-06
68.6	-0.00012589		68.6	-1.9392E-06		68.6	-1.0225E-06		68.6	-0.00014254		68.6	-1.7197E-06		68.6	-2.2584E-06
68.74	-0.0001352		68.74	-0.00000188		68.74	-2.3816E-06		68.74	-0.00013841		68.74	-0.000002734		68.74	-9.664E-07
68.88	-0.00013101		68.88	-2.9946E-06		68.88	-1.3756E-06		68.88	-0.00014357		68.88	-1.4984E-06		68.88	-1.4545E-06
69.02	-0.00012999		69.02	-1.5342E-06		69.02	-2.1695E-06		69.02	-0.00013948		69.02	-3.1112E-06		69.02	-1.4031E-06
69.16	-0.00013111		69.16	-2.2043E-06		69.16	-1.9756E-06		69.16	-0.00013418		69.16	-1.8288E-06		69.16	-0.000001126
69.3	-0.00013785		69.3	-1.8879E-06		69.3	-1.7419E-06		69.3	-0.00013893		69.3	-0.000001762		69.3	-1.5964E-06
69.44	-0.0001258		69.44	-0.000002454		69.44	-2.6611E-06		69.44	-0.00013474		69.44	-2.7343E-06		69.44	-1.1846E-06
69.58	-0.00014356		69.58	-0.000002506		69.58	-1.2224E-06		69.58	-0.00013413		69.58	-1.5021E-06		69.58	-0.000001708
69.72	-0.00012942		69.72	-1.2025E-06		69.72	-1.9742E-06		69.72	-0.00013473		69.72	-2.6065E-06		69.72	-1.8574E-06
69.86	-0.00013375		69.86	-2.3605E-06		69.86	-1.8889E-06		69.86	-0.00013422		69.86	-1.4307E-06		69.86	-1.5256E-06
70	-0.00013049		70	-1.6857E-06		70	-1.6892E-06		70	-0.00013049		70	-1.8722E-06		70	-2.2265E-06
70.14	-0.00013836		70.14	-0.000002018		70.14	-2.7815E-06		70.14	-0.00014305		70.14	-1.8422E-06		70.14	-1.3371E-06
70.28	-0.00013529		70.28	-2.7999E-06		70.28	-1.7831E-06		70.28	-0.00013836		70.28	-1.6553E-06		70.28	-0.000001626
70.42	-0.00013827		70.42	-1.2337E-06		70.42	-1.7352E-06		70.42	-0.00013463		70.42	-2.3606E-06		70.42	-2.1213E-06
70.56	-0.00013055		70.56	-2.8117E-06		70.56	-2.0021E-06		70.56	-0.00013887		70.56	-0.000001813		70.56	-1.4574E-06
70.7	-0.00013464		70.7	-2.4449E-06		70.7	-1.6329E-06		70.7	-0.00013882		70.7	-2.3016E-06		70.7	-2.0604E-06
70.84	-0.00013417		70.84	-1.9375E-06		70.84	-2.6747E-06		70.84	-0.00014248		70.84	-2.7497E-06		70.84	-1.3535E-06
70.98	-0.00013473		70.98	-2.6812E-06		70.98	-0.000001674		70.98	-0.00013841		70.98	-0.000001798		70.98	-0.000001301
71.12	-0.0001337		71.12	-1.9379E-06		71.12	-1.5072E-06		71.12	-0.00013371		71.12	-2.9208E-06		71.12	-1.6993E-06
71.26	-0.00013944		71.26	-2.3434E-06		71.26	-1.9973E-06		71.26	-0.00013888		71.26	-1.8207E-06		71.26	-1.3366E-06
71.4	-0.00013413		71.4	-2.2675E-06		71.4	-1.6041E-06		71.4	-0.00013469		71.4	-2.0195E-06		71.4	-2.2964E-06
71.54	-0.0001431		71.54	-2.3126E-06		71.54	-2.3382E-06		71.54	-0.00013841		71.54	-1.5988E-06		71.54	-1.7974E-06
71.68	-0.0001431		71.68	-2.2951E-06		71.68	-1.5558E-06		71.68	-0.0001385		71.68	-1.0611E-06		71.68	-1.7163E-06
71.82	-0.00013836		71.82	-1.6371E-06		71.82	-0.00000212		71.82	-0.00014357		71.82	-2.5077E-06		71.82	-1.2468E-06
71.96	-0.0001337		71.96	-2.0689E-06		71.96	-1.9986E-06		71.96	-0.00013743		71.96	-1.9547E-06		71.96	-1.5458E-06
72.1	-0.00013896		72.1	-2.2538E-06		72.1	-1.7389E-06		72.1	-0.00013045		72.1	-1.7218E-06		72.1	-2.1719E-06
72.24	-0.00013361		72.24	-2.1591E-06		72.24	-2.3337E-06		72.24	-0.00014352		72.24	-2.0017E-06		72.24	-9.4154E-07
72.38	-0.0001337		72.38	-2.0922E-06		72.38	-1.1509E-06		72.38	-0.00012952		72.38	-1.6897E-06		72.38	-1.9767E-06
72.52	-0.00014309		72.52	-9.6296E-07		72.52	-1.9111E-06		72.52	-0.00013836		72.52	-2.9682E-06		72.52	-1.1053E-06
72.66	-0.00013888		72.66	-0.000002495		72.66	-1.9676E-06		72.66	-0.00013831		72.66	-2.0434E-06		72.66	-1.4253E-06
72.8	-0.00013831		72.8	-1.3654E-06		72.8	-1.0399E-06		72.8	-0.00013832		72.8	-2.1372E-06		72.8	-2.4682E-06
72.94	-0.00013784		72.94	-2.4849E-06		72.94	-0.000002901		72.94	-0.00013846		72.94	-2.1779E-06		72.94	-1.3044E-06
73.08	-0.00012952		73.08	-1.9444E-06		73.08	-1.2273E-06		73.08	-0.00013464		73.08	-1.6368E-06		73.08	-1.8702E-06
73.22	-0.00013473		73.22	-1.4107E-06		73.22	-1.4565E-06		73.22	-0.00013836		73.22	-2.4113E-06		73.22	-1.7212E-06
73.36	-0.00014254		73.36	-2.5026E-06		73.36	-1.6854E-06		73.36	-0.00013473		73.36	-1.8148E-06		73.36	-1.4769E-06
73.5	-0.00013836		73.5	-1.4491E-06		73.5	-1.2152E-06		73.5	-0.00013003		73.5	-1.6174E-06		73.5	-2.3849E-06
73.64	-0.00013008		73.64	-2.3577E-06		73.64	-2.4967E-06		73.64	-0.00013882		73.64	-0.000002142		73.64	-1.6053E-06
73.78	-0.00013836		73.78	-2.5446E-06		73.78	-1.4427E-06		73.78	-0.00013478		73.78	-1.2556E-06		73.78	-0.000001839
73.92	-0.00014254		73.92	-1.7607E-06		73.92	-1.5817E-06		73.92	-0.00013422		73.92	-2.3804E-06		73.92	-1.8485E-06
74.06	-0.00014356		74.06	-2.4793E-06		74.06	-2.7511E-06		74.06	-0.00013897		74.06	-0.000001655		74.06	-1.5976E-06
74.2	-0.0001378		74.2	-1.8207E-06		74.2	-1.2713E-06		74.2	-0.00013003		74.2	-2.0351E-06		74.2	-1.8723E-06
74.34	-0.00013836		74.34	-1.8752E-06		74.34	-2.5711E-06		74.34	-0.00013943		74.34	-0.000002627		74.34	-1.3802E-06
74.48	-0.0001305		74.48	-2.1556E-06		74.48	-1.8519E-06		74.48	-0.00013897		74.48	-1.6086E-06		74.48	-1.7194E-06
74.62	-0.00013846		74.62	-1.6055E-06		74.62	-0.000001916		74.62	-0.00014304		74.62	-2.3635E-06		74.62	-1.2977E-06
74.76	-0.00012947		74.76	-2.4209E-06		74.76	-1.8213E-06		74.76	-0.00012993		74.76	-1.7462E-06		74.76	-1.5976E-06
74.9	-0.00013049		74.9	-0.00000141		74.9	-9.3758E-07		74.9	-0.00013469		74.9	-2.3298E-06		74.9	-2.2063E-06
75.04	-0.00013417		75.04	-1.2655E-06		75.04	-2.6392E-06		75.04	-0.00013004		75.04	-2.1404E-06		75.04	-1.3739E-06
75.18	-0.00013468		75.18	-2.4721E-06		75.18	-0.000001525		75.18	-0.00013776		75.18	-1.3233E-06		75.18	-1.7538E-06
75.32	-0.0001352		75.32	-1.3171E-06		75.32	-0.000001858		75.32	-0.00013417		75.32	-2.8036E-06		75.32	-2.3138E-06
75.46	-0.00012942		75.46	-0.000002796		75.46	-2.1678E-06		75.46	-0.00013841		75.46	-1.1901E-06		75.46	-1.4111E-06
75.6	-0.00013832		75.6	-1.3253E-06		75.6	-1.1873E-06		75.6	-0.00013845		75.6	-2.3108E-06		75.6	-2.3445E-06
75.74	-0.00013045		75.74	-2.3142E-06		75.74	-0.000002371		75.74	-0.00013794		75.74	-2.3187E-06		75.74	-1.0465E-06
75.88	-0.00013366		75.88	-2.4419E-06		75.88	-2.0071E-06		75.88	-0.00013464		75.88	-1.8807E-06		75.88	-1.5935E-06
76.02	-0.00014254		76.02	-0.000001587		76.02	-1.8459E-06		76.02	-0.00013469		76.02	-2.2237E-06		76.02	-1.4189E-06
76.16	-0.00012942		76.16	-2.2424E-06		76.16	-2.1726E-06		76.16	-0.00013459		76.16	-1.7805E-06		76.16	-1.6518E-06
76.3	-0.00013933		76.3	-1.7122E-06		76.3	-0.000001218		76.3	-0.0001394		76.3	-2.3312E-06		76.3	-2.5216E-06
76.44	-0.0001258		76.44	-0.000001855		76.44	-2.2744E-06		76.44	-0.00014361		76.44	-2.4538E-06		76.44	-1.4652E-06
76.58	-0.00013785		76.58	-2.0116E-06		76.58	-1.4488E-06		76.58	-0.00013473		76.58	-2.2322E-06		76.58	-1.5937E-06
76.72	-0.00013939		76.72	-1.6178E-06		76.72	-1.8303E-06		76.72	-0.00013106		76.72	-2.9385E-06		76.72	-1.6651E-06
76.86	-0.0001264		76.86	-2.4324E-06		76.86	-2.5706E-06		76.86	-0.00013571		76.86	-1.7852E-06		76.86	-1.1811E-06
77	-0.00013519		77	-1.5201E-06		77	-1.2514E-06		77	-0.00014207		77	-0.000002328		77	-1.8885E-06
77.14	-0.00013417		77.14	-2.1951E-06		77.14	-2.1882E-06		77.14	-0.00014249		77.14	-2.0024E-06		77.14	-0.000001551
77.28	-0.00013371		77.28	-2.5403E-06		77.28	-1.8595E-06		77.28	-0.00012635		77.28	-1.7025E-06		77.28	-1.4338E-06
77.42	-0.0001337		77.42	-2.1593E-06		77.42	-1.9975E-06		77.42	-0.00013831		77.42	-0.000002628		77.42	-1.6649E-06
77.56	-0.0001337		77.56	-2.5526E-06		77.56	-0.000002278		77.56	-0.00013045		77.56	-1.6097E-06		77.56	-2.0029E-06
77.7	-0.00012998		77.7	-1.8004E-06		77.7	-1.0765E-06		77.7	-0.00013789		77.7	-1.8724E-06		77.7	-2.2405E-06
77.84	-0.0001304		77.84	-1.9806E-06		77.84	-1.6401E-06		77.84	-0.00013781		77.84	-1.7588E-06		77.84	-1.2171E-06
77.98	-0.00012999		77.98	-2.0161E-06		77.98	-1.5649E-06		77.98	-0.00013892		77.98	-0.00000186		77.98	-1.7336E-06
78.12	-0.00013515		78.12	-0.000001759		78.12	-1.2843E-06		78.12	-0.00012579		78.12	-2.5026E-06		78.12	-2.1556E-06
78.26	-0.00012947		78.26	-2.3258E-06		78.26	-2.5224E-06		78.26	-0.00013836		78.26	-1.1186E-06		78.26	-1.5631E-06
78.4	-0.00013473		78.4	-2.2102E-06		78.4	-1.3415E-06		78.4	-0.00013617		78.4	-2.4864E-06		78.4	-2.6044E-06
78.54	-0.00012998		78.54	-2.5374E-06		78.54	-2.4594E-06		78.54	-0.00014668		78.54	-1.8127E-06		78.54	-0.000001591
78.68	-0.00012584		78.68	-1.7229E-06		78.68	-1.9465E-06		78.68	-0.00013464		78.68	-2.1066E-06		78.68	-2.0301E-06
78.82	-0.00013836		78.82	-1.9385E-06		78.82	-1.2192E-06		78.82	-0.00012998		78.82	-2.6113E-06		78.82	-1.8232E-06
78.96	-0.00013474		78.96	-2.7504E-06		78.96	-2.3973E-06		78.96	-0.0001337		78.96	-0.000001904		78.96	-1.7385E-06
79.1	-0.00013882		79.1	-1.5358E-06		79.1	-8.4091E-07		79.1	-0.00014351		79.1	-2.2427E-06		79.1	-2.7616E-06
79.24	-0.00013314		79.24	-2.3437E-06		79.24	-1.7375E-06		79.24	-0.00014356		79.24	-0.000002409		79.24	-1.6733E-06
79.38	-0.00013463		79.38	-2.1637E-06		79.38	-2.0365E-06		79.38	-0.00013892		79.38	-0.000001589		79.38	-1.7818E-06
79.52	-0.00013468		79.52	-1.7391E-06		79.52	-0.00000115		79.52	-0.00013473		79.52	-2.5336E-06		79.52	-1.9118E-06
79.66	-0.00014356		79.66	-2.8361E-06		79.66	-3.0564E-06		79.66	-0.00013008		79.66	-1.6644E-06		79.66	-1.0444E-06
79.8	-0.00013886		79.8	-1.9627E-06		79.8	-1.9345E-06		79.8	-0.00014305		79.8	-0.000001894		79.8	-2.2046E-06
79.94	-0.00013416		79.94	-1.9143E-06		79.94	-2.1421E-06		79.94	-0.00013779		79.94	-2.4243E-06		79.94	-0.000001797
80.08	-0.00013888		80.08	-2.1966E-06		80.08	-1.8602E-06		80.08	-0.00013059		80.08	-1.7202E-06		80.08	-1.9757E-06
80.22	-0.00014202		80.22	-1.6178E-06		80.22	-1.5995E-06		80.22	-0.00014315		80.22	-2.2596E-06		80.22	-1.7004E-06
80.36	-0.00013106		80.36	-2.7646E-06		80.36	-2.4082E-06		80.36	-0.00013939		80.36	-0.000001116		80.36	-1.1947E-06
80.5	-0.00013774		80.5	-1.5701E-06		80.5	-1.1176E-06		80.5	-0.00013524		80.5	-2.0999E-06		80.5	-2.2913E-06
80.64	-0.00013845		80.64	-2.4144E-06		80.64	-1.8732E-06		80.64	-0.00013785		80.64	-2.1388E-06		80.64	-1.2532E-06
80.78	-0.00013837		80.78	-2.0354E-06		80.78	-2.2272E-06		80.78	-0.00013846		80.78	-2.1392E-06		80.78	-1.8899E-06
80.92	-0.00013417		80.92	-2.0747E-06		80.92	-1.4491E-06		80.92	-0.00013464		80.92	-2.3815E-06		80.92	-1.9787E-06
81.06	-0.00014262		81.06	-3.2537E-06		81.06	-2.2964E-06		81.06	-0.0001352		81.06	-2.2853E-06		81.06	-0.000001007
81.2	-0.00012998		81.2	-1.6786E-06		81.2	-1.2756E-06		81.2	-0.00013831		81.2	-2.5359E-06		81.2	-2.1668E-06
81.34	-0.00014207		81.34	-2.5064E-06		81.34	-2.4161E-06		81.34	-0.00013831		81.34	-0.000002249		81.34	-1.3944E-06
81.48	-0.0001337		81.48	-2.2816E-06		81.48	-2.2576E-06		81.48	-0.00013892		81.48	-1.9158E-06		81.48	-1.3167E-06
81.62	-0.00013417		81.62	-1.7814E-06		81.62	-1.3043E-06		81.62	-0.00013422		81.62	-0.000002681		81.62	-1.5645E-06
81.76	-0.00012989		81.76	-0.000002678		81.76	-2.7494E-06		81.76	-0.00013059		81.76	-1.5206E-06		81.76	-1.4565E-06
81.9	-0.00013417		81.9	-1.3944E-06		81.9	-1.5355E-06		81.9	-0.00013836		81.9	-2.3619E-06		81.9	-2.1878E-06
82.04	-0.00013059		82.04	-2.1915E-06		82.04	-2.4692E-06		82.04	-0.00013835		82.04	-1.9341E-06		82.04	-1.2221E-06
82.18	-0.00013784		82.18	-1.8413E-06		82.18	-0.000002154		82.18	-0.00013054		82.18	-1.4252E-06		82.18	-1.8374E-06
82.32	-0.00013314		82.32	-1.8869E-06		82.32	-1.3188E-06		82.32	-0.00013785		82.32	-2.7012E-06		82.32	-2.0645E-06
82.46	-0.00013412		82.46	-0.000002562		82.46	-2.6224E-06		82.46	-0.00013054		82.46	-1.1344E-06		82.46	-1.0614E-06
82.6	-0.00012952		82.6	-1.7098E-06		82.6	-1.4251E-06		82.6	-0.00013846		82.6	-2.6459E-06		82.6	-2.3259E-06
82.74	-0.00013371		82.74	-2.5034E-06		82.74	-2.0522E-06		82.74	-0.000143		82.74	-2.2162E-06		82.74	-1.7224E-06
82.88	-0.00012998		82.88	-1.7524E-06		82.88	-2.0993E-06		82.88	-0.00013464		82.88	-2.0185E-06		82.88	-1.5204E-06
83.02	-0.00013049		83.02	-1.5992E-06		83.02	-1.2328E-06		83.02	-0.0001305		83.02	-2.3184E-06		83.02	-1.7024E-06
83.16	-0.00013836		83.16	-2.2079E-06		83.16	-2.4665E-06		83.16	-0.000143		83.16	-1.4137E-06		83.16	-1.0048E-06
83.3	-0.00013413		83.3	-0.000001263		83.3	-1.5714E-06		83.3	-0.0001378		83.3	-2.6954E-06		83.3	-2.0621E-06
83.44	-0.00012947		83.44	-2.2056E-06		83.44	-1.6193E-06		83.44	-0.00013897		83.44	-1.6056E-06		83.44	-1.0249E-06
83.58	-0.00013473		83.58	-0.000002004		83.58	-1.9974E-06		83.58	-0.00014198		83.58	-1.7218E-06		83.58	-1.7146E-06
83.72	-0.00012886		83.72	-1.5052E-06		83.72	-1.2038E-06		83.72	-0.00013418		83.72	-1.9785E-06		83.72	-2.0852E-06
83.86	-0.00013473		83.86	-2.2096E-06		83.86	-2.0812E-06		83.86	-0.00013412		83.86	-1.9012E-06		83.86	-1.3389E-06
84	-0.00013361		84	-1.8081E-06		84	-1.6747E-06		84	-0.00013426		84	-2.2398E-06		84	-0.000002358
84.14	-0.00013371		84.14	-2.1867E-06		84.14	-1.8384E-06		84.14	-0.0001379		84.14	-1.9884E-06		84.14	-1.2187E-06
84.28	-0.00012472		84.28	-1.9356E-06		84.28	-2.4919E-06		84.28	-0.00013878		84.28	-1.7527E-06		84.28	-1.6718E-06
84.42	-0.00013096		84.42	-1.7388E-06		84.42	-1.1495E-06		84.42	-0.00013417		84.42	-2.3817E-06		84.42	-1.9665E-06
84.56	-0.00012998		84.56	-2.4024E-06		84.56	-1.8886E-06		84.56	-0.00013417		84.56	-1.5837E-06		84.56	-8.6771E-07
84.7	-0.00014201		84.7	-1.5031E-06		84.7	-1.4198E-06		84.7	-0.00013375		84.7	-2.3417E-06		84.7	-2.1939E-06
84.84	-0.00013469		84.84	-1.7738E-06		84.84	-1.8832E-06		84.84	-0.00013459		84.84	-1.4598E-06		84.84	-1.4794E-06
84.98	-0.00014188		84.98	-1.8749E-06		84.98	-2.0658E-06		84.98	-0.00013417		84.98	-2.1746E-06		84.98	-1.5037E-06
85.12	-0.00013468		85.12	-0.000001427		85.12	-0.000001356		85.12	-0.00013832		85.12	-2.1398E-06		85.12	-2.1216E-06
85.26	-0.00013412		85.26	-2.3973E-06		85.26	-2.1795E-06		85.26	-0.00013943		85.26	-0.000001778		85.26	-1.0426E-06
85.4	-0.00013058		85.4	-1.5542E-06		85.4	-2.5264E-06		85.4	-0.00012947		85.4	-2.2054E-06		85.4	-2.5876E-06
85.54	-0.00013417		85.54	-2.0501E-06		85.54	-1.6623E-06		85.54	-0.00013883		85.54	-1.6545E-06		85.54	-1.4975E-06
85.68	-0.00012943		85.68	-1.9032E-06		85.68	-2.2372E-06		85.68	-0.00013836		85.68	-2.3468E-06		85.68	-1.6978E-06
85.82	-0.00013365		85.82	-1.4456E-06		85.82	-1.1188E-06		85.82	-0.00013375		85.82	-2.0303E-06		85.82	-2.1351E-06
85.96	-0.00012528		85.96	-2.6436E-06		85.96	-2.1867E-06		85.96	-0.00013003		85.96	-1.6432E-06		85.96	-8.5157E-07
86.1	-0.00013873		86.1	-1.6941E-06		86.1	-0.000001374		86.1	-0.00012948		86.1	-0.000002481		86.1	-2.2746E-06
86.24	-0.00013361		86.24	-2.4906E-06		86.24	-2.1915E-06		86.24	-0.00013412		86.24	-2.1333E-06		86.24	-1.2362E-06
86.38	-0.00012943		86.38	-1.8162E-06		86.38	-2.2806E-06		86.38	-0.00013789		86.38	-1.8831E-06		86.38	-1.8049E-06
86.52	-0.00013882		86.52	-2.0573E-06		86.52	-5.0612E-07		86.52	-0.00013003		86.52	-2.1217E-06		86.52	-1.9275E-06
86.66	-0.00012574		86.66	-2.4887E-06		86.66	-2.7382E-06		86.66	-0.00013045		86.66	-1.7793E-06		86.66	-1.2495E-06
86.8	-0.00013361		86.8	-1.3683E-06		86.8	-1.5458E-06		86.8	-0.0001379		86.8	-2.3637E-06		86.8	-1.9106E-06
86.94	-0.00012537		86.94	-2.0642E-06		86.94	-1.4978E-06		86.94	-0.00014417		86.94	-1.6271E-06		86.94	-0.000001461
87.08	-0.00013468		87.08	-1.7202E-06		87.08	-1.8164E-06		87.08	-0.0001378		87.08	-1.7509E-06		87.08	-1.6667E-06
87.22	-0.00013044		87.22	-1.7017E-06		87.22	-1.0396E-06		87.22	-0.00013412		87.22	-2.3139E-06		87.22	-1.7007E-06
87.36	-0.00013416		87.36	-2.1251E-06		87.36	-2.1821E-06		87.36	-0.0001431		87.36	-1.3222E-06		87.36	-1.2503E-06
87.5	-0.00013049		87.5	-1.5346E-06		87.5	-1.0953E-06		87.5	-0.00013004		87.5	-2.9387E-06		87.5	-2.3599E-06
87.64	-0.00013473		87.64	-2.3809E-06		87.64	-1.5247E-06		87.64	-0.00013948		87.64	-1.9905E-06		87.64	-1.8269E-06
87.78	-0.00012937		87.78	-1.7216E-06		87.78	-2.5864E-06		87.78	-0.0001304		87.78	-2.4349E-06		87.78	-1.8237E-06
87.92	-0.00013357		87.92	-1.9874E-06		87.92	-1.0112E-06		87.92	-0.00013417		87.92	-2.1556E-06		87.92	-1.7887E-06
88.06	-0.00013784		88.06	-2.9608E-06		88.06	-2.6048E-06		88.06	-0.00013463		88.06	-1.7641E-06		88.06	-1.1809E-06
88.2	-0.0001305		88.2	-1.6821E-06		88.2	-9.7273E-07		88.2	-0.00013469		88.2	-2.4148E-06		88.2	-2.2046E-06
88.34	-0.00012477		88.34	-0.000002077		88.34	-0.000001286		88.34	-0.00013944		88.34	-0.000001288		88.34	-0.000001563
88.48	-0.0001431		88.48	-2.0527E-06		88.48	-2.5199E-06		88.48	-0.0001263		88.48	-0.000002015		88.48	-1.6839E-06
88.62	-0.00013366		88.62	-2.0352E-06		88.62	-1.2024E-06		88.62	-0.00013412		88.62	-0.000002266		88.62	-1.9427E-06
88.76	-0.00012574		88.76	-2.0687E-06		88.76	-2.2038E-06		88.76	-0.00013785		88.76	-1.5867E-06		88.76	-1.2115E-06
88.9	-0.0001304		88.9	-6.9962E-07		88.9	-1.5306E-06		88.9	-0.00013479		88.9	-0.000002106		88.9	-2.4653E-06
89.04	-0.00013789		89.04	-2.1002E-06		89.04	-0.000001549		89.04	-0.00013785		89.04	-1.6938E-06		89.04	-1.2374E-06
89.18	-0.0001336		89.18	-0.000002187		89.18	-0.000001907		89.18	-0.00014208		89.18	-2.4161E-06		89.18	-1.3708E-06
89.32	-0.0001336		89.32	-2.0012E-06		89.32	-1.0127E-06		89.32	-0.000143		89.32	-2.5898E-06		89.32	-2.1366E-06
89.46	-0.00013045		89.46	-0.000002404		89.46	-1.8953E-06		89.46	-0.00013892		89.46	-1.8804E-06		89.46	-1.1511E-06
89.6	-0.00013836		89.6	-1.9738E-06		89.6	-2.4072E-06		89.6	-0.00013888		89.6	-2.3975E-06		89.6	-2.2188E-06
89.74	-0.00013888		89.74	-2.2104E-06		89.74	-2.3483E-06		89.74	-0.00013785		89.74	-1.3775E-06		89.74	-1.9356E-06
89.88	-0.00013258		89.88	-1.8687E-06		89.88	-2.3303E-06		89.88	-0.00013422		89.88	-2.5727E-06		89.88	-1.8254E-06
90.02	-0.00012998		90.02	-2.0746E-06		90.02	-1.4628E-06		90.02	-0.00013366		90.02	-2.1261E-06		90.02	-1.9273E-06
90.16	-0.00013361		90.16	-2.4341E-06		90.16	-2.0564E-06		90.16	-0.00013893		90.16	-1.6147E-06		90.16	-1.4952E-06
90.3	-0.00012998		90.3	-0.000001813		90.3	-0.000001216		90.3	-0.00013893		90.3	-2.5369E-06		90.3	-2.0622E-06
90.44	-0.00012635		90.44	-1.9606E-06		90.44	-1.1183E-06		90.44	-0.00013938		90.44	-1.3789E-06		90.44	-0.000001811
90.58	-0.00012942		90.58	-2.4554E-06		90.58	-2.8329E-06		90.58	-0.00013934		90.58	-2.1777E-06		90.58	-1.9771E-06
90.72	-0.00013785		90.72	-1.4707E-06		90.72	-8.3427E-07		90.72	-0.00013835		90.72	-1.7433E-06		90.72	-2.2405E-06
90.86	-0.0001337		90.86	-2.4002E-06		90.86	-0.000001611		90.86	-0.00013468		90.86	-1.7373E-06		90.86	-1.0768E-06
91	-0.00013361		91	-1.7622E-06		91	-1.7384E-06		91	-0.00013831		91	-2.8722E-06		91	-1.9041E-06
91.14	-0.00013836		91.14	-2.3452E-06		91.14	-1.3029E-06		91.14	-0.00013421		91.14	-0.000002074		91.14	-1.0979E-06
91.28	-0.0001337		91.28	-2.0506E-06		91.28	-2.1061E-06		91.28	-0.00012207		91.28	-2.5063E-06		91.28	-1.2323E-06
91.42	-0.0001384		91.42	-1.3943E-06		91.42	-1.1019E-06		91.42	-0.00013837		91.42	-1.9975E-06		91.42	-2.1855E-06
91.56	-0.00012575		91.56	-2.5743E-06		91.56	-2.0298E-06		91.56	-0.00013514		91.56	-1.4081E-06		91.56	-7.6187E-07
91.7	-0.00013258		91.7	-1.9717E-06		91.7	-1.4233E-06		91.7	-0.00013003		91.7	-2.9402E-06		91.7	-2.4248E-06
91.84	-0.00013473		91.84	-1.9622E-06		91.84	-2.1578E-06		91.84	-0.00014616		91.84	-1.2581E-06		91.84	-1.8095E-06
91.98	-0.00012942		91.98	-1.9703E-06		91.98	-2.2599E-06		91.98	-0.00014309		91.98	-2.6458E-06		91.98	-0.000001417
92.12	-0.00013841		92.12	-1.8603E-06		92.12	-1.7125E-06		92.12	-0.00013883		92.12	-2.1216E-06		92.12	-2.5211E-06
92.26	-0.000129		92.26	-2.4128E-06		92.26	-2.0678E-06		92.26	-0.00013794		92.26	-9.2393E-07		92.26	-1.1972E-06
92.4	-0.00013887		92.4	-2.3577E-06		92.4	-1.9108E-06		92.4	-0.00012635		92.4	-2.4712E-06		92.4	-2.4823E-06
92.54	-0.00013841		92.54	-2.4655E-06		92.54	-1.7248E-06		92.54	-0.00012988		92.54	-0.000001343		92.54	-1.6174E-06
92.68	-0.00013422		92.68	-2.0557E-06		92.68	-2.5366E-06		92.68	-0.00013473		92.68	-2.2054E-06		92.68	-1.2501E-06
92.82	-0.00013008		92.82	-0.000002124		92.82	-1.2223E-06		92.82	-0.00012947		92.82	-1.8747E-06		92.82	-2.0007E-06
92.96	-0.00013417		92.96	-2.7506E-06		92.96	-1.8706E-06		92.96	-0.00013464		92.96	-1.6149E-06		92.96	-7.9862E-07
93.1	-0.00013784		93.1	-1.3943E-06		93.1	-0.000001582		93.1	-0.00013375		93.1	-2.3831E-06		93.1	-1.6094E-06
93.24	-0.000121		93.24	-0.000002376		93.24	-1.7467E-06		93.24	-0.00013366		93.24	-1.3773E-06		93.24	-1.7234E-06
93.38	-0.00013841		93.38	-2.2339E-06		93.38	-2.9013E-06		93.38	-0.00013365		93.38	-2.3433E-06		93.38	-1.3877E-06
93.52	-0.00013412		93.52	-2.4617E-06		93.52	-1.3838E-06		93.52	-0.00013318		93.52	-0.000001861		93.52	-2.4681E-06
93.66	-0.00013408		93.66	-0.000002819		93.66	-2.0475E-06		93.66	-0.00012997		93.66	-1.8988E-06		93.66	-1.1094E-06
93.8	-0.00012528		93.8	-1.5715E-06		93.8	-1.6668E-06		93.8	-0.00012942		93.8	-2.5395E-06		93.8	-2.0501E-06
93.94	-0.00013464		93.94	-2.5014E-06		93.94	-1.7081E-06		93.94	-0.0001399		93.94	-1.9749E-06		93.94	-1.8608E-06
94.08	-0.00013738		94.08	-1.8503E-06		94.08	-2.5368E-06		94.08	-0.00013422		94.08	-0.00000254		94.08	-1.7355E-06
94.22	-0.00013416		94.22	-1.9287E-06		94.22	-1.8339E-06		94.22	-0.0001352		94.22	-2.1607E-06		94.22	-2.2899E-06
94.36	-0.00013365		94.36	-2.6439E-06		94.36	-1.7357E-06		94.36	-0.0001383		94.36	-1.7247E-06		94.36	-1.1846E-06
94.5	-0.00012946		94.5	-1.3971E-06		94.5	-2.0901E-06		94.5	-0.00014314		94.5	-2.5105E-06		94.5	-1.8903E-06
94.64	-0.00012993		94.64	-0.000002376		94.64	-0.000001631		94.64	-0.00013055		94.64	-1.5184E-06		94.64	-1.7219E-06
94.78	-0.00012937		94.78	-2.0232E-06		94.78	-2.9449E-06		94.78	-0.00013361		94.78	-2.5168E-06		94.78	-1.4203E-06
94.92	-0.00013882		94.92	-2.2463E-06		94.92	-1.4298E-06		94.92	-0.00013412		94.92	-1.9981E-06		94.92	-2.4715E-06
95.06	-0.00012989		95.06	-0.000002751		95.06	-2.4673E-06		95.06	-0.0001331		95.06	-2.0011E-06		95.06	-5.0689E-07
95.2	-0.00012942		95.2	-1.5528E-06		95.2	-1.4748E-06		95.2	-0.00013361		95.2	-2.3497E-06		95.2	-2.2023E-06
95.34	-0.00013478		95.34	-2.3123E-06		95.34	-1.1165E-06		95.34	-0.00013361		95.34	-0.000001641		95.34	-1.8577E-06
95.48	-0.00013357		95.48	-0.000002578		95.48	-2.7805E-06		95.48	-0.00014304		95.48	-1.6267E-06		95.48	-1.8411E-06
95.62	-0.00012993		95.62	-1.4833E-06		95.62	-1.6051E-06		95.62	-0.00014244		95.62	-1.9527E-06		95.62	-2.3303E-06
95.76	-0.0001337		95.76	-0.000003075		95.76	-1.7195E-06		95.76	-0.000143		95.76	-1.9856E-06		95.76	-8.0289E-07
95.9	-0.00012998		95.9	-1.6628E-06		95.9	-1.8998E-06		95.9	-0.0001337		95.9	-2.3663E-06		95.9	-1.9961E-06
96.04	-0.00012993		96.04	-2.1541E-06		96.04	-1.3419E-06		96.04	-0.00012942		96.04	-9.7419E-07		96.04	-1.4734E-06
96.18	-0.00014239		96.18	-2.3547E-06		96.18	-2.4435E-06		96.18	-0.00012999		96.18	-2.2378E-06		96.18	-0.000001844
96.32	-0.00012946		96.32	-2.1273E-06		96.32	-1.5697E-06		96.32	-0.00013468		96.32	-1.8486E-06		96.32	-1.8963E-06
96.46	-0.00012891		96.46	-2.3958E-06		96.46	-1.4083E-06		96.46	-0.00013472		96.46	-1.4305E-06		96.46	-1.1017E-06
96.6	-0.00014197		96.6	-1.7974E-06		96.6	-1.9799E-06		96.6	-0.00013003		96.6	-2.9214E-06		96.6	-1.9401E-06
96.74	-0.00012625		96.74	-2.3299E-06		96.74	-1.6042E-06		96.74	-0.00012952		96.74	-7.7093E-07		96.74	-2.0316E-06
96.88	-0.00013738		96.88	-2.7343E-06		96.88	-2.6031E-06		96.88	-0.00013366		96.88	-2.3772E-06		96.88	-1.5774E-06
97.02	-0.00012575		97.02	-1.9362E-06		97.02	-0.000001689		97.02	-0.00013046		97.02	-1.9514E-06		97.02	-0.000002526
97.16	-0.00012891		97.16	-2.6343E-06		97.16	-1.7053E-06		97.16	-0.0001378		97.16	-0.000002001		97.16	-9.9459E-07
97.3	-0.00012993		97.3	-2.1098E-06		97.3	-2.0004E-06		97.3	-0.00013371		97.3	-2.0837E-06		97.3	-1.7148E-06
97.44	-0.00013416		97.44	-2.0661E-06		97.44	-1.2848E-06		97.44	-0.00014253		97.44	-1.3669E-06		97.44	-2.0857E-06
97.58	-0.00012993		97.58	-2.5944E-06		97.58	-1.6077E-06		97.58	-0.00013464		97.58	-2.0655E-06		97.58	-1.4238E-06
97.72	-0.00013003		97.72	-1.9342E-06		97.72	-1.7233E-06		97.72	-0.00013468		97.72	-1.8656E-06		97.72	-2.5009E-06
97.86	-0.00012574		97.86	-2.8178E-06		97.86	-1.8081E-06		97.86	-0.0001352		97.86	-1.5601E-06		97.86	-1.4842E-06
98	-0.00013411		98	-1.9701E-06		98	-2.2624E-06		98	-0.00013361		98	-1.9977E-06		98	-1.7163E-06
98.14	-0.00014249		98.14	-2.2444E-06		98.14	-1.4675E-06		98.14	-0.00013361		98.14	-1.3763E-06		98.14	-2.2373E-06
98.28	-0.00012998		98.28	-2.1759E-06		98.28	-0.000002355		98.28	-0.00013049		98.28	-2.2399E-06		98.28	-1.5837E-06
98.42	-0.00013054		98.42	-1.5533E-06		98.42	-2.2289E-06		98.42	-0.00013045		98.42	-2.2882E-06		98.42	-2.9026E-06
98.56	-0.00012993		98.56	-2.9551E-06		98.56	-1.8412E-06		98.56	-0.00012999		98.56	-0.000001726		98.56	-8.3808E-07
98.7	-0.00012942		98.7	-1.7652E-06		98.7	-0.000002275		98.7	-0.00013054		98.7	-0.00000247		98.7	-1.2979E-06
98.84	-0.00013789		98.84	-1.9773E-06		98.84	-9.2365E-07		98.84	-0.00013938		98.84	-1.3572E-06		98.84	-1.5663E-06
98.98	-0.00013361		98.98	-2.2767E-06		98.98	-0.000002219		98.98	-0.00013477		98.98	-2.3841E-06		98.98	-1.3215E-06
99.12	-0.00012952		99.12	-1.3561E-06		99.12	-1.8786E-06		99.12	-0.00012993		99.12	-0.000002125		99.12	-2.3628E-06
99.26	-0.00013417		99.26	-2.5172E-06		99.26	-1.2656E-06		99.26	-0.00012989		99.26	-1.8494E-06		99.26	-1.6907E-06
99.4	-0.00013413		99.4	-1.7095E-06		99.4	-2.5441E-06		99.4	-0.00013049		99.4	-2.5401E-06		99.4	-2.4125E-06
99.54	-0.0001257		99.54	-2.0195E-06		99.54	-1.2318E-06		99.54	-0.00013421		99.54	-9.5935E-07		99.54	-1.8281E-06
99.68	-0.00013314		99.68	-2.4858E-06		99.68	-2.4282E-06		99.68	-0.00012946		99.68	-2.5035E-06		99.68	-1.6385E-06
99.82	-0.00012518		99.82	-1.3452E-06		99.82	-0.000002009		99.82	-0.00013361		99.82	-2.1626E-06		99.82	-2.4839E-06
99.96	-0.00012937		99.96	-2.2067E-06		99.96	-1.4083E-06		99.96	-0.00013412		99.96	-2.5383E-06		99.96	-1.3073E-06
100.1	-0.00013407		100.1	-1.9735E-06		100.1	-2.6269E-06		100.1	-0.00013356		100.1	-2.3695E-06		100.1	-1.6805E-06
100.24	-0.00012942		100.24	-2.0009E-06		100.24	-7.492E-07		100.24	-0.00013785		100.24	-0.000001204		100.24	-0.000001982
100.38	-0.00013407		100.38	-2.2573E-06		100.38	-0.000002312		100.38	-0.00013468		100.38	-2.4504E-06		100.38	-1.4441E-06
100.52	-0.00013407		100.52	-1.7811E-06		100.52	-1.6687E-06		100.52	-0.00013836		100.52	-1.8438E-06		100.52	-2.0468E-06
100.66	-0.00013361		100.66	-2.4674E-06		100.66	-1.7386E-06		100.66	-0.00013371		100.66	-2.3015E-06		100.66	-1.3381E-06
100.8	-0.00012575		100.8	-1.9562E-06		100.8	-2.3153E-06		100.8	-0.00013421		100.8	-2.2561E-06		100.8	-1.8766E-06
100.94	-0.00013412		100.94	-1.8427E-06		100.94	-1.5328E-06		100.94	-0.00014249		100.94	-1.2364E-06		100.94	-1.3876E-06
101.08	-0.00012984		101.08	-2.3958E-06		101.08	-2.2545E-06		101.08	-0.00013893		101.08	-2.4795E-06		101.08	-1.1662E-06
101.22	-0.00012626		101.22	-1.2024E-06		101.22	-2.2844E-06		101.22	-0.00013464		101.22	-2.0194E-06		101.22	-2.4844E-06
101.36	-0.00012574		101.36	-2.2192E-06		101.36	-2.0718E-06		101.36	-0.00013785		101.36	-0.000002004		101.36	-1.3397E-06
101.5	-0.00013045		101.5	-2.1407E-06		101.5	-1.9803E-06		101.5	-0.00013054		101.5	-2.2487E-06		101.5	-1.8407E-06
101.64	-0.00013882		101.64	-1.7218E-06		101.64	-7.8634E-07		101.64	-0.00013361		101.64	-1.0999E-06		101.64	-1.9225E-06
101.78	-0.00014197		101.78	-2.8723E-06		101.78	-2.2211E-06		101.78	-0.00012993		101.78	-2.9017E-06		101.78	-1.1601E-06
101.92	-0.00013054		101.92	-1.4829E-06		101.92	-1.9526E-06		101.92	-0.00012947		101.92	-2.2678E-06		101.92	-1.8678E-06
102.06	-0.00013002		102.06	-2.2412E-06		102.06	-1.8441E-06		102.06	-0.00013055		102.06	-2.2819E-06		102.06	-1.3538E-06
102.2	-0.00013836		102.2	-1.7938E-06		102.2	-2.7199E-06		102.2	-0.00013105		102.2	-2.5758E-06		102.2	-1.9451E-06
102.34	-0.00012579		102.34	-2.2478E-06		102.34	-1.0321E-06		102.34	-0.00012575		102.34	-1.2056E-06		102.34	-2.0943E-06
102.48	-0.0001289		102.48	-2.0701E-06		102.48	-2.1308E-06		102.48	-0.00013464		102.48	-2.3585E-06		102.48	-0.00000116
102.62	-0.00012415		102.62	-1.1174E-06		102.62	-1.5867E-06		102.62	-0.00013003		102.62	-1.7946E-06		102.62	-2.0795E-06
102.76	-0.00012895		102.76	-2.4639E-06		102.76	-1.2872E-06		102.76	-0.00012946		102.76	-0.000001582		102.76	-2.2196E-06
102.9	-0.00012937		102.9	-2.3672E-06		102.9	-2.0843E-06		102.9	-0.00014151		102.9	-1.8743E-06		102.9	-2.0469E-06
103.04	-0.0001337		103.04	-1.9732E-06		103.04	-1.2238E-06		103.04	-0.00013059		103.04	-1.6853E-06		103.04	-2.1026E-06
103.18	-0.00012993		103.18	-3.1313E-06		103.18	-1.7315E-06		103.18	-0.00013357		103.18	-2.5881E-06		103.18	-9.5538E-07
103.32	-0.00013375		103.32	-1.2361E-06		103.32	-1.9636E-06		103.32	-0.00013473		103.32	-2.2302E-06		103.32	-2.4656E-06
103.46	-0.00013776		103.46	-2.3312E-06		103.46	-1.2894E-06		103.46	-0.00013789		103.46	-1.7025E-06		103.46	-1.6746E-06
103.6	-0.00013412		103.6	-1.8825E-06		103.6	-2.1781E-06		103.6	-0.00012947		103.6	-2.5352E-06		103.6	-1.6484E-06
103.74	-0.00013304		103.74	-1.4631E-06		103.74	-1.6071E-06		103.74	-0.00013413		103.74	-1.4596E-06		103.74	-2.1007E-06
103.88	-0.00013468		103.88	-2.4713E-06		103.88	-2.3417E-06		103.88	-0.00012994		103.88	-1.6497E-06		103.88	-0.000001339
104.02	-0.00012947		104.02	-1.1003E-06		104.02	-1.4051E-06		104.02	-0.00012998		104.02	-2.3902E-06		104.02	-2.0639E-06
104.16	-0.00013453		104.16	-1.9296E-06		104.16	-1.6689E-06		104.16	-0.00014315		104.16	-2.2137E-06		104.16	-1.7942E-06
104.3	-0.00013314		104.3	-1.9839E-06		104.3	-2.6773E-06		104.3	-0.00012942		104.3	-2.4036E-06		104.3	-1.4216E-06
104.44	-0.00013468		104.44	-2.0527E-06		104.44	-0.000001277		104.44	-0.00013408		104.44	-0.00000108		104.44	-1.9811E-06
104.58	-0.00012998		104.58	-2.5372E-06		104.58	-2.4347E-06		104.58	-0.00014208		104.58	-2.3572E-06		104.58	-1.0659E-06
104.72	-0.00013412		104.72	-1.6628E-06		104.72	-2.0008E-06		104.72	-0.00013412		104.72	-2.0957E-06		104.72	-2.4964E-06
104.86	-0.00012989		104.86	-2.7821E-06		104.86	-2.0386E-06		104.86	-0.00013049		104.86	-1.5619E-06		104.86	-1.6387E-06
105	-0.00012937		105	-1.9834E-06		105	-2.2376E-06		105	-0.00012946		105	-0.000002033		105	-1.8815E-06
105.14	-0.00013459		105.14	-1.6164E-06		105.14	-2.0938E-06		105.14	-0.00013366		105.14	-1.2024E-06		105.14	-2.0634E-06
105.28	-0.00012839		105.28	-0.000002838		105.28	-1.6078E-06		105.28	-0.00012481		105.28	-2.3418E-06		105.28	-8.6722E-07
105.42	-0.00012532		105.42	-1.6608E-06		105.42	-2.0645E-06		105.42	-0.00013054		105.42	-0.000001534		105.42	-2.2003E-06
105.56	-0.00013408		105.56	-2.1919E-06		105.56	-1.9146E-06		105.56	-0.00014198		105.56	-2.0597E-06		105.56	-1.6541E-06
105.7	-0.00012946		105.7	-2.4552E-06		105.7	-2.3957E-06		105.7	-0.00013841		105.7	-2.5569E-06		105.7	-1.4282E-06
105.84	-0.00013468		105.84	-1.8824E-06		105.84	-1.6872E-06		105.84	-0.00013468		105.84	-1.5208E-06		105.84	-1.7839E-06
105.98	-0.00012942		105.98	-2.6084E-06		105.98	-1.6095E-06		105.98	-0.00013003		105.98	-2.6236E-06		105.98	-1.1974E-06
106.12	-0.00013417		106.12	-0.000002025		106.12	-2.5603E-06		106.12	-0.00013418		106.12	-1.5701E-06		106.12	-1.4528E-06
106.26	-0.00013422		106.26	-2.0693E-06		106.26	-1.6024E-06		106.26	-0.00014202		106.26	-1.8431E-06		106.26	-1.2686E-06
106.4	-0.00012993		106.4	-2.1407E-06		106.4	-2.3681E-06		106.4	-0.00013366		106.4	-2.7388E-06		106.4	-1.7177E-06
106.54	-0.00012435		106.54	-0.000001815		106.54	-9.2818E-07		106.54	-0.00013469		106.54	-1.6006E-06		106.54	-2.0819E-06
106.68	-0.00013351		106.68	-2.6614E-06		106.68	-2.2798E-06		106.68	-0.00013045		106.68	-2.8133E-06		106.68	-8.8564E-07
106.82	-0.00012522		106.82	-0.00000199		106.82	-2.3362E-06		106.82	-0.00012956		106.82	-0.000002008		106.82	-1.5644E-06
106.96	-0.00013463		106.96	-2.0538E-06		106.96	-1.1994E-06		106.96	-0.00012993		106.96	-1.4645E-06		106.96	-0.000001912
107.1	-0.00012941		107.1	-0.000002581		107.1	-0.000003053		107.1	-0.00014249		107.1	-2.5553E-06		107.1	-1.3169E-06
107.24	-0.00013306		107.24	-1.3265E-06		107.24	-0.0000015		107.24	-0.00013092		107.24	-1.4505E-06		107.24	-2.4802E-06
107.38	-0.00013357		107.38	-0.0000021		107.38	-1.8565E-06		107.38	-0.00013845		107.38	-2.2553E-06		107.38	-1.3618E-06
107.52	-0.00013361		107.52	-1.8516E-06		107.52	-1.8564E-06		107.52	-0.00013775		107.52	-1.8624E-06		107.52	-1.5701E-06
107.66	-0.00013468		107.66	-1.9859E-06		107.66	-1.3775E-06		107.66	-0.00013413		107.66	-2.0246E-06		107.66	-1.3739E-06
107.8	-0.00013412		107.8	-2.1032E-06		107.8	-2.4861E-06		107.8	-0.00013413		107.8	-2.4563E-06		107.8	-1.0015E-06
107.94	-0.00012941		107.94	-1.3595E-06		107.94	-1.6785E-06		107.94	-0.00013784		107.94	-1.8133E-06		107.94	-2.4682E-06
108.08	-0.00013319		108.08	-2.3944E-06		108.08	-2.3486E-06		108.08	-0.00013055		108.08	-2.5929E-06		108.08	-1.2528E-06
108.22	-0.0001331		108.22	-1.4328E-06		108.22	-2.5554E-06		108.22	-0.00013412		108.22	-1.6581E-06		108.22	-1.8872E-06
108.36	-0.00012947		108.36	-1.3738E-06		108.36	-1.3441E-06		108.36	-0.00013832		108.36	-2.1096E-06		108.36	-0.000001996
108.5	-0.0001263		108.5	-2.3001E-06		108.5	-2.3638E-06		108.5	-0.00013413		108.5	-2.2815E-06		108.5	-1.3709E-06
108.64	-0.00012984		108.64	-1.6946E-06		108.64	-1.5513E-06		108.64	-0.00012524		108.64	-1.3783E-06		108.64	-0.000002521
108.78	-0.00012528		108.78	-2.5545E-06		108.78	-2.2958E-06		108.78	-0.00013003		108.78	-2.9325E-06		108.78	-9.061E-07
108.92	-0.00012946		108.92	-2.0368E-06		108.92	-2.1419E-06		108.92	-0.00013473		108.92	-1.7622E-06		108.92	-1.6083E-06
109.06	-0.00012575		109.06	-2.1439E-06		109.06	-7.4415E-07		109.06	-0.00013831		109.06	-1.9856E-06		109.06	-1.7897E-06
109.2	-0.00012942		109.2	-2.5587E-06		109.2	-0.00000297		109.2	-0.00013427		109.2	-2.1385E-06		109.2	-0.000001247
109.34	-0.0001257		109.34	-1.6924E-06		109.34	-1.4084E-06		109.34	-0.00012575		109.34	-1.6245E-06		109.34	-2.2184E-06
109.48	-0.0001337		109.48	-2.6053E-06		109.48	-1.8456E-06		109.48	-0.00013003		109.48	-2.8911E-06		109.48	-1.1863E-06
109.62	-0.00013315		109.62	-2.3241E-06		109.62	-2.2586E-06		109.62	-0.00013729		109.62	-1.9733E-06		109.62	-9.089E-07
109.76	-0.00012942		109.76	-1.8448E-06		109.76	-1.2008E-06		109.76	-0.00013841		109.76	-2.2656E-06		109.76	-1.8452E-06
109.9	-0.00013732		109.9	-2.8229E-06		109.9	-2.4485E-06		109.9	-0.00013412		109.9	-2.2934E-06		109.9	-1.3231E-06
110.04	-0.00013375		110.04	-1.2088E-06		110.04	-1.5543E-06		110.04	-0.00013831		110.04	-7.8383E-07		110.04	-2.3427E-06
110.18	-0.00012947		110.18	-2.3075E-06		110.18	-1.6983E-06		110.18	-0.00014258		110.18	-2.8166E-06		110.18	-1.0262E-06
110.32	-0.0001409		110.32	-2.4334E-06		110.32	-2.5241E-06		110.32	-0.00013412		110.32	-0.000001956		110.32	-1.5593E-06
110.46	-0.00012999		110.46	-0.00000244		110.46	-1.4811E-06		110.46	-0.00013376		110.46	-1.5305E-06		110.46	-0.000001681
110.6	-0.00013096		110.6	-2.5791E-06		110.6	-2.4779E-06		110.6	-0.00013478		110.6	-2.5653E-06		110.6	-1.1648E-06
110.74	-0.00013468		110.74	-1.5578E-06		110.74	-2.1049E-06		110.74	-0.00013412		110.74	-1.4135E-06		110.74	-2.4491E-06
110.88	-0.00012895		110.88	-2.3096E-06		110.88	-1.4048E-06		110.88	-0.00013835		110.88	-2.5205E-06		110.88	-9.7893E-07
111.02	-0.00012993		111.02	-2.2834E-06		111.02	-2.7476E-06		111.02	-0.000131		111.02	-1.9746E-06		111.02	-1.2975E-06
111.16	-0.00012514		111.16	-1.4411E-06		111.16	-1.2335E-06		111.16	-0.00013515		111.16	-2.1077E-06		111.16	-1.6849E-06
111.3	-0.000133		111.3	-2.9575E-06		111.3	-2.3418E-06		111.3	-0.00012993		111.3	-2.3988E-06		111.3	-1.4625E-06
111.44	-0.00012635		111.44	-1.6938E-06		111.44	-1.6218E-06		111.44	-0.00013841		111.44	-1.2398E-06		111.44	-2.3786E-06
111.58	-0.00012932		111.58	-2.3528E-06		111.58	-1.6157E-06		111.58	-0.00012999		111.58	-2.3401E-06		111.58	-1.0668E-06
111.72	-0.00012988		111.72	-2.4363E-06		111.72	-2.2095E-06		111.72	-0.00012887		111.72	-1.9855E-06		111.72	-1.5801E-06
111.86	-0.00012104		111.86	-2.6374E-06		111.86	-1.1342E-06		111.86	-0.00013459		111.86	-1.8412E-06		111.86	-1.8084E-06
112	-0.00012942		112	-2.5402E-06		112	-2.4846E-06		112	-0.00014249		112	-1.9104E-06		112	-1.3061E-06
112.14	-0.0001337		112.14	-0.000001961		112.14	-1.6681E-06		112.14	-0.00013366		112.14	-1.5176E-06		112.14	-2.4311E-06
112.28	-0.00012788		112.28	-2.0321E-06		112.28	-0.000002006		112.28	-0.00013728		112.28	-2.4982E-06		112.28	-0.000001219
112.42	-0.0001258		112.42	-2.1358E-06		112.42	-0.000002526		112.42	-0.00012947		112.42	-1.6549E-06		112.42	-1.6603E-06
112.56	-0.0001305		112.56	-1.7921E-06		112.56	-2.0458E-06		112.56	-0.00012999		112.56	-1.4255E-06		112.56	-1.5971E-06
112.7	-0.00013784		112.7	-2.9543E-06		112.7	-2.3282E-06		112.7	-0.00012946		112.7	-2.4225E-06		112.7	-1.2907E-06
112.84	-0.00013324		112.84	-1.5817E-06		112.84	-2.4181E-06		112.84	-0.00014197		112.84	-1.8307E-06		112.84	-2.4449E-06
112.98	-0.00012998		112.98	-2.0866E-06		112.98	-0.000001478		112.98	-0.00013361		112.98	-2.0812E-06		112.98	-0.000001205
113.12	-0.00012992		113.12	-2.1388E-06		113.12	-2.7456E-06		113.12	-0.00012942		113.12	-0.000002288		113.12	-1.8749E-06
113.26	-0.00012947		113.26	-2.1469E-06		113.26	-1.3633E-06		113.26	-0.00013468		113.26	-1.8253E-06		113.26	-0.000001823
113.4	-0.00012993		113.4	-2.7666E-06		113.4	-2.0135E-06		113.4	-0.00013892		113.4	-2.2611E-06		113.4	-6.9419E-07
113.54	-0.00012575		113.54	-1.7819E-06		113.54	-1.9293E-06		113.54	-0.00013003		113.54	-1.5137E-06		113.54	-1.7628E-06
113.68	-0.00013304		113.68	-2.4348E-06		113.68	-1.3206E-06		113.68	-0.0001337		113.68	-2.2915E-06		113.68	-1.4823E-06
113.82	-0.00012993		113.82	-2.6147E-06		113.82	-0.000002816		113.82	-0.00013831		113.82	-1.8644E-06		113.82	-1.8406E-06
113.96	-0.00012579		113.96	-1.4817E-06		113.96	-1.5154E-06		113.96	-0.00013412		113.96	-1.9671E-06		113.96	-1.5577E-06
114.1	-0.00013356		114.1	-2.3469E-06		114.1	-0.000001926		114.1	-0.00014146		114.1	-2.3879E-06		114.1	-1.3215E-06
114.24	-0.00013306		114.24	-1.9032E-06		114.24	-2.2286E-06		114.24	-0.00012947		114.24	-0.000001762		114.24	-2.0124E-06
114.38	-0.00012895		114.38	-2.1437E-06		114.38	-1.5841E-06		114.38	-0.00012998		114.38	-1.9265E-06		114.38	-1.5165E-06
114.52	-0.00012942		114.52	-2.1261E-06		114.52	-2.7493E-06		114.52	-0.00012937		114.52	-1.9746E-06		114.52	-1.9464E-06
114.66	-0.00013417		114.66	-1.4477E-06		114.66	-1.2774E-06		114.66	-0.00013366		114.66	-2.2445E-06		114.66	-1.9783E-06
114.8	-0.00012528		114.8	-3.0429E-06		114.8	-0.000001861		114.8	-0.00013361		114.8	-1.9427E-06		114.8	-6.2405E-07
114.94	-0.00013826		114.94	-2.0042E-06		114.94	-2.4212E-06		114.94	-0.00012579		114.94	-1.8149E-06		114.94	-2.0244E-06
115.08	-0.00013049		115.08	-1.9995E-06		115.08	-1.6071E-06		115.08	-0.00013841		115.08	-2.8849E-06		115.08	-0.000001498
115.22	-0.00013421		115.22	-2.1727E-06		115.22	-3.0404E-06		115.22	-0.00013361		115.22	-1.7786E-06		115.22	-1.4234E-06
115.36	-0.00013463		115.36	-1.3779E-06		115.36	-1.2548E-06		115.36	-0.00014308		115.36	-2.2591E-06		115.36	-1.9815E-06
115.5	-0.0001258		115.5	-0.000002922		115.5	-1.8784E-06		115.5	-0.00013473		115.5	-1.8559E-06		115.5	-1.2163E-06
115.64	-0.00013044		115.64	-2.5489E-06		115.64	-2.1557E-06		115.64	-0.0001378		115.64	-1.0303E-06		115.64	-1.7458E-06
115.78	-0.00013045		115.78	-2.0742E-06		115.78	-1.3319E-06		115.78	-0.00012631		115.78	-2.4295E-06		115.78	-1.7381E-06
115.92	-0.00012625		115.92	-2.5979E-06		115.92	-3.0847E-06		115.92	-0.0001263		115.92	-1.5325E-06		115.92	-1.0584E-06
116.06	-0.00012942		116.06	-2.1765E-06		116.06	-1.4657E-06		116.06	-0.00013356		116.06	-1.8785E-06		116.06	-2.1303E-06
116.2	-0.00012993		116.2	-2.4673E-06		116.2	-2.0666E-06		116.2	-0.00012998		116.2	-2.5413E-06		116.2	-9.7602E-07
116.34	-0.00012988		116.34	-2.2939E-06		116.34	-1.9682E-06		116.34	-0.00013361		116.34	-1.9155E-06		116.34	-2.4498E-06
116.48	-0.00012937		116.48	-0.000002003		116.48	-1.8617E-06		116.48	-0.00013463		116.48	-2.4842E-06		116.48	-1.6699E-06
116.62	-0.00012999		116.62	-2.5823E-06		116.62	-0.000002673		116.62	-0.0001337		116.62	-1.8111E-06		116.62	-1.4361E-06
116.76	-0.0001289		116.76	-8.0542E-07		116.76	-1.6768E-06		116.76	-0.00013775		116.76	-1.7557E-06		116.76	-1.6992E-06
116.9	-0.00012938		116.9	-0.000002221		116.9	-1.8536E-06		116.9	-0.00013836		116.9	-2.1074E-06		116.9	-1.2566E-06
117.04	-0.00012574		117.04	-0.000001866		117.04	-1.8841E-06		117.04	-0.00013934		117.04	-0.000001097		117.04	-1.7488E-06
117.18	-0.00012947		117.18	-2.1814E-06		117.18	-1.0472E-06		117.18	-0.00012682		117.18	-2.6395E-06		117.18	-0.000001374
117.32	-0.00013365		117.32	-0.000002838		117.32	-2.3227E-06		117.32	-0.00013468		117.32	-1.7263E-06		117.32	-1.5598E-06
117.46	-0.00012062		117.46	-1.4305E-06		117.46	-1.5494E-06		117.46	-0.00012993		117.46	-2.0242E-06		117.46	-2.2425E-06
117.6	-0.00012895		117.6	-1.9292E-06		117.6	-1.9634E-06		117.6	-0.00012527		117.6	-2.2968E-06		117.6	-1.0059E-06
117.74	-0.00012891		117.74	-1.7563E-06		117.74	-2.3988E-06		117.74	-0.00013417		117.74	-1.6224E-06		117.74	-1.7082E-06
117.88	-0.00013049		117.88	-2.1082E-06		117.88	-1.8028E-06		117.88	-0.00012998		117.88	-2.7856E-06		117.88	-1.6496E-06
118.02	-0.00013314		118.02	-2.5752E-06		118.02	-2.0084E-06		118.02	-0.00012957		118.02	-2.7031E-06		118.02	-1.8767E-06
118.16	-0.00012993		118.16	-1.5734E-06		118.16	-1.8638E-06		118.16	-0.00013361		118.16	-2.2627E-06		118.16	-1.6649E-06
118.3	-0.00012937		118.3	-2.3261E-06		118.3	-2.0469E-06		118.3	-0.00013887		118.3	-2.4054E-06		118.3	-1.0281E-06
118.44	-0.00012937		118.44	-2.2317E-06		118.44	-2.4331E-06		118.44	-0.00012895		118.44	-1.2198E-06		118.44	-1.7645E-06
118.58	-0.00013413		118.58	-1.7603E-06		118.58	-1.2247E-06		118.58	-0.00013882		118.58	-2.2534E-06		118.58	-1.7008E-06
118.72	-0.00013369		118.72	-2.6937E-06		118.72	-2.2196E-06		118.72	-0.00013888		118.72	-2.1128E-06		118.72	-1.5818E-06
118.86	-0.00013365		118.86	-2.1129E-06		118.86	-1.2938E-06		118.86	-0.0001379		118.86	-2.2659E-06		118.86	-2.0636E-06
119	-0.00013002		119	-0.000001931		119	-1.7009E-06		119	-0.00012988		119	-2.4195E-06		119	-1.0825E-06
119.14	-0.00013774		119.14	-2.2493E-06		119.14	-0.000002533		119.14	-0.00013413		119.14	-1.1146E-06		119.14	-1.6636E-06
119.28	-0.00013314		119.28	-1.8585E-06		119.28	-9.5801E-07		119.28	-0.00013831		119.28	-2.6378E-06		119.28	-1.5821E-06
119.42	-0.00012937		119.42	-3.0834E-06		119.42	-2.2033E-06		119.42	-0.00013351		119.42	-1.8319E-06		119.42	-1.2967E-06
119.56	-0.00013305		119.56	-1.7504E-06		119.56	-1.6921E-06		119.56	-0.00013784		119.56	-1.8153E-06		119.56	-0.000002327
119.7	-0.00012998		119.7	-2.4471E-06		119.7	-1.6173E-06		119.7	-0.00013784		119.7	-2.1712E-06		119.7	-1.0776E-06
119.84	-0.00012477		119.84	-2.3331E-06		119.84	-2.5605E-06		119.84	-0.00013836		119.84	-1.3775E-06		119.84	-2.0141E-06
119.98	-0.00012835		119.98	-2.1958E-06		119.98	-9.5593E-07		119.98	-0.00014258		119.98	-2.3413E-06		119.98	-2.0005E-06
120.12	-0.00012947		120.12	-3.1189E-06		120.12	-2.2946E-06		120.12	-0.00013413		120.12	-2.1608E-06		120.12	-0.000002035
120.26	-0.00013263		120.26	-1.1901E-06		120.26	-1.2578E-06		120.26	-0.00013412		120.26	-1.8457E-06		120.26	-2.0635E-06
120.4	-0.00013351		120.4	-2.0474E-06		120.4	-1.4455E-06		120.4	-0.00013422		120.4	-2.1422E-06		120.4	-1.0438E-06
120.54	-0.0001257		120.54	-2.3153E-06		120.54	-3.0786E-06		120.54	-0.00013045		120.54	-1.2505E-06		120.54	-1.5729E-06
120.68	-0.00013365		120.68	-0.000001967		120.68	-1.3278E-06		120.68	-0.00013524		120.68	-2.5167E-06		120.68	-1.5291E-06
120.82	-0.00012578		120.82	-0.000003145		120.82	-2.1461E-06		120.82	-0.00012476		120.82	-1.6956E-06		120.82	-0.000001722
120.96	-0.00012946		120.96	-1.6786E-06		120.96	-2.5054E-06		120.96	-0.00013366		120.96	-1.6037E-06		120.96	-1.9934E-06
121.1	-0.00013775		121.1	-2.3813E-06		121.1	-1.6708E-06		121.1	-0.00012573		121.1	-2.4145E-06		121.1	-9.4321E-07
121.24	-0.00012523		121.24	-2.3157E-06		121.24	-2.4179E-06		121.24	-0.00013408		121.24	-1.5165E-06		121.24	-2.0486E-06
121.38	-0.00012895		121.38	-0.00000193		121.38	-1.8006E-06		121.38	-0.00014036		121.38	-2.3633E-06		121.38	-1.9636E-06
121.52	-0.00013366		121.52	-2.3446E-06		121.52	-1.7819E-06		121.52	-0.0001337		121.52	-0.000002094		121.52	-1.3882E-06
121.66	-0.00012946		121.66	-2.2974E-06		121.66	-1.5855E-06		121.66	-0.00013459		121.66	-1.7963E-06		121.66	-1.8759E-06
121.8	-0.00012998		121.8	-2.3465E-06		121.8	-1.9149E-06		121.8	-0.00012942		121.8	-2.4189E-06		121.8	-1.2394E-06
121.94	-0.00012933		121.94	-2.1779E-06		121.94	-2.6576E-06		121.94	-0.00013417		121.94	-1.1979E-06		121.94	-1.7132E-06
122.08	-0.00013356		122.08	-1.5345E-06		122.08	-1.2214E-06		122.08	-0.00012528		122.08	-2.3806E-06		122.08	-1.8098E-06
122.22	-0.00012989		122.22	-2.9764E-06		122.22	-2.3575E-06		122.22	-0.00013831		122.22	-1.6597E-06		122.22	-1.8459E-06
122.36	-0.00013416		122.36	-1.6768E-06		122.36	-2.0181E-06		122.36	-0.00012993		122.36	-1.6572E-06		122.36	-2.3295E-06
122.5	-0.00012993		122.5	-2.7155E-06		122.5	-1.3083E-06		122.5	-0.00012524		122.5	-0.00000235		122.5	-1.2951E-06
122.64	-0.00013002		122.64	-1.8781E-06		122.64	-3.2907E-06		122.64	-0.00013831		122.64	-0.000001604		122.64	-2.4547E-06
122.78	-0.000121		122.78	-0.000001378		122.78	-1.2971E-06		122.78	-0.0001289		122.78	-2.5151E-06		122.78	-1.8419E-06
122.92	-0.00012942		122.92	-2.4142E-06		122.92	-2.1725E-06		122.92	-0.00013464		122.92	-1.9373E-06		122.92	-7.6436E-07
123.06	-0.00012481		123.06	-2.4141E-06		123.06	-1.7352E-06		123.06	-0.00013422		123.06	-1.7064E-06		123.06	-2.2855E-06
123.2	-0.00013366		123.2	-2.0381E-06		123.2	-1.2825E-06		123.2	-0.00013263		123.2	-2.0124E-06		123.2	-1.7834E-06
123.34	-0.00012937		123.34	-2.7388E-06		123.34	-2.1185E-06		123.34	-0.00012946		123.34	-1.7606E-06		123.34	-1.4185E-06
123.48	-0.00012579		123.48	-1.6382E-06		123.48	-0.000001348		123.48	-0.00013468		123.48	-2.7739E-06		123.48	-1.9991E-06
123.62	-0.00013402		123.62	-2.6086E-06		123.62	-2.1031E-06		123.62	-0.00012207		123.62	-1.9668E-06		123.62	-1.4404E-06
123.76	-0.00012993		123.76	-1.9717E-06		123.76	-2.2986E-06		123.76	-0.00012575		123.76	-2.1406E-06		123.76	-0.000002791
123.9	-0.00012946		123.9	-1.7405E-06		123.9	-1.7589E-06		123.9	-0.00013049		123.9	-2.0878E-06		123.9	-1.6392E-06
124.04	-0.00012533		124.04	-2.1377E-06		124.04	-2.6425E-06		124.04	-0.00013464		124.04	-1.3764E-06		124.04	-1.7366E-06
124.18	-0.00012997		124.18	-1.4432E-06		124.18	-1.4338E-06		124.18	-0.00012997		124.18	-2.3585E-06		124.18	-2.0682E-06
124.32	-0.00013257		124.32	-2.8868E-06		124.32	-2.0146E-06		124.32	-0.00013882		124.32	-1.4319E-06		124.32	-1.1789E-06
124.46	-0.00012891		124.46	-1.9922E-06		124.46	-2.6982E-06		124.46	-0.00012956		124.46	-1.3926E-06		124.46	-2.3581E-06
124.6	-0.00012518		124.6	-2.4339E-06		124.6	-1.8293E-06		124.6	-0.00012636		124.6	-2.2933E-06		124.6	-1.5309E-06
124.74	-0.00013458		124.74	-2.2968E-06		124.74	-2.9405E-06		124.74	-0.00013426		124.74	-1.4121E-06		124.74	-0.000001889
124.88	-0.00012891		124.88	-1.7981E-06		124.88	-1.9574E-06		124.88	-0.00013365		124.88	-0.000002529		124.88	-1.5252E-06
125.02	-0.00013779		125.02	-2.7789E-06		125.02	-1.7322E-06		125.02	-0.00013412		125.02	-1.8178E-06		125.02	-1.1837E-06
125.16	-0.00012941		125.16	-2.0046E-06		125.16	-1.8472E-06		125.16	-0.00014198		125.16	-2.0302E-06		125.16	-2.1836E-06
125.3	-0.00012947		125.3	-0.000002056		125.3	-1.9318E-06		125.3	-0.00012891		125.3	-2.2441E-06		125.3	-6.5865E-07
125.44	-0.00013402		125.44	-2.8351E-06		125.44	-2.7305E-06		125.44	-0.00012108		125.44	-1.2382E-06		125.44	-0.000001663
125.58	-0.00012937		125.58	-1.5512E-06		125.58	-1.6781E-06		125.58	-0.0001305		125.58	-2.0967E-06		125.58	-1.9676E-06
125.72	-0.00012574		125.72	-2.6228E-06		125.72	-1.9138E-06		125.72	-0.00012952		125.72	-1.9186E-06		125.72	-7.2886E-07
125.86	-0.0001331		125.86	-0.000001568		125.86	-2.4544E-06		125.86	-0.00012998		125.86	-0.000001948		125.86	-1.9416E-06
126	-0.00013412		126	-1.3154E-06		126	-0.000001466		126	-0.00013049		126	-2.5382E-06		126	-1.3914E-06
126.14	-0.00012839		126.14	-0.000002435		126.14	-2.3412E-06		126.14	-0.00014207		126.14	-1.0994E-06		126.14	-1.7028E-06
126.28	-0.00012109		126.28	-1.2769E-06		126.28	-1.6725E-06		126.28	-0.00013464		126.28	-2.3462E-06		126.28	-1.6494E-06
126.42	-0.00012527		126.42	-2.6612E-06		126.42	-1.6999E-06		126.42	-0.00013314		126.42	-1.2207E-06		126.42	-1.3561E-06
126.56	-0.00013049		126.56	-2.1283E-06		126.56	-0.000003012		126.56	-0.00013784		126.56	-2.2969E-06		126.56	-1.9927E-06
126.7	-0.00012947		126.7	-2.0336E-06		126.7	-1.4489E-06		126.7	-0.00013314		126.7	-2.0889E-06		126.7	-1.3896E-06
126.84	-0.00012937		126.84	-2.8517E-06		126.84	-2.4264E-06		126.84	-0.00013831		126.84	-1.6881E-06		126.84	-1.5585E-06
126.98	-0.00012518		126.98	-1.6767E-06		126.98	-2.0971E-06		126.98	-0.00012994		126.98	-2.4795E-06		126.98	-2.5351E-06
127.12	-0.00013458		127.12	-0.000001897		127.12	-1.9945E-06		127.12	-0.00013054		127.12	-0.000001844		127.12	-0.000001379
127.26	-0.00012942		127.26	-1.8966E-06		127.26	-2.7462E-06		127.26	-0.00013467		127.26	-1.7572E-06		127.26	-1.9091E-06
127.4	-0.00013676		127.4	-2.0574E-06		127.4	-1.3504E-06		127.4	-0.00013049		127.4	-2.0397E-06		127.4	-1.3925E-06
127.54	-0.00012886		127.54	-2.5054E-06		127.54	-2.3759E-06		127.54	-0.00013426		127.54	-1.3343E-06		127.54	-1.2138E-06
127.68	-0.00012937		127.68	-1.1897E-06		127.68	-2.0737E-06		127.68	-0.00013366		127.68	-2.5386E-06		127.68	-2.3662E-06
127.82	-0.00013049		127.82	-2.5051E-06		127.82	-2.5052E-06		127.82	-0.00013376		127.82	-1.5543E-06		127.82	-1.3556E-06
127.96	-0.00013458		127.96	-1.7215E-06		127.96	-0.000002591		127.96	-0.00014296		127.96	-2.0349E-06		127.96	-0.000001872
128.1	-0.00013305		128.1	-1.6387E-06		128.1	-1.7077E-06		128.1	-0.00014146		128.1	-2.4207E-06		128.1	-1.4907E-06
128.24	-0.00014192		128.24	-3.2164E-06		128.24	-2.3244E-06		128.24	-0.00013002		128.24	-1.2675E-06		128.24	-2.1604E-06
128.38	-0.0001242		128.38	-1.8148E-06		128.38	-1.3944E-06		128.38	-0.0001252		128.38	-2.1475E-06		128.38	-2.2203E-06
128.52	-0.00013413		128.52	-2.8166E-06		128.52	-1.8465E-06		128.52	-0.00012943		128.52	-2.1654E-06		128.52	-1.0454E-06
128.66	-0.00012984		128.66	-2.1746E-06		128.66	-0.000002154		128.66	-0.00012956		128.66	-2.0352E-06		128.66	-1.9106E-06
128.8	-0.00012845		128.8	-2.1488E-06		128.8	-8.0706E-07		128.8	-0.00013468		128.8	-2.5729E-06		128.8	-1.5471E-06
128.94	-0.0001336		128.94	-2.4363E-06		128.94	-2.1325E-06		128.94	-0.0001305		128.94	-1.2926E-06		128.94	-0.000001128
129.08	-0.0001289		129.08	-1.5099E-06		129.08	-1.7091E-06		129.08	-0.00013836		129.08	-2.8027E-06		129.08	-0.000002208
129.22	-0.00012569		129.22	-1.7913E-06		129.22	-1.7043E-06		129.22	-0.00013319		129.22	-1.3931E-06		129.22	-1.0485E-06
129.36	-0.00012998		129.36	-2.3884E-06		129.36	-2.4856E-06		129.36	-0.00013412		129.36	-1.9496E-06		129.36	-2.0515E-06
129.5	-0.00012886		129.5	-2.3381E-06		129.5	-8.0372E-07		129.5	-0.00013408		129.5	-0.000002542		129.5	-1.8609E-06
129.64	-0.00011992		129.64	-2.6565E-06		129.64	-3.0391E-06		129.64	-0.00013789		129.64	-1.3809E-06		129.64	-1.5465E-06
129.78	-0.000129		129.78	-1.5371E-06		129.78	-0.000001726		129.78	-0.00013049		129.78	-2.5185E-06		129.78	-2.6641E-06
129.92	-0.00013049		129.92	-2.3124E-06		129.92	-1.7251E-06		129.92	-0.00013412		129.92	-1.5717E-06		129.92	-1.3945E-06
130.06	-0.0001337		130.06	-1.8803E-06		130.06	-2.2589E-06		130.06	-0.00013464		130.06	-0.000001568		130.06	-1.6991E-06
130.2	-0.00012629		130.2	-1.6535E-06		130.2	-9.298E-07		130.2	-0.00012998		130.2	-0.000002766		130.2	-1.3368E-06
130.34	-0.00012471		130.34	-2.5594E-06		130.34	-1.4325E-06		130.34	-0.00013887		130.34	-1.3239E-06		130.34	-1.2704E-06
130.48	-0.00012885		130.48	-1.5559E-06		130.48	-0.000001427		130.48	-0.00012952		130.48	-0.000002953		130.48	-0.00000222
130.62	-0.00013319		130.62	-2.7649E-06		130.62	-0.000001843		130.62	-0.00013426		130.62	-1.8131E-06		130.62	-1.3552E-06
130.76	-0.00012519		130.76	-1.9995E-06		130.76	-2.2236E-06		130.76	-0.00013896		130.76	-2.2672E-06		130.76	-1.7012E-06
130.9	-0.00013262		130.9	-1.6571E-06		130.9	-1.7016E-06		130.9	-0.00013412		130.9	-2.5932E-06		130.9	-1.4267E-06
131.04	-0.0001295		131.04	-2.6238E-06		131.04	-2.0483E-06		131.04	-0.00013319		131.04	-0.00000162		131.04	-1.3561E-06
131.18	-0.00014141		131.18	-1.8196E-06		131.18	-1.9539E-06		131.18	-0.00013412		131.18	-2.2103E-06		131.18	-2.1953E-06
131.32	-0.00012048		131.32	-1.8631E-06		131.32	-1.5149E-06		131.32	-0.00012476		131.32	-1.7807E-06		131.32	-1.0587E-06
131.46	-0.00012989		131.46	-0.000002509		131.46	-3.1466E-06		131.46	-0.00012947		131.46	-1.7366E-06		131.46	-1.5033E-06
131.6	-0.00012517		131.6	-1.4976E-06		131.6	-1.0409E-06		131.6	-0.00013883		131.6	-2.0006E-06		131.6	-1.4758E-06
131.74	-0.00012481		131.74	-1.9417E-06		131.74	-2.3987E-06		131.74	-0.00013054		131.74	-1.8117E-06		131.74	-1.0208E-06
131.88	-0.00012415		131.88	-2.2505E-06		131.88	-2.0321E-06		131.88	-0.00014258		131.88	-2.6208E-06		131.88	-2.4569E-06
132.02	-0.00013412		132.02	-0.000001982		132.02	-1.8445E-06		132.02	-0.00012891		132.02	-1.9596E-06		132.02	-1.2376E-06
132.16	-0.00012933		132.16	-0.000002055		132.16	-2.3986E-06		132.16	-0.00013361		132.16	-2.0019E-06		132.16	-2.1056E-06
132.3	-0.00013351		132.3	-1.9021E-06		132.3	-1.2235E-06		132.3	-0.00013407		132.3	-2.3143E-06		132.3	-1.7735E-06
132.44	-0.0001242		132.44	-2.5168E-06		132.44	-2.4859E-06		132.44	-0.00013422		132.44	-1.4973E-06		132.44	-1.1853E-06
132.58	-0.0001289		132.58	-1.8508E-06		132.58	-2.2802E-06		132.58	-0.0001383		132.58	-2.9232E-06		132.58	-2.7067E-06
132.72	-0.00013002		132.72	-1.7572E-06		132.72	-1.5698E-06		132.72	-0.00013007		132.72	-1.6552E-06		132.72	-9.1951E-07
132.86	-0.00012994		132.86	-2.2628E-06		132.86	-2.9527E-06		132.86	-0.0001258		132.86	-2.0321E-06		132.86	-1.5583E-06
133	-0.00013356		133	-1.3813E-06		133	-1.1883E-06		133	-0.00013473		133	-2.6068E-06		133	-0.000002002
133.14	-0.00012522		133.14	-0.0000029		133.14	-1.8521E-06		133.14	-0.00013728		133.14	-1.7406E-06		133.14	-1.0435E-06
133.28	-0.00013365		133.28	-1.9748E-06		133.28	-1.7404E-06		133.28	-0.00012993		133.28	-3.0459E-06		133.28	-1.8886E-06
133.42	-0.00012625		133.42	-2.2831E-06		133.42	-1.2875E-06		133.42	-0.00013779		133.42	-1.9593E-06		133.42	-0.00000197
133.56	-0.00013361		133.56	-0.000002718		133.56	-2.7865E-06		133.56	-0.00013514		133.56	-1.8693E-06		133.56	-1.7832E-06
133.7	-0.00012471		133.7	-0.000001815		133.7	-1.4605E-06		133.7	-0.00013469		133.7	-2.2936E-06		133.7	-1.9238E-06
133.84	-0.00012528		133.84	-2.7639E-06		133.84	-2.1838E-06		133.84	-0.00012988		133.84	-1.6179E-06		133.84	-1.2877E-06
133.98	-0.00012155		133.98	-1.9901E-06		133.98	-1.7025E-06		133.98	-0.00013371		133.98	-3.3795E-06		133.98	-2.0406E-06
134.12	-0.00012937		134.12	-2.0183E-06		134.12	-1.3251E-06		134.12	-0.00012942		134.12	-1.5867E-06		134.12	-1.2653E-06
134.26	-0.00013831		134.26	-2.3154E-06		134.26	-2.7412E-06		134.26	-0.00013836		134.26	-0.000001909		134.26	-1.6635E-06
134.4	-0.00012988		134.4	-1.0342E-06		134.4	-1.6874E-06		134.4	-0.00013463		134.4	-2.2595E-06		134.4	-1.7548E-06
134.54	-0.00012887		134.54	-0.000002638		134.54	-2.2904E-06		134.54	-0.00013314		134.54	-1.7731E-06		134.54	-6.7764E-07
134.68	-0.00012895		134.68	-1.8414E-06		134.68	-2.3701E-06		134.68	-0.00013361		134.68	-0.00000301		134.68	-2.1954E-06
134.82	-0.00012993		134.82	-2.1438E-06		134.82	-0.000001443		134.82	-0.0001384		134.82	-0.000001746		134.82	-1.2699E-06
134.96	-0.00012946		134.96	-2.4039E-06		134.96	-2.6593E-06		134.96	-0.00012946		134.96	-2.3622E-06		134.96	-1.6391E-06
135.1	-0.00012937		135.1	-1.7992E-06		135.1	-1.5527E-06		135.1	-0.00012257		135.1	-2.1874E-06		135.1	-1.8092E-06
135.24	-0.00012104		135.24	-2.1499E-06		135.24	-2.0438E-06		135.24	-0.00013413		135.24	-1.6879E-06		135.24	-1.0484E-06
135.38	-0.00013677		135.38	-1.7435E-06		135.38	-2.1952E-06		135.38	-0.00012989		135.38	-2.7509E-06		135.38	-1.7468E-06
135.52	-0.0001336		135.52	-1.8991E-06		135.52	-1.1854E-06		135.52	-0.00013417		135.52	-1.9234E-06		135.52	-1.8389E-06
135.66	-0.00012522		135.66	-3.1517E-06		135.66	-2.5185E-06		135.66	-0.00013412		135.66	-2.0472E-06		135.66	-1.2095E-06
135.8	-0.00012941		135.8	-1.5405E-06		135.8	-1.1325E-06		135.8	-0.00013417		135.8	-2.1763E-06		135.8	-2.2389E-06
135.94	-0.00012099		135.94	-2.1508E-06		135.94	-1.5318E-06		135.94	-0.00013356		135.94	-1.6554E-06		135.94	-8.9202E-07
136.08	-0.00012471		136.08	-2.0417E-06		136.08	-0.000001737		136.08	-0.00013416		136.08	-2.2964E-06		136.08	-1.6959E-06
136.22	-0.00013412		136.22	-1.5032E-06		136.22	-1.0983E-06		136.22	-0.00013361		136.22	-2.2506E-06		136.22	-1.3877E-06
136.36	-0.00012941		136.36	-2.4195E-06		136.36	-0.000002432		136.36	-0.00013412		136.36	-2.5328E-06		136.36	-0.000001267
136.5	-0.00012476		136.5	-1.5343E-06		136.5	-1.5567E-06		136.5	-0.00013887		136.5	-1.9991E-06		136.5	-2.5363E-06
136.64	-0.00013039		136.64	-2.7793E-06		136.64	-0.000002333		136.64	-0.00012109		136.64	-1.7051E-06		136.64	-1.0983E-06
136.78	-0.00012052		136.78	-0.000001916		136.78	-2.4486E-06		136.78	-0.00012946		136.78	-0.000002799		136.78	-1.9055E-06
136.92	-0.00012151		136.92	-1.9128E-06		136.92	-1.3408E-06		136.92	-0.0001414		136.92	-2.4618E-06		136.92	-1.5445E-06
137.06	-0.0001241		137.06	-2.6297E-06		137.06	-3.0188E-06		137.06	-0.00013845		137.06	-2.3828E-06		137.06	-1.3926E-06
137.2	-0.00013365		137.2	-1.7789E-06		137.2	-1.7458E-06		137.2	-0.00012998		137.2	-0.000001811		137.2	-2.7456E-06
137.34	-0.00012895		137.34	-2.0676E-06		137.34	-2.1558E-06		137.34	-0.00012947		137.34	-1.7203E-06		137.34	-1.3381E-06
137.48	-0.00012105		137.48	-0.000002443		137.48	-1.8626E-06		137.48	-0.00012165		137.48	-2.1214E-06		137.48	-1.5724E-06
137.62	-0.00012937		137.62	-2.0213E-06		137.62	-1.6567E-06		137.62	-0.00012631		137.62	-1.8551E-06		137.62	-1.6457E-06
137.76	-0.00012942		137.76	-2.7312E-06		137.76	-2.2563E-06		137.76	-0.00013412		137.76	-2.1338E-06		137.76	-1.2968E-06
137.9	-0.00012425		137.9	-2.0615E-06		137.9	-2.2504E-06		137.9	-0.00012528		137.9	-2.1215E-06		137.9	-2.3257E-06
138.04	-0.00012626		138.04	-2.2106E-06		138.04	-1.3029E-06		138.04	-0.00013044		138.04	-1.8974E-06		138.04	-1.7604E-06
138.18	-0.00012844		138.18	-2.8552E-06		138.18	-2.5976E-06		138.18	-0.0001384		138.18	-2.7819E-06		138.18	-1.4866E-06
138.32	-0.00013253		138.32	-1.6306E-06		138.32	-1.4103E-06		138.32	-0.00013003		138.32	-1.4656E-06		138.32	-0.000001572
138.46	-0.00013677		138.46	-3.2367E-06		138.46	-2.7932E-06		138.46	-0.00012946		138.46	-0.000001928		138.46	-1.5971E-06
138.6	-0.00012565		138.6	-2.0922E-06		138.6	-1.5031E-06		138.6	-0.00013724		138.6	-2.7532E-06		138.6	-2.0157E-06
138.74	-0.00012997		138.74	-2.5363E-06		138.74	-2.1263E-06		138.74	-0.00013728		138.74	-0.000002162		138.74	-1.6561E-06
138.88	-0.00012513		138.88	-2.3015E-06		138.88	-2.5587E-06		138.88	-0.00012575		138.88	-2.4842E-06		138.88	-1.5594E-06
139.02	-0.0001336		139.02	-0.000002059		139.02	-1.1582E-06		139.02	-0.00013361		139.02	-0.00000157		139.02	-1.1255E-06
139.16	-0.0001216		139.16	-2.6599E-06		139.16	-2.3435E-06		139.16	-0.0001378		139.16	-1.7711E-06		139.16	-1.1451E-06
139.3	-0.00012886		139.3	-2.0077E-06		139.3	-1.4456E-06		139.3	-0.00012998		139.3	-1.7261E-06		139.3	-2.5134E-06
139.44	-0.0001216		139.44	-1.8085E-06		139.44	-1.6361E-06		139.44	-0.00013049		139.44	-1.8993E-06		139.44	-1.6215E-06
139.58	-0.00012523		139.58	-2.0403E-06		139.58	-0.000002188		139.58	-0.00013365		139.58	-2.6784E-06		139.58	-0.000001819
139.72	-0.00012467		139.72	-1.8001E-06		139.72	-1.6243E-06		139.72	-0.00013356		139.72	-1.6924E-06		139.72	-2.0017E-06
139.86	-0.00012425		139.86	-2.8207E-06		139.86	-2.8303E-06		139.86	-0.0001337		139.86	-2.3324E-06		139.86	-1.3231E-06
139.98	-0.0001336
