# Supplementary material for: In situ monitoring of polarons in a mixed conducting polymer using ultrafast transient absorption spectroelectrochemistry
Source: Chem Sci. 2025 Aug 27;16(38):17839–49. doi: 10.1039/d5sc04619j (PMC12412052; doi:10.1039/d5sc04619j)
Supplement: SC-016-D5SC04619J-s001 [file SC-016-D5SC04619J-s001.zip › TransientAbsorption_5pct_-0.7V.csv]

TA-SEC, 5%EG, -0.7 V
time (ps) / energy (eV)	0.652811005	0.654263088	0.655721647	0.657186723	0.65865836	0.660136603	0.661621497	0.663113085	0.664611414	0.66611653	0.667628478	0.669147305	0.670673059	0.672205787	0.673745536	0.675292355	0.676846293	0.6784074	0.679975724	0.681551316	0.683134227	0.684724507	0.686322209	0.687927385	0.689539527	0.691156322	0.692776794	0.694400951	0.696028885	0.697660616	0.699296141	0.70093546	0.702578578	0.704225495	0.705876214	0.707530738	0.709189069	0.710851209	0.71251716	0.714186925	0.715860504	0.717537899	0.719219114	0.720904148	0.722593005	0.724285684	0.725982188	0.727682518	0.729386676
-50	-0.000941209	0.000545991	0.000173768	-0.000410832	-1.69E-05	-0.000927602	-0.000215879	-2.06E-05	0.000487021	-0.000312463	-0.000319692	-6.49E-05	5.62E-06	-4.70E-05	2.34E-05	-9.38E-06	-4.36E-05	9.50E-05	3.63E-06	2.91E-06	-0.000121896	-4.31E-05	8.25E-05	-0.000146737	-2.10E-05	0.000109104	-3.81E-05	-0.000181131	-0.000111171	-8.88E-05	0.000213532	4.07E-05	-0.000102972	3.69E-05	3.00E-05	-0.000136946	-0.000120496	7.16E-05	-0.000124924	0.000141118	4.20E-05	-4.11E-05	-9.07E-05	0.000262278	-0.000301941	6.66E-05	-0.000275574	0.000202912	7.17E-05
-40	0.000623241	0.002008548	-0.000306452	0.001201934	0.000974216	-0.000461799	-3.21E-05	-0.000751255	1.28E-05	0.000493854	-0.000559198	0.000116999	-7.47E-05	-0.000147353	0.000115808	0.000198066	1.64E-05	-5.16E-05	-7.61E-05	9.24E-05	6.70E-06	4.32E-05	-0.00029654	9.45E-05	-8.14E-05	-0.00012467	3.65E-06	-0.00012257	9.18E-05	8.45E-05	-0.0001431	5.00E-05	-3.94E-06	-0.000364343	2.96E-05	0.00013995	-0.000113417	-0.000163094	-9.48E-05	-1.41E-05	0.000205862	-4.54E-05	-6.60E-05	-1.76E-05	0.000131083	-0.000289467	3.13E-05	-0.000152738	-3.05E-05
-30	0.002187918	-0.002272049	0.001283422	0.000843082	-0.000297605	0.000776794	0.000754871	8.10E-05	0.000192	8.24E-05	0.00073574	-9.61E-05	6.50E-06	2.56E-05	-3.87E-05	9.10E-05	9.97E-05	0.000208455	0.000141803	-2.75E-05	1.45E-05	5.26E-05	0.000149064	0.000163096	9.62E-05	-3.82E-05	0.00022573	0.000176979	5.62E-05	-2.19E-05	1.23E-05	-2.16E-05	0.000111411	0.000128257	5.91E-05	5.00E-05	9.06E-05	-7.98E-05	0.000332321	-6.21E-05	-2.29E-05	0.000153065	0.000135262	-5.86E-05	0.000127732	0.000213406	0.000138617	0.000130574	0.000199578
-20	-0.001884187	-0.000303354	-0.00109243	-0.001642082	-0.00066892	0.000553913	-0.000502429	0.000690276	-0.000645162	-0.000286402	0.000137426	3.64E-05	6.31E-05	0.000165583	-9.97E-05	-0.000277806	-7.30E-05	-0.000240036	-6.57E-05	-6.82E-05	9.29E-05	-5.43E-05	7.33E-05	-0.000116376	6.86E-06	5.94E-05	-0.000188967	0.000119801	-4.19E-05	2.10E-05	-7.13E-05	-6.73E-05	-7.77E-06	0.000203034	-0.000116307	-5.85E-05	0.000139226	0.000173181	-0.000113081	-6.00E-05	-0.000223481	-6.62E-05	1.97E-05	-0.00017698	3.38E-05	1.43E-05	9.78E-05	-0.000172605	-0.00023634
-10	0.009336802	-8.77E-05	-9.83E-05	0.00189487	0.000539801	0.000186121	-0.000636804	0.0002513	0.000274035	0.000303978	0.00014018	0.000531805	-9.02E-05	0.000170028	1.89E-05	0.000388444	-0.000172792	0.00025005	0.000228827	8.34E-05	0.000225548	-4.61E-05	5.39E-05	5.59E-05	4.86E-05	0.0002375	2.20E-05	0.000214386	-5.69E-06	0.000300039	-5.53E-05	0.00011609	-2.96E-05	2.05E-05	6.18E-05	9.38E-05	0.000278064	0.000107936	7.94E-05	0.000188471	0.000215036	0.000219236	0.000101241	0.000405417	0.000304944	5.38E-05	9.78E-05	0.000179923	7.57E-05
-5	0.003297363	-0.003934235	0.000958908	-0.000340684	5.85E-05	0.000538028	-0.000594113	0.0005988	-0.000340861	0.000197668	-0.000231414	0.000325098	0.00010688	-7.37E-05	-0.000130469	9.26E-05	-0.000115282	0.000111011	6.02E-05	9.48E-05	1.92E-05	-5.86E-05	-0.000163018	0.000120318	-6.71E-05	8.60E-05	-0.000148453	3.60E-05	0.000157204	-1.19E-05	-0.00018831	9.14E-05	-6.49E-05	0.000257155	-0.000226213	8.60E-05	7.20E-05	3.84E-05	-0.000116334	9.80E-05	0.000238755	0.000171732	-0.000201072	0.000129765	-0.000146554	0.000114155	1.26E-05	0.000140629	0.000271692
-4.5	0.002842019	-0.00230896	0.000439721	-0.000538078	0.000292436	-9.66E-05	-0.000536773	0.000363401	-0.000316648	-1.65E-05	-0.000294544	0.000283715	1.67E-05	0.000113983	3.16E-05	-4.55E-05	-9.13E-05	3.09E-05	5.36E-05	-9.74E-06	2.06E-07	-6.48E-05	-0.00020047	0.000141052	-0.00012046	2.48E-06	-8.69E-05	-3.28E-05	4.97E-05	3.24E-05	-6.44E-05	0.000120403	3.78E-06	-0.000173412	-1.23E-05	-5.72E-05	-0.000202466	-9.40E-06	9.80E-05	2.08E-05	1.04E-08	-6.03E-05	-2.21E-05	2.59E-05	3.37E-05	-1.40E-05	-1.17E-05	-0.000102266	-1.10E-05
-4	0.003700919	-0.000115349	0.000551248	-0.000516471	0.000830261	-0.000356255	-8.22E-05	0.000133135	4.35E-05	-1.21E-05	-0.000270694	0.000414976	-0.000108984	0.000184135	0.000137121	-0.00014312	-6.43E-05	0.000204558	5.44E-05	-1.88E-05	8.58E-05	-0.000106496	-3.61E-05	6.59E-05	-3.18E-05	1.85E-05	3.62E-05	-6.15E-05	8.52E-05	1.56E-05	-8.57E-05	0.000136573	0.000184912	-2.03E-05	8.77E-05	-1.98E-05	-0.000258429	3.57E-05	0.000252727	0.000115549	0.000111395	0.000177097	-0.00014322	0.000197985	-7.44E-05	0.00012287	0.000160333	1.01E-06	0.000532493
-3.5	0.003967662	-0.001208766	0.002018473	0.000119922	0.001042093	0.000779401	0.000821919	0.000276478	0.000466944	0.000151896	-0.000218616	0.000462257	-3.99E-05	-1.80E-05	0.000113722	3.84E-05	2.21E-06	0.000273184	0.000121085	2.89E-05	0.000143057	-3.78E-05	6.76E-05	0.00010261	-4.94E-05	7.29E-07	9.62E-05	4.09E-06	0.000225701	2.51E-05	-5.04E-05	0.000149871	0.000250265	-1.30E-05	-3.26E-05	-9.13E-06	-0.000100338	4.89E-05	0.000130713	0.000110018	5.60E-05	0.000150762	-8.34E-05	8.41E-05	-3.75E-06	0.00041499	0.000212376	0.000186236	0.000248367
-3	0.00095839	0.001170016	0.000244459	6.91E-05	0.000423423	0.000804174	0.000864494	-0.000145794	0.00039235	7.21E-05	-0.000256727	0.000162399	-0.000231	1.89E-05	0.000129182	-4.93E-05	-0.000113479	0.000111569	6.73E-05	8.44E-05	-2.57E-05	2.34E-05	1.72E-06	2.08E-05	-7.27E-05	-0.000210561	0.000174272	-4.19E-05	7.55E-05	-9.41E-05	-2.75E-05	0.000108838	0.0001	-0.000252915	-8.59E-05	-5.81E-06	-0.000103211	0.000188641	-7.23E-05	0.000151173	3.12E-05	-9.18E-05	-0.000370499	0.000150825	-6.42E-05	0.000194504	-0.000149576	-4.52E-05	-6.12E-05
-2.5	0.000368531	-0.001111868	0.000472471	-0.000813267	0.000127016	0.000304604	0.000165529	-0.000338657	0.000207452	6.08E-05	-2.00E-05	-6.19E-06	-0.000384878	7.40E-05	6.39E-05	-0.000235903	-0.000195942	0.000220274	0.000111295	0.000104422	-6.23E-06	-0.000182057	-7.34E-06	-1.06E-05	-7.40E-05	-0.000156543	0.000143689	3.60E-05	-6.86E-05	-2.03E-05	-0.000107868	4.71E-05	9.09E-05	-3.69E-05	0.000340713	-0.000175201	-8.55E-05	0.000153929	9.38E-05	0.000289746	2.75E-05	-2.11E-05	-0.000241525	0.000398791	9.82E-05	0.00022579	5.76E-05	6.98E-06	5.47E-05
-2	0.001225774	-0.002476753	0.001458715	-0.000629704	0.00092884	-0.00013566	-0.000399561	0.000124514	-9.49E-05	-0.000316816	9.64E-05	0.000224845	-0.000445599	5.32E-05	-0.000108554	-4.55E-05	-4.71E-05	0.000197087	0.000119872	-3.95E-05	0.000139954	-0.000176492	-1.00E-05	1.60E-05	-0.000148032	-0.000104057	7.18E-05	0.000127661	-9.32E-05	0.000167869	-0.000150123	-7.85E-06	0.000161087	-0.00016245	0.000197635	-0.000144022	-5.97E-05	2.16E-05	5.53E-05	0.00036486	-2.98E-05	0.000201553	-8.63E-05	0.000388387	-0.000176883	-0.000124643	5.87E-05	0.000176979	-0.000316011
-1.5	0.00368393	-0.000724335	0.000661744	-0.001945152	0.000289259	0.000961212	-0.00049671	-0.000290982	-0.000138822	-0.000163123	-0.000368726	0.000608953	-0.000451551	0.000152926	-0.000124379	0.000186877	-0.000118698	0.000143961	1.68E-05	-6.71E-06	3.56E-05	-1.57E-05	-4.10E-05	1.79E-05	-5.77E-05	7.11E-05	4.20E-05	4.59E-05	-1.50E-05	7.38E-05	5.38E-05	7.71E-05	0.000102369	-9.84E-05	-2.61E-05	-0.000144956	0.000262856	9.93E-05	-7.04E-05	0.000150352	0.000206566	0.000221352	-0.000124829	0.0001605	-6.83E-05	8.07E-05	0.000175762	0.000199687	-3.11E-05
-1	0.002858473	1.05E-05	0.002742906	-0.000835855	-8.77E-05	0.000431859	0.000195866	-0.000388097	5.71E-05	8.21E-05	-0.000518209	0.000474927	-0.000225603	0.000193762	-4.75E-05	0.000210993	-0.000146029	0.000113699	-4.46E-05	6.03E-05	2.61E-05	-4.26E-05	-2.85E-05	-3.58E-05	-0.000106897	0.00014341	5.01E-05	-0.000140726	-3.00E-05	-0.000105994	0.00016597	0.000185615	8.42E-05	-2.51E-05	-2.43E-05	-0.000196074	7.15E-05	3.04E-06	-0.000100309	-7.73E-05	4.98E-05	-0.000141373	-9.63E-05	6.66E-05	-1.82E-05	0.000222228	0.00024412	0.000127408	-4.90E-05
-0.9	0.002969964	3.32E-05	0.002268104	-0.000477082	-0.000583076	0.000102719	-3.10E-05	-0.000115524	-0.000100574	4.87E-05	-0.000434179	0.0003789	-0.000270238	0.000170371	-7.82E-05	0.000178521	-0.000105326	7.46E-05	-7.05E-05	4.55E-05	6.07E-05	-6.22E-05	-1.92E-05	-6.18E-05	-0.000153833	0.000117665	5.63E-05	-0.000183606	-5.13E-05	-0.000135033	0.000164537	0.000201623	9.10E-05	-3.34E-05	-1.59E-05	-0.00020366	-2.53E-05	-3.89E-05	-0.000100407	-0.000115711	-2.06E-05	-0.000236248	-8.27E-05	5.97E-05	-2.38E-05	0.000232627	0.000250616	0.000109941	-8.15E-05
-0.8	0.003081456	5.60E-05	0.001793302	-0.00011831	-0.001078439	-0.00022642	-0.00025781	0.00015705	-0.000258243	1.52E-05	-0.000350148	0.000282873	-0.000314874	0.00014698	-0.000108826	0.000146049	-6.46E-05	3.55E-05	-9.63E-05	3.07E-05	9.53E-05	-8.17E-05	-9.85E-06	-8.77E-05	-0.000200769	9.19E-05	6.40E-05	-0.000208345	-7.57E-05	-8.82E-05	9.32E-05	0.000198857	0.000131379	-2.14E-05	6.40E-06	-0.000100187	0.00012017	-9.84E-05	8.39E-05	4.41E-05	3.34E-05	-8.93E-05	-7.75E-05	0.000282282	0.00015734	2.26E-05	-7.10E-05	4.30E-06	0.000555915
-0.7	0.003192947	7.87E-05	0.0013185	0.000240462	-0.001573802	-0.00055556	-0.00047963	0.000459383	-0.000277303	-4.55E-06	-0.000225943	0.000260159	-0.000178006	7.79E-05	-1.32E-05	0.00010251	-0.000116058	0.00011833	7.23E-05	5.83E-05	0.000217037	-0.000125043	7.11E-05	6.76E-05	4.08E-05	-6.32E-05	0.000155875	2.47E-05	-0.000105869	0.000282107	-0.000168148	0.000206594	0.000212936	5.01E-05	2.56E-05	5.25E-05	0.00025368	-8.35E-05	-1.76E-05	0.000204308	0.000140961	7.71E-05	-0.000150092	0.000438472	-9.64E-05	0.000357093	0.000265951	6.59E-05	2.99E-05
-0.6	0.002166936	-0.000570751	0.001717134	-0.000708895	0.000396521	0.000648802	0.000104892	0.001119806	0.000605974	5.74E-05	-3.01E-05	0.0003612	-3.94E-05	6.13E-05	0.000155881	3.39E-05	-0.000143833	0.00021527	0.000121875	9.54E-05	0.000202867	-9.32E-05	-2.21E-05	0.000106555	-4.53E-05	-8.68E-05	-6.14E-05	1.80E-05	6.45E-05	0.000162852	-8.27E-05	0.000269149	0.000161419	2.08E-05	5.96E-05	4.57E-05	0.00018937	-5.57E-05	-0.000178338	0.000128127	4.49E-05	0.000329099	-0.000296546	0.000328162	-3.49E-05	0.000537271	0.000129915	-0.000175246	0.000217382
-0.5	-0.00088096	-0.00190247	0.001465904	-0.000869341	0.001700017	7.59E-05	0.000452641	0.000360769	0.000227863	0.000208905	-4.22E-05	0.000295453	-0.000379082	0.000133099	0.00014976	6.10E-05	-7.53E-05	5.61E-05	0.000270426	0.000127523	7.21E-05	-0.000224553	8.35E-05	7.26E-05	-2.86E-05	-0.000210498	8.44E-05	-3.36E-05	0.000412429	0.000310356	-0.000180237	-8.31E-05	8.11E-05	-0.000144611	8.31E-05	-4.24E-05	0.000173593	-0.000109031	-2.33E-05	0.000151688	7.77E-05	0.000263187	-0.000194429	0.000247421	-8.17E-05	8.44E-05	-5.16E-06	7.06E-06	0.000127435
-0.45	-0.001326469	-0.000917527	0.00131517	-0.000557345	0.001546776	0.00031086	-4.72E-05	0.000779749	-0.000149159	0.000330153	3.78E-06	0.000279136	-0.000268013	7.34E-05	0.000111245	0.000133145	-4.39E-05	-5.88E-05	0.000312767	0.000118562	1.12E-05	-0.000146155	0.00011715	6.13E-05	-5.96E-05	-1.91E-05	-2.37E-05	2.78E-05	0.000125842	0.000208261	-0.00024514	-9.19E-05	7.96E-05	-7.62E-05	-1.53E-06	-0.000140762	7.40E-05	-0.00013497	6.63E-05	0.000213317	0.000147762	0.000151579	-6.93E-05	0.000268113	-4.35E-05	-2.47E-05	8.48E-05	0.000150207	0.000152339
-0.4	0.001115289	0.002195586	0.001241729	-0.000106054	0.001194191	0.000608005	-0.000543203	0.001124568	-0.000373602	0.000319473	-3.10E-05	0.000305362	-0.000282731	0.000100676	0.000120605	0.000158614	-8.46E-05	1.01E-05	8.63E-05	6.66E-05	-3.29E-05	6.48E-05	0.00012811	5.32E-05	-9.87E-05	0.000188353	-0.000127046	8.49E-05	-9.48E-05	0.000140149	-0.000176592	-3.00E-05	0.00010851	-6.92E-05	-1.90E-05	-1.09E-05	4.76E-05	-6.79E-05	0.000121518	0.0001551	0.000143003	9.25E-05	8.03E-05	0.000336173	7.60E-05	-2.21E-05	0.000239208	0.000299856	0.000192815
-0.35	0.003364579	0.003374714	0.000863248	-0.000294389	0.000507524	1.74E-05	-0.000726472	0.000936753	-9.05E-05	5.17E-05	-0.000166197	0.000366082	-0.000363002	0.000155099	0.000137442	0.000182504	-0.000123755	7.23E-05	-5.46E-05	4.43E-05	-2.15E-05	0.000112683	4.55E-05	0.000123048	-7.35E-05	0.000179979	-8.84E-05	0.000112669	-7.45E-05	0.000149589	9.76E-05	0.000108068	0.000160413	-9.45E-05	-1.30E-05	0.000167657	2.87E-05	-2.83E-08	0.000172358	6.51E-05	7.99E-05	0.000135527	1.17E-05	0.000281529	5.42E-05	0.000125277	0.000116245	0.000223935	0.000222877
-0.3	0.005228461	0.002177432	0.000248318	-0.000787861	-0.000268082	-0.000670117	-0.000902365	0.000706714	0.000130794	1.91E-08	-0.000346697	0.000379555	-0.000286036	4.69E-05	0.000103987	0.000321623	-0.000140252	0.000101186	3.71E-05	7.30E-05	5.38E-05	3.36E-05	-8.58E-05	0.000218428	-3.67E-05	0.000157973	-5.23E-05	9.91E-05	-5.84E-05	9.56E-05	0.000213845	0.000179544	4.04E-05	-0.000219642	-0.000136812	9.43E-05	-2.50E-05	-8.31E-05	0.000171946	-0.000117555	-6.32E-05	0.000193614	-0.000151897	0.000258898	0.000120178	0.000175557	9.60E-05	0.000164168	-3.77E-05
-0.25	0.006811344	0.001535494	0.000164105	-0.000302314	-0.000666539	0.00046649	-0.000488327	0.000173416	0.000146532	0.000369543	-0.000583484	0.000354721	-0.000127126	-0.000112181	6.27E-05	0.00046464	-0.000153347	0.000120959	8.46E-05	1.44E-05	2.75E-05	-5.34E-05	-4.15E-05	-5.64E-05	1.24E-06	2.43E-05	-8.45E-05	-0.0001258	-4.60E-05	-1.58E-05	1.43E-05	0.000167981	0.000161078	-0.000198262	-1.46E-05	2.49E-05	7.03E-05	-6.40E-05	0.000221433	9.11E-05	6.72E-05	-2.20E-06	-0.000182534	0.000295577	0.000147028	0.000176723	-1.94E-05	-0.000141249	0.000164211
-0.2	0.007831534	0.001575943	0.000491277	0.000650277	-0.000964594	0.001802343	-9.09E-05	-0.000163448	0.000208789	0.000392722	-0.000538985	0.0001382	2.61E-06	-0.000297251	0.000121735	-2.95E-05	-0.000118908	8.93E-05	8.19E-05	-5.32E-05	-8.06E-05	-5.54E-05	-7.08E-05	2.09E-05	-6.32E-05	0.00015107	-4.97E-05	0.000152633	-1.97E-05	5.02E-05	-8.05E-05	8.28E-05	0.000125811	-5.37E-05	-4.94E-06	8.97E-05	9.81E-05	-9.62E-05	0.000133403	4.18E-05	5.32E-05	0.000229517	-0.000283615	0.000366801	3.47E-05	9.39E-05	-0.000182921	0.000117245	0.00030256
-0.15	0.006031944	0.002152089	-0.000107175	-0.001127682	-0.001051888	0.000868401	-0.001006977	0.000621718	0.000367795	0.000149012	-0.000348119	0.000206023	-8.22E-05	1.29E-05	0.000165022	0.000128834	-6.53E-05	1.56E-05	0.000203638	7.94E-05	2.11E-06	-0.000181766	-5.66E-05	0.000138854	-0.000198863	0.000111385	4.05E-05	3.38E-05	-1.79E-05	0.000123652	5.81E-05	0.000154634	4.45E-05	6.34E-05	0.000129688	0.000122356	0.000405155	0.000167062	0.000126579	0.000368243	0.000375025	0.000274759	-9.43E-05	0.000449759	-9.08E-05	-0.000137466	8.96E-05	-6.25E-05	-0.000120258
-0.1	0.001490022	0.00030176	-0.000451312	0.000662465	-0.000905332	0.001020259	-0.000940942	-0.000414247	0.000391232	0.000317551	-0.000236028	0.000181687	-0.000126215	8.04E-06	0.000198973	0.000213367	-8.92E-06	-3.40E-05	0.000184925	0.000161701	0.000166714	0.000107371	-4.10E-05	0.000331253	-3.44E-07	0.000317665	0.000148236	3.40E-06	0.000121342	0.000150394	1.58E-06	0.000225536	0.000133765	4.55E-06	-0.000111124	3.74E-05	1.76E-05	0.0001433	5.18E-05	0.000108418	0.000156157	0.000102099	-0.000110707	0.000311122	-1.70E-05	4.51E-05	2.37E-05	-7.76E-06	3.25E-05
-0.05	0.001796896	-0.00264354	0.000363884	0.001852336	-0.000460195	-0.0007819	-0.000789682	0.00040768	0.000527598	0.00020488	-4.29E-05	8.23E-05	9.88E-05	-0.000151853	8.41E-05	0.00040642	9.30E-05	0.000200459	0.000188703	0.000207837	3.83E-05	0.000348908	-4.45E-06	5.47E-07	-6.80E-05	0.000125511	5.93E-06	1.02E-05	-0.000117822	1.97E-05	-0.000122406	5.62E-05	0.000156281	3.15E-05	-0.000245714	0.00013963	-0.000124213	0.000113243	-4.61E-05	0.000222077	0.000144019	0.000148351	-0.000134805	0.00023636	-3.37E-05	0.000234191	9.52E-05	-5.69E-05	4.35E-05
0	0.001296057	0.002548368	0.000566417	0.001309698	-0.000440898	3.05E-05	0.000613826	0.001221383	0.000387795	0.000375647	-0.000175438	0.000128461	-0.00022413	-0.000168775	8.27E-05	0.000146303	-0.000280813	0.000102215	3.37E-05	-4.05E-06	-0.000113852	7.79E-05	-2.82E-05	9.33E-05	-0.000149528	-1.60E-06	5.52E-05	1.78E-05	4.25E-05	0.000263269	-0.000168805	1.27E-05	2.73E-05	0.000117212	-4.19E-05	-3.92E-05	3.48E-05	6.18E-06	5.93E-05	-8.65E-05	9.74E-05	0.000274445	-0.000224566	0.000361568	2.86E-05	0.000274318	3.74E-05	0.000186652	-0.000246084
0.05	0.003618444	0.004120979	0.000278759	0.000547413	0.000276392	-5.68E-05	-0.001112708	7.23E-05	5.34E-05	-0.000101327	-0.000359952	0.000132399	-0.000465918	4.49E-05	0.000116933	-6.93E-06	-0.000152968	0.000130388	4.28E-05	-0.000188167	7.87E-06	-7.13E-05	-0.000116294	0.000223454	-0.000111358	7.78E-06	3.00E-05	0.000194743	0.000146149	0.00013425	-0.00012393	0.000147855	-7.10E-05	2.13E-05	0.000122249	5.41E-05	0.000101404	-9.03E-05	0.000205406	0.000215437	8.48E-06	0.000315429	-8.92E-05	0.000303675	0.000154437	-6.06E-05	0.000178405	-7.22E-05	0.000289736
0.1	0.003351571	-0.000313357	8.46E-05	-3.11E-05	-0.000189324	0.0002165	-0.001108384	0.000577975	-0.0003244	0.0003484	-0.00047661	0.000269448	-0.000175046	-0.000531063	5.43E-05	-0.000155567	2.17E-07	0.000208454	-7.02E-05	-8.25E-05	4.21E-05	3.42E-05	-0.000174785	9.61E-05	-0.000101634	0.000170707	3.91E-05	9.46E-05	7.17E-05	0.00015744	-0.000124412	0.000137026	-9.20E-05	2.72E-05	8.44E-05	2.24E-05	3.49E-05	-1.79E-06	-4.30E-06	2.25E-05	-1.03E-05	0.000278372	-0.000132255	0.000204264	4.62E-05	-7.19E-05	7.28E-05	-8.17E-05	0.000170137
0.15	0.000100172	-0.001336259	3.74E-05	2.58E-05	0.00047419	-0.000416248	0.000350174	-0.000127199	0.000393257	8.22E-06	-0.000580428	0.000304758	-0.00028812	-0.000756863	-0.000192531	0.000176297	-0.000414246	0.000100713	-0.00011477	-0.00016669	-5.21E-05	-4.40E-05	-0.000101712	-4.57E-05	-0.000190226	6.72E-05	-0.000235283	-2.68E-05	-2.84E-05	0.000205823	-0.000118267	-3.66E-05	-3.84E-05	4.22E-06	-6.45E-05	7.49E-05	-0.000137125	3.30E-05	0.000143268	-1.23E-05	-1.75E-05	0.000143859	-0.00029079	0.000167185	-9.70E-05	1.85E-06	-5.05E-05	2.67E-05	6.23E-05
0.2	0.002005091	-0.002777884	0.00093881	-0.000196806	0.000458898	-0.000864543	-0.000628943	-0.000109099	0.000105173	-0.000686203	-0.000508188	0.000225002	-0.00047592	-0.000487586	-1.07E-05	-8.26E-05	-0.000370437	-0.000132197	-0.00010531	-0.000285629	-0.000142762	-0.000203712	-0.000274385	-2.94E-05	-0.000322688	-0.000120437	-0.000212637	-0.000218533	-0.000185187	-3.77E-06	-0.000273188	-0.000155064	-2.69E-05	-0.000267034	-0.000364708	-0.000183328	-0.000303692	1.52E-05	-0.000156645	-0.000202486	-0.000245012	-0.000227855	-0.000493454	-3.23E-05	-0.000107428	-0.000243755	-6.22E-05	4.93E-05	-0.000174062
0.25	-0.001142319	0.000499066	-0.000589605	-5.78E-06	-0.001398815	-0.001214369	-0.000264792	-0.000903238	-8.37E-05	-0.000559555	-0.000505786	4.34E-05	-0.000558086	-0.000196425	-0.000326211	-2.84E-05	-0.000836312	-0.000340138	-0.000182524	-0.000380957	-0.000174973	-0.000500832	-0.000344777	-0.000464057	-0.000418852	-0.000222967	-0.000542585	-0.000322035	-0.000183976	-0.000157003	-0.000532296	-0.000299707	-0.000126144	-0.00046131	-0.000444778	-0.000395024	-0.000431012	-8.79E-05	-0.000436991	-0.000335894	-3.90E-05	-0.000290807	-0.000487495	-5.59E-05	-4.26E-05	-0.000253605	-5.57E-05	-0.000124291	-4.49E-05
0.3	0.000482057	0.000274735	-0.001026827	0.000390882	-0.001457845	0.001137763	-0.001606244	-0.000923261	0.0005555	-0.000738086	-0.000576967	-0.000351391	-0.000553931	-0.000492368	-0.000530697	-9.01E-05	-0.000616961	-0.000325214	-0.00033782	-0.000273621	-0.000286626	-0.000597045	-0.000477712	-0.000419041	-0.000515554	-0.000323039	-0.000430506	-0.000378371	-0.000353538	-0.000135951	-0.00045554	-0.000380767	-0.000140571	-0.00027228	-0.000412871	-0.000125496	-0.000350207	-0.000310613	-0.000321315	-0.000153244	6.56E-06	-0.000189147	-0.00035075	-9.71E-05	-0.000250288	3.47E-05	-0.00037023	-0.000183863	-0.000140526
0.35	-0.001158946	-0.001210779	-0.000738219	-0.000597973	-0.001235709	0.001140301	-0.000135758	-0.001386662	-0.000486154	-0.000545759	-0.000781383	-0.000402817	-0.000374548	-0.000534561	-0.000431917	-0.000458225	-0.000618093	-0.000352429	-0.000302412	-0.000230714	-0.000363281	-0.000468057	-0.000395117	-0.000272326	-0.000342665	-0.000332255	-0.000242204	-0.000365415	-9.40E-05	-0.000187119	-0.000327557	-0.000265474	-0.000182954	-0.000276558	-0.000343711	-0.00029698	-0.00040946	-0.000305966	-0.000733044	5.61E-05	-0.000336951	-0.000475155	-0.000434765	-0.000127971	-0.000355022	0.000101659	-0.000288283	-0.00017846	-0.0003878
0.4	-0.002544617	-0.001981386	-0.001014036	-0.000648647	-0.00125476	0.000163082	-0.001189356	-0.000252772	-0.000595866	-0.00032766	-0.000571704	-0.000142671	-0.000146818	-0.000433136	5.98E-05	-0.000339543	-0.000552499	-2.57E-05	-0.000322522	-0.000207121	-0.000217547	-0.000470189	-0.000296219	-0.000343136	-0.000409913	-0.000373973	-0.000360516	-0.000435479	-0.000357942	-0.000134164	-0.000353994	-0.000209806	-0.000229561	-0.00032544	-0.000312748	-0.000197201	-0.000384793	1.60E-05	-0.000266595	-0.000147123	-5.57E-05	-0.000243664	-0.000296227	-0.000126803	-0.000205672	1.24E-05	-0.000215777	-0.0002352	0.00016994
0.45	0.002422004	-0.002222766	0.000771106	0.000551346	0.000346275	-0.000106933	0.000745391	-0.000255705	0.000507021	-0.000640721	-0.000343086	-5.21E-05	-0.000270154	-0.000127524	-0.000150099	-0.000249098	-0.000656032	-0.000225535	-0.00036586	-0.000294294	-0.000188212	-0.00036408	-0.000138051	-0.000321492	-0.000420891	-0.000225913	-0.000220802	-7.72E-05	-0.00022309	-0.000140058	-0.000193317	-0.000190117	-0.000117662	-0.000270014	-9.44E-05	-0.000167942	-0.00019492	-0.000234788	-0.000492602	4.29E-05	-0.000287811	-8.00E-05	-0.000264462	0.000126646	-0.000169583	-2.00E-05	1.88E-05	-0.000200366	0.000149677
0.5	2.81E-06	0.000239624	0.001156242	0.001118	-0.000550963	-0.000771803	7.53E-05	-0.000624685	-0.000355611	-0.000158886	-0.000548863	-7.51E-05	-0.00016631	-0.000317579	-8.04E-05	-0.000103021	-0.000375139	-3.13E-05	-0.000337393	-0.000161826	-0.000218619	-0.000235219	-0.000115476	-0.000302448	-0.000152016	-0.00013428	-0.000141523	-0.000229033	-8.44E-05	-0.00014022	-0.000109687	-4.87E-06	-2.72E-05	-0.000341826	-7.90E-05	-0.000115434	8.39E-05	-0.000141516	-0.000331175	0.000158119	-0.000401333	8.18E-05	-0.000324565	0.000116774	-0.000400626	-0.000141687	0.000106162	-0.000161829	-0.000381017
0.55	0.001740184	0.001028678	0.000180228	8.28E-05	-0.000505335	0.000671304	0.00014362	0.000436229	-0.000213875	-0.000277365	-0.000292639	0.000103256	0.000144796	-0.000581608	-0.000210275	0.000229593	-0.000434197	-0.000120391	-0.000286068	-0.000121655	-0.000189895	-0.000185791	-0.000275494	-0.000229954	-8.22E-05	-4.65E-05	-0.000135231	-0.000245169	-0.000204208	-0.000144934	-0.000150909	-4.17E-05	-9.45E-05	-0.000236936	-0.000151018	-0.000190128	-0.000265058	-8.77E-05	-0.000284944	-2.34E-05	-0.000378889	1.19E-05	-0.000405301	-0.000205715	-0.000568342	-0.00019494	-0.000224638	-0.000296105	-0.000234321
0.6	0.002292602	0.000928821	0.000661119	0.000861883	-0.000910964	0.000728487	-0.000503103	-0.000189185	-0.000221775	0.000225741	-0.00015944	9.81E-05	0.000192474	-0.000377069	2.15E-05	-0.000155834	-0.000392392	-0.000216826	-0.000189824	-0.000199634	-0.000104993	-0.000264432	-0.000338598	-0.000200892	-0.000120996	-0.000185125	-0.000270268	-0.000247316	-0.000281472	-0.00012622	-0.000274232	-7.63E-05	-0.000251563	-0.000305042	-0.000222402	-0.000288504	-0.000452855	-0.000289157	-0.000643846	-5.08E-05	-0.000223929	-0.000212355	-0.000442481	-0.000132423	-0.000318618	-2.71E-05	-0.00034039	-5.14E-05	-0.000237043
0.65	0.003141254	0.000600148	0.001267317	0.000294181	0.001437491	0.000445086	4.06E-05	-0.000456183	-4.34E-05	0.000133545	-0.000304899	0.000137883	-0.000343595	-0.000208568	-0.000464111	-4.98E-05	-0.000704155	-6.10E-05	-0.000233826	-0.000232146	-0.00013754	-0.000322896	-0.000212089	-0.000322989	-0.000233681	-0.000119546	-0.000330672	-0.000152449	-0.000271419	-0.000187213	-0.000339449	8.72E-05	-0.000327034	-0.000254654	-0.000110278	-0.000127761	-0.00017506	-6.37E-05	-0.000455768	-0.000147942	-2.90E-05	-9.63E-05	-0.000426695	1.06E-05	-0.000346107	2.67E-05	-0.000127514	-0.000125462	-1.66E-06
0.7	0.001065915	0.000287379	0.001008346	0.000199003	0.001055921	-0.000691103	-0.000505248	-0.000227802	0.000174386	-0.000677944	-0.000599092	-5.54E-05	-0.000369342	-0.000403087	-0.000159738	-9.92E-05	-0.000639446	-0.000233837	-0.000249035	-0.000134314	-0.000112055	-0.000307718	-0.000167084	-0.000391726	-0.000292199	-0.000242896	-0.000333675	2.39E-05	-0.000307874	-0.000158859	-0.000185923	0.000163086	-0.000245228	-0.00020388	1.49E-05	-0.000191308	-0.000339959	-0.000279879	-0.000178838	9.21E-05	-0.000149396	4.31E-05	-0.000460741	6.69E-05	-0.000307589	-0.000141552	0.000196904	3.00E-05	-0.000124845
0.75	0.002364371	-0.001808742	0.00052381	-0.001063353	-0.001027485	-0.000301598	-0.000901141	-0.000488921	9.35E-05	-0.000943755	-0.000512186	0.000135838	-0.000499011	-0.000216613	-0.00028911	5.02E-05	-0.000402285	-0.000114964	-0.000188888	-0.000146805	1.53E-05	-0.000153467	-0.000138311	-0.000302552	-0.000178542	-0.000166917	-0.000233335	-9.19E-05	-2.32E-05	6.36E-05	-0.0002769	0.000103952	-0.000198059	-0.000180913	7.51E-05	3.78E-05	-0.000333427	2.92E-05	-3.97E-05	-0.000199609	-7.93E-06	8.24E-05	-0.000267878	0.000169705	-0.000150459	-0.000123758	0.000108099	-2.97E-06	-0.000224261
0.8	0.0012249	-0.002608314	0.0017752	-0.001072892	-0.00024981	-0.000360642	-0.00068686	0.000330608	4.56E-05	-0.000321321	-0.000335624	0.000279842	-0.000459838	6.90E-05	-2.52E-05	6.84E-06	-0.00050016	-6.95E-05	-8.68E-05	-8.82E-05	-8.59E-06	-0.000140669	-8.76E-05	-0.00016453	-9.52E-05	-4.94E-05	-0.000136108	-0.00014429	1.61E-06	0.00014308	-0.000252553	-3.72E-05	-6.69E-05	-0.000217444	-0.000294755	-6.22E-05	-0.000202639	-0.000103991	-4.98E-05	2.89E-05	-7.87E-05	3.01E-05	-0.000275888	0.000300782	-0.000153934	-0.000186639	-9.15E-05	-0.000226144	-0.000220854
0.85	0.003386278	3.10E-05	0.001829673	0.000653328	-0.00049753	0.000208259	0.000244264	0.000610852	0.000550184	-0.000105124	-0.000269307	-4.89E-05	0.000161207	-0.000223941	6.74E-06	-0.000166984	-0.000201491	-0.000137093	7.82E-05	-5.38E-05	-5.73E-06	-0.000133349	-0.000197182	-0.000221089	-0.000199079	5.89E-06	-0.00036255	-0.000121431	-8.43E-05	-0.000102251	-0.000240884	-7.70E-05	-2.84E-05	-0.000349479	-0.000179764	-0.0002126	5.33E-06	-0.000228428	-0.000108724	8.96E-05	-0.000105057	4.21E-05	-0.000300429	0.000160824	-9.70E-05	-0.000374768	-0.000212067	-7.71E-06	-0.000135048
0.9	0.003008656	0.001083533	0.002046966	0.000720756	0.000518313	0.000956011	0.00068788	-0.00031148	0.000622062	9.28E-05	-0.00016303	0.000238784	0.000235667	-0.000271281	-0.000159687	0.000195171	-0.000477969	2.30E-05	-0.000125633	-0.000188731	1.96E-06	-5.44E-05	-0.000124124	-0.000182214	-0.000242848	0.000120831	-4.28E-05	-2.00E-05	-0.000163666	-0.000123633	-8.55E-05	-5.17E-05	-0.000151562	-0.000348292	-0.000412442	8.54E-05	-0.000423051	-0.000116066	-0.000116632	-7.25E-05	3.44E-05	-0.000120764	-0.000266821	-0.000154826	5.97E-06	-0.000236349	4.19E-06	1.68E-05	-0.000304056
0.95	0.005499312	-0.000282275	0.003044333	-0.000761747	4.49E-05	0.000997909	-0.001235636	-0.000277359	0.000480688	-0.00014811	-0.000164942	0.000310643	-0.000226413	-0.000371071	0.000171319	-6.55E-05	-0.000352962	-0.000109923	-5.82E-05	-0.0002388	-8.91E-05	-0.000100426	-0.000152932	-0.000159513	-0.000242694	-0.00026708	-0.000182024	-0.000182516	-9.02E-05	1.35E-05	-0.000194864	-5.30E-05	-0.000147911	-0.000139254	-5.26E-05	-0.000181906	-0.000135936	-0.000193077	-0.0001565	-0.000164622	-8.37E-05	4.34E-05	-0.000241288	-0.000157652	-6.21E-05	-6.81E-05	-0.000311374	-9.47E-05	-9.27E-05
1	0.003715393	0.001528802	0.001919783	-0.000413761	0.000264726	6.64E-05	-0.000393079	0.000350866	0.000268186	-7.55E-05	-9.22E-05	-8.49E-05	-0.000429511	-0.000296697	-0.000223771	3.03E-05	-6.21E-05	-9.71E-05	-0.000292461	-0.00015504	-8.52E-05	-5.81E-05	-0.000241526	-0.000101687	-0.000129017	-0.000239931	-0.000181549	-0.000141728	-3.89E-05	-7.35E-05	-0.000125445	-5.07E-05	4.12E-05	-0.000234264	-2.18E-05	-0.000331162	-0.000337701	-3.97E-05	-8.10E-05	-0.000188604	-0.000142757	-6.73E-05	-0.000365748	-7.10E-05	-0.000212589	-6.81E-05	-0.000256111	-0.000143284	0.000237289
1.25	0.000855035	-0.001564428	0.001340005	-0.000384335	-0.000794219	0.000418887	-0.000376481	0.000108922	8.33E-05	-8.37E-07	-0.000384717	0.000175757	-0.000273344	-0.000131096	-7.31E-05	-7.20E-05	-0.000477903	-8.84E-05	-8.90E-05	-7.20E-06	-3.33E-05	-0.000166678	-0.000255963	-4.64E-05	-0.000256439	0.00010859	-0.000128784	-0.00012315	-1.96E-05	-4.74E-05	-0.000261659	0.000128474	-6.70E-05	-0.000227286	-7.59E-06	-6.94E-06	-3.28E-06	2.01E-05	-0.000166564	-8.39E-05	-0.000213165	0.000197626	-5.85E-05	0.00015195	-0.000265687	0.000497747	-0.000244396	0.000119218	-2.83E-05
1.5	0.004615194	0.003061819	9.34E-05	0.000606856	-0.000496564	0.001604122	9.92E-05	0.000341999	0.000490495	0.000331562	-0.000305873	0.00026543	5.96E-05	4.48E-05	-0.000170444	0.000289194	-4.07E-05	-7.35E-06	-0.00024201	0.000294997	-0.000141179	-0.000166994	-1.57E-05	4.75E-06	-0.000142815	-2.28E-05	7.70E-05	-0.000178982	0.000148376	9.11E-05	-0.000251158	0.000177204	-3.46E-05	7.65E-05	-1.08E-05	9.50E-05	8.23E-05	2.54E-06	-6.33E-05	1.95E-05	-8.71E-05	0.000191595	-9.25E-05	9.41E-05	-6.83E-05	0.000410628	-0.000161559	0.000343059	-0.000165916
1.75	0.001220863	0.00252755	0.002501964	0.001931337	-0.000392086	0.0003582	-0.000183899	0.000912416	-0.000165608	0.000383547	4.36E-05	-3.50E-05	-0.000258222	-0.00015132	2.35E-05	0.00025859	-0.000117661	0.000118856	-0.000328873	0.000165438	-0.000111453	3.12E-05	-0.000122622	0.000104901	-6.02E-05	-3.37E-05	-4.41E-05	-6.72E-05	-6.01E-05	9.98E-05	-0.000153902	5.08E-05	0.000117787	-0.0001503	-0.000154961	-3.22E-05	-8.39E-05	-0.000135613	-7.71E-06	-9.24E-05	-2.66E-05	2.07E-05	-0.000245912	9.40E-05	-7.55E-05	1.55E-05	-2.75E-05	-9.07E-05	-0.000107078
2	-0.000795903	0.000200501	-8.28E-05	0.000765675	-0.001072706	-0.000438999	-0.000365492	0.000422066	1.25E-05	-0.00032925	-0.000424849	0.000331274	-0.000317744	-0.000149476	5.07E-05	2.44E-05	-0.000184446	-0.000122082	-1.79E-05	-9.73E-05	-1.96E-05	-5.25E-05	-7.61E-05	6.04E-05	-0.000159562	6.33E-05	-6.65E-05	0.000126693	-0.000245758	5.60E-05	-0.000236534	-8.71E-05	-7.92E-05	-0.000295056	-3.74E-05	-8.48E-05	-5.56E-05	-0.000259688	-0.000159711	-1.93E-05	2.63E-05	2.54E-05	-0.000294738	0.000128446	-6.49E-05	0.000215623	-4.52E-05	4.00E-05	1.07E-05
2.25	0.005209641	0.000557743	0.000121782	0.001536229	0.000672248	0.001023531	-0.000961526	0.000457619	0.000483227	-0.000203344	3.96E-05	0.000269597	-9.09E-06	0.00015592	-0.000248626	0.000525346	-3.20E-05	-4.85E-05	0.000133321	2.12E-06	7.03E-05	-0.000108582	5.13E-05	5.19E-06	-5.32E-05	2.26E-06	2.34E-05	7.13E-05	-0.000151529	0.000114141	-4.02E-05	9.22E-05	-8.97E-05	-0.000145632	8.39E-06	-4.07E-05	-2.60E-05	8.76E-05	-0.000183891	0.000245453	1.41E-05	4.58E-05	-0.000446419	-6.12E-05	-4.24E-05	0.000345244	-3.19E-05	-0.000134967	0.000232966
2.5	0.000855651	-0.001129268	0.000598554	-0.000360862	5.69E-05	0.000526433	-0.000504652	0.000683317	-0.000442667	0.000223045	-0.000600282	0.000100355	8.47E-05	-0.000270048	0.000234129	1.24E-05	-0.000199849	-8.35E-05	-6.84E-05	-0.000117281	-2.06E-05	-0.000113961	3.56E-05	-6.94E-06	-4.51E-05	-0.00011189	-2.99E-05	-8.29E-05	-0.000304559	0.000173398	-6.90E-05	9.52E-05	-0.000107423	-0.000129914	-4.18E-05	-8.76E-05	-3.27E-05	-1.69E-06	-0.000115302	0.000207317	-1.36E-05	-4.28E-05	-0.0003121	-9.03E-05	-7.93E-05	0.000181712	-4.17E-05	-0.000103161	0.000238009
2.75	0.002884423	-0.00053813	0.002334704	-0.000141501	-0.000400229	0.001276317	-0.00024665	0.000228495	0.000122675	0.000357232	-0.000284295	9.44E-05	0.000258283	-7.97E-05	-0.000144457	-8.34E-05	-0.000139735	0.000299919	-1.74E-05	-2.12E-05	-5.36E-05	-0.000133555	1.61E-05	2.51E-05	-0.00020014	5.16E-05	-0.000147912	0.000128517	-3.62E-05	0.000248744	-0.000114282	9.06E-05	5.62E-05	-8.52E-05	3.44E-05	-0.000108497	7.51E-05	-0.000127375	1.99E-06	0.000244048	-3.18E-05	0.000140252	-0.000236643	0.00011201	-4.30E-05	0.000207113	-0.000200313	8.11E-05	-0.000107622
3	0.003501489	-0.000252775	0.000545439	4.18E-05	0.000381346	0.000903518	-0.001033136	0.000448475	0.000142511	0.000679483	-0.000421538	0.000142062	-0.000297817	-6.52E-05	0.000208561	-4.91E-06	-0.000117237	8.68E-05	-0.000122451	3.33E-05	-7.31E-06	-5.65E-05	0.000108286	-4.84E-06	-5.39E-05	-9.49E-05	-4.67E-05	5.79E-05	7.19E-05	0.000167018	-0.000101623	0.000141819	6.68E-05	8.26E-05	-4.66E-05	6.59E-05	-9.64E-05	4.13E-06	1.47E-05	0.000385205	-6.44E-05	0.00025626	-0.000214457	0.000105247	-0.000213433	0.000110937	-0.000263915	0.000208155	4.36E-05
3.25	0.005140873	0.003113721	-0.002588649	-0.000741704	0.00073592	0.001352507	-0.000394242	0.000238082	8.58E-05	0.000667004	-0.000344596	0.00044534	0.000136033	8.82E-05	-1.29E-05	0.0001975	-0.000252529	0.000151372	-1.62E-05	9.14E-05	-7.95E-05	-4.54E-05	0.000102492	-4.14E-05	-0.000122692	0.000103385	-0.000196334	0.00013777	-0.00013555	4.39E-05	-8.23E-05	4.66E-05	-5.61E-05	-1.35E-05	8.06E-06	8.18E-05	-0.000239373	0.000139599	-5.48E-05	0.00017227	-4.91E-05	0.000196592	-0.00015393	0.000123988	-0.00010795	-1.73E-05	-0.00011146	3.79E-05	8.69E-05
3.5	0.004247445	0.001781283	7.17E-05	-0.000726476	0.000505282	0.000856267	2.33E-05	0.000189901	-0.000406051	0.000281605	-0.000274133	0.000260396	-0.000109921	-0.000211426	2.78E-05	8.51E-05	-0.000202161	0.000106495	2.48E-07	-0.000144012	-2.77E-05	2.31E-06	4.56E-05	-0.000156252	-0.000210508	0.000143602	-0.000117778	-2.25E-05	-0.000222984	0.00017594	-6.76E-05	2.73E-05	-1.67E-05	-0.000178721	-6.54E-06	-9.45E-05	-7.39E-05	0.000123946	-1.77E-05	6.08E-05	-9.72E-05	0.000182789	-0.000222941	0.000207969	7.51E-05	0.000136532	-3.08E-06	-0.000158808	-0.000125286
3.75	0.005260933	0.000575176	0.001672211	-0.000424833	0.00066509	-8.52E-05	-2.61E-05	-4.87E-05	0.000257238	-0.000673818	-4.14E-05	3.78E-05	-9.86E-05	-0.00024695	-0.000149108	0.000337666	-0.000174054	0.000183933	-0.000170604	-0.000111043	-7.37E-05	-5.83E-05	0.000100102	-2.72E-05	-0.000152871	0.000211221	-4.67E-05	-0.000107187	-0.00013103	0.000234551	-0.000119359	0.000125644	0.000153376	2.28E-05	-8.93E-05	4.74E-05	-2.81E-05	9.18E-05	2.95E-05	4.28E-05	3.68E-05	5.80E-05	-0.000224836	0.000200936	-1.14E-06	0.000206677	-6.95E-07	-3.12E-05	-9.16E-05
4	0.004308649	-0.000132706	0.000686333	-0.000791623	0.000523066	0.000705654	-0.000485533	-0.000200206	0.000749762	-1.45E-05	-1.70E-05	-6.27E-05	-0.000335202	0.000202836	-6.71E-05	8.24E-05	-0.000177567	-0.000186138	0.000150404	2.19E-05	-0.000293049	8.67E-05	-6.24E-05	-1.96E-05	4.51E-06	-5.64E-05	4.60E-05	5.09E-06	-0.000156568	5.32E-05	-3.04E-05	0.000114843	0.00010398	-3.44E-05	-2.91E-05	4.76E-05	-0.000140727	5.84E-06	7.96E-05	-5.85E-05	8.51E-05	9.54E-05	-0.000227461	9.55E-05	-3.79E-06	-1.82E-05	0.000136831	-0.000113481	0.000105437
4.25	0.003447391	-0.001909847	0.00021298	-0.00046356	-0.000995128	-0.000343094	-0.001051536	0.000621882	-0.000200385	-0.000490741	-0.00058723	-4.53E-05	-0.000170366	0.000128277	7.91E-05	8.04E-06	-0.000285453	-3.40E-05	2.02E-05	-0.00013753	-6.87E-05	-0.000144152	8.98E-05	-5.59E-05	-9.02E-05	1.18E-05	0.00013749	6.40E-05	-2.37E-05	-9.15E-05	-6.91E-07	-1.50E-05	7.57E-06	-0.000167472	-3.33E-05	7.88E-05	-7.82E-05	2.30E-05	-9.92E-05	-0.000142505	-6.56E-05	0.000154289	-0.000180227	2.28E-05	6.11E-05	-7.95E-05	0.000260848	3.03E-05	-3.29E-05
4.5	0.002954865	-0.002869107	0.000326045	-0.000671293	-0.000424197	0.000620768	-0.00147138	0.000419658	0.000346226	-0.000167426	-0.000651272	-0.000172851	-0.000236946	-0.000219264	-6.11E-05	0.000426701	-0.000156011	9.17E-05	-0.000171303	-9.85E-05	2.24E-05	-0.000155732	8.52E-05	8.71E-05	-8.30E-05	0.000127882	9.64E-05	0.000105799	-9.63E-05	-0.000170395	7.60E-05	-2.50E-05	5.22E-05	-0.000100375	-1.44E-06	-8.26E-05	9.22E-05	1.44E-05	-0.000126848	9.89E-06	-5.35E-05	0.000115436	-0.000151939	0.000117855	7.20E-05	8.31E-05	7.26E-05	3.76E-05	-0.00019591
4.75	0.004388376	-0.000594283	0.000185467	-0.001013787	0.00072854	0.001947363	-0.000800771	0.000243061	-0.00013761	0.000148569	-0.000288538	3.22E-05	-0.000144228	-0.000330741	2.71E-05	-0.000158482	-0.000174954	7.96E-05	3.55E-05	-0.000155122	-8.00E-05	0.000180157	6.39E-05	-1.88E-05	-9.36E-05	3.94E-06	8.45E-05	-5.80E-05	8.26E-05	-6.05E-05	-0.000109042	5.16E-05	-9.84E-06	1.12E-05	6.15E-05	-0.000125657	-0.000153309	9.82E-05	-0.000125759	8.55E-05	5.38E-06	-5.33E-05	-0.000187779	0.000257688	0.000157712	0.000198388	6.84E-05	0.000138433	-0.000118806
5	0.003603703	0.000921828	0.000262944	-0.00053793	0.000342745	0.001277544	-0.001232557	0.000233225	-0.000311164	0.00026643	-0.000175636	4.57E-05	-9.43E-06	0.000101052	0.000285462	0.000300505	-0.000277033	0.000222943	8.54E-05	6.45E-07	-4.90E-05	0.00010399	-0.000172436	3.59E-05	3.77E-05	3.55E-05	9.42E-05	-1.66E-05	7.06E-05	-0.000116012	-9.74E-05	0.000180853	-2.69E-05	-5.19E-05	5.08E-05	-2.34E-05	-0.000222916	1.05E-05	-0.000225611	0.000207324	-7.02E-05	-0.000100584	-0.000214534	0.000326071	-1.69E-06	1.86E-05	-0.000149682	0.000200312	-0.000160228
6	0.001159513	-0.002025076	0.002133711	-0.000640469	-0.000347079	-0.000872076	-0.000275353	0.000348029	-0.000385531	-0.00026514	-0.000222822	-1.38E-05	-0.000301401	-0.000347075	1.21E-05	-9.63E-05	-0.000269033	-8.76E-05	-1.50E-05	-0.000137569	-0.000151418	-0.000187114	-0.00019851	2.53E-05	-0.000114268	5.95E-05	-0.000158338	-0.000107295	-0.000161585	1.54E-05	-1.55E-07	-0.000113942	1.45E-05	-0.000179896	-0.000213157	-0.000245448	-0.000349889	5.57E-05	-0.00011443	0.000148234	-0.000254085	4.95E-05	-0.000177022	9.60E-05	-0.000381711	0.000335684	-0.000478045	0.00024084	-0.000249853
7	-0.001065057	-0.001592952	0.002332236	-0.000722281	-0.000233661	0.001467476	-0.00058519	0.00041726	-0.000250024	0.000183189	-0.000362243	9.33E-05	-0.000174576	-0.000213356	-0.000118627	0.00010551	-0.000201905	-0.00015562	5.91E-05	-7.19E-05	-0.000110637	-0.000171116	9.03E-05	-5.91E-05	-3.61E-05	7.13E-05	-1.65E-05	-0.000110671	-0.000152213	4.32E-05	3.44E-05	9.48E-05	-0.000108771	9.60E-05	-0.00021251	-0.000183136	2.96E-05	-8.58E-05	-9.35E-05	7.78E-05	0.000110286	0.000161304	-0.000121602	5.87E-05	-0.000152888	0.000385046	-2.92E-05	0.000104799	-0.000185884
8	-0.001881305	0.000805981	0.001739413	-0.000957851	0.000521905	0.001083164	0.000205584	0.000251966	-7.13E-05	0.000162714	-9.02E-05	0.000423774	2.16E-05	-6.10E-05	-0.000185983	0.000449498	-0.000327983	1.80E-05	0.000114868	-9.30E-05	1.64E-05	8.80E-06	9.77E-05	2.98E-06	-4.75E-05	-8.13E-05	0.000157445	8.59E-05	2.94E-05	9.94E-05	5.57E-05	5.82E-05	4.76E-05	-9.63E-05	0.000104533	-0.000220598	2.62E-05	3.44E-05	-8.20E-05	0.000139574	8.35E-05	9.96E-05	-0.000222687	0.000102424	-0.000131984	5.88E-05	0.000124259	0.000249877	-0.000190428
9	-0.000738473	-0.000986426	0.000824739	-0.00055256	-0.000750519	0.000395139	-0.001025843	-3.83E-05	-0.000152367	-0.000424495	-1.49E-05	0.000228619	-7.86E-05	-5.29E-05	-0.000109705	0.000294464	-0.000267736	0.000118959	-3.73E-05	-9.12E-05	9.67E-06	-9.80E-05	-2.42E-05	-3.49E-05	-0.000225564	-4.34E-06	-9.85E-05	7.74E-05	-1.68E-05	-2.59E-05	6.17E-05	4.78E-05	-9.09E-05	-0.00010556	-0.000183187	-0.000163565	-8.09E-05	5.72E-05	-0.000211703	4.54E-05	4.69E-05	0.00014518	-0.000179319	1.33E-05	-0.000223764	0.000227732	-5.01E-05	-0.000204486	7.57E-05
10	-0.000214621	-0.001044439	0.000576318	0.000652132	-0.001638494	0.001897568	-0.00046923	-0.000220205	7.47E-05	-0.000578832	0.000228182	0.000122246	-0.000147032	-3.51E-05	5.48E-06	0.000112848	-4.84E-05	0.000177451	-4.60E-05	3.32E-05	-0.000229916	-7.54E-06	7.87E-05	-5.60E-05	-0.000130452	0.000142987	2.82E-05	-7.90E-05	4.19E-05	6.89E-05	0.000113137	0.00017266	-3.97E-05	7.30E-05	-9.02E-05	-6.71E-05	0.000144657	-0.000317089	4.79E-05	0.000278323	4.31E-05	-1.18E-05	4.28E-05	0.000252485	6.61E-05	-0.000184514	4.94E-05	4.18E-05	-0.000134804
12	0.004786687	-0.001251474	0.001907191	-3.21E-05	0.000417198	0.00088477	-0.000491045	3.77E-05	0.000447929	-0.000235604	0.000194573	0.000113606	2.85E-05	-0.000268792	-5.06E-05	0.000295623	-0.000304641	0.000248813	-5.23E-05	0.000103983	-8.93E-05	-4.77E-05	4.71E-05	-0.000134079	-0.00010686	7.59E-05	1.77E-05	-9.83E-05	1.44E-05	5.37E-05	-4.56E-05	0.000183577	3.63E-05	-3.37E-05	-1.30E-05	-0.000148257	8.40E-05	-3.90E-05	0.000160998	0.000202144	3.56E-05	9.10E-05	4.11E-05	0.000224989	-7.09E-05	5.10E-05	-5.52E-05	0.000127154	0.000334663
14	0.003884483	0.000781326	0.001380409	-5.84E-05	0.000617031	0.001373585	-0.000727127	0.000250694	0.000416728	-9.00E-05	-0.000220009	0.000465558	-9.68E-06	-0.000121196	-0.000235464	0.000231381	-0.000214369	0.000273111	-6.21E-06	0.00017518	0.000126763	-1.21E-05	-0.00010568	4.47E-05	-0.000187388	7.09E-05	-0.000121571	-4.71E-05	0.000131608	1.37E-05	4.34E-05	0.000225811	-1.23E-05	6.65E-05	2.68E-05	0.000160657	2.77E-05	-7.59E-06	-6.69E-05	1.40E-05	-0.000183014	0.000355757	-9.84E-05	0.00010219	0.000267586	0.000536057	8.25E-05	0.000233293	0.000144239
16	0.003414018	0.001971371	0.003750979	-0.001236299	0.000215786	0.001631143	-0.000606371	0.000857078	-0.000155626	-3.61E-05	-1.56E-05	-5.93E-05	0.000346341	-0.00017496	0.00019913	2.54E-05	-0.000341071	-0.000119576	0.000181249	2.13E-05	0.000127568	-5.88E-05	5.63E-06	0.00010533	-4.03E-05	7.77E-05	-6.41E-05	-9.33E-05	5.36E-05	0.000123945	-0.000197346	0.000211292	0.000153126	-0.000181879	-2.21E-05	-1.56E-05	0.000106774	0.000109383	-4.07E-05	-3.90E-05	0.000193864	0.000103808	1.64E-05	0.00012907	-0.000122674	8.82E-05	-1.50E-05	0.000439919	0.000266311
18	0.004092678	0.001186567	0.002303508	0.000398208	0.00070809	0.000509305	-0.000159436	-0.000235404	0.000395301	-5.58E-05	-5.74E-05	-0.000121827	-0.000126601	0.000165203	-2.45E-06	0.000313485	-1.90E-05	-3.10E-05	-6.79E-05	-8.74E-05	0.000120132	0.000118621	4.25E-05	0.000197439	-0.000227654	-9.54E-05	7.06E-05	0.00014971	-2.22E-05	0.000112397	-0.000150431	-4.86E-05	0.000126934	-3.96E-05	4.13E-05	0.000116074	-2.88E-05	0.000225899	-0.000166264	0.000157413	0.000144857	9.34E-05	-0.000264263	-2.45E-06	0.000164474	0.000111398	8.76E-06	0.000407526	0.000291194
20	0.005249433	0.000574468	0.001583984	-0.000261198	0.000292874	7.43E-05	-0.000988394	0.000538218	-0.000197605	0.000266951	-3.12E-05	-1.51E-06	-9.50E-05	5.07E-05	1.29E-05	0.000112574	-0.000145524	0.000181191	-5.16E-05	0.000145985	3.97E-05	-0.00015259	-1.75E-05	2.57E-05	-6.66E-05	6.43E-05	0.000165075	4.57E-05	8.96E-06	6.93E-05	-2.31E-05	-7.35E-05	-6.29E-05	4.47E-05	-3.65E-05	-0.000108228	0.000385008	-4.85E-05	-0.000116601	0.000133599	0.000210624	-0.000127552	-0.000243075	9.67E-05	5.10E-05	0.000118403	-8.68E-05	-0.000342741	0.000324294
40	-0.000427141	0.002351845	-0.000497755	0.000589151	0.00096543	0.000771318	0.000959538	0.000421197	0.000592025	-0.000149415	-0.000244007	0.000386488	1.13E-07	0.00015856	2.94E-05	0.00031754	-0.000147088	-8.63E-05	7.72E-05	0.000125762	3.86E-05	-8.36E-05	-1.68E-05	8.15E-06	-3.67E-05	0.000209273	5.05E-05	6.03E-05	1.43E-06	0.000351699	-8.87E-05	-4.34E-05	8.23E-05	-4.89E-05	-0.000119642	-0.000117799	-8.27E-06	7.71E-05	8.85E-06	7.66E-05	0.000445733	0.000116375	4.53E-05	5.02E-05	9.64E-05	1.35E-05	0.000239987	0.000283191	0.000160691
60	-0.002663234	-0.002073043	-0.003163415	-0.000726744	-0.00034592	-0.00060281	-0.001116827	0.000714855	-0.000759924	-0.000576698	-0.00032374	-2.89E-07	-0.000603333	-0.000105053	-0.000284409	6.93E-05	-0.000150731	6.62E-05	-0.000157645	-1.65E-05	-0.000217277	-0.000108071	-8.66E-05	-0.000147331	-4.78E-05	-8.30E-05	4.49E-06	-1.79E-05	-0.000310926	7.85E-05	-0.000126759	-0.000203366	9.56E-05	-0.000285113	-5.33E-05	2.14E-05	-0.000187796	-0.000198297	3.47E-05	-0.000196053	-0.000150703	0.000125799	-0.000229001	5.60E-05	-0.000115899	7.74E-05	0.000105821	-0.000162097	-0.000369248
80	-0.001799448	0.000163603	0.000877901	0.001307406	-0.00114647	0.000715752	-0.00075378	0.000712322	-0.000102713	-0.000183534	-0.000750081	0.000343275	-0.00036515	-5.93E-05	0.000106979	-9.15E-05	-0.00031407	0.000194291	-0.000169696	-8.51E-05	-9.04E-05	-6.88E-05	-0.000197701	8.87E-06	-0.000258739	-0.000112036	0.000192931	8.62E-05	-0.000267854	3.35E-05	-0.000241327	-3.93E-05	2.19E-05	-0.000179786	0.000142041	-0.000262324	0.000102245	-0.000183338	-0.000193739	0.000246872	-0.000300782	0.00028569	-0.000148605	-9.48E-05	0.000190571	6.71E-05	-0.000354078	0.000116649	7.74E-05
100	0.006587176	-0.000459603	0.001730663	0.000537902	-0.00047728	0.002476371	-0.000471713	0.000622579	-0.000164605	-0.000347448	0.000562085	0.000210612	0.000129039	-0.000318976	0.000132224	0.000242361	-0.000181027	0.000224851	0.000220473	5.65E-05	0.000100756	-1.39E-05	5.25E-05	-1.99E-05	-0.00012977	9.02E-05	2.05E-05	-4.78E-05	0.000113575	0.000101708	-0.00011856	6.11E-05	2.43E-05	-6.88E-05	-3.58E-06	-9.20E-05	-6.57E-05	9.69E-05	4.73E-05	-5.66E-05	0.000109214	0.000147769	-1.95E-05	8.88E-05	0.000215681	-0.000136932	0.000295229	2.67E-05	-7.52E-05
150	0.001396814	0.000591856	0.001419712	-0.002314689	0.000553363	0.000166148	-0.001116686	-4.51E-05	-0.000239498	0.000157312	-2.71E-05	-0.000243926	-0.000114058	-0.00017709	-7.75E-06	-5.98E-05	-0.000192249	0.000164779	0.000125317	-0.000108346	7.88E-05	-0.000239486	2.56E-05	7.16E-05	-9.72E-05	-4.74E-05	-0.000105545	-0.000170203	-6.18E-05	-9.34E-06	-6.78E-05	0.000168995	0.00011873	-6.22E-05	4.80E-05	-0.0001346	0.000182279	0.000112816	-2.16E-06	-0.00025986	-1.55E-05	0.000312626	-0.00010683	0.000137743	-0.000138931	0.000226124	0.000185991	0.000126476	-4.06E-05
200	-0.003259993	0.000224133	-0.001731874	-0.000617873	9.52E-05	0.000162686	-0.001601364	2.83E-05	-0.00070035	-0.000184027	-0.000509181	-0.000242054	0.000208009	-0.000207536	0.000172365	-1.63E-05	-0.000180196	-0.000214674	-1.97E-05	-9.42E-05	-9.53E-05	-0.000183269	-2.69E-05	-0.000127668	-8.62E-05	0.000117698	-0.000100467	-7.58E-05	-5.83E-05	0.00010767	-0.000295489	-4.66E-05	5.38E-05	-7.63E-05	-0.000129379	-0.000103617	-8.38E-05	-3.93E-05	-0.000227502	0.000253743	-9.88E-05	8.91E-05	-0.00014083	0.000203996	-0.00034321	0.000178886	3.69E-05	7.77E-05	-3.62E-06
[truncated: 1,079 more columns]
