# Supplementary material for: In situ monitoring of polarons in a mixed conducting polymer using ultrafast transient absorption spectroelectrochemistry
Source: Chem Sci. 2025 Aug 27;16(38):17839–49. doi: 10.1039/d5sc04619j (PMC12412052; doi:10.1039/d5sc04619j)
Supplement: SC-016-D5SC04619J-s001 [file SC-016-D5SC04619J-s001.zip › TransientAbsorption_5pct_-0.6V.csv]

TA-SEC, 5%EG, -0.6 V
time (ps) / energy (eV)	0.652811005	0.654263088	0.655721647	0.657186723	0.65865836	0.660136603	0.661621497	0.663113085	0.664611414	0.66611653	0.667628478	0.669147305	0.670673059	0.672205787	0.673745536	0.675292355	0.676846293	0.6784074	0.679975724	0.681551316	0.683134227	0.684724507	0.686322209	0.687927385	0.689539527	0.691156322	0.692776794	0.694400951	0.696028885	0.697660616	0.699296141	0.70093546	0.702578578	0.704225495	0.705876214	0.707530738	0.709189069	0.710851209	0.71251716	0.714186925	0.715860504	0.717537899	0.719219114	0.720904148	0.722593005	0.724285684	0.725982188	0.727682518	0.729386676
-50	-0.003899051	-0.003425554	-0.001513722	0.002591581	-0.000975743	-0.000389552	-0.000510334	-0.000222884	-0.000607712	-0.000311585	-8.50E-06	-0.000521206	-0.000374623	3.00E-05	-0.000381693	5.00E-05	-3.60E-05	-0.000250161	4.91E-05	-9.53E-05	-9.29E-05	0.000158651	-0.000200548	2.22E-05	-0.000122929	-3.95E-08	-0.000123996	-0.000162353	5.16E-05	-0.000294373	-7.29E-05	-0.000264125	3.60E-05	-7.90E-05	-0.000129696	0.000184898	-0.000182387	-0.000117097	6.16E-05	-0.000248722	-3.44E-06	-0.000280622	0.000208814	-3.35E-05	-0.000445818	2.35E-05	-0.00024825	-6.04E-05	-0.000143208
-40	-0.005210744	-0.000742912	8.47E-06	0.00021481	8.78E-05	0.000897728	-0.000683045	0.000290046	0.000343254	-0.000257479	-0.000145742	0.000303054	-0.000182031	9.40E-05	-0.000118972	-9.34E-05	5.54E-05	5.36E-05	-4.28E-05	0.00010922	-0.000221261	4.91E-05	0.000119933	5.62E-05	4.03E-05	-3.69E-05	0.000105318	-0.000145897	-0.000293452	-8.44E-06	6.74E-05	-1.02E-05	9.40E-05	6.78E-05	-0.000148235	-7.61E-05	0.000114434	-9.59E-05	-0.000138371	5.10E-06	-6.36E-05	0.000237771	-0.00040495	-1.71E-05	0.00012769	-0.00029135	0.000297691	-0.0001458	-8.67E-05
-30	0.006789422	0.002364006	0.001363004	-0.000768023	0.000831195	0.001608341	-0.000164018	0.000221295	-0.000142949	0.000410405	2.42E-05	0.000143134	0.000384234	2.67E-05	8.25E-05	0.000115317	5.63E-05	9.12E-05	-4.40E-05	0.00014913	0.000128826	9.22E-05	3.95E-05	-0.000141418	7.32E-05	0.000202585	-2.71E-05	0.000205137	0.000174962	0.000188694	-9.84E-05	0.000290486	-0.000164825	8.64E-05	8.79E-05	-3.65E-05	9.51E-05	0.000364063	-4.40E-05	0.000251383	-0.000145605	-0.0001005	0.000144647	-8.81E-05	0.000701267	-4.90E-05	9.35E-05	7.19E-05	4.09E-05
-20	0.002283035	0.001746367	0.000119872	-0.001990733	4.31E-05	-0.002113567	0.001347187	-0.000290983	0.000396694	0.000155945	0.000130013	6.84E-05	0.000169158	-0.000150228	0.000413999	-7.09E-05	-7.59E-05	0.000103265	3.80E-05	-0.000163405	0.000185001	-0.000298648	4.00E-05	6.29E-05	8.99E-06	-0.000165374	4.54E-05	0.000102858	6.71E-05	0.000113783	0.000103841	-1.62E-05	3.49E-05	-7.51E-05	0.000190245	-7.25E-05	-2.69E-05	-0.000151176	0.00012117	-6.92E-06	0.000212878	0.000143657	5.18E-05	0.000137953	-0.000381159	0.000317959	-0.000143675	0.000135851	0.000190638
-10	0.003050074	0.002624392	0.001416631	-0.002664712	0.000699028	-0.001305679	-8.24E-05	0.000660798	-0.000350218	0.000221826	0.000130915	0.000170291	-0.00016928	-0.000272115	7.60E-05	2.06E-05	0.000197068	-0.000213634	0.00014966	-4.06E-05	0.000167049	0.000168181	0.000152323	2.99E-05	0.000106634	0.000126933	-0.000120655	0.000145815	-0.000293957	0.000466119	-3.35E-05	5.92E-05	6.49E-06	0.00024354	0.000187227	-5.56E-05	0.000167692	-0.000181485	0.000346219	0.000311596	0.000120026	-0.00011559	0.00036012	-0.000353584	0.000378738	0.00046687	-0.000511116	0.00050367	0.000391004
-5	0.006433823	0.002614409	-0.000959725	-0.000500875	-0.00035535	-0.000287445	-0.000543028	-0.000198403	0.000883889	0.000279624	0.000125691	-2.48E-05	0.000114419	-0.00035745	0.000104265	0.000185348	8.10E-05	-0.000140884	-2.34E-05	-0.000327409	0.00021174	0.0001497	-2.15E-05	-6.87E-05	-0.000114736	0.000148643	-0.000107808	-3.75E-05	9.94E-05	0.000216838	-1.93E-05	7.29E-06	0.000200458	-1.11E-05	0.000149922	5.20E-05	0.00017602	-3.45E-05	3.52E-05	0.000134291	6.02E-05	0.000285988	0.000143532	-3.74E-05	-6.02E-05	-0.000160777	-0.000262588	0.000419794	4.92E-05
-4.5	0.002067158	0.004464567	-0.000879574	0.001630452	0.000551706	-0.000361229	-0.000503691	0.001054859	0.000114597	8.63E-05	-9.68E-05	-0.00044689	0.000550401	-4.23E-05	-8.17E-05	3.69E-05	9.14E-06	-0.000122357	0.000241438	-0.000184759	0.000273353	-7.62E-05	-0.000212168	8.85E-05	-0.000263163	-0.000105011	6.02E-05	3.67E-05	0.000210644	0.000406627	-0.000248408	-0.000115887	0.000263564	0.000151329	0.000592013	-0.000144292	-7.76E-05	-0.000190234	0.000163709	8.47E-05	0.000220434	-9.48E-05	0.000258718	-0.000218449	-8.55E-05	-0.000211939	0.000101907	0.000378901	-0.000280901
-4	0.001976842	0.00126142	0.000332292	0.000838191	0.001908023	-0.001889692	0.001257975	9.51E-05	-3.75E-05	2.41E-05	-0.000238127	-7.28E-05	0.000640512	-0.000120131	-5.15E-05	8.49E-05	8.82E-05	-0.000309248	9.30E-05	-0.000276477	0.00013555	-6.99E-05	-1.58E-05	3.16E-05	-0.000269694	9.17E-05	0.000113187	0.000431428	-6.22E-05	0.000110647	-1.04E-05	-0.000177661	0.000139766	-5.71E-05	0.000254393	0.000126624	0.000290896	0.000121243	0.000335314	-0.000296161	0.000414339	0.000140949	0.000139023	0.000130299	-0.000187405	9.24E-05	-9.23E-05	0.000362637	-8.65E-05
-3.5	0.004806986	0.000482	0.001110598	0.002503873	-0.000501828	-3.10E-05	0.000360883	0.000266322	0.000238088	-0.000505568	-0.000246794	0.00023822	0.000737554	-0.000301328	7.11E-05	-0.000113458	0.000340189	0.000127782	-1.81E-05	-0.00022445	-1.18E-05	0.000282547	0.000104885	-9.85E-05	0.000156279	-0.000250864	0.000190031	8.33E-05	0.000106488	0.000334546	2.38E-05	-0.000119467	0.000200235	-0.000149734	0.000372972	-0.000135776	0.000602413	8.80E-05	5.18E-06	0.000226153	8.07E-05	0.000363199	0.000216261	3.14E-05	-4.10E-05	0.000313748	-5.41E-05	0.000156026	0.000208819
-3	0.006115466	-0.000677213	0.001183007	-0.000729473	0.000908004	-0.001326559	0.001066215	0.000175806	-0.000650613	-0.000387782	-0.000504133	0.00034636	0.000257673	-0.00013252	-0.000133544	-6.08E-05	0.000195361	-0.000137234	3.12E-06	-0.000177614	3.60E-07	-4.90E-05	-7.88E-06	0.000336771	-0.000205605	9.81E-05	-3.48E-05	-9.61E-05	0.000139709	0.000254788	-0.000265978	-0.000375105	0.000172783	-0.000129766	0.000315588	-0.000166065	-6.04E-05	0.000279467	0.00028199	-0.00014801	0.000321468	-0.000318983	0.000320433	5.44E-06	-0.000455156	0.000303259	-0.000229688	7.05E-05	-5.88E-06
-2.5	0.007614147	-0.000455258	0.000587782	0.000866938	-3.28E-06	-0.000926196	-2.56E-05	0.000883999	-0.000702405	-6.01E-05	-0.000260568	0.000495534	8.98E-05	0.000188034	-3.82E-05	0.000323292	0.000338363	-0.000242118	6.69E-05	-0.000120686	0.000188187	9.26E-05	-7.46E-05	-7.00E-05	6.38E-05	5.73E-05	3.20E-05	0.000102943	-0.000134862	0.000181644	-6.20E-05	-4.45E-05	0.000224793	-2.13E-05	0.000184218	8.13E-06	-0.000107217	-5.76E-05	-3.51E-05	0.000143055	1.93E-05	3.21E-05	0.00023126	4.11E-05	0.000370827	5.59E-05	-0.000345719	0.000191436	-0.00058472
-2	0.005511584	-0.003358432	0.001188982	0.001696886	-0.001004044	-9.88E-05	-0.000572719	0.000985043	-0.000459439	-0.000612954	0.000204307	8.83E-06	0.000280308	-0.000239527	0.000280625	-2.42E-05	0.000238805	-0.000266755	1.33E-05	-0.000189869	-2.41E-05	0.000393252	-0.000180184	-0.000238624	-5.05E-05	1.18E-05	-8.22E-05	0.00017977	-0.000208752	-3.83E-05	-0.000381611	-0.000288309	0.000204706	-0.000353246	8.05E-05	0.00021161	-0.000544398	0.000145016	0.000405503	-9.02E-05	0.000216166	-4.59E-05	0.000101555	-0.000257011	0.000185788	-0.000888828	0.000247173	0.00021855	-0.000508307
-1.5	0.00533591	0.006280669	0.001277229	-0.000559441	0.001479447	-0.000526282	0.000426413	-0.000158833	-3.57E-05	-8.75E-05	-0.00035697	0.000616293	0.000252454	0.000178611	-2.36E-05	-0.000186128	0.000169772	-0.000182879	0.000131386	-0.000232911	0.000233774	6.71E-05	-0.000108568	-0.000144502	5.79E-05	0.000115298	-0.00021606	7.42E-05	6.64E-05	2.08E-05	-8.82E-05	0.000170986	0.000134776	-6.41E-05	0.00034773	-6.50E-05	0.000507866	0.000205195	8.73E-05	-6.93E-05	9.93E-05	0.000142698	0.000153326	0.000116454	0.000321292	-0.000166258	0.000215485	0.000805461	-8.52E-06
-1	0.004424847	-0.00296478	0.000752381	0.00203519	0.001994641	-0.000270214	-0.000712799	-8.96E-05	-0.00018665	6.17E-05	2.02E-05	0.000295356	9.64E-05	0.000297378	5.00E-05	0.000104142	5.58E-06	-0.000164268	6.60E-05	-0.000163592	0.000136583	-7.98E-05	1.77E-05	0.000367566	3.59E-05	9.16E-05	5.26E-05	4.69E-06	3.23E-05	0.000362553	-1.78E-05	-3.82E-05	5.13E-05	-1.71E-05	0.00022222	-3.06E-05	-0.000231699	1.11E-05	0.000186341	2.52E-05	0.000159251	9.93E-05	0.00022264	3.45E-05	0.000145115	-0.00024317	-6.00E-05	0.00045409	0.000123964
-0.9	0.004391587	-0.004438915	0.001358205	0.001696315	0.001486668	-3.33E-05	-0.000835746	0.000417929	5.87E-05	-8.97E-06	0.000208539	7.07E-05	0.000359626	-1.82E-06	-0.000257795	0.000118414	0.00017947	-0.000139193	4.81E-05	-0.000140305	0.000121703	-0.000158036	-0.000111613	3.77E-05	-0.000157309	0.000113214	4.21E-05	-6.96E-05	4.66E-05	0.000303402	-0.000138285	-0.000151478	-8.24E-05	-0.000154258	0.000213777	-0.000147757	0.000271758	0.000163076	0.000176438	4.68E-05	0.000245386	-0.000104402	0.000145874	-6.67E-05	0.000146072	-0.000262043	2.43E-06	0.000262089	-0.000204235
-0.8	0.003568224	-0.003315576	0.002339583	0.000494191	-0.000202086	-0.000334908	-0.000665855	0.000857516	-0.000151264	-0.000321322	3.05E-05	-0.000145929	0.000351084	-0.000157436	-0.000326942	1.85E-05	6.38E-05	-9.78E-05	-0.000154775	-3.41E-05	2.44E-05	6.52E-05	-0.000129973	-0.000138825	-0.000234305	-5.86E-05	-5.00E-06	-2.72E-05	4.37E-07	0.0003264	-0.000243542	0.000180852	-3.66E-05	0.000105757	0.000152942	-0.000153022	0.000322707	-0.000165153	0.000286619	-0.000254851	0.00025632	1.45E-05	0.000244142	-0.000293426	0.000246061	-0.000351858	0.000208014	0.00013207	-0.000437345
-0.7	0.000784292	-0.004254491	0.00022005	0.001490233	-0.000955652	-0.001590057	-0.000359125	0.000556957	-0.000380664	-0.00020964	-0.00046727	9.11E-05	9.66E-05	-0.00028918	-0.000176165	-0.000104341	0.000101497	-8.90E-05	-0.000157519	-0.000202498	3.63E-05	8.08E-05	-7.38E-05	-6.76E-05	-0.000207307	-0.000399648	-0.000162389	-6.41E-05	-2.31E-05	0.000275272	-0.00027463	-2.05E-05	-3.80E-05	-3.39E-07	6.08E-05	0.000101649	-2.25E-05	5.20E-05	-8.75E-05	-3.34E-05	-0.000110682	-9.41E-05	3.86E-05	-0.000443389	0.000280289	-0.000368972	4.15E-05	4.61E-05	-0.000140641
-0.6	0.004600109	-0.003991933	-0.000243269	0.000388772	0.000259922	-0.001456224	-0.000574113	-0.000145466	0.000354619	-9.23E-05	-0.00047533	0.00023506	0.000100782	-0.000146633	-0.000244669	-9.71E-05	0.000151521	-0.000247216	-9.04E-05	-0.0002908	-8.87E-05	-3.00E-05	-8.45E-05	-1.18E-05	-0.000197806	-0.000205889	-0.000289021	-0.000161935	-5.88E-05	0.000278486	-0.000306283	7.67E-05	2.86E-05	2.47E-05	0.000138443	-0.00034227	0.000249497	-0.000127164	-0.000363507	-1.47E-05	0.000278938	0.000136971	3.85E-05	8.13E-05	0.000285011	8.61E-05	-0.000216797	0.000245849	0.000244914
-0.5	0.001079761	0.00028805	-0.000188822	-0.000145571	0.000425485	-0.001138213	-0.001319891	-0.000310176	1.44E-05	-0.000696685	-7.09E-05	7.09E-05	0.000102258	-0.000109592	-3.03E-07	-0.000161725	4.35E-05	-0.000322004	4.14E-05	-0.000302709	-5.77E-05	-3.09E-06	-3.61E-05	3.81E-05	3.89E-05	0.000119419	-5.94E-05	0.00012759	-2.98E-05	0.000295207	-0.000193336	-7.59E-05	-0.000160182	6.92E-05	0.000104968	-0.000274701	8.13E-05	0.000116016	5.85E-05	0.000172697	7.68E-05	-0.000113766	0.000204093	-0.00018867	-3.73E-05	-0.000147276	-0.000259275	6.46E-05	0.000150463
-0.45	0.004291204	-0.000705536	-0.001003601	0.001113537	0.000215544	-0.00177973	-0.001355733	0.00058006	-0.000658236	-0.00101732	0.000156478	5.22E-06	3.37E-05	-0.000220244	0.000156994	-0.000142984	5.56E-05	-0.000262757	-1.23E-05	-0.000289563	4.44E-05	-4.97E-05	-7.24E-05	1.63E-05	0.000170443	5.03E-05	-3.38E-05	4.58E-05	-0.000139057	0.000152648	-0.000184619	8.86E-05	-0.000154862	0.000142725	0.000169355	7.15E-05	-0.00017842	-5.91E-05	0.000189145	9.78E-05	4.73E-05	3.54E-05	5.68E-05	-6.39E-05	0.00012473	-0.000249834	-0.000243111	0.000352631	-8.73E-05
-0.4	0.005007366	-0.000994721	-0.000631782	-3.42E-05	0.001921316	-0.001864622	-0.000981809	-1.65E-05	-0.000292516	-0.000155153	0.000232725	-5.09E-05	-0.000203554	-0.000122899	2.60E-05	0.00010143	0.000205291	-0.00015119	-0.000109942	-0.000224511	0.000100799	4.62E-05	-0.000105206	-0.000117618	0.000225363	-1.59E-05	-0.000163734	0.000168215	-2.65E-06	0.00018948	-1.76E-05	-5.03E-05	-9.72E-05	5.63E-05	0.000269875	-0.000110803	0.000107662	5.29E-05	0.00022992	0.000139795	-1.89E-05	0.000326624	0.000115524	-8.32E-05	9.85E-05	-0.00026765	-0.000183496	0.000365497	-3.44E-05
-0.35	0.001292134	-0.000264568	-0.001306617	0.001172707	0.001353104	0.000192737	0.000145052	-8.02E-05	5.19E-05	-0.000918838	0.0001949	0.00023087	-5.74E-05	0.000274614	0.000185341	0.000119817	0.000232117	-7.43E-05	2.06E-05	-0.000256481	-5.08E-05	0.00012179	-9.94E-05	-3.47E-05	0.000142903	-6.82E-05	-1.90E-05	0.000199232	7.25E-05	2.02E-05	6.61E-06	-0.000273336	-1.66E-06	-2.02E-05	0.000226029	-6.38E-05	0.000106198	0.000356087	7.48E-05	0.000231574	4.01E-06	0.000216948	0.000188928	6.69E-06	5.11E-05	-8.25E-07	-0.000162384	0.000378803	-1.24E-05
-0.3	0.002526874	-0.00021284	-0.000512018	-0.000142169	-0.000524909	-0.000175649	9.36E-05	0.000260926	-0.000340624	-6.35E-05	-0.000379196	0.000275501	0.0004766	0.000169995	0.000144054	-3.53E-05	0.000265241	6.43E-05	9.41E-05	-0.000287139	7.24E-06	0.000189645	-6.97E-05	0.000102494	4.68E-05	0.000208165	0.000130141	-1.40E-05	0.000220656	0.000238675	0.000102025	-0.000405386	4.39E-05	0.000189577	-3.71E-05	8.78E-05	0.000245353	7.43E-05	-0.000132908	0.000232678	0.000248002	0.000104952	0.000306641	-4.52E-05	-3.68E-05	-1.79E-05	2.21E-06	0.000269607	5.13E-05
-0.25	0.003135151	0.000739479	0.000215138	0.000642858	0.000299912	-8.83E-05	-0.000679935	4.93E-05	-0.00041652	0.000134658	-0.000204217	0.000570354	0.000382473	-2.42E-06	-1.45E-05	0.000264223	0.000270894	-5.22E-05	5.99E-05	-0.00028607	4.61E-05	0.000302721	7.80E-05	1.60E-05	4.08E-05	-2.62E-05	0.000114295	0.000116822	1.32E-05	0.000254124	4.79E-06	-0.000243754	0.00028935	-0.000173601	0.000237741	5.12E-05	5.62E-05	6.74E-05	-0.000137498	8.51E-05	-4.52E-05	-6.74E-05	0.000394302	-0.000527077	0.000174636	-0.000470717	0.0002211	0.000238091	-2.60E-05
-0.2	0.00206735	-0.00146472	0.0006907	0.00173874	-0.000414914	-0.000466322	-0.000973044	0.000170143	-0.000473528	-0.000502687	-0.000136936	-1.47E-05	6.71E-05	-0.000610705	-3.98E-05	0.000113972	-0.000108148	-0.000304291	5.46E-05	-0.000396966	-9.02E-05	0.000136773	3.58E-05	-5.88E-05	-0.000155373	-8.18E-05	-0.000100051	0.000179757	-0.000127407	3.95E-05	-0.000114142	-0.00016257	1.67E-05	0.000132409	0.000386227	-0.000349858	5.31E-05	0.000244695	-0.000163823	-0.000190511	1.56E-05	-4.85E-05	0.000111855	-0.000282118	0.000443705	-0.000480057	-1.97E-05	0.000207807	-0.000307478
-0.15	0.002307237	-0.00319592	-5.60E-05	-0.000760803	-0.000140162	0.000251708	-0.00138964	0.000198099	-0.000759018	-0.00027373	-0.000635254	-5.24E-05	-0.000484493	-0.000426222	-0.000256088	-9.31E-05	-0.000303979	-0.00025798	1.10E-05	-0.000381564	3.68E-05	-5.78E-06	-0.000103181	-6.26E-05	-0.000120813	-0.000125584	8.11E-05	5.00E-05	-9.92E-05	0.000152303	8.18E-05	-3.98E-05	-4.87E-05	-0.000126307	0.000125326	1.63E-05	-3.57E-05	0.000115703	-7.74E-05	7.71E-05	3.28E-05	0.000111899	0.000104249	5.67E-05	0.000240408	-0.000268786	-0.000176444	0.000196058	-8.82E-05
-0.1	-0.000144473	-0.003807762	0.000205118	-0.002230628	-0.000260402	-0.000517027	-0.000343314	-0.000894238	-0.000570794	-5.19E-05	-0.000435028	-0.000588524	-0.000278277	-0.000582851	-0.000332935	-9.50E-05	-3.58E-05	-0.00030375	-0.000229907	-0.000293573	4.36E-05	5.48E-05	-0.000117527	7.84E-05	-0.000248112	-4.44E-05	-1.72E-06	9.81E-05	-3.57E-05	6.28E-05	-6.26E-05	-1.43E-05	9.22E-05	-0.000240211	0.000305222	0.000250733	-9.71E-05	0.00013256	0.000149396	0.000432209	2.82E-05	0.00036378	0.000138389	-6.85E-06	-5.78E-05	0.000119171	-8.45E-05	0.000303737	9.11E-05
-0.05	0.001543445	-0.002101154	-0.000380823	-0.000542403	0.000622558	-0.001173677	0.000164957	-0.000444023	-0.00067443	-0.000257638	-0.00060622	-0.000478941	-0.000162118	-0.000426181	-0.000610011	-8.43E-05	-0.000222067	-0.000495929	-0.000346361	-0.000292892	-0.000110184	5.45E-05	-0.000245255	6.05E-05	-0.000353718	-8.63E-05	-0.000129388	-0.000159241	2.27E-05	-4.61E-05	-0.000120362	-0.000307518	8.39E-05	0.000245655	0.000222291	-0.00021149	0.000225337	0.000110714	0.00014368	0.000288183	1.93E-05	0.000341219	0.000217006	-3.40E-05	0.000176016	-9.37E-05	4.05E-05	0.000310377	0.000137028
0	0.001722165	-0.000298283	-0.000254281	-0.000366162	0.000317229	-0.001195611	-0.001288063	9.93E-05	-0.000547622	-0.001039487	-0.001069318	-0.000615856	-0.000652963	-0.000151686	-0.000793226	-0.000583922	-0.000293103	-0.000689337	-0.000423392	-0.000540393	-0.000265937	-0.000264775	-0.000297723	-0.00035903	-0.000398742	-0.000369579	-0.000185763	-0.000424552	-0.000102805	-5.24E-05	-0.000519755	-0.000386048	8.59E-05	-0.000341712	3.52E-05	-0.000207897	0.00011179	-6.79E-05	-6.24E-05	0.000245136	4.64E-05	0.000268266	3.72E-05	-0.000143436	0.000410072	-0.000591331	0.000109988	0.000251562	0.000219434
0.05	0.006511394	-0.003749294	0.000586488	-0.001005938	0.000452498	-0.00119759	-0.001350354	0.000246927	-0.000491474	-0.000387963	-0.000362119	-0.000575754	0.0001975	-0.000853909	-0.000732058	-0.000679254	-0.000309015	-0.000934943	-0.000699618	-0.000830179	-0.000513136	-0.000420374	-0.000606598	-0.000539642	-0.000688402	-0.000538306	-0.000482362	-0.000527503	-0.000681358	-0.000440814	-0.000398359	-0.000402089	-0.000375884	-0.000400492	-0.000147659	-0.000327111	-4.31E-05	-0.000375602	-0.00019622	-0.000271294	-0.000332263	-0.000215146	-0.000295597	-0.000340534	-0.000342229	-0.000431401	-7.83E-05	-0.000153067	-0.000260659
0.1	0.004012736	-0.004180902	-0.001114756	-1.87E-05	0.000195923	-0.001576737	-0.001382224	-0.000571557	-0.000148337	-0.000624818	-0.00086542	-0.000811284	-0.00037023	-0.000849945	-0.000695168	-0.000564958	-0.000575793	-0.000980244	-0.000671069	-0.000951419	-0.000645833	-0.000536621	-0.000724831	-0.000738432	-0.000875017	-0.000561723	-0.0005716	-0.000659163	-0.000872279	-0.000293504	-0.000779936	-0.000797042	-0.000434521	-0.000670752	-0.000276579	-0.000825209	-0.000528836	-0.000348311	-0.000271181	-0.000376646	-0.000398661	-0.000437135	-0.000432016	-0.000553702	-0.000701296	-0.000271835	-0.000512829	-0.000436376	-0.000380633
0.15	-0.000779001	-0.002785569	-0.001398403	-0.001944522	0.000948838	-0.00204574	-0.001028883	-0.000214875	-0.000791186	-0.001174934	-0.000455608	-0.000580495	-0.000370689	-0.000710891	-0.000581845	-0.000515048	-0.000652409	-0.000887704	-0.000539102	-0.000863661	-0.000668226	-0.000686466	-0.000650396	-0.00069462	-0.000877562	-0.000819033	-0.000644895	-0.000725244	-0.000732086	-0.00047326	-0.000869801	-0.000517701	-0.00053719	-0.000752686	-0.000478682	-0.000816883	-0.000798531	-0.000205454	-0.000391298	-0.000547341	-0.00037479	-0.000542352	-0.00039629	-0.00065415	-0.000555978	-0.000379178	-0.000798371	-0.000188965	-0.00034518
0.2	0.002368621	-0.002967998	-0.000112662	-0.001136767	0.000626506	-0.000868728	-0.000759967	0.00030891	-0.000651009	-0.000743493	-0.000320654	-0.000501759	-0.000693364	-0.000834215	-0.000672516	-0.000565685	-0.000448161	-0.000723045	-0.000579413	-0.000816696	-0.000581715	-0.000556696	-0.00064122	-0.000523145	-0.000795086	-0.000600049	-0.000676935	-0.000606611	-0.000812584	-0.000394614	-0.000953399	-0.000709843	-0.000653097	-0.000540527	-0.000524002	-0.000648181	-0.000633643	-0.000616052	-0.000486652	-0.000649942	-0.000488836	-0.000810989	-0.000469234	-0.000685904	-0.000413809	-0.000570657	-0.000745583	2.74E-06	-0.000405551
0.25	0.001721426	-0.001950321	0.00053226	-0.001204398	-0.001065649	-0.000490164	-0.001070381	8.97E-05	-0.000707171	-0.001101827	-0.001296786	-0.000467051	-0.000359672	-0.000613481	-0.000643574	-0.00040727	-0.000524705	-0.000649323	-0.000615106	-0.000717505	-0.000497477	-0.000398741	-0.000547501	-0.000373253	-0.000566468	-0.000607392	-0.000397805	-0.000336739	-0.000649755	-0.000235604	-0.000544013	-0.000580997	-0.000401384	-0.000471065	-0.000371928	-0.000337105	-0.000474882	-0.000145383	-0.000430464	-0.000401102	-0.000122488	-0.000662638	-0.00035435	-0.000545919	-0.000155154	-0.000768905	-0.00047966	0.000168484	-0.000236678
0.3	0.002013847	-0.002377994	0.001113886	1.43E-05	-0.00051048	-0.000142216	-0.001177363	0.000121703	-2.59E-05	-0.000229074	-9.16E-05	-0.000291207	-0.000294204	-0.000462717	-0.000389951	-0.00025772	-0.000344644	-0.00052225	-0.000510959	-0.000479135	-0.000379432	-0.000323217	-0.000359834	-0.000381375	-0.000398343	-0.000293038	-0.000333494	2.34E-06	-0.000520553	-0.000162205	-0.000363734	-0.000473129	-0.00032788	-0.00050321	-0.000352015	-8.16E-05	-0.00050444	-0.000305665	-0.000111888	-0.000420389	-0.000144691	-0.000495857	-0.000312653	-0.000352718	-9.31E-05	-0.000508349	-0.000502416	-9.13E-05	-0.000191847
0.35	0.003818402	-0.00068347	0.001004244	-0.000323685	0.001031459	-4.15E-05	-0.000473833	7.66E-05	-3.73E-05	0.000169901	-0.000195055	-0.000318731	0.000251497	-0.0003594	-0.000302882	-0.000175059	-0.000327028	-0.000353833	-0.000445491	-0.000473426	-0.000427006	-0.000159551	-0.000395857	-0.000366187	-0.000465822	-0.00019671	-0.000239538	-6.61E-05	-0.000320401	-0.000181576	-0.000657025	-0.000527892	-0.000182798	-0.000515832	-6.84E-05	-0.000440425	-0.00020788	-0.000330357	-0.000189135	-0.000337396	-0.000410701	-0.000345444	-0.000344562	-0.000444854	-0.000154776	-0.000359729	-0.000747005	-9.62E-05	-0.000259368
0.4	-0.000396516	0.000331494	0.000386454	-0.001601643	-0.000264992	0.000227558	-0.001304202	0.000210575	-0.000411745	-0.001073782	-0.000487368	-9.66E-05	2.29E-06	-0.000275916	-0.000337269	-0.000330943	-0.000236415	-0.000392799	-0.000377846	-0.000563726	-0.00030456	-0.000148253	-0.000360757	-0.000367483	-0.00060304	-0.000390396	-0.000251786	-0.00031047	-0.000362298	-0.000103003	-0.000351894	-0.000261193	-0.000362458	-0.000508854	-0.000204399	-0.000415624	-0.000368855	-0.000258707	-0.000282748	-7.74E-05	-0.000405334	-0.00027875	-4.03E-05	-0.000525192	-2.48E-05	-0.000322214	-0.000532647	-0.000262892	-0.000351839
0.45	0.00046065	-0.002534324	-4.85E-06	-0.001581369	-0.00066112	-0.000850149	-0.001204767	-0.000482943	-0.000115395	-0.001089107	-0.000658637	-8.88E-05	-0.000159805	-0.00021015	-0.000509936	-0.000434302	-8.65E-05	-0.000538221	-0.000290157	-0.00053974	-0.000136728	-0.000111269	-0.000283258	-0.000345084	-0.000462936	-0.00019477	-0.000296121	-0.000210763	-0.0002185	-0.000168635	-6.76E-05	-0.000259633	-0.00019692	-0.000228558	-0.000123822	-4.84E-05	-0.000272914	-0.000100864	-0.000115689	-0.000133685	-9.47E-05	-0.00034763	-1.73E-06	-0.000220343	-1.77E-06	-0.000113875	-0.000346034	-0.000189137	-0.000418886
0.5	0.001072637	0.000790182	6.27E-05	0.000121353	0.000404852	-0.001129343	0.000457949	-3.57E-05	-0.000168369	-0.000255175	-0.000173455	0.00019189	-0.000136796	-0.00013308	-0.000382645	-0.00025981	-8.58E-05	-0.000494234	-0.000429469	-0.000372908	-0.000144106	-0.000208073	-0.000350643	-0.000331839	-0.000303091	-0.000317161	-0.000219769	-4.43E-05	-0.000314783	1.76E-05	-0.000458673	-0.000351775	-0.000211525	-0.000340991	-3.87E-05	-0.000371589	-0.000140399	-0.000238966	-8.81E-05	-0.000282687	0.000111282	-0.000191983	-1.92E-05	-9.07E-05	0.00010613	-0.000144977	-0.000378172	1.62E-05	-0.000325639
0.55	0.001060425	0.002635632	0.000340926	-0.000220313	0.000485343	-0.000809777	0.000109747	0.001153589	-0.001088513	-0.000142774	-0.000203574	-0.000398201	5.59E-05	-0.000339168	-0.000386799	1.32E-05	-0.000224684	-0.000377878	-0.000400199	-0.000303062	-5.50E-05	-0.000187779	-0.000347095	-0.000273668	-0.000298329	-0.000323339	-0.000154688	-8.66E-05	-0.000106697	-3.76E-05	-0.000177631	-0.000332782	7.15E-05	-0.000439069	4.67E-05	-0.000234241	-0.000105628	-7.31E-05	-0.000114037	-0.000231492	-0.000170763	-0.000301445	-9.44E-05	-0.000219206	-5.16E-05	-0.000132783	-0.000499382	-6.35E-05	-0.00045648
0.6	0.004998763	0.001389925	0.001135026	-0.000779637	0.000867333	-0.000575487	-0.000649443	0.000164254	0.00061007	-0.000215241	0.000152642	8.49E-06	-1.99E-05	-0.000418171	-0.00015634	7.44E-06	-0.000237278	-0.000271789	-0.000251522	-0.00035126	-8.28E-05	-0.0001933	-0.000337836	-0.00039601	-0.000130624	-0.000374832	-0.000259645	-0.000151336	-0.000286282	-0.000169821	-0.000412444	-0.00025574	-0.000361287	-0.000522981	-7.11E-05	-0.000338793	-9.87E-05	-0.000260062	-0.000157752	-0.000249112	-0.00014065	-0.000206783	-0.000119243	-0.00011649	7.42E-05	-0.000307723	-0.000359847	3.65E-05	-0.000381026
0.65	0.005232527	-0.001164117	0.00132388	-0.001123729	-0.000164733	-0.00127962	0.000212758	0.00049027	-0.000252541	-0.000517656	0.000546082	-0.000458027	-0.000129037	-0.000659982	-0.000125616	-0.000154451	-0.000207717	-0.000276591	-0.000261597	-0.000516816	-8.37E-05	-0.000140095	-0.000314124	-0.000388926	-0.000146625	-0.000392164	-0.000188374	-0.00021879	-0.000199914	3.17E-05	4.09E-05	-0.000227123	-0.000114113	-0.000107535	-6.24E-05	-0.000250202	3.52E-05	-0.00015801	-7.14E-05	-0.00012205	-0.000105442	-0.000157984	-7.99E-05	-0.000227103	0.000417459	-0.000407541	-0.000154373	-1.38E-05	-0.000368323
0.7	0.003684845	-0.004168517	0.00060702	0.000291435	0.000384771	-0.001622211	-0.000144673	0.000521624	-0.000565278	3.52E-06	-0.000777261	0.00024664	-0.000188746	-9.87E-05	-0.00017767	5.38E-05	-5.39E-05	-0.000350255	-0.000200717	-0.000414942	-0.000251512	-2.30E-05	-0.000168397	-0.000318062	-0.000405005	-0.000150323	-0.000363629	-0.000226098	-0.000223156	4.77E-05	-0.000138391	-0.000526401	-4.50E-05	-0.000308895	2.21E-05	-0.000456943	-5.46E-05	-0.000279303	1.69E-05	-0.000339064	-6.14E-05	-0.000299778	-0.00020495	-0.000233028	2.04E-05	-0.000295419	-0.000380849	-9.23E-05	-0.000463662
0.75	0.003559824	-0.002906422	5.69E-05	4.18E-05	0.001873044	-0.001120332	0.00016546	0.000281079	-0.000186528	-0.00032617	-0.000679432	4.54E-05	-0.000260515	-8.14E-06	-0.000380396	-0.000336123	5.16E-05	-0.000482432	-0.000281895	-0.00032645	-0.000181908	-0.000110306	-9.56E-05	-0.000328759	-0.000314391	-0.000229973	-0.000173316	-0.000135642	-0.000133363	-0.00010914	-0.000452474	-0.000455901	1.29E-05	-0.000160078	-0.000207868	-0.000294698	-1.41E-05	-0.00020225	-0.000140684	-0.00023679	-3.95E-05	-0.000192786	-0.000154795	-0.000277594	2.79E-05	-3.35E-05	-0.000616666	-3.90E-05	-0.000386538
0.8	0.002614427	-0.001449333	-0.000789422	-3.40E-05	0.000289924	-0.000850307	-0.000255958	-0.000439211	-0.000231971	-0.000561043	-0.000337604	-0.000147423	0.00024873	-0.00047902	-0.000260643	-0.000253039	-0.000178357	-0.000375902	-0.000178154	-0.0004557	-7.19E-05	-0.00016253	-0.000217835	-0.000316661	-0.000240753	-0.000149758	-0.000293233	-0.000227138	-0.000263199	0.000130877	-0.000181747	-0.000458967	-4.07E-05	-0.000240508	-0.000124989	-0.000376251	-0.000283761	0.000146328	-0.000133734	-0.0002011	-9.19E-05	-0.000210568	9.85E-05	-0.000259756	4.29E-05	2.12E-05	-0.000478686	6.89E-05	-0.000375633
0.85	0.002016498	-0.001444898	-0.00143318	-0.000495496	0.000509016	-0.000233005	-0.000258973	-9.69E-05	-0.000856258	-0.000349897	-0.000751051	-0.000177914	-0.00016907	-0.000312001	-3.80E-05	-0.000314378	-0.000185909	-0.000376202	-0.000185875	-0.000396796	-0.000177754	-0.00014175	-0.000199756	-9.71E-05	-0.000221023	-0.000231442	-0.0002602	-0.000194539	-0.00028772	0.000151001	-2.52E-05	-0.000284681	-1.34E-05	-0.00013329	1.45E-05	-0.000186004	9.33E-06	-7.33E-05	-2.60E-05	-0.000138419	-7.46E-05	-0.000172987	8.17E-05	-4.64E-05	-6.88E-05	-0.000341978	-0.000355192	9.83E-05	7.22E-05
0.9	0.006885685	-0.000617945	-0.000393163	-0.000208401	0.000732815	0.000444396	-0.001278777	0.000684538	-0.000542559	-0.000220351	-2.84E-05	7.12E-05	-0.000195508	4.11E-06	-0.000167274	-0.000122404	-5.89E-05	-0.000325086	-0.00021138	-0.000297434	-0.000131486	-0.00011007	-0.000223789	-9.18E-05	-0.000153979	-0.000330038	-0.000151886	-4.43E-05	-0.000200796	5.39E-05	-6.65E-05	-0.000137385	-0.000213904	-0.000179657	3.81E-05	-0.000227189	7.28E-05	-0.000152613	-4.57E-05	-1.29E-05	-0.000125944	-4.81E-05	-0.00011281	-0.000228208	-0.00028034	-0.00028363	-0.000365775	-0.000133239	0.000254444
0.95	0.006673935	-0.000421779	-0.000731348	0.000902435	0.001055563	-0.000978146	-0.000363468	0.000356115	0.000170055	-0.000456294	0.000236756	-0.000348552	0.000141745	-0.000349705	-9.61E-05	-0.000253765	-5.13E-05	-0.00044044	-0.000183443	-0.000435664	-0.000199608	-0.000106722	-9.56E-05	-0.000305584	-0.000201077	-0.000202037	-0.000305227	-0.000136471	-3.75E-05	-0.000174147	-0.00035602	-0.000516344	-0.000102285	-9.10E-05	3.57E-05	-0.000248226	-9.69E-05	-0.000358615	-5.15E-05	-6.96E-05	-0.000114251	-0.000135248	-0.000149974	-0.000210794	-0.000365946	-0.000205056	-0.000175928	4.08E-05	-0.000153033
1	-0.001177785	-0.002438973	0.001112328	-7.31E-05	-0.000624234	9.60E-05	-0.000117869	-0.000408195	-0.000496882	-0.000482582	-9.43E-05	-1.37E-05	-0.000305744	-0.000658495	-0.00016828	-0.000138213	3.52E-05	-0.000365036	-0.000131174	-0.000436527	-0.000163479	-0.000101575	-0.000111474	-0.000244376	-0.000119264	-0.000145564	-0.000187366	-8.56E-05	-0.000304735	0.000100228	-0.000235711	-0.000443175	-1.87E-05	0.000204057	0.000215121	-0.000197783	-8.69E-05	-0.000113447	-0.000200702	-6.48E-05	3.27E-05	-0.000130983	-9.21E-05	6.47E-05	-0.000158687	-0.000326966	-6.69E-05	0.000204498	-0.000355777
1.25	0.003797679	-0.00264732	0.000994962	0.000827983	0.00040351	-0.000992834	-0.000974028	0.000441251	-0.000593825	-9.22E-05	-0.0004629	-5.54E-05	-2.78E-05	-0.000631106	-0.000130738	-0.00032737	-3.20E-06	-0.000255428	-0.000341199	-0.000464125	-0.000347672	-2.67E-05	-0.000273452	-0.000315988	-0.000293887	-0.000153412	-0.000374957	-7.79E-05	-0.000210179	-2.37E-05	-0.00027902	-0.000272703	-0.000142469	-0.000489475	0.000189583	-0.000308036	-0.000361494	-0.000186514	-0.000364122	-0.000259143	-0.000295006	-0.000238676	-0.000159202	-0.000300234	-0.000296011	-0.000291128	-0.000392088	-0.000304358	-0.000302615
1.5	0.003077542	0.002747041	-0.001063135	0.000294386	0.000289867	-0.000912981	-0.000488565	-0.00036217	-0.000609182	-0.000529343	0.00013109	-0.000314104	0.000126474	-0.00052473	-6.69E-05	-0.000237666	-4.60E-05	-0.000388463	-0.000363166	-0.000289719	-0.000229312	-0.00015867	-0.000328853	-1.57E-05	-0.000255983	-0.0003538	-0.000107522	-0.0001661	-0.00020035	0.000317336	-0.000410154	-0.000440859	-0.000115793	-0.000291685	-0.000124675	-0.00021629	-0.000234106	-5.73E-05	-0.000428293	-9.17E-05	-0.000212082	-0.000320123	9.35E-05	-0.000576287	0.000254013	-0.000628166	-0.000203353	-2.93E-05	-0.000271815
1.75	0.006045924	-0.000655094	0.000548633	-0.001129942	2.84E-05	-0.001371542	0.001139632	0.000448974	-0.000599303	-0.000568878	-6.18E-05	-0.000149354	-0.000272232	8.07E-05	1.62E-05	-4.90E-06	-3.66E-05	-0.000138931	-0.000370016	-6.51E-05	-0.000120413	6.94E-05	-0.000378668	2.14E-06	2.04E-06	-0.000348614	3.21E-05	-0.00014022	-8.97E-05	5.55E-05	-0.000329944	-0.00031372	0.000429676	-0.000186134	0.000117138	-4.35E-05	-0.000152611	3.20E-05	0.00025402	0.000204617	4.62E-05	-0.000122614	0.000132727	-0.00024588	-2.70E-05	-6.11E-05	0.000144125	-9.06E-05	-0.000193376
2	0.004111177	0.000117492	0.000969225	0.00032944	0.001471077	-0.000515509	0.000773101	0.000220523	-0.00027474	-0.000270577	0.000160929	0.000216263	-8.59E-05	-0.00017766	8.50E-05	0.000109208	0.000185383	-0.000207439	-0.000101585	-2.09E-05	-0.000253192	3.52E-07	-0.000221889	-2.13E-05	-0.000247113	-0.000155854	1.93E-05	-5.75E-05	-0.000150948	-0.000204325	-9.99E-05	-0.000169896	0.000281583	-0.000206409	-6.44E-06	-0.000236315	0.000325963	-0.000264142	4.11E-05	0.000137219	-0.000104425	-1.22E-05	-0.000229269	0.000130048	-0.000286773	0.000502829	-0.000306128	0.000269299	-7.79E-05
2.25	0.008022424	0.003245654	-0.000195498	0.00029833	0.002397529	-0.001082095	-0.000430333	0.000584085	-0.000349438	-0.0004451	-4.32E-05	1.86E-05	3.89E-05	-0.000129804	6.00E-05	-7.58E-05	0.000264926	-0.000300877	-5.37E-05	-6.36E-05	-0.000100025	0.000206832	-0.000151152	9.07E-06	-0.000209744	-1.28E-05	0.000117487	-0.00037276	-0.000328152	0.00034399	-0.000361946	-0.000299749	5.27E-06	9.66E-05	0.000341781	-0.000304357	1.21E-05	-4.50E-06	-4.00E-05	-4.17E-06	-7.88E-05	-0.000133904	4.61E-05	-0.000228755	3.79E-05	-0.000525971	-0.000344826	9.36E-05	0.000157609
2.5	0.004611079	-0.00211626	0.001229143	0.000135494	0.001523702	-0.000584742	3.64E-05	0.000876171	-0.000112715	-6.50E-05	-0.00013344	0.000216488	0.000188148	4.18E-05	-5.99E-05	-0.000270042	-4.01E-05	-0.000137739	-0.000223113	-3.58E-05	-0.000259854	-5.98E-05	-4.00E-05	-0.000220518	-4.40E-05	-0.000137819	-0.000109915	-6.78E-05	1.16E-06	2.90E-05	-0.000415326	-0.000158622	2.85E-05	6.91E-05	0.000309775	-7.04E-05	-1.07E-05	-9.83E-05	-0.000265067	-2.74E-05	-7.64E-06	-0.000273719	0.000106803	-0.00028218	-0.000290034	-3.48E-06	-3.23E-05	0.000172339	-0.000112578
2.75	0.003558917	0.000342422	-0.0023606	-0.001284984	0.000249677	1.21E-05	-0.000529529	0.0011819	-0.000824932	-9.96E-05	-0.000315397	0.000141783	-4.10E-05	0.000142145	-6.85E-05	-2.73E-05	-6.42E-05	-0.000244958	-0.000323302	-8.53E-05	1.84E-06	-0.000217502	-3.13E-05	-4.10E-05	-0.000157165	1.47E-05	6.05E-05	-0.000282368	-8.11E-05	3.86E-05	-0.000125057	5.65E-05	-0.000116645	-0.000244776	-1.79E-05	-0.000515909	9.36E-05	6.67E-05	6.10E-06	-7.70E-06	7.78E-05	-9.79E-05	0.000384343	6.69E-06	0.000111276	-0.000238745	-0.000162538	0.000119879	-0.000659058
3	0.004815431	-0.000135123	-0.00153402	0.000604614	0.000178482	-0.000595414	-0.000135936	0.000146738	-0.000209253	-0.00043297	-0.000116328	1.32E-05	6.26E-05	-4.69E-05	0.000113458	-0.000306526	0.000137668	-0.000397611	0.000356513	-0.000246495	-7.31E-05	-2.06E-05	-8.33E-05	-5.08E-05	-1.02E-05	-5.49E-05	0.000275883	1.98E-05	6.51E-05	6.87E-05	-0.000214634	-0.000227892	0.000147318	-3.81E-05	0.000204988	-9.76E-05	-0.000232764	0.000138912	-4.07E-05	8.31E-05	4.00E-05	4.98E-05	1.60E-05	-0.000158551	-0.000473536	-6.62E-05	0.000105598	0.000601191	-4.68E-05
3.25	0.004888551	0.000850332	0.001127002	7.19E-05	0.000819763	-0.000512622	0.000851483	0.000121572	-0.000199346	-0.000135746	-7.51E-05	-8.48E-05	-0.000106895	5.10E-05	-2.03E-05	3.59E-05	2.23E-05	-0.000122622	-4.71E-06	-0.000176138	5.52E-05	0.000348638	-2.64E-05	-1.96E-05	0.000159526	6.81E-05	0.000108044	4.70E-06	-2.75E-05	0.000224225	-0.00019978	-6.32E-05	0.000108176	0.00015471	0.000222817	-8.06E-05	0.000142743	0.000144413	-5.40E-05	0.000185442	0.000215138	0.000152118	0.000283042	-0.000155981	1.04E-05	-8.66E-05	0.000341166	0.000365265	-7.56E-05
3.5	0.004987347	-0.001427393	0.002097126	-0.000151105	0.00090687	-0.000444656	5.12E-05	-0.000272746	0.000416402	-0.000619111	7.54E-05	-0.000280456	0.000369539	-0.000119391	6.33E-05	0.000312915	0.000276837	-0.000333442	-2.56E-05	-0.000185314	5.99E-05	0.00025754	-0.000117024	3.82E-05	-0.000135635	0.000161161	-2.35E-06	-6.87E-05	-7.03E-06	0.000201981	-0.000144468	-0.000248854	-5.63E-05	-5.13E-05	9.90E-05	-0.000278922	2.35E-05	4.69E-05	-0.000143099	0.000226749	6.30E-05	0.000179898	-3.58E-05	-0.000309317	0.000145046	-5.91E-05	-9.28E-05	0.000219457	-5.16E-05
3.75	0.007051028	-0.000621195	0.002057086	0.000715214	-8.12E-05	0.000670664	-0.001115096	0.000290396	0.000667339	0.000157268	0.000234687	-0.000143457	-2.47E-05	8.34E-05	-0.000153052	0.000392031	0.0002894	-0.000324058	-0.000104353	-0.000141844	-0.000259733	0.000194232	-5.07E-05	-0.000110598	0.00016082	6.74E-05	0.000158079	0.000174623	4.36E-05	0.000325013	-0.000189226	-0.00026605	0.000111626	-0.000306782	0.000470496	-0.000238436	-0.000377874	0.000357855	0.000214835	0.000230447	-9.44E-05	8.72E-05	0.000323672	0.000161974	3.61E-05	-0.000345005	0.000107904	0.00046221	0.00014466
4	0.002073467	0.002261197	0.00079325	0.002631201	0.001375358	0.001061401	-0.000617246	0.000570626	0.00011056	0.000807156	0.000423434	-0.000131159	0.000488724	-1.69E-06	0.000308819	0.000132997	0.000296084	-3.30E-05	0.000218306	-0.000199615	4.73E-05	0.000252435	-0.000211243	0.000194598	-9.75E-05	-0.000192357	0.000100719	6.58E-05	8.70E-05	0.000140433	-3.86E-05	0.000185264	6.40E-05	0.000289782	0.000379103	0.000280655	0.000177654	0.000172533	0.000198808	0.000216008	-7.57E-05	0.000102199	0.000307457	-0.000137923	0.000152697	0.000105749	7.27E-05	0.000609817	4.71E-05
4.25	-0.001042814	-0.000641978	0.001153865	0.002488866	0.000302546	-0.000169023	-0.000670963	0.000142112	-0.000150506	-0.00049354	-0.000150177	-2.21E-05	-0.000402164	0.000110891	-8.93E-05	0.00017197	8.38E-05	-0.000507157	0.000114681	-0.000413312	-3.37E-05	4.11E-05	-0.000247465	4.27E-05	-8.73E-05	-0.000155547	2.96E-05	-2.24E-05	-0.000339129	0.000189152	-0.000315584	-9.67E-05	-8.16E-05	-0.000542521	0.000238839	-0.00035627	-6.25E-05	-0.000399349	-6.03E-05	0.000197449	-0.000297975	0.00034404	-0.00035879	-0.000527731	0.000261325	-3.01E-05	-0.00031028	-0.000108422	-0.000104601
4.5	0.001813673	-0.001346755	0.000699352	0.000309169	0.00111411	-0.001106391	-0.000162936	0.000546494	-1.84E-05	-0.000455506	-0.000155663	-0.00050831	-5.68E-05	-0.000101885	-0.000294636	0.000203736	9.64E-05	-0.000109035	-1.30E-05	-0.000276929	3.87E-05	-3.02E-06	-0.000161451	7.74E-05	-0.00015241	-6.59E-05	-4.95E-05	9.33E-05	-0.000127827	0.000222967	-0.000116881	-0.000501088	6.34E-07	5.89E-05	3.20E-05	-0.000268131	0.000193884	-5.15E-05	-0.000110626	-0.000330952	0.000116207	0.00020067	-7.57E-06	-0.000356722	-5.21E-05	0.000229958	-0.000198784	0.000126134	-0.000151999
4.75	0.001463798	-0.001092551	0.001409256	0.000146205	0.000584263	0.000408542	-0.000160799	0.000774612	0.000206113	-0.000267187	-0.000124231	-8.71E-05	0.000337541	7.31E-05	3.63E-06	-7.04E-05	0.000273229	-0.000123912	-3.92E-05	-7.78E-05	9.64E-05	-8.33E-05	-0.000192607	6.45E-05	-0.000260574	-0.000151153	0.00022061	-0.000198078	0.000124063	9.58E-05	3.27E-05	-0.000245191	0.00029349	-9.97E-05	0.000239742	0.000115296	4.78E-05	8.67E-05	0.000144285	-0.000296411	-3.33E-05	-2.67E-05	0.000263061	-9.02E-05	-0.000102831	0.000175723	0.000115436	0.000525734	0.0002183
5	0.002262608	-0.000384838	0.000620966	-0.000342939	0.000517033	-0.001203022	0.000405331	0.000144142	-0.000163436	0.000321151	-8.80E-05	-0.000250897	0.000150259	4.94E-05	-0.000255834	6.67E-05	-0.000129862	-0.000360609	7.28E-05	-6.92E-05	0.000109886	-8.32E-05	-0.000166128	5.27E-05	-0.000102317	-0.000101864	-9.34E-05	7.00E-05	-0.000157323	-6.80E-05	-0.000110725	-0.000291118	1.56E-05	-0.000379869	-1.16E-05	-0.00018108	0.000185803	2.36E-05	-0.000162342	7.30E-05	0.000315746	0.000103876	0.000367871	-0.000739757	1.92E-05	-0.000191804	-0.000316778	0.000521543	-0.000253122
6	0.006268628	0.0030337	0.001652159	0.00181024	0.001702493	0.001327549	0.000684542	0.000751187	0.000557883	-0.000116384	0.00021616	0.00021791	0.000328323	-0.000301188	0.000656914	0.000352231	-6.30E-05	-0.000254295	7.45E-05	0.000227635	0.000144416	0.000413122	-5.98E-05	-6.32E-05	4.76E-05	0.000151227	-5.49E-05	0.000269646	8.71E-05	0.000236063	1.48E-05	3.84E-05	0.000164886	-1.26E-05	0.000244115	0.000185019	0.000221331	0.000349414	0.000151582	0.000332386	0.000435056	-3.93E-06	0.000246653	0.000229051	0.000152645	0.000340959	-6.35E-05	0.000585848	-0.000238338
7	0.005900899	0.001887231	-0.001153381	0.000986981	0.001392821	-0.001400723	-0.000137343	0.000171178	-0.000138935	0.000161902	-0.00023556	0.000324646	6.53E-05	-0.000326193	-3.86E-05	-0.000157526	8.33E-05	-0.000270192	-8.52E-05	-0.000327926	0.000339113	0.000310017	-0.000142329	9.88E-05	-3.95E-05	-5.98E-05	2.46E-05	-0.000263972	0.000159498	7.55E-05	5.26E-05	-5.14E-05	7.16E-05	-0.000334886	0.000114898	-0.000180417	0.000145388	9.90E-05	6.41E-05	1.73E-05	-0.000119177	6.91E-05	0.000284264	-0.000243505	0.000517778	-0.000224575	4.36E-05	7.69E-05	-0.000514451
8	0.007037837	-0.001832692	-0.003731674	-0.001523827	-0.000765098	-0.001130754	-0.000735386	-0.000458489	0.00024384	-0.000987501	0.000170292	-0.000293611	5.36E-05	9.41E-05	-0.000278338	-0.000217733	0.00032745	-0.000282802	-0.000101316	-0.000204657	0.000152595	-2.10E-06	-9.06E-05	2.94E-05	-0.000251633	-3.55E-05	-0.000127617	-4.95E-06	-0.000201829	0.000137633	-0.000449089	0.000136122	0.000167066	-0.00012387	0.000360914	0.00013961	-2.60E-05	2.14E-05	4.17E-05	-0.000132906	-1.51E-05	0.000281298	0.000202097	-0.000121359	-0.000178021	-5.06E-05	-0.000239555	0.000244207	-4.60E-05
9	0.004019074	0.000697546	0.000805098	0.000337035	0.000132696	-0.001200446	0.000473865	-0.000147642	0.000233925	-1.93E-05	7.20E-05	0.000110959	0.000226819	-0.000296453	0.000306691	0.000294362	0.000402476	-0.000379294	3.24E-05	-2.32E-05	-0.000134415	1.53E-05	-5.48E-06	-7.53E-05	-5.96E-05	-0.000161781	0.000250909	8.17E-05	-4.84E-05	0.000222158	-4.88E-05	-0.000239079	-0.000155529	-0.000205355	0.000117384	-0.000363868	0.000202739	0.000103805	0.000172336	9.60E-05	0.000133236	0.000142943	0.000195381	-0.000181622	0.000157048	-4.48E-05	4.00E-05	0.000514716	4.05E-05
10	0.002996995	-0.001679007	-0.00035501	-9.69E-05	0.001191989	0.000769518	-0.00054241	0.000312135	-0.000556854	-0.000260179	-0.000181938	8.01E-05	4.78E-05	-0.000244156	-0.000126128	-5.44E-05	-0.000176533	-3.88E-05	-0.000221326	-0.000287132	-3.02E-06	-1.91E-05	-0.000319682	-4.47E-05	2.34E-05	-1.62E-05	9.27E-05	-3.27E-05	-0.000142586	0.000257068	-0.000483184	-0.000177568	0.000100036	-9.17E-05	-6.13E-05	-0.000300214	-0.000168948	-0.000112411	-0.000215052	4.75E-05	-0.000158158	0.000231428	-0.000215819	-8.14E-05	-0.000123673	0.000125414	-0.000426848	0.000541378	-0.000155964
12	0.006317732	-0.0026725	0.00099248	-0.000447095	1.45E-05	-0.000355305	-0.001085252	-8.04E-06	-0.000122095	-0.00019017	-0.000560972	3.03E-05	0.000212133	-0.00034024	6.88E-05	-5.45E-05	0.000266089	-5.73E-06	-0.00024944	-5.79E-06	5.31E-05	0.000286353	-0.000123588	-0.0001841	-7.27E-05	-6.76E-05	-5.16E-05	0.000181296	-4.98E-05	-2.07E-05	-0.000531888	2.38E-05	-3.51E-05	-1.97E-05	-0.00013134	-0.00010798	-7.54E-05	0.00017319	-0.000422975	0.000101495	-0.000135169	0.000237113	-0.000113092	-0.000465485	-0.000241704	-6.09E-05	-0.000399402	0.000128452	0.000462795
14	0.007799473	0.00084485	-0.001326482	0.000813328	0.001100553	-0.001060734	-0.000472597	0.001550611	-2.86E-05	-0.000610338	-9.81E-05	0.000100132	0.000536601	9.83E-05	0.000289077	-6.24E-05	0.000319115	-0.000203013	-0.000178874	-0.000131939	0.000159838	0.000155495	6.59E-05	2.68E-05	-8.11E-05	-5.09E-05	5.24E-05	-0.000236084	-0.000224192	0.00030526	9.74E-06	-2.67E-05	0.000200177	-9.32E-05	6.16E-05	0.000173935	0.00013923	-0.000123847	4.04E-05	9.84E-05	0.000295125	0.000168627	0.000318104	0.000191461	0.000191842	-0.000237301	-0.000152487	0.000263466	0.00045253
16	0.003130261	0.000918704	0.003119946	-0.000521373	0.002361811	0.000562835	-0.000532006	0.000791936	-7.21E-05	-0.000354528	0.000135012	0.000567432	0.000726681	-0.000174609	0.000297231	0.000238194	0.000262778	-6.26E-05	-8.20E-05	-0.000214129	0.000234066	0.000315805	-0.000363062	0.000128582	-7.50E-05	-2.48E-05	0.000122722	0.000113976	-0.000137337	0.000135619	4.07E-05	-0.000142606	0.000285696	2.16E-05	0.000335446	-0.000381312	1.84E-05	0.00027897	0.000154827	-0.000198603	4.62E-05	0.000101794	0.0001886	0.00040423	0.00036762	-0.000106347	0.000182127	0.000349522	-5.55E-05
18	-0.000223823	-0.002486395	-0.002638228	2.64E-05	0.000856152	-0.002430887	-0.000516429	0.000306169	-7.36E-05	-0.000479182	-0.00079765	-0.000285673	0.000216743	-0.000699754	-0.000195615	0.000120791	4.74E-05	-0.000257835	-9.19E-05	-0.000203203	0.000245578	3.65E-05	-4.13E-05	-9.80E-05	-0.000194154	-0.000158028	-0.000277513	-0.000107704	-5.29E-05	-0.000157797	-0.000244284	-9.60E-05	9.08E-05	-0.000464297	0.000150967	-0.000579828	-6.27E-05	-0.00021364	-0.000107178	-0.00034244	0.000113578	8.65E-06	-0.000169408	2.06E-05	6.44E-05	4.04E-05	-0.000518786	-0.000186833	-0.000229993
20	0.001031781	-0.00021147	0.000328883	0.001419461	0.000881446	-0.000881842	-0.000160404	0.000132365	-0.000147611	-0.000420777	-0.000283849	-0.00032533	1.73E-05	-3.95E-05	-0.000100486	-0.000136434	-0.000150079	-7.29E-05	2.95E-05	-0.000150729	8.90E-05	0.000105945	-0.000136899	3.35E-05	-0.000136623	0.000172587	4.62E-05	-6.23E-05	0.000107264	-0.00013974	-7.49E-05	0.000130229	8.09E-05	1.75E-05	0.000191153	-0.000198106	-0.000178874	0.000240736	-7.71E-05	-9.31E-05	-2.62E-05	2.12E-05	0.000103239	-0.000410881	0.000334245	4.63E-05	0.000129645	0.000714812	3.62E-05
40	0.003553855	-0.003124811	-0.003058459	-0.000957624	-0.000425233	-0.000862279	7.01E-05	0.000320826	-0.000293521	-0.000447133	0.000615942	-0.000184487	-0.000227929	-0.000129111	-8.09E-05	-0.000105429	-0.000242334	-0.000253436	-5.42E-05	-0.000376096	-7.44E-06	-3.36E-05	-4.11E-05	-1.05E-05	-0.000420047	-5.09E-05	-2.40E-05	-0.000253945	-0.000211173	0.000103797	-0.000194894	-0.00013854	-7.83E-05	-0.000205192	6.07E-05	-4.84E-05	0.000221879	-0.000184429	-4.99E-05	-1.12E-05	-0.000103341	2.68E-05	-0.0001989	0.000118013	0.000257918	-0.00041128	-0.000207155	-3.86E-07	-0.000409587
60	-0.000789403	-0.001173326	0.001863088	-3.88E-06	0.000276688	-0.000947985	-0.000259558	0.000665716	-0.000777762	-0.000409993	-0.000476181	3.64E-06	0.000164302	-4.08E-05	0.000137425	0.000156804	8.79E-05	-0.000181982	3.16E-05	-9.04E-05	9.58E-05	0.000103262	-0.000230764	3.35E-05	0.000112563	-0.000117774	0.000203041	-0.000251277	1.45E-06	-2.06E-05	-0.000101875	-0.000150647	5.16E-06	9.87E-05	4.72E-05	-3.70E-05	0.000110244	0.000191114	-0.000117472	3.50E-05	0.000207685	-0.000179132	0.00030847	-2.59E-05	4.18E-05	0.000140679	-0.00022847	0.000226791	-2.67E-06
80	0.001972479	-0.00377533	0.001641343	-0.00010857	-0.001314128	-6.32E-05	0.000691333	0.000379025	3.14E-05	0.000625609	-0.000259835	0.000338464	-0.000125621	-9.23E-05	-7.91E-05	0.000288854	0.000150443	-0.000273761	3.54E-05	-2.49E-05	-0.000249108	-1.19E-05	-6.01E-05	-0.000180963	-3.22E-05	0.000250975	-0.00026824	0.000219437	-4.09E-05	0.000160506	3.18E-05	-2.76E-06	0.000201761	-0.000140827	0.000368101	-0.000194539	6.53E-05	-0.000202168	3.60E-05	0.000118097	0.000161894	5.25E-05	0.000163653	0.000371699	7.14E-05	-2.06E-05	-0.000571884	0.000519494	-0.000185944
100	0.004560247	0.002038992	-0.002173132	0.000372653	0.000723203	-0.001061452	0.000184501	0.00072381	7.44E-05	0.000477284	0.000330456	0.000263529	-0.000374857	0.000200635	-8.04E-05	0.000216217	-0.000140751	-2.39E-05	8.36E-05	-0.000153032	8.68E-05	0.000166165	-0.000105565	-5.85E-06	-2.62E-05	0.000130199	-0.000170935	0.000480884	0.000110719	0.000105459	-0.000179282	-0.000374935	0.000369367	-9.33E-06	0.00021874	-0.000134544	-1.09E-05	-0.000277737	0.000240093	0.000236448	-0.000148245	3.11E-05	0.000328969	2.61E-05	-0.000162827	-0.000265006	-0.000101719	0.000153708	-0.000267212
150	0.003643601	-0.000135707	-0.00121574	-4.26E-05	0.000403619	-0.000426729	-0.000226797	0.002067884	-0.000557058	-0.000153042	0.000516255	0.00029066	-1.45E-05	-0.000100881	0.000143631	0.000215395	0.000157988	0.000205497	-0.000181068	-8.86E-05	0.000190034	-6.12E-05	-9.07E-05	0.000127677	5.13E-05	0.000217584	-2.11E-05	-1.82E-05	-0.000373247	0.000482663	-9.21E-05	-2.38E-05	0.000113787	0.000337818	-6.97E-06	-3.17E-05	0.000141602	8.34E-05	0.00030348	-0.00025612	0.000281734	0.000321718	0.000301825	0.00011002	8.99E-05	-9.52E-05	7.74E-05	5.68E-05	-0.000111715
200	0.004007747	-0.000623183	-0.000596071	-0.000678162	0.001570785	-0.000232888	0.00028944	0.001013942	-0.00015776	0.00020476	0.000132689	-5.30E-05	0.000365488	0.00012617	-0.000204126	-8.99E-05	0.000252275	-0.000186361	4.33E-05	-9.03E-05	-0.000196239	0.000224679	-0.000100675	0.000130956	0.000118766	5.20E-05	0.000107305	-1.80E-05	0.00018571	0.000164221	-0.000165486	-0.000148992	-3.25E-05	-0.000203716	0.000403168	-0.000243866	6.67E-05	-3.73E-06	4.29E-05	0.000148285	-0.000205887	4.32E-05	0.000216255	5.42E-05	9.59E-05	2.87E-05	-0.000433824	0.000263635	0.000342846
[truncated: 1,079 more columns]
