# Supplementary material for: In situ monitoring of polarons in a mixed conducting polymer using ultrafast transient absorption spectroelectrochemistry
Source: Chem Sci. 2025 Aug 27;16(38):17839–49. doi: 10.1039/d5sc04619j (PMC12412052; doi:10.1039/d5sc04619j)
Supplement: SC-016-D5SC04619J-s001 [file SC-016-D5SC04619J-s001.zip › TransientAbsorption_5pct_-0.4V.csv]

TA-SEC, 5%EG, -0.4 V
time (ps) / energy (eV)	0.652811005	0.654263088	0.655721647	0.657186723	0.65865836	0.660136603	0.661621497	0.663113085	0.664611414	0.66611653	0.667628478	0.669147305	0.670673059	0.672205787	0.673745536	0.675292355	0.676846293	0.6784074	0.679975724	0.681551316	0.683134227	0.684724507	0.686322209	0.687927385	0.689539527	0.691156322	0.692776794	0.694400951	0.696028885	0.697660616	0.699296141	0.70093546	0.702578578	0.704225495	0.705876214	0.707530738	0.709189069	0.710851209	0.71251716	0.714186925	0.715860504	0.717537899	0.719219114	0.720904148	0.722593005	0.724285684	0.725982188	0.727682518	0.729386676
-50	7.00E-05	0.001318484	-0.002802751	9.83E-06	-2.97E-05	0.000305296	0.001266631	2.76E-05	-0.000203499	0.000282167	-1.88E-05	-1.29E-05	-1.51E-05	9.52E-05	0.000325389	-0.00012302	5.44E-05	2.59E-05	9.40E-05	-3.34E-05	0.000100255	-7.20E-05	0.000345069	-9.32E-05	-0.00024154	9.83E-05	-7.35E-06	-2.83E-05	-2.41E-05	-0.000129786	-0.000101427	-0.000282737	2.40E-05	9.40E-05	0.000119919	-8.80E-06	0.000287438	6.59E-05	-4.26E-05	-6.64E-05	0.000214074	3.14E-05	-0.000350989	3.36E-05	-0.000271363	0.000203054	-0.000244446	0.000287966	9.00E-05
-40	-0.003875	0.002285053	-0.000907459	-0.000883345	-9.80E-05	-0.000485291	-0.001020388	-0.00019259	-0.000181964	-0.000271341	0.000126266	5.96E-05	0.000433989	-0.000462466	-1.12E-05	-8.03E-05	-0.000173899	6.43E-07	-8.48E-06	0.00012816	-0.000188777	6.90E-05	-0.000231012	-1.95E-05	2.66E-05	-9.97E-05	-0.000114403	8.99E-05	-0.000132191	-0.000128893	0.000136995	0.000184823	-0.000171376	-3.31E-05	9.06E-06	-0.000136128	0.00018816	-0.000145799	0.000100771	-0.000141585	-0.000128656	-6.09E-05	7.34E-05	-9.46E-05	-0.000265089	0.000287781	-8.27E-05	-0.000363117	4.04E-05
-30	-0.001960534	-0.003610487	0.003112374	0.000304164	-0.000389121	7.98E-06	-0.000312891	-0.000382439	6.99E-05	-0.000240329	-0.000181918	-1.14E-05	-0.000732224	0.000350958	-0.000158239	0.000118289	1.87E-06	-0.000214317	-7.71E-05	-0.000349288	8.38E-05	8.73E-05	5.87E-05	-0.000168422	9.53E-05	4.83E-05	0.000174432	-0.000159886	1.43E-05	-0.000157998	-0.000174228	0.000250292	-4.24E-06	-0.000445078	-0.000117376	-0.000105177	-0.00041815	3.48E-05	-1.18E-05	-1.63E-05	-0.000157683	-6.66E-05	-8.43E-05	8.02E-06	5.52E-05	-6.11E-05	0.00016648	-0.000187728	-8.43E-05
-20	0.005843306	7.11E-05	0.000653167	0.000560752	0.000559601	0.000185205	6.54E-05	0.000550419	0.000313842	0.000236126	8.01E-05	-3.26E-05	0.000314002	1.44E-05	-0.000150671	8.72E-05	0.000120246	0.000188985	-1.11E-05	0.000255141	9.62E-07	-8.27E-05	-0.000175246	0.000283631	0.000121094	-4.81E-05	-5.13E-05	9.91E-05	0.000142895	0.000416716	0.000141015	-0.000145927	0.000150537	0.000386775	-1.18E-05	0.000251772	-6.06E-05	4.91E-05	-4.43E-05	0.000226268	7.14E-05	9.37E-05	0.000369269	5.46E-05	0.000484936	-0.000422594	0.000161021	0.000265604	-4.44E-05
-10	0.006906231	0.006958024	0.002055316	-0.000760352	0.003718545	0.001463443	0.001177912	0.000252861	-0.000348297	0.000855132	0.000459473	0.00021995	4.43E-05	-6.00E-05	0.000770527	6.38E-05	0.000277512	0.000125961	-0.000135532	3.11E-05	-0.000212231	6.36E-05	0.000138321	0.000124228	-0.000125518	-4.62E-06	0.000109976	3.88E-05	5.25E-05	-0.000118394	9.37E-05	0.000246511	-5.96E-05	0.000303881	0.000104919	0.000124174	3.73E-05	0.000403751	0.000126647	9.63E-05	0.000143252	-0.000162963	0.000262771	0.000165881	2.77E-05	0.000793944	-0.000200907	0.000506356	0.000226298
-5	-0.002230265	0.003375397	-0.000740752	-0.000927199	0.001406681	0.000475899	0.000716485	-0.001158843	-2.97E-05	0.000392199	4.37E-05	0.000488765	0.00022106	0.000208295	0.000136237	0.000195617	-4.04E-05	8.02E-05	-6.00E-05	0.000395914	-9.35E-05	-4.27E-05	6.03E-05	0.000255745	-0.0001747	-0.000173537	3.78E-05	0.000135917	0.000102839	0.000113363	6.63E-05	-9.80E-05	-4.48E-05	0.000124229	0.000183203	-0.000102912	0.000409077	0.000121644	-0.000140196	0.000107137	9.48E-05	-9.01E-05	0.000269418	4.33E-07	-0.000369512	0.000496694	0.000390842	-9.73E-05	4.96E-05
-4.5	-0.003532551	0.004530771	-0.000145636	0.000913437	0.001260477	0.000100492	0.00031092	-7.17E-05	0.00016067	0.000692598	0.000283208	0.000441975	-0.000112706	0.00014601	0.000331842	0.000150778	-0.000113554	-3.39E-05	0.000248291	5.89E-05	3.03E-05	-0.000185965	9.36E-06	-3.90E-05	-4.33E-05	-0.000120975	0.000129886	-0.000130376	0.000246592	-0.000216548	7.15E-05	-0.000171453	8.10E-06	0.000416744	0.000231573	0.000118752	4.69E-05	0.000116185	-0.000197394	0.000417231	6.33E-05	6.47E-05	0.000170069	-7.85E-05	-0.000124354	0.000165996	0.000469562	0.000108078	-0.000196227
-4	-0.000400439	0.002695822	0.002871046	0.002106575	0.001897807	0.001316929	0.000316026	0.000369321	0.00037425	0.000451577	0.000145628	0.000381971	0.000117301	-5.75E-05	0.000557749	0.000262943	0.000186049	1.90E-05	0.000470052	9.40E-05	-0.000194108	-0.000309041	7.78E-05	0.000256597	-2.13E-05	-0.000193726	-8.48E-05	-0.000118967	4.39E-05	-0.000137597	0.000268723	0.000171981	0.000236216	0.000116551	0.000394302	-8.20E-05	1.81E-05	0.000250115	-1.32E-05	0.000438675	8.10E-05	0.000330633	0.000106329	8.58E-05	-2.25E-06	0.000321238	0.000239332	0.000184449	-0.000242316
-3.5	-0.003366329	0.000553928	0.001087759	0.002608828	0.000178257	0.000850356	0.000239588	-0.000220513	0.000143323	0.000131466	-0.000195574	0.000387152	-7.70E-05	0.000237408	0.000204578	0.000448841	0.000230891	-3.43E-05	-8.23E-05	0.000179097	-0.00030508	-0.000147128	0.000148017	0.000209593	-2.37E-05	-0.000298578	-2.55E-05	-0.000314509	0.00026885	0.000123269	-3.37E-05	0.000113184	0.000195312	-8.07E-05	4.51E-05	4.64E-05	-8.07E-05	9.05E-05	-2.73E-05	4.45E-05	-0.000104816	0.000288332	-0.00017878	-2.78E-05	-7.66E-05	0.000665528	-0.000140733	-0.000121234	-9.94E-05
-3	-0.005662761	0.00347778	-0.000507234	-0.001073922	0.001287285	-0.000383007	0.00017431	0.000277448	-4.00E-06	0.000397096	0.000381081	1.65E-05	-0.000166371	0.000304165	-0.000129684	-0.000132513	7.20E-05	-4.85E-06	8.44E-05	-9.58E-05	-5.24E-05	-0.000301584	-0.000159595	4.66E-05	-0.000256596	-0.0003602	0.000251557	-0.000460228	0.000202236	0.000173352	-5.10E-05	2.15E-05	-4.36E-05	-5.45E-05	0.00011498	-1.34E-05	4.62E-05	-9.55E-05	5.30E-05	-0.000157227	4.84E-05	-0.000163035	-6.72E-05	-3.86E-06	-0.000372022	0.000472776	-0.000129263	5.36E-05	-0.000300384
-2.5	0.003437915	0.001800336	0.002412654	0.002106795	0.002463537	-1.95E-05	0.000107667	0.000444719	-0.000242515	0.000779895	0.00029997	0.000167608	0.000325426	-7.26E-05	-0.000188449	-9.58E-05	7.00E-05	-5.18E-06	-6.29E-05	7.62E-06	1.46E-05	-0.000144789	0.0001365	3.49E-05	-0.000164798	-0.000318571	0.00016607	-0.000207168	9.21E-05	0.000107415	4.36E-05	-0.000113725	-2.07E-05	0.000188535	0.000274756	0.000101555	-2.65E-05	0.000245192	-0.000187039	0.00025075	-3.65E-05	-0.000131069	0.000220768	-0.000262537	-0.000141433	7.94E-05	9.84E-05	2.65E-05	-0.000304286
-2	0.00111995	0.002163825	-0.000366952	0.001137233	0.001215829	0.000643439	4.31E-05	-0.000768525	0.000110728	0.000533884	7.59E-05	-0.000182264	-4.25E-05	0.000106354	0.000234745	0.000200263	0.000195311	6.46E-06	4.24E-05	0.000148194	-0.00016356	1.15E-06	0.000135399	6.68E-05	-0.000146928	-0.000303773	-8.17E-05	-7.28E-06	9.49E-05	-1.39E-05	0.000274865	-0.000181475	0.000292666	0.000158836	0.000294635	-0.000150051	0.000262693	0.000287918	4.76E-05	-5.87E-05	8.21E-06	-0.00010133	9.70E-05	-8.87E-05	0.000178905	-2.26E-05	-4.92E-05	-1.13E-05	-0.000212965
-1.5	0.000451039	0.000964534	9.99E-05	-0.002186084	0.001826449	0.000690968	-0.000358725	-7.93E-06	-0.000245821	-7.46E-05	3.48E-05	-0.000244776	8.56E-05	-8.25E-05	0.000352781	0.000343126	7.50E-06	-0.000119454	0.000103891	2.88E-05	0.000133331	-9.30E-05	0.000101173	0.000259104	-0.000239751	-7.82E-05	-0.000181879	-7.74E-05	1.81E-05	-7.15E-05	6.57E-05	0.000120718	-4.45E-05	0.000104063	-3.15E-05	6.58E-05	0.000311683	0.000405873	-8.58E-05	-0.000123785	-0.000246991	-0.00032914	0.000320357	-0.000151119	-0.000138374	0.000111512	7.51E-05	0.000108558	-1.21E-05
-1	0.000191095	0.003590901	0.002551983	-0.000187406	0.001067234	0.00115679	-0.00037586	0.000719972	0.000260546	0.000362653	0.000383544	-0.000129942	-0.000369534	0.000424645	-0.00012009	3.61E-05	0.000182118	-0.000101165	-6.41E-05	0.0002949	4.30E-06	-0.000258569	7.22E-05	2.25E-05	-0.000223414	-0.000212754	-0.000129535	-3.77E-05	8.15E-05	8.80E-05	-0.000237835	0.000202778	-0.000164381	0.000384563	-5.05E-07	-0.000114791	-6.20E-05	0.00025704	-0.000448102	0.000286907	-2.38E-05	-7.40E-06	0.000621271	-0.000346312	-0.000108184	0.000534375	-4.30E-05	6.69E-08	2.74E-05
-0.9	-0.002564336	0.001335033	-0.000177406	-0.001203142	-0.000178428	-0.000948123	3.40E-05	0.00039552	-0.000947523	0.000378408	0.000392563	-0.00046523	-0.000283856	0.000230049	-0.000271982	-0.000194298	0.000158927	-0.000268625	6.97E-05	-0.000103765	-0.000205544	-0.000218982	9.95E-05	9.61E-05	-7.18E-06	-0.000355264	4.56E-05	-0.000192901	0.000131871	3.85E-06	-0.000147165	6.02E-05	-3.53E-05	-0.000114912	-4.23E-06	3.48E-05	-4.81E-05	6.84E-05	-8.33E-05	3.03E-05	0.000149946	-0.000299609	0.000498663	-0.000297273	-0.00015416	0.00038507	3.17E-06	-2.69E-05	-0.000321185
-0.8	-0.005763242	0.003672317	-0.002332829	-0.000284486	4.47E-05	-0.000784423	0.001810483	-0.0001074	-0.000854313	0.000551389	0.000160011	-0.000343939	7.80E-05	6.45E-05	-0.00019386	0.000289266	9.41E-06	-0.000121997	7.70E-05	-0.000128776	-0.000154937	-0.000269506	-9.26E-05	-8.64E-05	-0.000138679	-0.000297185	-8.11E-05	3.54E-06	-9.69E-05	3.65E-06	9.81E-05	5.87E-05	-0.000145513	-0.000120342	4.28E-05	0.000214799	7.51E-05	2.44E-05	8.47E-05	-9.64E-05	6.94E-05	-4.64E-05	-4.90E-05	-6.01E-05	-0.000365675	0.000450134	-0.000218431	0.00029115	0.000212681
-0.7	0.002931198	-0.000846067	0.000853762	0.001230501	0.000473721	0.001222316	-0.00011246	0.000925632	-0.000182699	0.000681467	-0.000194882	0.000388286	0.000474659	0.00022388	0.000418489	2.61E-05	-2.21E-05	0.000183305	2.29E-05	1.49E-05	5.48E-05	8.41E-06	-0.000134241	-1.86E-05	4.85E-05	-0.000137282	4.21E-05	-0.00010288	0.000214265	-9.41E-05	0.000181177	8.69E-05	-0.000186113	0.000429715	0.000146111	0.000330938	-5.79E-05	9.09E-05	0.000424235	0.000204449	2.54E-05	-0.000214229	0.000247307	-2.54E-05	-0.00024528	0.000613685	0.000577546	-0.000131881	7.40E-05
-0.6	0.006451118	-0.002870448	0.002103154	0.000853113	0.001346525	0.00136411	-0.000185095	7.68E-05	0.000322919	0.000951225	0.000359554	0.000208102	0.000139822	0.000235395	0.000209393	0.000211308	9.82E-05	0.000234015	8.44E-05	0.000253367	-3.45E-05	2.79E-05	0.000124009	0.000111597	7.87E-05	-2.29E-05	3.77E-05	3.40E-05	0.000140814	0.000144156	9.86E-06	8.34E-05	4.74E-05	0.000178803	0.000161882	0.00026327	-0.00027091	0.00014547	0.000356953	9.41E-05	0.000263324	0.000156182	0.000443876	0.000102869	-0.000183891	0.000387373	0.000278952	5.95E-05	6.67E-05
-0.5	0.001544944	0.003229903	0.003992025	0.002171362	4.23E-05	0.002484215	0.000213532	0.000834181	0.000175704	0.001120426	0.000622396	0.000572161	-0.000311951	0.000334998	0.000207087	0.000329778	0.00033405	0.000219999	0.000192221	0.000143271	0.000219494	-0.000108016	6.28E-05	0.00017122	9.01E-05	6.43E-05	8.17E-05	2.75E-05	4.48E-05	0.000176054	-3.85E-05	0.000239046	7.86E-05	0.000145193	0.000136528	0.000346346	5.90E-05	0.00037354	9.25E-05	-1.66E-05	0.000368357	8.10E-05	0.000145609	-6.80E-05	-9.71E-05	0.000124168	0.000317758	0.000172246	0.000167337
-0.45	0.001910498	-0.0007669	0.000836957	0.001719027	-0.000244114	0.00153072	1.22E-05	0.000128137	-0.000741958	0.000132797	0.000132909	0.000213914	-0.000175753	1.39E-05	-1.87E-05	0.000136635	6.49E-05	0.000105247	6.31E-05	5.73E-05	-1.26E-05	-3.42E-05	-0.00020272	9.71E-05	-2.80E-05	4.09E-06	-0.000131706	6.31E-05	-1.99E-05	8.47E-05	-0.000134094	2.18E-05	-1.21E-05	0.000130441	3.33E-05	9.38E-05	5.94E-05	0.0002694	-4.41E-05	0.000133712	0.000158302	-0.000149717	1.37E-06	-0.000130457	-0.000229619	0.000108027	8.93E-05	0.000164083	-0.000168245
-0.4	0.007882457	-0.000934697	1.85E-06	0.000462527	0.001438468	-0.000194383	0.000779329	-0.000386032	-9.17E-05	-0.000495913	-1.38E-05	0.000463684	-0.000135229	0.000123144	2.12E-06	0.000185475	-0.000135651	0.000107563	-1.49E-05	-1.89E-05	8.00E-05	-6.23E-05	-4.74E-05	-1.45E-05	-0.00017689	-4.76E-05	-0.000143169	-7.60E-05	-8.49E-06	1.11E-06	-6.28E-05	0.000130946	-8.62E-07	4.97E-05	7.94E-05	4.55E-05	0.000149315	0.000400552	8.13E-05	0.000149677	-3.80E-05	-0.000131508	-8.69E-06	0.000122026	-0.000482299	0.000229579	-0.00021763	0.000368257	-0.000353299
-0.35	-0.000341095	-0.000425155	-0.001767688	-0.00149514	-0.000775594	-0.000749206	-4.23E-05	-0.001102718	9.49E-05	-0.000468843	-1.38E-05	0.000191525	-0.000441972	0.000114379	-0.000212428	0.000150033	-0.000396142	-0.000136319	-0.000152112	2.72E-05	-9.31E-05	-1.28E-06	-8.88E-05	3.70E-05	-0.000316398	-0.000133184	-4.19E-05	-0.000195708	-4.34E-05	-0.000231156	0.00010884	0.0001249	-0.00024131	0.000108126	7.57E-05	0.000230667	-0.000115846	0.000289651	9.03E-05	-1.56E-05	-9.23E-05	-0.000126364	0.000246297	-0.00020204	-0.000472768	0.000475419	-1.54E-05	0.000179265	-0.000383508
-0.3	0.003310848	0.000740901	-0.001159925	-0.000300618	0.00090513	3.13E-05	-0.000166217	-0.001110075	0.000595264	-0.000624519	-2.58E-05	-0.00019207	-0.000176581	3.76E-05	-0.000468584	0.000411994	-0.000408366	-0.000196268	-3.76E-05	9.83E-05	-0.000172644	-2.09E-05	2.03E-05	5.24E-05	-0.000139871	-0.000161905	-0.000109592	0.000100179	4.09E-05	-0.00017524	6.29E-05	0.000173411	-2.72E-05	7.30E-05	2.21E-05	0.000171117	-2.79E-05	7.05E-05	0.00016365	0.000133712	-0.00016862	-0.00011718	0.000245541	-0.00036804	-2.33E-05	0.000512282	8.31E-05	-0.000123788	-9.85E-05
-0.25	0.001883017	0.001243608	-0.000770944	0.000350098	0.001568903	0.00051707	-0.00015508	0.000347109	-0.000203028	-0.000220188	-6.04E-06	7.27E-05	-6.90E-06	0.000229467	-0.000597384	0.000237521	-0.000120417	7.01E-05	-7.60E-06	9.43E-05	-0.000188711	6.02E-06	2.23E-05	6.86E-05	-5.52E-05	-0.000199143	5.40E-05	-5.38E-05	-3.71E-05	0.000159714	9.04E-05	0.000205349	6.02E-05	8.83E-05	-1.72E-05	0.000294573	-9.52E-05	0.000207214	6.78E-05	0.000183952	-0.000103564	-5.46E-05	4.54E-05	-0.000143917	-7.00E-05	0.000351225	-0.000173477	-6.18E-05	-0.000234662
-0.2	0.001780664	0.002425178	0.001592007	0.001142524	-0.000152986	0.002516662	-0.001341005	0.001501813	-0.00069727	3.57E-05	7.88E-05	-0.000118243	-0.00040974	-3.63E-05	-0.000475076	8.67E-05	-0.000127628	7.95E-06	0.000123101	7.08E-05	-0.000212162	1.05E-05	-3.81E-05	0.000241724	-0.000204234	-2.56E-05	-2.66E-06	-0.000127389	-6.66E-06	-4.85E-05	0.000203188	0.000209932	0.000199912	0.000187211	0.000248346	0.000492157	-2.03E-05	0.000238428	0.000134574	9.69E-05	0.000138496	0.00011805	0.000179799	8.07E-05	-5.07E-05	0.000615162	0.000109716	-7.82E-05	-0.000380141
-0.15	-0.000278443	-0.000788537	0.001933928	0.001515627	0.001020694	-0.000698114	-0.001365725	-1.05E-05	-0.001221308	-0.000646282	-0.00035899	-0.000691373	-0.00062315	-0.000150629	-0.000555048	-0.000214574	-0.000253107	-0.000237788	5.16E-05	-7.02E-05	-0.000174077	-0.000147964	-0.000124149	0.000159976	-0.00030283	-0.000178415	-0.000123385	-0.0003439	6.66E-05	7.72E-05	0.000133797	-0.000110101	0.000212463	0.000192753	0.000249802	0.000419011	0.000127787	0.000161394	0.000290249	-1.43E-05	0.000107716	0.000202968	0.000484572	1.46E-05	8.73E-05	0.000352372	0.000217887	2.33E-05	9.24E-06
-0.1	0.002293789	0.002894052	-0.000608334	0.000627932	-0.00021934	-0.000236734	8.84E-05	-0.000110305	-0.000213745	0.000308473	-0.000492677	-0.000234865	-0.000418068	-0.000348887	-0.000617771	-0.000261896	-0.000425817	-0.000557113	-0.000128082	-0.000328579	-0.000254138	-0.00032297	-0.000143959	-0.000179846	-0.000257292	-0.000220291	-0.000255565	-0.000322283	8.25E-05	-0.000165917	6.31E-05	-0.000124427	-0.000199714	4.35E-05	7.87E-05	0.00042619	1.46E-06	0.000237022	-3.94E-05	0.000120745	0.000122028	5.18E-05	0.000569167	-4.13E-05	0.00018685	0.000152128	-0.000105891	0.000161675	0.000105724
-0.05	-0.001978348	2.98E-05	-0.001716948	7.68E-05	-0.001641654	5.70E-06	0.00036025	-5.03E-05	-0.000970878	0.00015888	-0.000592159	-0.000371727	-0.000646857	-0.000290339	-0.000634113	-0.000349393	-0.000638508	-0.000423366	-0.000362769	-0.000380227	-0.000501737	-0.000412661	-0.000281109	-0.00043028	-0.000401219	-0.000644382	-0.000460493	-0.000334723	-0.000283385	-0.000459523	-0.000119166	-0.000170003	-0.000186964	1.98E-05	-8.93E-05	4.44E-05	-6.35E-05	6.70E-05	-0.000185775	4.90E-05	1.36E-05	-0.000220864	0.000344319	-6.08E-05	0.000202681	0.00028971	0.000143192	-5.14E-05	0.00027128
0	0.005103562	-0.003664726	0.0024397	-0.000225104	0.000429522	-0.000258551	0.000811262	5.56E-05	-0.000348255	8.41E-05	-0.000121527	-0.000429036	-0.000402139	-0.000271505	-0.000415189	-0.000187236	-0.000384354	-0.000345238	-0.000386169	-0.000418876	-0.000563565	-0.000259845	-0.000278234	-0.00041642	-0.000395831	-0.00068907	-0.000352357	-0.000636946	-0.000292128	-0.000466703	-0.000305667	-0.000314876	7.73E-05	-0.000107669	-0.000303454	-0.000177378	-0.00032918	-0.000237262	-0.000106752	-0.000178324	-0.000122935	-0.000254646	7.90E-05	-0.000228716	0.000208548	-4.67E-05	4.47E-06	9.00E-05	0.000118779
0.05	0.000128012	-0.002284085	0.000878839	0.000905184	0.00088779	-0.001540749	0.000744485	-0.000247169	-0.000596751	7.94E-05	0.000209168	-0.000339373	-0.000466749	-7.28E-05	-0.000361659	-0.000276915	-0.000252359	-0.000527122	-0.000366513	-0.000457133	-0.000616821	-0.000373188	-0.000399871	-0.000393187	-0.000335244	-0.000608325	-0.000411936	-0.000694433	-0.000171783	-0.000375151	-0.000487772	-0.00031752	-0.000319621	-0.000178439	-0.000230249	-0.000266944	-0.000384617	-0.000114531	-0.000422624	-0.000293247	-0.000177811	-0.000623825	-0.000140134	-0.00046137	-0.000151912	-0.000144007	-0.000364541	6.99E-05	-1.01E-05
0.1	0.002463565	-0.002109819	0.001195249	0.001984809	0.002025021	0.000499748	0.001926121	-0.001334866	-0.000203466	-4.49E-05	-2.01E-05	-0.000148218	-0.000611906	-6.51E-05	-0.000285187	-0.000126627	-6.86E-05	-0.000393461	-0.000358643	-0.000321557	-0.000540122	-0.000376226	-0.000415756	-0.000329867	-0.000367727	-0.00044068	-0.000433722	-0.000541278	-0.000408247	-0.00057207	-0.00034999	-0.000279819	-0.000371006	-0.000264656	-0.00027028	-0.00017612	-0.000309692	-2.16E-06	-0.000544749	-0.000397044	-0.00017652	-0.000558272	6.95E-06	-0.000542618	-0.000705512	0.000181473	-0.000350749	-0.000142802	-9.94E-05
0.15	0.000683288	-0.000290176	-0.005560708	0.002132642	0.000469942	4.29E-05	-0.001560041	-2.44E-05	-0.000840592	-0.000214354	-0.00022221	-0.000331555	-0.000633829	-0.000139632	-0.000396563	-0.000166955	-0.000439189	-0.000372245	-0.000398081	-0.000405763	-0.000512251	-0.000347936	-0.000465239	-0.000381377	-0.000449955	-0.000352367	-0.000460646	-0.00070844	-0.000364163	-0.000600094	-0.000284468	-0.000388681	-0.000290222	-0.000377054	-0.00046525	-0.000321228	-0.0004059	-0.000181974	-0.000467333	-0.000382272	-0.000354473	-0.000464387	-0.000284031	-0.000577785	-0.0007445	0.000295229	-0.00032543	-0.00029096	-0.000554313
0.2	-0.000178642	-0.002517863	-0.002956363	0.003210357	0.001028993	0.000644777	-0.001169528	0.000367048	-0.000661994	-0.0002722	0.000161299	-0.000228111	-0.000491248	-0.000194229	-0.000386282	0.000146046	-0.000346227	-0.000288195	-6.02E-05	-0.000314596	-0.000549055	-0.00041033	-0.000289845	-0.000166107	-0.000318792	-0.000403857	-0.000333199	-0.000493019	-0.000318996	-0.000289922	-0.000327028	-0.000278028	6.76E-06	-0.000187145	-0.000249304	-0.000309501	-0.000440672	-0.000133748	-0.000178918	-0.000290246	-0.00033781	-0.000536924	-0.000290718	-0.000474453	-0.000311156	5.57E-05	-0.00020511	-0.000192438	-0.000448914
0.25	0.002510404	-0.000804794	0.000654007	0.000651427	0.00092016	0.001379337	-0.000235756	-0.001100874	-0.000202599	-0.00071552	0.000249648	-0.000104544	-0.000285047	-0.000355453	-0.000109535	5.64E-05	-0.000172461	-0.000173918	-8.38E-05	-0.000142564	-0.000446746	-0.000272405	-0.000151834	-8.21E-05	-0.000398782	-0.000587867	-0.000262675	-0.000155446	-8.52E-05	-0.000432688	-0.000231769	-0.000219107	-0.000232467	-8.26E-05	-0.000248658	-0.00022766	-0.00032049	-0.00021653	-7.37E-05	-0.000333686	-0.000181687	-0.000467936	-4.15E-05	-0.000197386	-0.000583772	-6.27E-05	-0.00018814	-0.000135233	-0.000143702
0.3	0.003350365	0.001715266	-0.000491609	0.00025898	-0.000904021	0.001044285	-0.0003876	-0.000503358	-0.00012262	-9.08E-05	-0.000201995	-0.000149203	-0.000551845	-0.000154636	5.52E-05	-0.000143461	-0.000290401	-0.000290715	-0.000325136	-7.47E-05	-0.000217497	-0.000323017	-0.00026637	-1.69E-05	-0.000466831	-0.000493672	-0.000334917	-0.000238031	7.95E-05	-0.000518525	-0.000212305	-0.00024169	-0.000415821	-6.97E-05	-0.000221733	-0.000282752	-0.000215441	-0.000150594	-0.00018664	-0.000288716	1.45E-05	-0.000354112	-8.61E-05	-0.000387003	-0.000619336	-0.000129172	-0.0001793	-0.00022038	-0.000148458
0.35	0.000960031	0.004980959	-0.001347987	0.001075499	0.001437361	0.001481352	-7.52E-06	0.000127702	-3.02E-05	-0.000219406	-0.000247485	0.000168933	-0.000393155	1.40E-06	-0.000281873	-0.000118985	-8.43E-05	-0.000317562	-0.00019362	-0.000108566	-0.000399136	-0.000456255	-0.000196068	-8.75E-05	-0.000167955	-0.000516871	-0.000418497	-0.000232533	-4.59E-05	-0.000444676	-0.000236796	-0.00010614	-0.000293715	4.40E-05	-0.000302168	-0.000164893	-3.78E-05	-8.06E-05	-0.000109071	-0.000136999	-0.000148344	-0.000364028	-7.64E-05	-0.000366142	-0.000350455	4.35E-05	-0.000100765	-0.000301003	-0.000266536
0.4	-0.001946704	0.00265785	0.000607684	-0.000465189	0.001399689	-0.000518105	-0.000599008	-0.001032804	-0.00046252	-0.000452498	-0.000224528	-0.000294782	-0.000334895	-0.000504371	-0.00049501	-0.000200553	-0.000222576	-0.000376876	-0.00034681	-0.000143505	-0.000471048	-0.000225713	-8.39E-05	-0.000251246	-0.000213763	-0.000671028	-0.000366559	-0.000331639	-0.000329937	-0.000525397	-0.000256903	-5.90E-05	-0.000348997	-8.38E-05	-0.000477411	-0.00022879	-0.000227715	-0.000200665	-0.000294212	-0.000332071	-0.000312258	-0.000418166	-8.04E-05	-0.000595733	-0.000474082	0.000439495	-0.000255538	-0.000397903	-0.000297727
0.45	-0.005659628	0.000192592	-0.001906079	0.000201979	-0.000646179	-0.000722416	-0.000389299	-0.001157009	-0.000522508	-9.54E-05	-0.000202724	-0.000352359	-0.000329054	-0.000345066	-0.000467093	-0.000366831	-0.000160986	-0.000453159	-0.000246792	-7.66E-05	-0.000450596	-0.000447956	-0.00024431	-0.000189753	-0.000362406	-0.000623494	-0.000231892	-0.000464408	-0.00037504	-0.000483845	-0.000318355	-0.000193897	-0.000397716	-0.000217276	-0.000423767	-0.000299978	-0.000472257	-0.000111548	-0.000177227	-0.00042834	-6.64E-05	-0.000336476	6.20E-05	-0.000758439	-0.000374771	0.000200991	-0.000422695	-0.000323357	-0.000339241
0.5	0.001005329	-0.00071731	0.000807806	0.001297313	2.58E-05	0.000183526	0.000524245	-0.000394754	-0.000493683	0.000620112	0.000186826	-3.70E-05	-7.08E-05	-0.000137478	-0.00010332	-0.000149877	-0.000268294	-0.000394845	-1.70E-05	-0.00010685	-0.000381448	-0.000200107	-0.000299071	-4.36E-05	-0.000317001	-0.000174998	-0.000180403	-0.000405503	-0.000257389	-0.000405682	-0.000101528	-8.02E-05	-0.000200481	5.56E-06	-0.000179524	-6.40E-05	-0.000227031	-2.28E-05	-0.000129731	-0.000243582	8.60E-05	-0.000213167	1.42E-05	-0.000429604	-0.000386513	-7.32E-05	-7.08E-05	-0.000354655	3.82E-06
0.55	-0.001162868	0.001401513	-0.000965337	5.77E-05	0.000429377	0.000814322	0.001289831	-0.001113544	-4.35E-05	0.000309305	0.000258661	8.05E-05	1.49E-05	-0.000176871	9.44E-05	1.93E-06	-0.000214486	-0.000136502	0.000102071	-1.98E-05	-0.000407048	-0.00031132	-0.000238278	-0.000143801	-0.000134486	-0.000175835	-0.000302926	-0.000253299	-0.000134739	-0.000335193	-1.17E-05	8.23E-05	-0.000242814	-3.95E-05	-0.000245406	4.80E-05	-0.000139637	-0.000119457	-8.86E-05	-6.54E-05	-4.59E-05	-9.84E-05	-0.00031879	-2.12E-06	-0.00028038	-8.11E-05	4.51E-05	-0.000207119	-0.000355842
0.6	0.001170658	0.000454726	-0.000627295	-0.000902085	0.001093893	0.000100877	0.000940901	-0.000541635	-0.000104055	-0.000180566	6.81E-05	-0.000158291	-0.000157351	-0.000174121	-0.000322239	-0.000328429	-0.000283339	-0.000307029	8.10E-05	-0.000289052	-0.000302038	-0.000440073	-0.000372682	-0.000111134	-5.45E-05	-0.000437341	-0.000297022	-0.000244603	-0.000272998	-0.000510341	-0.000174864	0.00013574	-0.000174392	-0.00017672	-0.000367132	-2.61E-05	-0.000174641	-3.70E-05	-0.000110269	-0.000129223	-0.000393054	-0.000246235	-0.000199543	-4.35E-05	-0.000687666	-0.00015702	5.40E-05	7.33E-05	-0.00047869
0.65	0.005831855	0.000649697	0.001610563	0.000426496	-0.000174077	0.000678883	0.000860145	3.56E-05	-0.000822234	0.000251718	0.000120557	-0.000111952	-0.000438358	-0.000237353	-0.000290308	-7.11E-05	-0.000152709	-0.000402736	3.44E-05	-0.000472318	-0.000177244	-0.000433278	-0.00010045	-0.000346113	-0.000282152	-0.00052748	-0.000159411	-0.000281705	-0.000337157	-0.000424798	-6.44E-05	-5.05E-05	-0.000117918	0.000104901	-0.000181855	-0.000355765	3.58E-05	7.41E-05	-0.000264013	2.87E-05	-0.000295428	-0.000231785	-0.000120725	-6.53E-05	-0.00075736	-8.87E-05	1.08E-06	-8.07E-05	-0.0001323
0.7	0.002511766	-0.00139694	0.001720443	0.00158618	-0.000848867	0.000514272	-0.000593004	-0.000324394	-0.000607754	-6.22E-05	-0.000513883	-3.39E-05	-0.000513629	-0.000542541	-3.50E-06	-0.000236208	-0.00010324	-0.000161892	-6.14E-05	-0.000361704	-0.000229607	-0.000530798	-0.000117314	-0.000309859	-0.000410027	-0.000367395	-0.000294753	-0.000204117	-0.000314071	-0.000213856	-0.0001525	-0.000198833	-0.000214863	2.50E-06	-0.000110381	-0.00016886	-0.000418998	0.000102142	-6.43E-05	-2.50E-05	-0.000283327	-0.000181203	-0.000162833	-0.000254889	-0.000650376	-0.00015426	2.21E-05	-0.000131617	-0.000311124
0.75	-0.002765606	-0.001452229	0.00073534	0.000867822	0.001122601	2.80E-05	-0.000671885	-0.000164534	-0.000619851	-0.000111035	-0.000143215	-1.61E-05	-0.000640455	-0.000312653	-0.000287432	-6.99E-05	-4.72E-05	-0.000152552	0.000362392	-0.0002903	-0.000265106	-0.000331152	-0.000320239	-9.49E-05	-0.000401201	-0.000166294	-0.000168278	-0.000344365	-0.000178776	-0.000247126	-8.10E-05	-0.000206856	-0.000138324	-6.30E-05	-0.00011837	-5.31E-05	-0.000643158	9.46E-05	0.000160011	-2.81E-05	-0.000191474	-5.03E-05	-0.000136695	-0.000128166	-0.000599256	9.36E-05	-3.86E-05	-0.000270987	-0.000292584
0.8	-0.004756902	0.000919837	-0.000928145	0.000929792	0.000870884	0.000863964	-0.000451404	0.000634859	-0.000538691	0.000225727	0.000169297	0.000245684	-0.000694925	-0.000150308	-3.88E-05	-9.28E-05	0.00010126	-0.000294301	0.000312868	-7.00E-05	-0.00048029	-8.20E-05	-0.000263997	-8.45E-05	-0.000269275	-0.000372519	-8.53E-06	-0.000397164	-0.000160192	-0.000120738	-0.000141834	-0.000129546	-5.99E-05	-0.000114236	-0.000152841	-8.38E-05	-0.000410248	-1.93E-05	-2.17E-05	1.27E-05	-0.000158974	1.02E-05	-0.000164767	-0.00016457	-0.00024138	0.000471423	-9.98E-05	-0.000289039	5.95E-05
0.85	0.004631295	-0.000656574	0.002446729	-0.000328773	5.30E-05	-0.00102987	0.000831813	-0.000243544	0.000102484	0.000100974	-0.000137952	-2.18E-05	-0.000283729	-0.000157808	-0.000151875	5.08E-05	-0.000358362	-0.000235343	-0.000112872	-0.00010305	-0.000372979	9.17E-06	-0.000129973	-0.000127581	-0.000162007	-0.000421689	-0.00010175	-0.000130112	-0.000178535	-0.000144644	-0.000358415	-0.000235793	-7.28E-05	-8.42E-05	-0.000350615	4.14E-05	-0.000431593	8.27E-06	-0.000210558	-0.000188799	-4.89E-05	-0.000312777	-4.66E-05	-0.000376774	-0.000275581	0.000432015	-0.00019067	-0.000241042	3.85E-05
0.9	0.005116849	0.002696789	0.000987486	-0.00182465	0.001858927	0.001244059	-0.00029075	-0.001689701	0.000542156	-0.000991222	-0.000129524	-0.000287089	-0.000144209	-0.000130547	-0.000379942	-0.00015437	-0.000396808	-0.000128761	-0.000184034	-0.000193857	-0.000367303	-0.000159806	-0.000418917	-0.000237663	-0.000176852	-0.000292882	-0.000347315	-0.000326815	-0.000268246	-0.000206842	-0.000393227	-0.000264528	4.60E-05	-2.66E-05	-0.000452649	3.09E-05	-0.000370083	3.31E-05	-0.000306405	-0.000192274	1.18E-05	-0.00036349	-0.000204639	-0.000241385	-0.000361258	-0.000317869	-0.000141029	-8.75E-05	-0.000287874
0.95	0.005467244	0.001879841	0.000575604	-0.001859685	0.001273081	0.001151845	-0.000395009	-0.001452347	0.000406125	-0.000793814	-0.000209341	-0.000218561	-4.30E-05	-0.00013172	-0.000390531	-0.000133348	-0.000251255	-0.000201218	-0.00017039	-0.000244653	-0.000301582	-0.000221248	-0.000394528	-0.000199419	-0.00019074	-0.000325152	-0.000332649	-0.000315975	-0.000216953	-0.000224318	-0.000321874	-0.00026177	1.33E-05	5.25E-05	-0.000413863	-6.11E-05	-0.000330745	1.81E-05	-0.000247209	-0.000262521	3.46E-05	-0.000288229	-0.000302341	-0.000169116	-0.00038874	-0.000246596	-7.13E-05	-0.000192896	-0.000391291
1	0.005817638	0.001062893	0.000163722	-0.00189472	0.000687236	0.001059631	-0.000499267	-0.001214992	0.000270094	-0.000596405	-0.000289159	-0.000150033	5.81E-05	-0.000132894	-0.000401119	-0.000112325	-0.000105701	-0.000273675	-0.000156747	-0.00029545	-0.000235861	-0.00028269	-0.00037014	-0.000161176	-0.000204627	-0.000357421	-0.000317983	-0.000305135	-0.000165659	-0.000241794	-0.000250521	-0.000259012	-1.94E-05	0.000131514	-0.000375076	-0.000153133	-0.000291406	3.12E-06	-0.000188012	-0.000332768	5.74E-05	-0.000212968	-0.000400042	-9.68E-05	-0.000416222	-0.000175322	-1.59E-06	-0.000298283	-0.000494709
1.25	0.00471172	0.001389361	0.000255412	-9.47E-05	0.000934148	3.11E-05	0.000112161	0.000218204	0.000147996	-0.000192327	-6.36E-05	7.42E-05	0.000461024	-0.000179808	-0.000215495	0.000160709	0.000158165	-0.000141755	-3.72E-05	-0.000185386	-3.80E-05	-0.000339349	-0.000300165	3.89E-05	-0.000208194	-0.000211948	-0.000233814	-0.000201613	-2.08E-05	-0.000340813	-1.66E-05	1.02E-05	-0.000110037	0.000337838	-6.24E-05	-0.000183786	-5.34E-05	7.47E-05	-1.02E-05	-0.000175138	0.00018182	-2.18E-05	-0.000293364	0.000196541	-0.000355216	-6.43E-05	0.000301356	-9.68E-06	-0.000382595
1.5	-5.53E-05	0.002389002	0.000904523	0.002014231	0.001380504	-0.001097275	0.000625723	3.76E-05	0.000268291	-0.000475491	-0.000132793	0.00031177	0.000197674	-0.000223112	-6.37E-06	0.000156823	-4.48E-06	6.93E-05	-5.35E-05	8.21E-06	-0.000170464	-0.000268132	-0.000124838	-3.89E-07	-0.000282524	-0.000266984	-0.000269346	-0.000239766	-1.55E-05	-0.000309117	-9.55E-05	0.000105914	-0.000245488	9.56E-05	1.46E-05	1.67E-05	7.36E-05	8.31E-05	-5.29E-05	0.000125138	-0.000125565	-0.000129982	-0.000105303	9.84E-05	-0.000309867	-0.000184971	0.000477511	0.000127497	-0.000302462
1.75	-0.001310694	0.001589481	0.00105159	0.001941622	-0.000355308	-0.00128592	0.000739655	-0.000498403	0.000450149	-5.09E-06	-0.00031052	0.000309225	-0.000133829	0.000190572	8.64E-06	4.76E-05	4.25E-05	7.19E-05	7.52E-05	-4.97E-05	-0.000297918	-0.000253628	0.000226976	-0.00012809	-0.000130081	-0.00042459	-0.00014233	-0.000206968	6.51E-05	-0.000167507	-0.000123476	-8.44E-05	-0.000265325	-0.000175568	6.22E-05	-4.40E-05	-0.000158715	0.000116678	-7.67E-05	8.76E-05	-0.000190094	-0.00015122	-1.01E-05	-4.09E-05	-0.000217562	5.46E-05	0.000354771	3.03E-06	-0.000540939
2	0.000514624	0.00148282	0.00102462	0.000871978	0.000371534	-0.000730244	0.001486414	-2.51E-05	0.000651672	0.000413055	0.000130719	0.00010665	2.14E-05	0.000204745	0.000114159	0.000241607	-2.01E-07	0.000103727	0.00023734	9.24E-06	-0.00018673	-7.05E-05	0.000102674	-7.01E-05	0.000100775	-0.000255089	0.000276579	-0.000100144	0.000172059	-6.57E-05	-6.25E-05	-3.70E-05	-4.55E-05	-1.75E-05	0.000226346	-9.51E-05	-0.000241792	0.000257059	-0.000159725	2.55E-05	-4.95E-05	-0.000161398	0.000248527	6.94E-05	-0.000163129	0.00027244	-0.000152824	0.000146333	-0.00028516
2.25	0.000370077	-0.001207791	-0.000701074	-0.000421948	0.000586115	-0.000457551	0.000891365	-0.00083588	0.000177641	0.000198071	-0.000109541	3.23E-06	-0.000274372	-0.000238566	8.64E-05	2.35E-05	-8.81E-05	-8.02E-05	9.53E-05	-5.97E-06	-0.000145134	-9.85E-05	-0.000176651	3.80E-05	-5.42E-05	-0.000286033	0.000134553	-0.000125236	0.000181429	-0.000259782	-0.000288052	-3.30E-05	-3.71E-05	2.83E-05	-8.85E-06	-0.000168525	-0.000147745	0.000154507	-0.000198952	3.17E-05	-0.000297819	-5.17E-05	3.19E-05	-9.29E-05	-0.000338172	8.20E-05	-0.000119709	-3.38E-05	-0.000304169
2.5	-5.28E-05	0.000300099	-0.000167313	0.000444819	0.001528581	-3.65E-05	0.001600098	-0.000534918	-0.000185697	0.000590089	7.96E-05	0.000218426	-0.000306352	0.00029338	9.13E-05	-6.16E-05	7.06E-05	-0.000141795	0.000321657	7.56E-05	-0.000226877	-8.96E-05	-6.85E-05	0.000241564	-2.94E-05	-0.00030011	9.56E-05	-6.73E-06	7.40E-05	-0.000283493	-0.00038163	7.69E-05	4.63E-05	-3.42E-05	0.000138881	0.000103983	-9.02E-05	0.000270756	2.32E-05	8.26E-05	-0.000156044	0.000114288	0.000155445	-0.000285875	-0.000130542	0.000352436	0.000103335	0.000186038	-0.000242704
2.75	-0.001876297	0.000975236	-0.000322647	0.001246335	0.002075589	-0.000477861	0.00157459	-0.000196748	-0.000408936	0.000365865	5.67E-05	0.000309807	-0.0001018	0.000619738	4.01E-06	0.00027981	-2.11E-05	-0.000148062	0.000261187	0.000132326	-0.000193159	1.90E-05	-9.12E-05	0.000136435	-2.33E-05	-0.000339011	0.000196582	-8.80E-06	-4.43E-05	-5.22E-05	-0.000110207	5.12E-05	0.000116162	-0.000148821	0.000325641	0.00017162	-5.66E-05	0.00012408	3.10E-05	-0.000136613	-0.000129852	6.89E-05	0.000321873	-0.000354478	-6.03E-05	0.0002581	-1.44E-05	-1.03E-05	-0.000249299
3	-0.000736933	0.001343959	-0.000661078	0.001203501	0.000108601	-0.000367756	0.000498493	6.21E-05	-0.000399014	-0.000135408	-0.000266565	-7.67E-05	0.000186577	0.000380514	-0.000162073	0.000510204	-6.19E-05	-5.93E-05	-3.59E-05	0.000104064	-0.000200775	-0.000178785	-5.56E-05	-2.43E-05	-9.67E-05	-0.000332066	-9.11E-05	-5.43E-05	3.27E-06	-5.18E-05	0.000104147	-3.06E-05	-0.000183078	-0.00020291	4.96E-05	-7.60E-06	-5.72E-05	-0.000153233	0.000140076	-9.00E-05	-0.000141806	-4.42E-05	0.000153855	-0.000161843	-0.00020366	-4.88E-05	0.000113189	-0.000157946	-0.000320542
3.25	0.00073938	0.002397052	0.000519563	-3.97E-06	-0.000605933	0.000528595	0.00109416	0.000188591	-0.000436973	7.70E-05	-0.000381059	0.000227705	0.000372735	0.000118524	-0.000269651	0.000499924	3.99E-05	-6.24E-05	8.95E-05	0.000209393	-0.000463673	-0.000199413	5.98E-05	0.000107635	-5.92E-05	-0.000401055	-6.14E-05	-0.000127574	1.97E-05	-6.73E-05	0.000199362	-3.91E-05	-0.000335892	1.00E-05	-2.98E-05	6.25E-05	0.000119814	0.000242866	0.000119896	1.38E-05	-3.33E-05	-0.000171739	8.49E-05	3.61E-05	-0.000198442	0.000149504	1.81E-05	-5.10E-05	-0.000299129
3.5	0.001481607	0.004792572	0.00057488	-0.000401406	0.000744731	-0.001033511	0.001299965	-0.000311142	-0.000914176	0.000344844	-0.000198644	0.000256988	9.94E-05	-0.000249478	-0.000163241	0.000446871	-0.000188438	-8.86E-05	0.000113889	0.000239462	-0.000413464	-0.000233056	7.38E-05	1.27E-05	-9.88E-05	-0.000452462	-0.00013101	-0.000208676	0.000169137	-8.30E-05	0.000198924	-8.45E-05	-0.000247716	2.30E-05	4.28E-05	-3.60E-05	-2.07E-05	0.000470896	-0.000188407	-0.000200575	9.46E-06	-9.30E-05	0.000255278	-3.23E-05	-0.000255937	0.000325351	-0.000168004	-0.000114198	-0.000313634
3.75	0.005414529	0.003765098	0.000620077	0.000593399	0.001138244	1.31E-05	0.001402906	0.000217396	-0.000714714	0.000363803	-4.49E-05	0.000277024	7.25E-05	-0.000156685	0.000133697	0.000310938	-0.000276024	-0.000140597	3.57E-05	7.19E-05	-0.000255599	-0.00031987	1.04E-05	-3.17E-05	-0.000122621	-0.000264038	-0.000270288	-0.000172593	0.000238098	-0.000205749	8.31E-05	-4.49E-05	-0.00018269	-0.000139886	-3.44E-05	0.000164989	-0.00014932	0.000250736	-0.000217533	-5.85E-05	4.04E-05	-3.26E-05	0.000372576	-0.000116883	-0.000448728	0.000301098	-4.56E-05	-2.34E-05	7.06E-05
4	0.003275857	0.000101025	0.000668842	0.000824289	0.000808106	0.000480957	0.000781405	-9.71E-05	-0.000291006	0.000545104	-0.000222467	0.000290427	-3.53E-05	-7.91E-05	5.53E-05	0.000131268	-0.000110312	-0.000139395	2.47E-05	-1.08E-05	-0.000302178	-0.000209688	1.74E-05	8.88E-05	-9.33E-05	-0.000188833	-0.00030474	-0.000181019	0.000219383	-0.000351746	7.12E-05	-3.80E-05	-0.000126749	-1.64E-05	-9.89E-05	0.000323903	-4.96E-05	2.10E-05	-7.57E-05	7.06E-06	0.000112546	3.90E-05	0.000124528	-0.000159245	-0.000373144	-1.35E-05	-0.00016574	-3.69E-05	0.000246519
4.25	-0.002030757	0.001475186	-0.000425968	0.000867325	0.000280101	-0.000537905	0.000358754	-0.000481077	-0.000499673	0.000277773	0.000220608	5.69E-05	0.000104004	-0.00015428	-0.000122786	0.000206049	-9.17E-05	-0.000134313	5.71E-05	3.43E-05	-0.0002278	-0.000118871	-1.26E-05	6.66E-05	-0.000108639	-0.000385462	-0.000129567	-0.000177782	0.000306149	-0.000198062	-1.04E-05	2.59E-05	-2.89E-05	0.000137759	-0.000120812	0.000219069	-0.000154797	0.000189545	0.000117846	-0.000156548	6.84E-05	0.000135107	1.26E-06	1.25E-05	-0.000168618	0.000268238	-0.00020252	-0.0001387	-0.000100299
4.5	-0.000181423	-0.000742722	0.000402275	0.001112246	0.000447438	-0.000987959	0.000582747	0.000144859	-0.000312876	0.000158738	0.000215879	0.000160733	0.000307424	5.17E-05	-0.000110796	0.000323134	-0.000137596	-7.92E-05	8.28E-05	-7.39E-06	-0.000198992	-7.78E-05	-0.000125749	0.000146534	-0.000138657	-0.000479516	6.11E-05	-6.90E-05	3.02E-05	-0.000106846	-7.75E-05	-4.02E-05	1.04E-05	-2.64E-05	-0.000315277	0.000221907	-0.000137434	0.000262883	5.41E-05	-3.18E-05	-0.000106987	8.75E-05	-0.00014971	5.43E-05	-0.000110262	0.000616927	0.000238139	-7.92E-05	-0.000247373
4.75	0.008277791	-0.000238753	0.00069046	0.001128873	0.001168779	-0.000468744	0.000678843	5.79E-05	-0.000541153	0.00050495	-0.000125042	0.000224169	0.000266518	3.23E-05	1.89E-05	0.000143688	-6.51E-05	-7.56E-06	7.52E-05	-5.81E-05	-0.00022132	-1.27E-06	-7.02E-05	0.000199057	-9.30E-05	-0.000376157	-2.49E-05	2.10E-05	-7.82E-06	-0.000112054	0.000111462	-0.000100899	1.39E-05	-8.51E-05	-0.000220202	0.00012281	1.69E-05	0.000178871	5.72E-05	6.35E-05	4.14E-05	-3.81E-05	-8.40E-05	-7.14E-05	-2.89E-06	0.00060178	0.000351849	-5.98E-05	-7.62E-05
5	0.007866555	0.00113217	0.000840004	0.000855623	0.001569268	0.000444991	0.000262776	-0.000525773	-0.000627441	8.48E-05	1.89E-05	0.000290519	-1.52E-05	-2.66E-05	-7.99E-05	-4.04E-05	-0.000146541	-1.33E-05	5.16E-05	-0.000145771	-0.000169109	8.08E-05	-8.98E-05	0.000134016	-5.38E-05	-0.000295877	-0.000135983	3.86E-06	0.000194595	-0.000145882	0.000275415	-0.000137107	-8.72E-06	-0.000136036	-3.47E-05	-2.63E-05	1.35E-05	0.000297804	0.000148028	5.42E-05	0.000205596	-7.92E-05	0.000145507	-0.000181476	-6.56E-05	0.00055719	0.00028959	-9.19E-05	-0.00017024
6	-0.000389459	-0.006268648	0.002685225	0.000737941	0.000808609	0.000909749	3.20E-05	-0.000882732	-0.000358811	-0.000105614	0.000389778	0.000200169	-0.000502451	1.74E-05	-3.85E-05	-2.22E-05	-2.03E-06	-0.000396438	4.57E-05	-0.000110594	3.62E-05	-0.000111217	-0.000212266	6.94E-05	-3.04E-05	-0.000438757	-0.000144323	-0.000150178	0.000194122	-0.000154569	9.00E-05	-0.000215451	-0.000205203	0.000111116	-0.000189309	-4.14E-05	-1.26E-05	0.000128199	-9.89E-05	-0.000188043	0.000307059	-0.00024458	-0.000232401	-0.00035254	-0.0003269	0.000439783	3.07E-05	0.000227356	-0.000320615
7	0.004168526	0.002178113	0.002931282	0.000588643	0.002496415	0.000861535	0.001780547	-0.000698395	-0.000125274	-0.000313359	0.000139454	3.59E-05	-0.00030329	-0.00022139	-4.25E-07	0.000279159	-0.000138857	0.000103431	-0.000205995	0.000154663	9.63E-05	3.52E-05	-4.51E-07	6.74E-05	-0.000125874	-0.000131243	0.000131885	-2.98E-05	0.00011714	-0.000180767	8.61E-05	0.00013099	-0.000209739	0.000389095	-3.76E-05	-0.00018354	0.000126298	0.000144807	2.40E-05	0.000137917	0.000248014	-0.000264039	2.29E-05	0.000254429	-0.000473874	1.63E-05	-0.000110121	-0.000196952	-0.000336881
8	-0.002275355	0.000945362	0.000208335	0.003475998	0.001843326	0.000427332	0.000255809	-0.000240173	-0.000403636	-0.00025766	-0.00015192	0.000258861	-0.000292932	-0.000217288	0.000162942	0.000180043	0.000116214	-0.000188317	-2.99E-05	-2.00E-05	8.52E-05	-0.000272215	-0.000294997	0.000113952	-0.000187101	-0.000226729	-0.000120713	-0.00026795	-0.000115428	-0.000157291	0.000128078	-0.000200235	-0.000106491	0.000139183	-9.45E-05	7.97E-06	4.08E-05	7.36E-05	-0.000120459	2.99E-05	0.000339885	-6.93E-05	0.000209755	6.16E-05	-8.56E-05	0.000201672	-0.000203187	0.000163086	-0.000467594
9	-0.002639642	0.00316116	0.000394431	0.00288694	0.000630531	-0.00032083	-0.000105121	0.00021563	-0.000165958	0.000262359	-0.000333075	0.000500377	0.000209927	-0.000250966	0.000443227	4.72E-05	-7.75E-05	-0.000245419	-0.000134172	-9.01E-05	-0.000341747	-2.97E-05	-5.72E-05	-0.000100993	-7.22E-06	-9.45E-05	-2.09E-05	-0.000342359	4.09E-05	-0.000197654	-0.000269724	0.000258981	-5.50E-05	8.70E-05	0.000141501	0.000181547	-0.00031413	-0.00022647	0.000204344	-0.000333737	9.62E-05	-2.49E-05	0.00023114	2.01E-05	5.72E-05	0.000340176	-0.000168329	0.000555161	-0.000347221
10	-0.00456338	0.003209609	0.002177016	0.001219449	0.001177961	8.15E-05	1.19E-05	0.000585168	-0.00026396	0.000240609	0.000569122	-1.51E-05	0.000171392	0.000153591	-8.60E-05	0.000172951	-4.11E-05	-0.000327348	3.17E-05	-0.000107829	-6.75E-05	-9.84E-05	-0.000142934	-0.000125051	-0.000132931	8.19E-05	-8.68E-05	-1.99E-05	0.000121211	4.22E-05	-0.000122071	-2.21E-05	7.72E-05	-0.000237163	0.000177428	-4.11E-05	1.41E-05	-7.23E-05	0.000414145	-8.94E-05	0.000116659	0.000238992	-5.76E-05	1.19E-06	-0.000370771	0.000564568	0.000279822	0.000265797	-0.000415626
12	0.001673828	0.003909533	7.79E-05	0.00040816	0.001544767	0.001111465	0.001899936	-1.56E-05	1.78E-05	0.000977652	0.000281764	0.000409839	0.000188858	0.000403784	-0.000426371	0.000539088	0.000117077	5.81E-06	0.000152424	6.88E-05	-0.000140613	0.000285011	-0.000166918	0.000234248	3.24E-05	-7.11E-05	-5.18E-05	3.02E-05	-0.000241875	8.83E-05	6.91E-05	0.000262023	-0.000206284	0.000360196	-1.79E-05	0.000153117	-0.000327808	0.000109244	0.00037574	-0.000106898	-0.000172552	0.000228317	2.88E-05	0.000147636	-0.000156594	0.000355654	0.000209924	-2.38E-05	0.000416197
14	0.001841219	0.003133517	-0.00157326	0.000401219	0.000632464	0.000138866	0.001085201	0.000985091	0.001037857	4.45E-05	0.000454277	-4.32E-05	1.70E-05	0.000350994	-0.000217135	0.000514747	-2.12E-05	0.000229907	3.59E-05	1.89E-05	-0.000408237	0.000117081	-0.000197092	0.000327039	6.98E-05	-5.83E-05	3.71E-05	8.70E-05	3.53E-06	-6.33E-05	0.000248817	0.000217878	0.000314952	9.92E-05	0.000198796	0.000154775	0.000158984	0.000187769	-3.34E-06	4.46E-05	0.000114567	-7.82E-05	-8.81E-05	8.62E-05	-0.00011784	0.000747315	0.000394152	-0.000123831	-0.000600587
16	0.003637037	-0.000150542	0.006248911	0.000794655	0.002087072	0.001042196	0.000193529	0.001059395	0.000223475	0.000405646	0.000398546	4.35E-05	0.000205744	0.000385199	8.72E-05	3.43E-05	-1.14E-05	0.00038974	4.54E-05	2.40E-05	-8.06E-05	0.000207297	1.13E-05	0.000171393	-5.31E-05	3.76E-05	0.000283924	-5.46E-05	0.000304	-0.000142045	8.82E-05	4.52E-05	0.000249038	0.000409051	7.89E-05	0.000167482	4.99E-05	0.000353222	0.000203614	-0.000187237	-8.71E-06	0.000275177	7.83E-05	2.48E-05	-0.000273754	0.000558695	0.000214615	0.000165542	-0.000348807
18	0.002877582	-0.003011318	0.000565381	0.000934994	0.002032595	-0.000195694	-0.000222713	-7.27E-05	-0.000167087	-0.000428211	0.000563301	-0.000124203	-0.00029517	6.85E-06	0.000177827	-0.000247018	0.000115274	-0.000148324	0.00028091	2.33E-05	-0.000407172	-6.87E-05	1.62E-05	0.000257738	-4.25E-05	1.68E-05	-0.000121443	-0.000128245	2.60E-05	-0.000615339	0.000180975	-0.000135985	0.000116886	2.26E-05	-0.000246437	7.15E-05	0.000177889	0.000302389	-1.78E-05	-0.00019639	-3.31E-05	0.000112698	-4.36E-05	0.000291312	-0.000328833	0.000206615	-0.000333639	9.15E-05	-0.000240673
20	-0.003930223	0.004420477	0.001396885	3.82E-05	9.58E-05	-0.000666459	-0.000270736	-0.000430192	8.87E-05	0.00060831	0.000137157	2.73E-05	-0.000401881	-9.57E-05	0.000139015	-0.000109039	-1.77E-05	8.94E-05	0.000422942	-0.000280212	-0.000313178	-3.24E-06	-0.000124263	0.000227613	-0.000182267	-3.21E-05	-0.000136474	-0.000287818	-2.94E-05	-0.000164248	-8.43E-05	-0.000111697	-0.000106734	-0.000128059	-0.000159029	-0.000313826	0.000220049	5.50E-05	-0.000193647	0.000143751	-0.000107814	-0.00022061	0.000353996	-0.000538881	-0.000127965	-0.000329966	-7.73E-05	-0.00028639	-0.000175734
40	0.00189321	0.00296643	0.000770291	0.001993989	-0.000164921	0.000658203	-0.000672691	0.00088957	-0.000544377	0.001087608	0.000269879	2.50E-05	0.00022862	-0.000185868	-0.000319185	7.46E-05	-0.000481774	-1.67E-05	1.97E-05	0.000410029	-0.000150409	-2.05E-05	4.40E-05	0.000152154	-6.95E-05	-0.000135918	0.000101776	-0.00020404	0.00026581	-0.000103261	0.000114956	9.74E-05	2.82E-05	0.000134841	-0.000128953	-5.91E-05	-3.92E-05	9.37E-05	0.000372764	-6.23E-05	5.55E-05	0.00011821	0.000249316	-0.000437498	-0.000310431	9.75E-05	-7.94E-05	0.000453894	-0.000388747
60	0.00878685	0.00094592	0.003962554	0.001417701	0.001565035	0.001773201	-0.000868142	-0.000245726	0.000191271	0.000687245	-5.30E-05	0.000553208	0.000384927	0.000150453	8.05E-05	0.000694425	0.000125859	0.000339305	0.000253327	-2.13E-06	-7.30E-05	-5.82E-05	-4.86E-05	0.000154599	-0.000189272	-0.000253243	5.48E-06	-0.000135396	0.000217427	-6.02E-05	0.000155261	0.000399258	-0.000110179	0.000390183	8.83E-05	0.000103028	6.53E-05	0.000270577	0.000338613	-4.68E-05	0.000150002	0.000113371	0.000365398	0.000180869	0.000231576	0.00033673	0.000351079	-8.53E-05	0.000473927
80	-0.003803678	-0.002939363	0.001050546	-0.002681039	0.000357651	-0.001560585	0.00017491	-0.001374118	-0.001011788	-0.00043081	-0.000406532	-0.000940445	-0.000320562	9.03E-05	-0.000177221	-0.000507145	-0.00014312	-0.000541695	-0.00021731	-9.72E-05	-0.000512604	-0.000269	-0.0002303	6.61E-05	-0.000160002	-0.000448389	-3.29E-05	-0.0003832	-0.000140107	-0.000620298	2.37E-06	-0.000390101	-2.90E-05	-1.03E-05	-0.000185613	-0.000244242	-0.000219222	-0.000289136	-0.000232662	-0.000298697	-0.000247074	-0.000272548	8.19E-06	-0.000174474	-0.000888222	6.08E-05	-0.000258257	-0.000628643	-0.000570713
100	-0.004738179	-0.000436293	0.000638236	0.000940005	-0.000964807	0.000334074	-0.000403251	0.000703018	-0.001460118	0.000539963	1.74E-06	-0.00031504	-1.26E-05	0.000143252	-0.000177171	7.99E-05	-0.000116578	-8.41E-05	-0.000207146	5.42E-05	-7.74E-05	-5.52E-08	-1.12E-06	-5.42E-05	-0.00029074	-6.67E-05	-0.00023916	-0.000260722	8.97E-05	2.42E-05	-0.000150836	2.75E-06	-4.92E-05	-0.000149839	-0.000102	8.49E-05	-0.000112534	9.60E-05	0.00017078	-6.87E-05	-7.71E-05	0.000212239	-6.78E-05	-0.000422422	-0.000585372	-7.64E-05	-1.48E-05	0.000160179	-0.000494476
150	0.005778524	0.00320503	-0.001509122	0.001294101	2.76E-05	0.001365506	-0.000245612	0.000680184	-0.000381084	0.000272566	0.000379504	-0.000348891	0.00025162	0.000373965	-0.000284622	0.000321953	-8.91E-05	-0.00033002	-1.54E-05	8.93E-05	-0.000410674	-6.95E-05	0.000240027	0.00011046	-5.11E-05	-6.16E-05	0.000253082	-2.64E-06	0.000189586	-0.000127418	2.61E-05	0.000194123	0.000198058	-0.00010893	0.000362116	-2.50E-05	-4.64E-06	0.000163618	-3.15E-05	0.00014488	-0.000132587	8.26E-05	0.000341236	-0.000260134	-0.000357074	0.000214501	0.000521148	3.90E-05	-0.000173683
200	-0.002507312	0.002005242	0.001937819	-0.001395241	-0.000545183	0.003177253	0.001367874	-0.000644942	0.001346525	0.000524799	0.001001117	6.20E-05	0.000216545	-0.000143706	-0.000297584	0.000594027	0.000256821	0.00012314	0.000168592	0.000215378	-9.73E-05	1.96E-06	0.000204357	0.000221174	0.000103846	-0.000352807	0.000141217	0.000101498	0.000381767	-0.000253542	-3.31E-05	9.24E-05	7.78E-06	0.000148032	0.000141359	-0.000202651	7.69E-05	0.000340494	-1.41E-05	0.000132787	0.000201001	0.000153185	0.000355146	9.32E-05	6.71E-05	0.000755777	0.000255544	0.00011441	0.000186624
[truncated: 1,079 more columns]
