# Supplementary material for: In situ monitoring of polarons in a mixed conducting polymer using ultrafast transient absorption spectroelectrochemistry
Source: Chem Sci. 2025 Aug 27;16(38):17839–49. doi: 10.1039/d5sc04619j (PMC12412052; doi:10.1039/d5sc04619j)
Supplement: SC-016-D5SC04619J-s001 [file SC-016-D5SC04619J-s001.zip › TransientAbsorption_5pct_-0.3V.csv]

TA-SEC, 5%EG, -0.3 V
time (ps) / energy (eV)	0.652811005	0.654263088	0.655721647	0.657186723	0.65865836	0.660136603	0.661621497	0.663113085	0.664611414	0.66611653	0.667628478	0.669147305	0.670673059	0.672205787	0.673745536	0.675292355	0.676846293	0.6784074	0.679975724	0.681551316	0.683134227	0.684724507	0.686322209	0.687927385	0.689539527	0.691156322	0.692776794	0.694400951	0.696028885	0.697660616	0.699296141	0.70093546	0.702578578	0.704225495	0.705876214	0.707530738	0.709189069	0.710851209	0.71251716	0.714186925	0.715860504	0.717537899	0.719219114	0.720904148	0.722593005	0.724285684	0.725982188	0.727682518	0.729386676
-50	-0.003740662	-0.000343479	-0.000151377	-0.000912647	-0.002153312	0.000739007	-0.000861269	-0.000942496	0.000196704	-9.77E-05	-0.000334769	-1.52E-05	-0.000150847	-0.000231519	8.01E-05	-0.000135934	0.000152142	-4.94E-05	9.11E-05	-4.38E-05	-7.61E-05	-1.89E-05	-6.28E-05	8.81E-05	-0.00012267	-0.00019385	6.34E-05	-0.000285094	-5.65E-05	0.000132611	-0.000212834	0.000257125	-0.000340204	7.86E-05	3.27E-05	-0.000192919	0.000183225	-0.000267881	0.000312655	-0.000111174	-5.95E-05	-7.71E-05	4.34E-05	4.14E-05	-8.50E-05	-7.19E-05	-7.81E-05	0.000104532	0.000124513
-40	0.005326794	-0.001659152	0.000572356	-0.000311684	0.000102227	-7.99E-05	-0.000100137	0.001216191	9.31E-05	2.46E-05	0.000503	0.000801874	-1.83E-05	0.000385501	3.20E-05	-5.81E-05	6.19E-05	-8.37E-05	-3.83E-05	1.45E-05	0.000283533	2.58E-05	9.25E-05	1.62E-05	0.000235455	0.000354627	0.000154423	0.000149295	7.70E-05	4.04E-05	-0.000122871	0.000124891	4.31E-05	-1.39E-05	1.49E-05	0.000314956	-5.73E-05	0.000243291	3.10E-05	1.00E-05	1.53E-05	0.000110716	6.22E-05	0.000214202	-4.67E-06	0.000259093	0.000190572	8.61E-06	-0.000435906
-30	-0.003777403	0.003990145	-0.001694624	0.000194023	0.000511623	-0.000245792	0.000155606	-0.000205154	-0.000223055	0.000323632	6.78E-05	-0.000599879	-2.20E-05	0.000163872	-0.000170784	0.000247545	-0.000111416	-4.06E-05	0.000152067	7.15E-05	-5.20E-05	4.42E-05	-0.000154307	-0.000134251	-2.53E-05	-0.000113861	-0.000167324	0.000113573	-4.57E-05	4.78E-05	0.000212521	-5.74E-05	6.93E-05	0.000114649	-0.000115706	3.19E-05	-0.000119266	5.09E-05	-0.000165607	-8.02E-05	-8.05E-05	-7.15E-05	-0.000125759	-0.000196269	-2.53E-05	-8.32E-05	0.000152817	0.000102691	0.000187074
-20	0.001896995	-0.00192851	0.001232126	0.000983053	0.001431821	-0.000378497	0.000763537	-0.000119654	-6.07E-05	-0.000249878	-0.000250637	-0.00019675	0.000183869	-0.00032551	5.97E-05	-5.57E-05	-9.78E-05	0.00017118	-0.000199299	-4.30E-05	-0.000158786	-5.12E-05	0.000120494	3.14E-05	-9.18E-05	-5.44E-05	-5.03E-05	1.47E-05	2.31E-05	-0.000216466	0.00011922	-0.000318114	0.000219555	-0.000176359	6.79E-05	-0.000158166	-3.42E-06	-3.18E-05	-0.000172673	0.000178528	0.000123097	3.60E-05	2.02E-05	-5.98E-05	0.000113438	-0.000105544	-0.000265665	-0.000213908	0.000126752
-10	0.002178644	-0.00238673	0.004891244	0.000795066	0.000922646	0.00021815	0.001192401	0.001745423	0.00038649	0.000572224	0.00030247	0.000377571	0.000429505	4.28E-05	1.05E-05	0.000155571	0.000213545	0.000126682	-1.52E-05	0.000413001	0.000113551	2.16E-05	0.000200355	7.27E-05	0.000251518	0.000190928	0.00033443	0.000245875	-0.000129708	0.000229268	-9.69E-05	-0.0001043	0.000162325	0.000122268	-0.000114551	0.000580753	0.000306375	2.35E-05	0.000308392	0.000209347	0.000302608	-7.89E-05	0.000581701	0.000172384	0.000388243	0.000190029	0.000350495	0.000564506	-7.51E-07
-5	-0.007861871	-0.00138277	0.001104319	0.002117314	-0.001824267	0.001766569	-0.000551778	0.000880654	0.0001514	0.000715107	9.70E-05	0.000428611	6.73E-05	-0.000163412	3.40E-05	-6.36E-05	-0.000187593	0.000141407	-0.000163521	0.000236244	0.000301311	-0.000129625	0.000373487	0.00036969	-0.000143627	8.42E-05	0.000119167	9.57E-05	-0.00011412	0.000154203	0.00016266	-2.41E-05	0.000341363	0.000169197	-0.000142302	0.000207116	3.60E-05	0.000192246	9.25E-05	0.000129881	2.06E-05	0.000343094	-0.000140104	2.45E-05	0.000121727	-7.48E-05	8.48E-05	3.16E-05	0.000222223
-4.5	-0.004307085	0.000768044	0.001413046	0.003503752	0.000164109	0.000503668	0.000749735	0.000747904	-0.000226835	0.000925256	-0.000203103	0.000306318	0.000254238	-0.000110317	8.13E-05	0.000193644	0.000108451	0.000161874	7.54E-05	6.94E-05	0.000133805	-5.68E-08	0.0002917	0.000128087	0.000133302	0.00011798	0.000269919	-8.33E-05	9.05E-05	7.75E-05	-5.22E-05	5.66E-06	-2.79E-05	0.000201496	-1.09E-05	0.000202156	0.000205322	-7.34E-05	0.000253329	8.70E-05	7.42E-05	7.75E-05	0.000155899	0.000184491	0.000555564	0.00013832	0.00012798	0.000290847	0.000163646
-4	-0.003443277	-0.000373158	0.000784173	0.003286001	0.000170763	0.00107324	0.000723402	0.001176541	-3.33E-05	0.000323345	0.000213744	-0.000147128	0.000164785	9.79E-05	0.000126838	0.000134688	0.000161571	-0.00013604	8.06E-05	0.000175939	0.000112814	6.58E-06	4.34E-05	4.33E-05	0.000225396	-5.68E-05	0.000273927	0.000140138	-8.34E-05	5.37E-05	-0.000158951	0.00014936	0.000105141	0.000100336	-0.00023214	0.000401873	-9.00E-05	-3.73E-05	7.46E-06	0.000379925	-9.79E-05	0.000313225	9.78E-05	2.80E-05	9.15E-05	-0.000200466	4.98E-05	0.000340391	2.59E-05
-3.5	-0.002401504	-0.000591126	0.000192467	0.001803891	0.000797328	0.00108145	1.41E-05	0.00132236	0.000320322	0.000830874	0.00022847	-0.000303974	0.000317739	0.00031228	0.000168164	0.000239792	2.91E-06	9.31E-05	-0.000113263	0.000151937	0.000293308	-3.99E-05	0.000287648	0.000330567	8.56E-05	0.000149014	0.000181639	3.48E-05	3.91E-05	0.000151883	-0.000126993	5.00E-05	0.000123247	0.000257519	-0.000102598	0.000306649	-2.62E-05	9.86E-05	0.000244201	9.38E-05	-2.16E-05	0.000138804	0.000199459	-0.000122174	-1.37E-05	0.000353025	0.00046188	0.000531066	-0.000156153
-3	0.002982587	2.17E-05	-0.001480527	0.001164045	0.00056514	0.001062915	-0.000508897	0.000903181	0.000180019	0.000973357	-0.000231551	-0.000140431	0.000697588	-0.000169478	2.27E-05	0.00020436	0.000177195	8.48E-05	-0.000249663	5.45E-05	0.000175325	2.94E-06	-9.30E-06	0.000234695	1.52E-05	6.56E-05	9.87E-05	0.000124076	-0.00014822	4.72E-05	-0.00023077	-1.92E-05	-4.84E-06	2.68E-05	-1.28E-05	5.02E-05	2.58E-05	2.64E-05	3.54E-05	0.000119654	-7.06E-05	-3.88E-05	-7.19E-05	7.11E-05	0.000459995	-0.000152712	0.000416379	-0.000198581	-0.00035372
-2.5	7.87E-05	0.001506642	0.000620289	0.001233005	-0.000781221	0.001742079	0.000515468	0.000690316	0.000640195	0.000399196	0.000115366	0.000112011	0.000675528	0.000203524	0.000292692	0.000220705	0.000125563	0.000165665	-7.50E-05	5.78E-06	0.000484313	0.00010581	0.000281593	0.000401105	0.000155595	0.000387632	0.000295115	0.000280057	-3.61E-05	0.000129151	-2.26E-05	6.19E-05	0.00017823	6.09E-06	9.49E-05	3.68E-05	0.000199499	-0.000190202	0.000267215	8.02E-05	0.000247096	0.000236563	-8.24E-06	0.000274864	9.75E-05	0.00040342	0.000441121	-5.32E-05	0.000104844
-2	-0.001294306	0.002848707	0.0007815	0.001991544	-0.001012673	0.000268408	0.001541747	0.000734172	0.000246557	0.000472933	0.000129236	-8.67E-05	0.000436756	0.000400144	0.000184047	0.000149326	0.000119611	0.000171401	-0.000108066	4.81E-05	0.000431252	-3.00E-05	0.000284214	6.19E-05	-3.14E-05	0.000428664	0.000224041	0.000159937	-6.18E-05	-8.86E-05	-0.000126514	0.00028759	7.26E-05	-2.53E-05	-9.56E-05	0.000283093	0.000316826	-5.96E-07	0.00014557	7.51E-05	0.000126872	0.000465971	0.000282566	0.00011203	0.00033318	-3.04E-05	-3.99E-05	-5.94E-05	0.000129708
-1.5	-0.002191467	0.001500652	0.000134198	0.002229028	-0.000678948	-0.000303729	0.000771444	0.000353982	-0.00053674	0.00052853	-0.000205185	5.31E-05	0.000220691	-4.63E-05	-0.000163124	0.000172829	0.000132828	7.15E-05	-4.99E-05	1.22E-05	0.000488845	1.15E-06	-9.69E-06	0.000172473	-5.62E-05	0.000261622	5.55E-05	0.000247357	-0.000333522	-0.000170882	4.32E-05	4.82E-05	-1.34E-05	0.000135031	-5.76E-05	0.000245953	0.000179723	8.74E-05	0.000222684	-0.000105677	-0.000241189	2.57E-05	7.68E-06	-1.86E-05	0.000207226	3.96E-05	1.90E-05	0.000337792	0.000320588
-1	0.00040611	0.001436647	0.001223927	0.000513857	-0.000885521	0.000720078	6.04E-05	0.000644654	-0.000133927	0.00051463	0.000233351	8.68E-05	0.000195696	-0.000257954	0.000308881	3.10E-05	0.000319163	-2.53E-07	0.000149535	-0.000192715	0.000293408	0.000126522	-0.000125392	0.000117744	0.00010933	-1.81E-06	1.03E-06	0.000310874	-0.000146816	8.26E-05	-0.000241508	-3.26E-06	0.000356552	0.000113324	-0.000111445	0.000385279	7.42E-05	-0.000179961	2.54E-05	-4.09E-05	-0.000122152	0.000206996	0.000240429	3.77E-05	-8.22E-06	0.000208722	0.000133893	-0.000139523	0.000147506
-0.9	0.001827604	0.001739103	0.001477709	-4.17E-06	-0.000990748	0.000967999	4.25E-06	0.000800328	5.49E-05	0.000523552	0.000394967	5.97E-05	0.000206426	-0.00026674	0.000471681	-1.59E-05	0.000371635	-1.14E-05	0.000194297	-0.000243005	0.00023032	0.00015244	-0.000134796	8.48E-05	0.000148887	-5.86E-05	-3.58E-06	0.000318506	-8.40E-05	0.000146871	-0.000310966	1.58E-06	0.000355942	0.000130928	-0.000130267	0.000334707	0.000106752	-0.000227338	-2.71E-05	3.30E-05	-8.52E-05	0.000162602	0.000275423	0.000125805	9.27E-05	-0.000249512	0.000238006	-6.46E-05	9.71E-05
-0.8	0.003249097	0.001932476	0.001608881	-3.57E-05	-0.000988336	0.00107218	-0.000196721	0.000594658	0.000208887	0.000532523	0.000415572	7.67E-06	0.000153066	-6.66E-05	0.000436573	-0.000113195	0.000140069	8.71E-05	1.92E-05	-4.37E-06	0.000108384	3.18E-06	1.23E-05	0.00021826	-4.68E-05	0.000130457	1.20E-06	0.000253161	-0.000212104	0.000201554	-0.000174887	4.95E-05	-0.000232901	0.000241632	-0.00011948	8.43E-05	0.000246347	-0.000245833	-5.35E-05	0.00015943	-5.50E-06	3.14E-05	0.000200816	0.000366509	0.000203286	-0.000346263	0.000221018	-6.96E-05	0.000401392
-0.7	0.002731262	-0.001235337	0.000306026	0.003347643	-0.000413029	0.000687466	-0.000578991	-7.50E-05	0.00029015	0.000369914	0.000440707	-9.66E-05	0.000115385	0.000102951	0.000229355	-0.000146093	0.000136907	0.000100663	-0.000157611	0.000186852	0.000346768	8.71E-05	-3.90E-05	0.000195257	0.000346532	8.57E-05	8.08E-05	0.000126963	9.13E-05	4.36E-05	-0.000119268	0.000293927	-8.48E-06	-2.85E-05	1.26E-05	0.00026978	0.000175617	-0.000240094	-8.47E-05	0.000158262	6.05E-05	1.40E-05	0.000160284	0.000406861	0.000105475	8.76E-05	-1.57E-05	-7.57E-05	0.000220466
-0.6	0.002787731	-0.001238814	0.000984505	0.002612953	-0.000177401	0.000416899	0.000208046	4.14E-05	0.00031335	-3.99E-05	0.000374578	-0.000357836	0.000273744	-6.77E-05	-4.80E-05	-9.05E-06	5.73E-06	0.000273966	-0.000246677	0.000150399	0.000396245	-7.91E-06	0.000134319	9.46E-05	5.04E-05	-4.71E-05	0.000206391	-9.43E-05	6.98E-05	-0.00023162	-0.000275965	2.59E-05	3.91E-05	0.000276785	-0.000103112	0.000141159	0.000108854	-0.000128558	-6.43E-05	0.000173108	-5.66E-05	9.74E-05	0.000112106	0.000252541	2.06E-05	0.000204055	-6.98E-05	0.000349527	-0.000142498
-0.5	-0.000232262	0.000621355	-0.003455297	0.002572827	-0.000398945	-0.000756429	0.000774215	-0.000451435	0.000110691	-7.21E-05	-0.0002248	-0.00014112	0.00026448	7.09E-05	-0.000232878	0.000118031	0.000146257	0.000192808	-0.000168	8.78E-05	0.000372624	-0.000107928	0.000185575	0.000136797	0.000150567	0.000134677	0.000209033	0.000174021	3.16E-05	0.000295974	-0.000115582	0.000117097	6.43E-05	-2.74E-05	-5.98E-05	0.000106319	0.000240537	-0.000179957	0.000396298	7.37E-05	-1.75E-05	0.00027443	7.50E-05	0.000227749	9.54E-05	0.000205351	-1.36E-05	0.000337148	3.02E-05
-0.45	0.001256958	-0.000460938	-0.001484828	0.002647518	-5.10E-05	0.000914998	7.61E-05	0.001175237	-5.28E-05	0.000117675	-0.00031115	0.000437218	9.72E-05	0.000345265	-0.0002437	0.000126794	0.000318641	0.000100919	-0.000103281	0.0001006	0.000329332	-6.71E-05	0.000161297	0.000191867	6.20E-05	0.000167483	0.000194458	0.000237665	-3.63E-05	0.00031399	-9.31E-05	5.78E-05	8.38E-05	6.62E-05	-0.000168824	0.000253751	0.000226186	-1.18E-05	0.000433983	-0.000160526	0.00013901	0.000262306	0.000289503	0.00015455	0.000203414	7.87E-05	-2.35E-05	9.24E-05	0.00014927
-0.4	0.002805533	-0.001411614	2.39E-05	0.002497778	0.000186282	0.002226365	-0.000436554	0.001806078	-5.74E-05	0.000196881	4.74E-06	3.94E-05	0.00017637	0.000312483	-0.000102761	-3.95E-05	0.000118834	0.000198182	-6.47E-05	0.000166981	0.000240245	4.31E-05	0.000119835	0.000256372	-9.19E-05	0.000180912	0.000178083	0.000294861	-0.000104786	0.000322686	-6.68E-05	4.14E-06	9.98E-05	0.000144582	-0.000200249	0.000283667	0.000171177	0.000188429	0.0002711	-1.70E-05	0.000175956	0.000112942	0.000297999	-0.000154696	0.000265058	0.000101046	0.0002114	0.000371186	2.02E-05
-0.35	-0.000310057	-0.000341353	-0.001281592	0.001552644	0.000163366	0.002941093	-0.00072568	0.001553892	4.12E-05	0.000224321	0.000450716	-0.000558913	0.000282089	0.000271959	3.29E-05	-0.000123012	-3.67E-05	0.000278234	-3.01E-05	7.33E-05	0.000223048	0.000191799	0.00016463	0.000114889	0.000127891	0.000324352	0.000143261	0.000171346	3.23E-05	0.000177393	-1.42E-05	-5.69E-05	0.000102751	0.000249403	-5.14E-05	0.000275575	0.000128956	-0.000106414	0.000287204	0.000156155	-0.000126152	0.000331138	0.000196418	0.00020294	6.71E-05	0.000678646	0.00017353	0.000302553	0.000466096
-0.3	-0.003517491	0.000551198	-0.001802067	0.000846149	0.000974296	0.002566436	-0.000627616	0.001358788	0.000526931	0.00017266	0.000147245	-5.69E-05	-0.000176029	0.000378757	7.10E-05	0.00032791	1.10E-05	0.000281113	5.13E-05	-7.25E-05	0.000365441	0.000181802	0.000136888	0.00013478	0.000153987	0.000296057	0.000192999	0.000165732	-0.000237254	0.000354765	-3.18E-05	-0.000247389	7.67E-05	0.000313425	-8.89E-05	0.000288972	7.57E-05	-0.000310604	0.000173527	-9.58E-05	-0.000124652	5.42E-05	2.74E-05	7.71E-05	0.000265915	-0.000229513	9.87E-05	-0.000409838	-0.000124254
-0.25	0.006161	-0.001066088	0.001950863	0.00108615	0.002233237	0.001428369	-0.000278971	0.000787483	0.000717497	0.000374047	0.000142515	0.0004282	0.000427802	-0.000295663	0.000286976	0.000142152	0.000101257	0.000234574	3.38E-05	4.73E-05	0.000413842	-6.47E-05	8.43E-05	5.05E-05	0.000126852	1.42E-05	3.30E-05	2.12E-05	-0.000205096	7.49E-05	-0.000283828	-0.000231962	-3.37E-05	3.26E-05	-0.000355246	9.15E-05	5.16E-06	-9.27E-05	0.000172757	-1.53E-05	-6.95E-05	-0.000180212	-9.69E-05	-0.000105132	0.000155174	-0.000187738	-0.000366165	8.73E-05	-2.87E-05
-0.2	0.004436266	0.000303165	0.001881712	0.001176802	0.000611476	0.00038112	-0.000522746	0.000395229	4.86E-05	0.000466815	2.30E-05	-8.95E-06	-0.000167747	0.000186151	0.000185104	-0.000277967	7.43E-05	0.000164633	-0.000212334	6.81E-05	0.000225779	-5.24E-05	-4.61E-05	-0.000126114	0.000193327	6.75E-05	5.47E-05	-3.59E-05	-7.75E-05	-2.78E-05	3.58E-05	-6.13E-05	-7.62E-05	-1.25E-05	-0.000134831	0.000193003	0.000167263	-8.52E-05	0.000106574	0.000220126	-0.000256819	0.000223409	0.00032316	0.000394272	7.78E-06	0.000114398	0.000171953	-0.000280307	0.000195591
-0.15	-0.003809521	-0.00390884	-0.001424779	0.00027009	-0.000275255	-0.000882403	-0.000519588	-0.000177091	-0.000279073	-0.000134015	-4.67E-05	-0.00025702	0.000481844	-0.000276311	3.96E-05	-7.25E-05	-6.51E-05	-1.23E-05	-0.000113949	3.46E-05	0.000188037	0.000119608	-4.18E-06	1.84E-05	1.08E-05	3.80E-06	0.000219081	0.0001954	8.92E-05	0.000284172	1.30E-05	-8.42E-05	9.64E-05	2.15E-05	-4.01E-05	0.000371136	0.000227693	-7.98E-05	1.00E-05	0.000104864	-0.000312426	0.000387602	-0.000190209	0.000103419	-1.50E-06	5.84E-05	-7.22E-05	0.000297704	8.15E-06
-0.1	0.004417826	-0.005232885	0.00082905	0.001024218	-0.001229052	0.000810067	-0.00053877	-2.44E-05	-0.000281557	0.000378874	0.000301842	-0.000309859	0.000403975	0.000110666	-0.000136895	-8.83E-05	0.000166256	0.000250354	-0.000119375	6.34E-05	0.000250227	5.40E-05	-4.63E-05	9.87E-05	-5.48E-05	0.000148909	0.000315579	0.000112804	8.98E-05	0.000154238	-0.000131112	0.000184063	-2.10E-05	0.000292662	-0.000111699	0.000213911	0.000259919	-0.000145886	0.000199034	0.000182627	-6.25E-05	0.000320683	0.000290743	-0.000119192	-7.48E-06	1.52E-05	0.000129747	0.000196975	-1.99E-05
-0.05	-0.003234861	4.90E-05	-0.001383991	-0.000596828	0.00062917	0.00079651	-0.001253222	0.000755675	-0.00061477	0.000163103	4.92E-05	-0.000310508	5.16E-05	3.60E-05	-1.00E-04	-0.000159734	8.35E-05	0.000159265	-6.62E-05	0.000101587	0.00026361	1.83E-05	-1.07E-05	8.86E-06	0.000277065	0.000153435	0.000372935	0.000161151	-0.000217551	0.000597125	-0.000127866	0.000196026	6.46E-05	0.00028263	0.000118634	0.000151181	0.000450977	-0.000180498	0.000203263	0.00037353	2.85E-05	0.00014111	0.000143038	0.000127033	0.000208801	0.000173042	-8.03E-05	2.10E-05	6.34E-05
0	0.006169563	-0.003691222	-0.0001283	0.002643529	-0.000658995	0.000788795	-0.000888267	0.000724593	-1.46E-06	3.28E-05	0.00013509	-0.000644577	0.000286106	0.000371335	0.000132336	-7.68E-05	0.000222164	0.000243041	-6.17E-05	9.49E-05	0.000349174	-7.06E-05	0.000197139	6.75E-05	0.000398163	0.00019803	0.000231414	0.000195285	0.000342513	0.000139403	-5.40E-05	1.85E-05	0.000148431	0.000305923	-2.63E-05	0.000246156	0.000309699	-4.04E-05	0.000415333	4.54E-05	0.000134893	0.000268758	0.000136853	0.000317597	0.000320391	0.000307678	0.000418413	0.000167282	0.000357806
0.05	0.002479753	-0.002654491	0.00277467	0.001108422	-0.000477682	0.000758092	-0.00071606	-4.63E-05	-0.000193888	0.000442207	-0.000414332	-0.000627145	0.000311956	-0.000247385	-0.000250925	-0.000292588	0.000135464	0.000109498	-8.27E-05	5.16E-05	0.000233837	-0.000106029	0.000222012	0.000139788	0.000319878	6.24E-05	0.000179019	0.000318174	1.61E-05	0.000148252	0.000160633	-9.08E-05	0.000197602	0.000467065	-0.000131105	0.000573039	0.000253154	8.99E-05	0.000668757	0.000309454	0.00013786	0.000399353	0.000483825	0.000370763	0.000659	0.000222108	0.000355703	0.000415545	0.00059169
0.1	-0.004351526	0.000205495	0.000492104	0.000136726	-0.001096159	0.000805346	-0.00077285	5.89E-05	-1.53E-05	-0.000115165	-0.000768433	-0.000365756	-0.000189541	-5.23E-05	-6.00E-05	-0.000388258	-1.55E-05	0.000127096	-6.05E-05	8.04E-05	0.000186748	-0.000127938	0.000263371	3.63E-05	0.000142941	-0.000108317	0.000283298	0.000138805	0.000102562	0.000405719	-3.22E-06	-5.44E-05	0.000279258	0.000469481	0.000241121	0.000519079	0.000356474	9.87E-05	0.000501617	0.000523215	0.000167907	0.000618172	0.00032014	0.000381701	0.000435872	0.000502711	0.000445994	0.000767917	0.001047498
0.15	-0.000960032	-0.004800185	0.001568999	0.001118343	-0.001133977	-0.000366672	0.000447368	0.000369005	0.000128497	9.26E-05	-0.00045044	-0.000678813	0.000103065	0.000171017	7.80E-05	-0.000180997	-0.000136174	4.14E-05	-0.000124645	0.000163019	0.000122351	8.44E-06	0.000177753	-3.47E-05	-4.80E-05	0.000151183	0.000119434	0.000180277	0.000150451	3.68E-05	0.000222504	-0.0001119	0.000335794	0.000177249	0.000239344	0.000304173	0.000166417	4.12E-07	0.00018452	0.000397632	-3.09E-05	0.000455207	0.000459309	0.000216448	0.000255053	0.000430234	0.00016112	0.000366029	0.000468612
0.2	0.004427461	0.001694355	3.79E-06	0.00281302	0.000446303	-0.000772207	0.000937782	0.000937341	0.000470475	0.000699836	-0.000285527	-0.000286165	0.000369013	0.000271762	-0.000158572	0.000157048	-7.91E-05	6.89E-05	-0.000294686	0.000134477	-6.15E-05	9.94E-05	-4.28E-05	-0.000226327	1.11E-05	-0.000117279	0.000163776	4.45E-05	-6.43E-05	-0.000160744	-0.00011116	-4.00E-05	0.000165205	-0.000138539	1.05E-05	0.000169564	5.29E-05	-0.000274215	2.55E-05	4.23E-05	-0.000234482	0.00014326	0.000157483	-6.76E-05	0.000433295	0.000356203	0.000114693	0.00036591	0.00013212
0.25	0.004320173	0.003141853	0.00076869	0.003026824	0.000927669	-0.000487154	0.00089962	0.001725108	9.62E-05	0.000192407	2.32E-05	-0.000210121	-2.02E-05	-8.12E-05	-6.72E-06	-4.37E-05	-7.57E-05	5.74E-05	-0.000268118	-0.000148772	-4.46E-05	-0.000125044	1.01E-05	-0.00017445	-0.000196913	0.000132872	-4.38E-05	-0.000187339	-0.00028926	-2.39E-05	-0.00047399	-7.90E-05	6.10E-05	-2.43E-05	6.22E-05	4.77E-06	0.000124114	-0.000488249	8.81E-05	-6.14E-05	-0.000187545	-0.000197189	0.000173409	-2.32E-05	0.000327232	9.60E-05	-2.58E-05	0.000123127	0.0001744
0.3	0.009829853	0.001666438	-0.001088066	0.001995044	-0.000275286	8.34E-05	0.000319774	0.001597252	-0.000310849	0.000443736	-6.15E-05	-0.000353322	0.000137132	-6.19E-05	-0.00028141	-4.59E-05	-9.20E-05	0.000222801	-0.000263464	-0.000246714	7.63E-06	-0.000237772	8.34E-06	-0.000127877	-0.000177706	7.24E-06	7.51E-05	-0.000254231	-0.00017693	1.52E-05	-0.000141145	-0.000184471	-0.000181205	-0.000287542	1.55E-05	-4.10E-05	-1.65E-05	-0.000373155	0.000100536	-3.69E-05	-0.000221794	-0.000233197	-1.06E-06	0.000105487	-0.000285886	-0.000156702	-0.000282123	5.94E-05	-0.000204604
0.35	0.003398691	-0.002826645	0.003256483	0.002721073	0.001322563	0.000236362	-0.000281511	0.001566472	6.35E-05	0.000678821	0.000400737	-8.19E-05	0.000342823	-0.000443308	0.000300938	6.61E-05	-4.06E-05	-8.18E-06	-9.83E-05	-0.000197315	3.77E-05	-0.000313881	-0.000102426	-0.00017679	-0.000209898	-0.000147959	-3.63E-05	-0.000190177	-0.000269682	-7.02E-05	-0.000444573	-0.000351076	-0.000317169	-0.000420368	-0.000239976	-7.81E-05	-0.000139343	-0.000261323	-5.40E-05	-0.000173237	-0.000302126	1.83E-05	-4.61E-05	0.000137502	0.000124602	-0.000311162	-0.000330019	-0.000303602	0.00010943
0.4	0.002936435	-0.00267546	0.004957371	0.001224891	0.001455742	0.000910908	8.66E-05	0.001057109	-0.000311292	0.000107011	-9.03E-06	-0.000521092	0.000121281	-0.00034565	-4.31E-05	-0.000345808	-0.000277725	-7.82E-05	-0.000156947	-0.000125523	1.55E-05	-0.000272356	-1.05E-05	-0.000224494	-0.000169435	-0.000237591	-0.000263379	0.000176938	-0.000651146	-5.69E-05	-0.00041785	-0.000210089	-0.000389614	-0.00023841	-0.000188029	9.72E-05	-2.51E-05	-0.000197298	-0.000212234	-6.23E-05	-0.000305176	7.36E-05	-3.64E-05	0.000294919	8.77E-05	0.000109663	0.000270408	-0.000186149	0.000109683
0.45	0.001987642	0.000585307	-0.00285468	9.97E-06	0.000387737	0.000740696	-0.000133445	0.000348281	-0.00077346	8.36E-05	8.69E-05	-0.000254247	-7.57E-05	-0.000329991	0.000130486	-0.000361297	4.79E-05	-0.000118605	-3.43E-05	-0.000176283	6.30E-05	-4.04E-05	-3.89E-05	-0.000108435	8.62E-05	-0.00015816	6.01E-05	-5.37E-05	-0.000166864	-6.23E-05	-0.000147534	-0.000187176	-0.000244768	-0.000200561	-0.000147483	0.000154466	4.26E-05	-4.98E-05	-3.56E-05	-3.22E-05	-0.000342001	-0.000123524	0.000301419	-0.000202267	0.000108649	-0.000218432	0.000215619	-0.000124361	9.38E-06
0.5	0.004534287	0.003035378	-0.002411034	0.0005142	-8.97E-05	7.99E-05	0.000127189	-3.60E-05	-4.16E-05	0.000482464	-0.000283763	-3.17E-05	-0.000112225	-0.000400282	0.00029464	-0.000299661	-1.65E-05	-9.06E-05	-0.00012209	-2.17E-05	7.37E-05	-2.11E-05	-0.000231399	-0.000179676	0.000145113	6.08E-05	-0.000243742	8.04E-05	-0.000282829	-3.29E-05	-0.00013044	-7.00E-05	-9.85E-05	2.00E-05	-0.000299553	7.39E-05	-0.00015898	-0.000299898	2.45E-06	-0.00010894	-0.000240588	-9.20E-05	0.000115949	-0.000327386	-4.11E-05	1.46E-05	-0.000523845	-0.000117158	-0.000226229
0.55	-0.004412663	0.004530233	-1.63E-05	-0.000360017	0.00035339	-0.000597278	0.000285992	0.000245798	0.000375028	0.000315486	-0.000313117	1.67E-05	-1.97E-05	-5.28E-06	-0.000115246	-0.00029847	1.12E-05	8.61E-07	-0.000444264	-6.85E-05	0.000151386	-0.000191179	-0.000238749	-0.000200862	-8.38E-05	-0.00017117	8.62E-05	-0.000212932	-0.000447217	3.57E-05	-0.000283722	-0.00032194	-0.000227629	8.48E-05	-0.00046724	0.000159476	-0.000178267	-0.000277997	-0.000128057	7.52E-05	-0.000117786	6.28E-06	-9.29E-06	4.02E-05	-6.27E-05	0.000217033	3.45E-05	-3.20E-05	0.000212906
0.6	0.001011962	-0.005651032	0.001108525	0.000918037	6.87E-05	-0.000984163	-0.000553142	0.000132343	-0.000437129	2.04E-05	-0.000508751	-0.000399598	-9.69E-05	-0.000336172	-0.000606648	-2.52E-05	-0.000384338	4.37E-06	-0.000266647	-1.71E-05	5.53E-05	-0.000176642	-0.000201002	5.32E-05	3.53E-05	-0.000171408	-2.20E-05	0.000151171	-0.00011008	3.04E-05	-1.36E-05	-0.000195775	4.21E-05	-0.00013528	-0.000342969	0.000289807	5.24E-05	-0.000245455	8.46E-05	0.0001676	-9.16E-05	-6.54E-05	0.000127083	3.54E-05	0.000538077	-6.48E-05	-0.000104904	0.000120229	0.000209914
0.65	0.000867772	-0.000963452	-0.000834084	0.001827974	-0.001874726	-0.000897934	-0.000114161	0.000270573	-0.00080615	0.000460097	-0.000324691	-1.93E-06	6.88E-05	-7.57E-06	-5.01E-05	-7.97E-05	1.86E-06	-1.61E-07	2.87E-05	-0.000110443	5.33E-05	-7.48E-05	-5.25E-05	-3.20E-05	0.000122416	-0.000115252	5.22E-06	0.000170874	-0.000303502	2.23E-05	-0.000166798	-0.000158536	-4.19E-05	-0.000198638	-0.000217022	-9.09E-06	7.18E-06	-0.000285403	-1.27E-05	4.74E-05	-0.000382283	0.000176665	-2.21E-05	6.49E-05	-0.000185316	-0.000603605	0.000146436	-0.00020492	-0.000185445
0.7	0.003527469	0.002184911	-0.000960073	0.001157362	0.000178702	-0.00031241	0.000115869	0.000959696	0.000297716	4.58E-05	0.000244393	9.67E-05	0.00017815	0.000209331	0.000192781	-0.000100913	3.29E-05	-9.49E-05	-0.000125335	-0.000208832	0.000103668	-0.000126375	0.000124812	-0.000238735	-2.56E-05	-0.000223737	4.97E-05	2.64E-05	-6.50E-06	-2.86E-05	-0.000145458	-0.000409287	-0.000106208	-0.000148823	-0.000266023	-4.79E-05	6.92E-05	-0.000119825	-9.70E-05	0.000149138	-0.000323424	0.000187951	-3.12E-05	-1.92E-06	0.000166074	-0.000180741	-0.000307793	-0.00035223	-0.0002725
0.75	0.007323912	0.001798693	0.001461664	0.002519328	0.000900905	0.000876722	-0.000335178	0.000873999	0.000607381	0.000118605	7.61E-05	-0.000274229	-0.00038129	-0.000144029	-0.000113433	-0.000144089	-3.67E-06	-0.000301977	-0.000158596	2.24E-05	6.51E-05	-0.000104424	7.96E-05	-0.000149674	4.49E-06	-3.07E-05	-0.000102848	0.000107723	7.57E-06	-0.000224181	-0.000155981	-0.000103536	0.000300448	0.000144301	-0.000177846	4.77E-05	0.000162484	-4.61E-05	2.36E-05	7.77E-06	-0.000131514	-0.000255608	5.29E-05	-2.48E-05	0.000302104	-4.01E-05	-0.00012231	0.000227693	-0.00010035
0.8	-0.002006099	-0.003209348	0.001091635	0.001792466	-0.000241704	-0.000355491	0.000293001	0.001291824	-6.11E-05	0.000843784	-4.43E-05	-0.000117864	-0.000355368	0.000301041	-0.000217488	5.58E-05	-9.18E-05	0.000221853	-0.000157186	5.07E-05	7.09E-05	4.02E-05	0.000109886	-6.50E-05	-3.39E-05	-1.82E-05	-1.83E-05	0.000108051	-0.000192625	3.78E-05	-0.000417053	-0.000171446	0.00013579	0.00014986	-0.000227018	0.000154818	8.79E-05	-0.000177304	0.000152584	0.000118948	-8.08E-05	-0.000229986	0.000231516	0.00038177	0.000292806	3.33E-05	-0.000208727	0.000193521	0.00037263
0.85	0.003435852	-0.003786522	0.001427894	-0.000259911	0.00034397	-0.001121781	0.000928965	0.000972766	-1.70E-05	0.000481805	-0.000386666	-5.51E-05	0.000234594	-7.16E-05	-0.000151797	-4.44E-05	-0.000129605	7.23E-05	-0.000127545	-0.00012053	0.000104922	2.65E-05	0.000151033	-7.28E-05	-8.40E-05	-1.91E-05	-2.59E-07	-0.000116518	-0.000171641	4.23E-06	-0.000169971	-0.000125007	9.96E-05	0.000105397	-0.00027628	0.000211601	0.000173248	-0.000336705	5.99E-05	9.44E-05	-0.000254711	-8.19E-05	1.39E-05	-0.000170014	-0.000279758	-0.000547457	0.000235165	7.64E-05	-3.42E-05
0.9	0.00089729	-0.002274657	0.001346018	0.00018233	-0.000510054	0.000252255	0.000360997	0.000254328	6.00E-05	0.000486313	-0.000434917	8.22E-05	0.000368752	0.0003082	-0.000321977	-5.49E-05	0.000102584	-2.10E-05	-1.52E-06	-0.000132585	0.00015406	-0.000223264	1.76E-05	-0.000115244	5.58E-05	-0.000255643	-1.82E-05	-0.000118552	-0.00013543	-9.98E-06	-6.36E-05	-0.000150073	0.000135713	-5.17E-05	-7.73E-05	-6.75E-05	0.000102033	-0.00016229	-2.92E-05	-7.57E-05	-0.000147324	-4.53E-05	5.05E-05	0.000132226	8.89E-05	5.89E-06	5.56E-05	-7.37E-05	-0.000129693
0.95	0.002327206	0.000207124	-0.000196121	0.002770421	-0.000462467	0.000397416	-0.000545264	0.000295555	-0.000144475	0.000485159	-0.000116383	-0.000190256	-0.000271878	-0.000156132	4.81E-05	-0.000108667	6.34E-05	-3.06E-05	-0.000298627	-3.38E-05	0.000161799	-0.000233076	-1.56E-05	-3.00E-05	6.96E-05	-0.000180662	0.000323302	-0.000213899	-0.000134709	-0.000104188	8.51E-05	-0.000282196	3.35E-05	-8.59E-05	-5.54E-05	-3.82E-06	-7.98E-05	-3.36E-05	3.66E-05	-2.68E-05	-5.10E-07	-0.000263856	1.63E-05	-7.30E-05	0.000188527	0.000162808	4.48E-05	0.000152878	0.000205861
1	0.001357179	0.002406957	0.002301414	0.000879373	-0.000507103	0.000795191	-0.00028186	6.65E-05	7.65E-05	0.000131491	-0.000563988	-0.000189316	-3.19E-05	-0.00037599	-0.000128128	0.000250071	-0.000225881	-6.97E-05	-0.000246002	9.64E-05	0.000198621	-6.11E-05	2.32E-05	-5.19E-05	4.39E-05	0.00010893	0.000178755	2.74E-05	-7.35E-05	-0.000139279	8.62E-05	-0.000290912	0.000132071	0.000149979	-0.000206188	7.93E-05	-9.22E-05	-0.000129972	-1.72E-05	0.000141465	-0.000230964	3.25E-07	-2.76E-05	-0.000246263	0.000155789	2.75E-05	-0.000251884	-0.000244155	8.44E-05
1.25	0.002178089	0.001111681	-0.000642912	0.001896756	0.00026116	0.000749369	-7.75E-05	0.000972007	0.00015858	0.000705801	0.000152624	-0.000130016	0.000267067	0.000170327	6.60E-05	5.68E-07	-2.33E-05	-9.00E-05	-6.82E-05	0.00011343	7.60E-05	-0.000104467	-5.93E-06	-4.54E-06	-2.50E-05	4.48E-05	-1.42E-05	9.03E-05	-4.39E-05	-6.12E-05	-3.77E-05	-8.11E-05	-0.000143655	5.12E-05	4.30E-05	6.52E-05	0.000101476	-0.000245185	0.000117509	-0.000123188	-0.000133809	-7.08E-05	-0.00026545	-6.22E-05	-0.000173441	-8.61E-06	-0.00011816	3.63E-05	5.65E-05
1.5	-0.002320034	0.001575876	0.000137393	0.002764089	-0.000790103	0.001897059	-0.00079559	0.000520808	0.000318841	0.000710409	0.000142612	-7.01E-05	-6.01E-06	-2.92E-06	-0.000112436	0.000165839	-1.11E-06	-0.000172318	-0.000154385	3.20E-05	8.56E-05	-6.20E-05	-0.000111577	2.99E-05	2.93E-05	7.45E-05	-1.23E-05	-0.000119709	-9.21E-05	0.000101706	-9.03E-05	-0.000165777	-1.22E-05	-2.85E-05	1.89E-05	-5.54E-06	0.000305628	-8.24E-05	0.00018229	2.32E-05	-3.74E-05	9.11E-05	-0.000277848	3.34E-05	0.000207812	-7.54E-05	-0.000275592	0.000406163	8.84E-05
1.75	0.001854368	-0.003370231	-0.001434971	0.002547693	-0.000402688	0.002024538	-0.000618369	-8.02E-05	0.000149902	0.00097026	-0.000134757	-5.79E-05	-0.000372316	-0.000134363	-6.06E-06	0.000244525	-7.85E-05	1.17E-07	-0.000146237	3.07E-05	0.000192431	7.56E-05	-9.93E-05	5.05E-05	3.42E-05	8.49E-05	-6.09E-05	9.39E-05	-9.48E-05	0.000113732	-0.000184467	-0.000140764	8.76E-05	-0.000134048	-0.000200261	0.000116246	0.00019522	1.79E-05	5.29E-05	8.07E-05	-0.00027937	0.000291706	6.17E-05	5.58E-05	-3.73E-05	-5.77E-05	-0.000247996	0.000279106	3.38E-05
2	-0.000207137	0.000224032	-0.003101674	0.002056104	0.000368478	0.001200814	-0.00033294	0.000496502	0.000181275	0.000248291	-0.000108418	-6.12E-05	-0.000224494	-1.13E-05	-0.000147905	0.000147858	-0.000216235	0.000196731	-0.000234449	4.32E-05	0.000296908	-4.92E-05	0.00012252	-1.65E-06	-8.08E-05	9.01E-05	-1.32E-05	0.000316482	-0.000171858	5.34E-07	2.45E-06	-6.36E-05	-5.09E-05	-0.000148694	-0.000103631	0.000145873	3.00E-05	5.78E-05	-0.000135767	-0.000178217	-0.000138262	0.000145018	0.000410823	4.64E-05	1.98E-05	6.38E-05	-3.14E-05	6.38E-05	0.000266471
2.25	0.003149154	0.001483516	-0.000584224	0.001935194	0.000365407	0.000361069	0.000240576	0.000421474	0.000621587	-0.00010931	-0.000111923	-1.53E-05	0.000291936	-3.59E-05	-0.000112931	0.000203939	-0.000250749	0.000294315	-0.000298986	5.76E-05	0.00035328	-0.000177201	0.000225181	-4.12E-05	5.65E-05	0.00017539	-4.85E-05	0.000238338	-0.000245465	0.000106378	-0.000147242	-4.33E-05	-9.33E-05	-0.000158979	-8.34E-05	0.000210147	1.76E-05	0.000185818	-2.39E-06	-5.57E-06	-0.000116431	0.000250136	0.000433003	-1.35E-06	0.000220988	0.000162954	0.000202038	-0.000221075	-0.000254224
2.5	0.004060824	0.00259933	-0.000907994	0.002525162	-0.000331583	0.001279991	0.000900116	0.000955687	0.00030908	7.43E-05	0.000160211	-9.32E-05	0.00054059	0.000301364	0.000127083	0.000146469	-0.000140406	0.000161406	-0.000272738	0.000158962	0.000279713	-6.36E-05	0.000201751	-1.85E-05	0.000189474	0.000104452	0.000149256	-4.03E-05	-1.01E-05	0.000172299	-0.000249688	-4.16E-05	5.43E-05	6.39E-05	-8.28E-05	0.000386927	0.000125384	-5.32E-05	0.000264773	0.000155055	-0.000111254	0.000379249	0.000198377	0.00014641	5.58E-05	0.000113761	6.52E-05	-0.000303028	8.63E-05
2.75	0.00235219	0.002164581	-0.000561315	0.003673452	-0.001167364	0.001330643	2.94E-05	0.00145087	-0.00037515	0.000891862	-0.000381343	-3.24E-05	0.00025713	0.000296891	-8.33E-05	0.000310822	-0.000119847	-4.07E-05	-0.000289085	0.000144145	0.000294464	-0.000191647	7.85E-05	-5.52E-05	0.000116048	-0.000183325	9.43E-05	-2.63E-05	-0.000122243	-0.000132259	-0.000236655	-0.000215729	0.000146819	-7.80E-05	-6.01E-05	0.000228865	0.000128543	-0.000195318	5.17E-05	-3.54E-05	-0.000185383	0.00010092	-0.000347249	0.000320577	-5.25E-05	-0.000102742	-6.94E-05	-0.000123557	0.000119192
3	0.004040851	-0.000321409	-0.001941395	0.001458085	-0.000360962	0.000952507	0.00018465	-5.93E-05	-0.000164973	0.00093985	-0.000534327	-0.000252244	0.000138654	-8.23E-05	-0.000243726	0.000120766	-0.000151842	-9.52E-05	-0.000292267	5.98E-05	0.000247982	-0.000238414	-9.53E-05	-0.000101485	6.41E-05	-6.68E-05	8.68E-06	3.42E-05	-0.0002104	-0.000190071	-0.000225077	-2.29E-05	8.00E-05	-0.000191333	-6.22E-05	0.000238499	0.000159934	-0.000306415	5.12E-05	-4.34E-05	-0.000350973	0.00011754	6.71E-05	-0.000163991	5.09E-05	0.000145397	0.000111274	-0.000158135	-0.000210933
3.25	0.001271107	0.000930219	-0.000163146	0.00167067	-7.59E-07	0.001748136	0.000953389	-6.57E-05	0.000601385	7.47E-05	-8.11E-05	-0.000145893	0.000229467	-3.05E-05	0.000144705	-0.000104094	-0.000120933	0.00013541	-0.000219523	0.000145489	0.000239471	5.95E-05	3.66E-05	2.14E-05	-1.34E-05	1.64E-05	0.000185766	-2.32E-05	-3.40E-05	-5.70E-05	-0.000167393	8.36E-05	1.84E-05	-8.17E-05	0.000235937	-3.76E-05	0.00022631	-4.17E-05	0.000130195	9.93E-05	-0.00020623	6.96E-05	0.000220692	0.000203305	-0.00010026	-4.14E-05	0.00030365	2.23E-05	0.00037793
3.5	0.002151749	-0.004805234	0.002523139	0.001314085	0.000854845	0.001344386	0.000283794	-0.000152313	0.000462618	-0.000117897	-8.21E-06	-3.87E-05	0.000202477	9.14E-05	0.000101875	6.19E-06	-4.38E-05	0.000190999	-0.000156529	3.46E-05	0.000194712	0.000105938	2.59E-07	-5.51E-05	-6.66E-05	-3.06E-07	4.66E-06	2.59E-05	1.14E-05	0.000162946	-0.000302576	-0.000120756	6.46E-05	-9.59E-05	6.20E-05	-6.35E-05	0.000169358	-0.000203307	-3.66E-05	0.00010693	-7.22E-05	6.03E-05	0.000134639	0.000160709	0.000221588	-4.54E-05	3.23E-05	2.94E-05	0.000272293
3.75	0.006648406	-0.007218582	0.001797902	0.002675513	0.001060287	0.001471401	-0.000455839	0.000424157	0.000733545	0.000302395	-0.000137788	0.000118685	0.000165558	2.43E-05	-5.40E-05	8.41E-05	0.000114021	0.000181636	-0.000115854	3.17E-05	0.000160477	-0.000152278	-6.82E-05	-8.94E-05	-4.82E-05	0.000298978	-0.000142052	8.01E-05	-6.40E-05	0.000176624	-0.000256349	-0.000145802	5.90E-05	-8.40E-06	0.000186981	0.000143723	0.000128106	-0.000134823	-2.07E-05	0.000219868	7.74E-06	0.000159582	-6.50E-05	0.000420767	-6.61E-05	-3.63E-05	-0.000185388	0.000469604	0.000226173
4	0.002272547	0.000796215	-0.001541372	0.003676325	-0.00012657	0.002834017	-0.000161871	0.001122349	0.000821261	-0.000116555	-9.51E-05	0.000196421	0.000350878	0.000104098	0.000236207	-1.45E-05	-6.15E-05	0.000104501	-6.13E-05	4.06E-05	0.000186094	-6.81E-05	5.67E-05	0.000153574	6.40E-05	0.00017374	7.61E-05	5.88E-05	-4.52E-05	0.000124544	2.34E-05	-0.000123632	0.000132586	7.24E-05	-4.22E-05	0.000233163	0.000222697	-0.000212831	0.000266025	0.000127788	-7.16E-05	-6.90E-05	0.000201021	3.77E-05	-0.000135254	-0.00028088	4.65E-05	5.39E-05	0.000215937
4.25	0.003312725	0.001537929	0.002257875	0.00126014	-0.000726871	0.00186369	-0.00061361	0.001366016	-1.03E-05	0.000142971	-0.000259878	3.90E-05	0.00024807	0.000198897	0.000105936	-0.000217684	-0.000221013	4.56E-05	-5.91E-05	-0.000105068	7.88E-05	5.97E-05	0.000131683	3.56E-05	0.000206271	-6.63E-05	0.000133381	-0.000149312	1.22E-05	-0.000190472	0.000104771	-0.000138237	2.67E-05	5.72E-05	-0.000212296	6.15E-05	-4.50E-06	-0.000169147	0.000183393	-7.11E-05	-0.000322273	9.70E-05	0.000135173	-0.000306456	-0.000319341	-0.000415034	6.75E-05	-0.000108387	0.000173341
4.5	-0.000388096	-0.002315455	-0.001195068	1.24E-05	-0.001028182	-5.70E-05	-0.000387763	0.001007313	0.000460006	-0.000397211	-0.000485401	-2.84E-05	7.98E-05	0.000153687	-4.69E-05	-0.000234357	-9.19E-05	0.000118632	-1.78E-05	-0.000119353	0.000148047	6.32E-05	6.38E-05	3.14E-05	0.000190168	2.48E-05	0.000248146	1.44E-05	7.20E-05	6.14E-05	4.33E-05	-0.000221236	7.60E-05	-7.28E-05	-2.76E-05	-2.80E-06	2.52E-05	9.07E-05	0.000240047	5.19E-05	-8.53E-05	3.20E-05	0.000239078	0.000303485	9.71E-05	-0.000101179	0.000154949	-0.000116386	0.000399214
4.75	-0.005209774	0.001368553	0.000527743	0.002108406	0.000446974	0.000669324	0.000367691	0.000933324	0.000739055	-9.14E-05	-0.00027704	0.000225273	0.00010514	0.000621509	3.67E-06	1.69E-06	7.40E-05	0.000161158	-0.000114731	5.33E-05	3.55E-05	6.00E-05	0.000114305	0.000101373	-2.05E-05	0.000169261	0.000135122	0.000170048	-6.78E-05	-3.14E-05	1.37E-05	-0.000197009	-0.000120832	9.85E-05	-9.04E-06	-1.88E-05	-0.000154745	0.000159371	-3.02E-05	9.33E-05	-0.000143822	4.34E-05	0.000120163	0.000447904	-0.000206126	-0.000198247	-2.57E-05	2.90E-05	0.000186283
5	-0.001658531	-0.000782275	0.000328142	0.002558964	4.52E-05	-0.000570931	0.000156935	0.000893772	0.000366096	0.000359244	-7.51E-05	1.55E-05	0.000202791	0.000305238	2.41E-06	0.000275314	9.38E-05	0.000155477	-0.000116207	4.07E-05	-0.000123527	4.62E-05	0.000203994	6.26E-05	-0.00016349	0.000201587	4.57E-05	0.000321398	-0.000193257	2.81E-05	7.14E-05	2.27E-05	-6.66E-05	2.60E-05	-0.000183681	0.000129919	-2.66E-05	-0.000173819	-7.52E-05	8.94E-05	0.000156006	-7.53E-05	0.00035985	0.000235648	-0.000150842	1.98E-06	-4.64E-05	-9.71E-05	0.000457162
6	-0.001799552	-0.003339333	-0.00091428	0.000535784	0.000845942	-1.54E-05	-0.000430139	2.16E-05	-6.57E-05	0.000264802	-0.000490663	-7.65E-05	0.000226584	3.93E-05	-0.000102768	0.000309895	-2.50E-05	-2.90E-05	-0.000109613	-0.000102515	9.34E-05	-8.39E-05	-2.13E-05	8.53E-05	9.28E-05	-0.000214284	6.85E-05	0.000176642	-6.48E-05	-2.39E-05	5.05E-05	-0.000288806	-6.73E-05	-6.84E-05	-0.000418093	-6.03E-05	1.22E-05	-0.00021804	0.000170714	0.000131866	-0.000156737	-0.00016289	-3.90E-05	-0.000202502	8.35E-05	-0.000117486	-0.000670463	8.70E-05	-0.000275927
7	0.003182434	-0.002151416	0.00061164	0.001373934	0.00025284	0.000569957	-0.000198465	0.000765905	-0.00038975	9.61E-05	0.000244729	-0.000266316	0.000196063	-6.24E-05	6.21E-05	0.000177291	8.87E-05	0.000119636	-0.000282675	-0.000102989	0.000400165	5.67E-06	0.000218444	0.000182784	-5.73E-05	-9.93E-05	0.000509192	-1.91E-05	0.000138547	8.16E-06	0.000132923	-0.000195256	0.000206108	4.72E-05	-0.000174142	0.000240624	4.51E-05	-0.000270537	0.000267223	-4.76E-05	-0.000121977	0.000136008	0.000240766	-6.87E-05	0.000213012	-0.000336569	0.000477269	-0.000101881	8.98E-05
8	0.000878422	0.000601956	0.000755858	-0.000315966	-0.000303173	0.000335723	-0.000534405	0.001220542	0.001170022	0.000261913	-6.45E-05	-4.61E-05	7.06E-05	0.000253348	-0.000313324	0.000440325	0.00019623	8.03E-05	-0.000152382	2.00E-05	0.00031436	6.94E-05	0.000238311	0.000193494	0.00024883	2.44E-05	0.000392864	4.18E-05	0.000162346	0.000261065	4.99E-05	-3.69E-05	0.000308842	-1.01E-05	0.000107501	-7.44E-05	0.000241325	-6.50E-05	0.000182818	0.000161593	2.45E-05	-1.00E-05	0.000279404	-0.000272591	-0.000148048	0.000246828	0.000366866	-1.04E-05	0.000124141
9	0.0040042	-0.002463462	0.000123726	0.000407565	0.000420163	0.001232012	-0.000473734	0.000856452	0.00019532	2.70E-05	-0.000358059	0.000351308	-4.84E-05	-5.12E-05	0.000338748	0.0002603	-7.67E-06	0.000253154	-6.72E-05	0.000165839	0.000137167	1.14E-05	0.00026123	0.000279023	0.00015772	-6.78E-05	0.000242995	0.000225815	0.000239374	0.000202433	4.19E-05	9.42E-05	0.000129081	-1.74E-05	-4.10E-05	0.000403614	0.000278589	-0.00012041	0.000171021	0.000250117	-0.000203689	0.000372439	0.000298521	3.23E-05	0.000145377	-8.31E-06	-8.26E-05	0.000265778	0.000451857
10	-0.003664593	-0.00168849	0.000106585	-0.000860328	-0.000808699	-2.46E-05	-0.001892487	0.000608641	-0.00040869	0.000224131	9.92E-05	-0.000287047	-0.000309682	0.000164119	-9.66E-05	-0.000263388	2.62E-05	0.0001039	-0.00021714	-4.12E-05	0.000271011	-0.000163811	0.000159781	-1.08E-05	-1.86E-05	-4.42E-05	-5.88E-06	0.000150102	-0.000146785	0.000148258	-0.000248922	-2.15E-05	2.73E-05	-8.85E-06	-0.000248782	0.000183818	0.000259535	-0.000256632	0.000122025	-0.000276233	0.000187267	0.000171999	9.26E-05	0.000166698	-0.000113782	-6.49E-06	-5.37E-05	-0.000139801	0.00028517
12	0.004210848	0.000981218	-0.001165372	0.002824032	-0.000219681	7.86E-05	0.001279396	0.000602089	0.000851788	0.000282329	0.000216145	-9.14E-06	0.00050235	-5.66E-05	6.96E-05	0.000192658	0.000196023	0.000187324	-0.000276401	7.52E-05	1.29E-05	-3.76E-05	0.00030415	5.52E-05	0.000181635	3.44E-06	0.000109608	0.000349742	-0.000181076	4.28E-05	-9.19E-05	-3.97E-05	-2.01E-05	0.000226256	-4.49E-05	0.000279202	7.92E-05	2.23E-06	0.000469041	0.000333814	4.75E-06	0.000360377	0.000109963	0.000259446	0.00030915	-0.000164279	-3.53E-06	0.000506336	0.000200279
14	-0.001328131	-0.000184886	-3.87E-05	0.001040833	-0.000431471	0.000770943	0.000761715	0.000353175	-0.000611864	0.001178432	-0.000736243	0.000363951	0.000255988	9.35E-05	0.000331218	4.35E-05	0.00026482	0.000189321	0.000216328	6.13E-05	9.86E-05	0.000160222	3.84E-05	1.83E-05	0.000308824	3.35E-05	0.000198165	-6.20E-05	-8.45E-05	0.000212244	-0.000121354	-0.000156045	0.000116903	-0.000170445	-5.28E-05	0.000166053	0.000442794	-0.000394106	0.000638857	0.000424323	-0.000163817	0.000255515	-3.32E-05	0.000162218	0.000312181	5.86E-05	0.000173734	0.000283022	2.15E-05
16	0.00488975	0.001553522	-0.000503426	0.002926439	-0.000657412	0.000359338	0.001065389	0.000562336	0.000675826	0.000689149	-2.44E-07	-0.000299835	0.000725853	-0.000415781	-0.000206184	0.000182103	3.67E-05	0.000300978	2.57E-05	0.000101774	0.000453943	0.000256319	0.00013215	0.000307379	2.19E-05	0.000320472	0.000190953	8.71E-05	-8.51E-05	0.000130618	-0.000208094	0.000222071	-4.16E-05	-0.000106328	-0.000244409	0.000436157	0.000240061	-2.62E-05	0.000179115	0.000402013	-9.99E-05	-0.000416453	0.000260074	0.000171292	0.000179133	-0.000234037	0.000285103	-0.000268408	0.000331861
18	0.008682415	-0.002132095	-0.001630794	0.002472316	0.002105028	0.001515094	0.000279153	0.001087702	0.000239907	0.000529297	0.00060718	-0.000121428	0.000543276	9.31E-05	0.00011484	0.000450141	-4.28E-05	0.000118865	0.000200611	9.25E-05	0.000266369	-1.18E-05	8.95E-05	0.000106522	0.000179767	0.000239702	0.000410345	0.000104521	-0.00013736	7.84E-05	0.00018428	2.58E-05	0.000560081	-1.69E-05	-0.000187383	0.000536003	0.000313179	-0.000162996	0.000192348	0.000304771	0.000120175	2.59E-05	0.000134971	0.000233234	0.000161587	0.000146283	0.0002401	6.09E-05	-0.000275588
20	0.001070673	-0.000781248	0.000226183	0.003290115	5.10E-05	0.000808441	-0.00075775	-0.000160939	-0.000342434	0.000528605	0.000130445	-0.000215751	0.000227605	-0.000254916	0.000602463	-0.000119613	9.34E-05	0.000193171	-0.000123249	0.000345245	6.12E-07	0.00018522	0.000155639	-0.00011023	0.000453982	-0.000157018	0.000186692	7.47E-05	4.00E-06	0.000193915	-0.000202718	0.000141609	-0.000101519	0.000103011	-2.11E-05	8.85E-05	8.89E-05	-0.000169884	0.000180559	-0.000131892	0.000121229	3.58E-05	-9.14E-05	3.33E-05	0.000126828	0.000294901	0.000326749	1.42E-05	0.000568463
40	0.00074786	2.66E-05	0.000959046	0.003281988	-0.001843231	0.001347264	-0.00196487	0.000781539	0.000224466	-0.000147736	0.000230058	-8.24E-05	0.000314851	-0.000147349	0.000180588	0.000438161	-0.000214967	0.000155282	-3.27E-05	-0.000203582	-1.03E-05	-1.86E-05	9.27E-05	-8.96E-05	0.000150616	-0.000232927	-8.01E-05	0.000327633	6.97E-05	9.40E-05	-0.000296617	1.08E-05	0.000137136	1.85E-05	-0.000304442	0.000232407	0.000343583	-0.000261893	0.000186529	5.29E-05	-0.000321266	0.000404269	-0.000210111	-1.19E-05	-5.70E-05	-0.000257819	4.35E-05	-7.12E-05	3.62E-05
60	0.005421958	6.73E-05	0.00174326	0.000575886	0.00026236	0.002339008	0.00069455	0.001119461	-0.00059277	0.001147644	-0.000344018	-6.83E-07	9.13E-06	0.00015275	0.000610276	6.50E-05	0.000100607	-0.0001188	-6.56E-05	0.000197524	0.000239941	0.000257384	0.000128469	0.000211462	7.27E-05	0.000185148	7.28E-05	1.50E-05	-0.000104117	0.00039887	-0.000120322	0.000182149	0.000242833	7.49E-05	0.000150687	0.000283033	0.000212784	-0.000124008	0.00010211	0.000185227	-0.00012556	0.0002904	0.000142399	3.88E-05	0.000666855	0.000441983	0.000217876	4.68E-06	0.000173085
80	-0.000111926	-0.001175491	-0.003391188	0.002516218	-0.001892709	-6.30E-05	-0.000808965	0.00017463	-3.26E-05	-0.000233378	-0.000190881	0.000180261	-0.000117986	-9.21E-05	0.000211244	-2.22E-05	-5.67E-05	-2.07E-05	0.000108933	-2.74E-05	6.86E-05	-4.58E-05	-6.22E-06	0.000167682	-5.73E-05	0.000130469	-6.50E-06	-0.000448907	-0.000103541	4.51E-05	-5.30E-05	-1.32E-05	0.000122236	-0.000281051	-0.000107745	8.64E-05	0.000308795	-0.000540449	0.000165375	-5.11E-05	2.45E-05	6.58E-05	2.09E-05	-4.01E-05	0.000437787	-0.000211541	-0.000193119	0.000186506	5.41E-05
100	0.00502562	-0.003525749	0.002264371	0.003327614	-0.001354177	0.000768561	-0.000849357	0.0003205	0.000363758	0.000635241	1.31E-05	9.65E-05	0.000363806	0.000486129	-0.000421552	0.000135841	-5.23E-05	0.000247059	-0.000189616	-0.000116699	0.000220512	-3.59E-05	0.000188737	-1.06E-05	-0.000199086	9.05E-06	2.10E-05	0.000138423	7.39E-05	-1.33E-05	2.29E-05	3.47E-05	7.90E-05	-4.12E-05	-0.000143281	0.000256546	0.000150404	-0.000211891	0.00027219	0.000218769	-0.00021149	0.000203533	-9.39E-05	8.36E-05	0.000540015	-1.36E-05	0.000166643	-6.88E-05	1.25E-05
150	-0.000518154	-0.001286318	-0.000739963	0.002448517	0.0017835	0.000543652	0.000279906	0.001232276	-0.000152122	0.000876841	-2.73E-05	-7.76E-05	0.000653992	0.000420726	0.000106821	-2.65E-05	0.000271866	0.000491173	-8.17E-05	0.000311183	0.000314482	7.18E-05	0.000248963	0.000181172	8.59E-05	0.000277753	9.85E-05	-0.00016152	0.0001906	-0.000164993	0.000141354	-9.61E-05	0.000448646	0.000140689	-1.61E-05	0.000229206	0.00015543	-0.000196341	9.69E-06	0.000245707	-9.31E-05	0.00020801	0.000463208	0.000144429	3.56E-05	4.68E-05	0.000647296	-0.000300785	0.000236474
200	-0.002005566	0.000640517	0.001502202	0.000176005	0.000136705	0.001134436	-7.82E-05	0.000403944	0.000305515	0.000199125	-0.000213423	0.000457805	0.000693925	0.00039446	0.000192675	-4.65E-05	-0.000105006	2.11E-05	4.03E-05	0.000153961	0.000211408	0.000126145	0.000208697	-9.90E-05	0.000296804	0.000322869	-9.91E-05	0.00028254	-0.000118617	0.000174959	-9.32E-05	-0.00025112	-2.56E-05	0.000245767	-0.000359374	0.000487135	-0.000134407	0.000250397	-5.87E-05	0.000189272	-8.69E-05	0.000139719	0.000317292	-9.03E-05	-0.000171507	0.000340755	-0.000191397	-5.00E-05	0.000208006
[truncated: 1,079 more columns]
