# Supplementary material for: In situ monitoring of polarons in a mixed conducting polymer using ultrafast transient absorption spectroelectrochemistry
Source: Chem Sci. 2025 Aug 27;16(38):17839–49. doi: 10.1039/d5sc04619j (PMC12412052; doi:10.1039/d5sc04619j)
Supplement: SC-016-D5SC04619J-s001 [file SC-016-D5SC04619J-s001.zip › TransientAbsorption_5pct_-0.1V.csv]

TA-SEC, 5%EG, -0.1 V
time (ps) / energy (eV)	0.652811005	0.654263088	0.655721647	0.657186723	0.65865836	0.660136603	0.661621497	0.663113085	0.664611414	0.66611653	0.667628478	0.669147305	0.670673059	0.672205787	0.673745536	0.675292355	0.676846293	0.6784074	0.679975724	0.681551316	0.683134227	0.684724507	0.686322209	0.687927385	0.689539527	0.691156322	0.692776794	0.694400951	0.696028885	0.697660616	0.699296141	0.70093546	0.702578578	0.704225495	0.705876214	0.707530738	0.709189069	0.710851209	0.71251716	0.714186925	0.715860504	0.717537899	0.719219114	0.720904148	0.722593005	0.724285684	0.725982188	0.727682518	0.729386676
-50	-0.002545144	-0.005815074	-0.00074557	-0.0010899	-0.000785433	-0.001886654	-0.00086759	-0.001238395	0.000582798	-0.000698836	-2.83E-05	-1.20E-05	7.34E-05	-0.000572897	-6.65E-05	-6.92E-05	-6.17E-05	0.000107922	-0.000109609	7.06E-05	-0.000136678	-0.000109435	-2.21E-05	-0.00015898	-2.74E-05	-9.89E-06	4.75E-05	1.28E-05	-0.000207407	0.000106397	-0.000190096	-6.57E-07	-1.02E-06	-0.000131778	-0.000186774	-0.000119331	-0.000168295	-0.000244388	-0.000121813	8.41E-05	-0.000123026	3.97E-05	-5.07E-05	-7.30E-06	-0.000679841	-0.000165297	-0.000141903	0.000266911	-0.000320956
-40	0.005479886	0.002800874	-0.000842086	0.001303746	0.00022355	0.000108176	0.001111226	0.001018395	-0.00029049	5.07E-05	0.000156279	-0.000162778	-5.51E-05	1.70E-05	1.99E-05	-0.000211901	-0.000145005	-0.000227194	1.63E-05	-0.000121308	0.000203062	-3.47E-05	5.60E-05	1.29E-05	-0.000114025	0.000117599	-0.000247529	4.02E-06	2.44E-05	-4.18E-05	-2.75E-05	-7.23E-05	4.66E-05	4.95E-05	0.000164953	-0.000117599	-0.000168584	-0.000221298	0.000188556	2.76E-05	-0.000138333	4.16E-05	5.69E-05	-0.000207139	0.000520623	8.62E-05	-0.000202194	-0.000549382	5.99E-05
-30	-0.00545218	-0.002868036	-0.001154987	-3.72E-05	-0.002190307	0.000832603	7.36E-05	-0.000269506	-0.000328345	0.000163584	-9.59E-05	-0.000125849	-0.000378468	-2.35E-06	-9.54E-05	-5.92E-05	0.000107033	-1.31E-05	6.05E-05	-8.42E-05	-2.81E-05	1.96E-05	-4.48E-05	-6.75E-05	-0.000240335	1.27E-06	-5.62E-05	-0.000180265	-6.31E-05	-1.98E-05	-6.76E-05	-0.00020942	-0.000110806	1.07E-05	-0.000155211	3.15E-05	-6.39E-05	0.000199917	-0.000386284	-9.36E-05	6.36E-05	-0.000222929	-0.000476013	-2.54E-05	-0.00031579	-0.000566331	0.000257541	0.0001141	-2.24E-05
-20	0.002518705	0.005884546	0.002743749	-0.000176123	0.002753475	0.000945365	-0.000316045	0.000491075	3.70E-05	0.000487416	-3.42E-05	0.000301174	0.000361051	0.000559264	0.00014214	0.000339818	0.000100586	0.000130684	3.36E-05	0.000135344	-3.81E-05	0.000124377	1.12E-05	0.000213706	0.000382677	-0.000109415	0.000256857	0.000163783	0.000247682	-4.57E-05	0.000284812	0.000282923	6.41E-05	7.07E-05	0.000177975	0.000206118	0.000401691	0.0002682	0.00032016	-2.00E-05	0.000198922	0.000140527	0.000469793	0.000238777	0.000478633	0.000643062	8.59E-05	0.000168613	0.00028302
-10	0.00082935	-0.001429642	0.000886736	-0.000467769	0.000530806	-0.002341553	8.59E-05	-0.000126638	0.001204834	0.000991666	-0.001161327	0.000263931	0.000506237	-0.000106656	-3.61E-05	-0.000258449	0.00029829	-0.000483367	0.00019074	0.000219863	-8.33E-05	-0.000144348	6.39E-05	-9.84E-05	0.000236607	-0.000126478	0.000208673	8.37E-05	0.000161133	-0.000104035	-0.000291484	0.000124744	-0.000237622	-0.000324472	1.02E-05	2.52E-05	1.09E-05	0.000233745	-5.14E-06	-0.00028364	8.81E-05	-0.000171487	-5.94E-05	-0.000187115	-5.35E-05	-0.000572109	-0.000258949	0.000312117	-0.00039235
-5	0.001193365	0.004132069	0.0006334	0.002412672	0.000128595	-0.000910672	-0.000123809	5.75E-05	0.000212552	0.000493461	0.000414004	0.000313667	-0.00012521	-0.000106458	0.000311962	-0.00063431	0.000144979	-7.84E-05	5.85E-05	0.000428988	-0.00039602	6.02E-05	0.000202038	0.000143474	0.000277617	0.000163573	0.000278781	-0.000215765	0.000205743	4.69E-05	-8.57E-05	0.000138007	0.00011517	0.000324731	5.31E-06	-0.000174519	4.16E-05	2.38E-05	-0.00011129	0.000244529	0.000177774	-0.000188196	-0.000105806	-8.53E-05	6.76E-05	-0.000338124	-0.000336889	0.000249045	0.000218314
-4.5	0.005647624	-0.002703103	0.002097844	0.002118888	0.002182268	-0.000243796	0.000413985	0.000401604	0.001214062	0.000431999	0.000267993	0.000305342	0.000272795	2.84E-05	0.000220281	0.000428029	0.000284045	0.00025918	0.000345567	0.000366359	-6.50E-05	0.000131899	0.000239188	0.000228885	0.000184913	0.000139521	1.56E-05	0.000200082	0.000287574	-9.43E-06	0.000222741	-1.54E-05	0.000279178	0.000129827	-4.94E-05	0.000218154	0.000443131	0.000102237	0.000382856	0.000226673	0.000399723	-0.000259546	0.000707314	5.32E-05	0.000363244	-0.000123631	-0.000300636	-0.000112045	0.000200025
-4	0.003884997	0.001941976	0.001299954	0.002803744	0.000732754	0.000356419	0.000971074	0.000170851	0.000256445	-0.000442047	0.000118261	7.48E-05	3.28E-05	0.000248172	0.000303225	-0.000397461	0.000160634	7.11E-05	0.000230006	0.000191127	-4.22E-05	6.47E-05	-0.000206476	0.000163199	0.000129882	0.000165532	-0.00013074	0.000391993	-6.42E-06	0.000158763	0.000172145	0.000210001	-0.000168312	8.91E-05	-8.13E-05	8.23E-05	-1.40E-05	8.45E-05	-0.000161029	0.000295549	0.000484843	-0.000148252	-0.000134685	0.000140644	-7.40E-05	0.000185809	-0.000186577	4.17E-05	-5.43E-06
-3.5	0.000284124	-0.001989213	0.001558432	0.002527687	-0.001995136	-0.001933207	1.17E-05	-0.000204884	0.000278615	-0.000411036	-0.000897312	-0.000323251	2.10E-05	-0.00027955	8.87E-05	-3.43E-05	8.00E-05	-0.000393828	0.000270217	-1.32E-05	-9.47E-05	-0.000193831	-0.000425476	-6.75E-06	0.000170208	-0.000117223	0.000162023	-3.15E-05	-0.000289547	-0.000101264	-0.000177767	0.000339859	3.62E-06	-2.02E-05	5.43E-05	-6.47E-05	0.000262715	-9.93E-06	-0.000114009	-0.000151387	2.24E-05	-1.04E-05	-0.00012657	-8.61E-06	0.000228058	-0.000392224	4.15E-05	-0.00013972	-1.17E-05
-3	0.002685371	0.004491384	0.002853525	0.000539863	0.000689475	-0.001609506	0.000158543	8.22E-05	-5.13E-05	-9.83E-05	0.000301142	0.000245198	-0.000429933	0.00032973	-0.000641294	6.73E-05	-3.46E-05	-0.000176837	-0.0002831	0.000220746	2.80E-05	-0.000121789	-0.000304504	4.44E-05	-7.31E-06	-0.000310974	-7.11E-05	0.000126226	-0.000104509	3.60E-05	-4.05E-05	-9.13E-05	-7.24E-05	3.53E-05	-0.000350138	0.000248674	0.000296894	9.59E-05	4.08E-05	0.000196129	-0.000145495	0.000176422	0.000186815	-0.000381196	0.000341611	0.000176654	3.67E-05	-6.44E-05	-1.38E-05
-2.5	0.005468695	-0.005587103	0.000685929	0.000739279	-0.000652431	-0.001721825	0.000646742	0.001335221	0.000564257	0.00036365	-0.000520975	0.000241239	0.000191661	-0.000206047	0.000312409	-0.000397377	6.21E-05	-0.000126588	0.000154564	0.000198677	-0.00028655	0.000241429	9.47E-05	0.000211555	0.000108871	5.23E-05	6.88E-05	0.00033	-0.000202215	-5.25E-05	-0.000232183	3.31E-05	7.78E-05	-0.000211642	-4.94E-05	0.000217508	0.000212836	-5.22E-05	0.000115085	0.000317095	-9.03E-05	0.000183454	5.04E-05	-0.000253702	-0.000262323	9.43E-06	5.05E-05	3.84E-06	5.94E-05
-2	-0.003692135	-0.0008214	-0.00052023	0.000509587	0.001518999	7.20E-05	0.000517052	1.17E-05	0.000206224	9.65E-05	0.000394343	-0.000228866	0.000312098	-0.000109706	0.000140338	-0.000197551	0.000164584	-0.000416199	0.000358172	0.000113795	-0.000282851	4.56E-05	-4.44E-05	5.95E-05	0.000214238	-2.65E-05	-9.32E-05	0.000225459	8.04E-05	2.61E-05	0.000103605	0.000170842	0.00027205	-0.000188789	0.000131244	0.000235635	-6.20E-05	0.000415346	0.000365054	-4.70E-05	0.000104263	-6.52E-05	-6.16E-05	0.000206929	5.09E-05	0.000277811	-0.000196556	8.19E-05	0.000437266
-1.5	0.002615971	0.003129877	0.000491778	0.003852733	0.000678696	-0.000369373	-0.000969444	0.000151805	0.001172143	0.000305232	-7.23E-05	-0.000669302	0.000701401	0.000360599	0.00054758	-7.35E-05	0.000166198	0.000198858	0.000280428	0.000264912	-2.63E-05	0.000179773	5.96E-05	-0.000135061	0.000327268	-6.16E-05	-3.68E-05	0.000266874	-0.000242819	-6.71E-06	0.000124535	0.000238378	0.000100076	0.000103285	4.90E-05	0.000187683	0.000248259	0.000301829	2.20E-05	0.000244065	6.54E-06	0.000441297	-0.000321127	0.000102893	-3.54E-05	0.000220508	0.000154758	0.000268642	0.00021523
-1	0.00162973	0.001066213	0.003185694	0.002386257	0.001653097	0.001352661	0.000509442	-0.000781238	0.001353942	0.00129889	0.000463259	0.00030584	0.00021531	0.00026303	0.000304195	6.54E-05	0.000293802	-7.77E-06	0.000121705	0.000265747	0.00014616	0.000210485	0.00010922	0.000126417	2.87E-05	4.53E-05	0.000204408	0.000111247	1.37E-05	0.000134804	-0.000186235	0.000399607	-8.48E-05	4.45E-06	1.31E-05	0.000308504	2.45E-05	0.000323345	5.42E-05	7.10E-05	-2.40E-05	0.000177376	3.33E-05	0.000178657	0.000214982	0.000225917	-0.000209682	-5.78E-05	0.000149541
-0.9	-0.000660371	-0.002292036	-0.000673153	0.00208192	0.000250748	-0.001045564	0.001507284	-0.001235701	0.000463413	0.001403193	-3.97E-05	0.000130575	-0.000231064	8.14E-05	0.000397683	-0.000319381	0.000331223	-9.82E-05	-7.19E-06	0.000171604	-5.65E-05	0.000255591	-8.63E-05	9.55E-05	-7.25E-05	6.88E-05	0.000273992	6.34E-05	-5.98E-05	0.000212459	-0.000129499	0.000301423	-0.000194374	0.000192069	0.000143395	0.000193289	-4.24E-05	0.000229298	-9.87E-05	7.16E-06	-5.72E-05	0.000164773	-0.000122792	0.000170313	0.000295153	-0.000150888	-0.000305585	-0.000110665	-4.37E-06
-0.8	0.004474942	0.001627351	-0.001800509	0.003261381	0.00025119	0.001262037	0.000850439	0.000478917	0.001178954	0.000214199	8.92E-05	0.00023238	2.55E-05	0.000242131	0.000545751	-7.58E-05	0.000289347	7.01E-05	0.000129754	-3.51E-05	-0.000124272	0.000313377	-4.12E-05	-0.000100574	0.000348987	-1.21E-05	0.000227333	8.62E-05	-0.000131086	0.000117392	-0.000103964	0.000139149	5.16E-05	0.000333864	2.70E-05	0.000204423	2.60E-05	0.000355945	-8.65E-05	0.000245943	5.81E-05	0.000214846	-9.86E-05	0.000149287	0.000199379	-0.000116062	-0.000260753	0.000110425	-0.000132206
-0.7	0.000579052	-0.002347492	0.002435915	0.002078291	0.000467857	0.001152419	0.00057676	0.000791874	7.23E-05	0.000859989	0.000195965	0.000352807	-5.97E-05	0.000225668	0.000235793	0.000329799	-9.04E-05	-5.79E-05	0.000201461	0.000110641	-0.000162979	0.000287772	2.06E-05	0.000187322	0.000176415	-0.000182831	0.000259482	0.000191479	-2.49E-05	-4.97E-05	3.67E-05	-3.11E-05	4.88E-05	0.000274686	-2.40E-05	8.79E-05	-5.57E-06	0.00018972	-0.000157964	0.000166897	-6.92E-05	9.45E-05	3.20E-05	-0.00016849	-6.27E-06	-0.00013511	-5.30E-05	-0.000128151	0.00016428
-0.6	-0.002020744	-0.002996824	-0.003132861	0.002114369	-9.93E-05	0.000409912	0.000380545	6.00E-05	0.000909922	-4.97E-06	-0.000450628	0.000388647	0.000109688	-0.000473213	0.000465331	0.000542104	-7.05E-05	2.75E-05	0.0002126	0.000123579	-0.000124572	0.000132875	7.33E-05	0.000237959	4.63E-06	-4.78E-05	0.000106211	0.0001638	-1.64E-05	9.13E-05	0.00011078	0.000159354	6.43E-05	7.75E-05	0.000145223	0.000132352	0.000109867	0.000249966	-0.000161172	0.000160855	0.000125924	9.73E-05	8.06E-05	0.000142109	0.000265485	-9.75E-05	0.000421204	9.06E-05	0.000113983
-0.5	-0.000403092	-0.000164691	-0.001271611	0.004622706	0.002175063	-0.00054528	0.000663851	0.000326281	0.000693762	0.000800995	1.47E-06	0.000142251	0.000141514	-0.000137263	0.000675665	-8.06E-05	0.000359163	-0.000156751	0.000357453	5.54E-05	-0.000190044	0.000187162	4.47E-05	-4.79E-05	-7.10E-06	-0.000282376	0.000106885	0.000254168	-0.000129425	0.000215856	-0.00011799	0.000369407	-0.000232989	-0.000135185	0.000211428	8.04E-05	8.73E-06	4.90E-05	7.87E-05	8.65E-05	0.000217425	0.00016953	0.000240566	0.000191707	3.83E-05	-6.49E-05	-0.000246319	-0.000398371	-0.000355468
-0.45	-0.003287475	-0.005878982	0.001501847	0.003278336	-2.15E-05	-0.000238442	-9.06E-05	2.10E-05	0.00024455	0.000573104	-0.000327434	7.60E-05	-6.88E-05	-3.14E-06	0.000273246	-0.000110482	0.000175118	-0.000148664	0.000141875	0.000225398	-2.99E-05	4.58E-05	0.000185551	1.66E-05	0.000105922	-7.19E-05	0.000113219	0.000335452	-2.68E-05	0.000117008	-0.000182834	0.000395542	-8.76E-06	-4.15E-05	5.35E-05	7.16E-06	4.60E-05	0.000424364	0.000109544	-0.000236932	0.000106913	0.00024188	-0.000256848	2.02E-05	0.000176642	-0.00039482	3.25E-05	-0.000188672	5.41E-05
-0.4	-0.002537902	-0.002416237	0.002185702	0.002014418	-0.00054751	-7.78E-05	0.000515364	0.001111303	0.000320155	0.000545797	-0.000726258	0.000141476	3.98E-05	0.000125463	-0.000128971	1.41E-05	-3.01E-05	-0.000165502	9.02E-05	0.000173198	5.29E-06	4.99E-05	-8.02E-05	-0.000150879	0.000146184	-0.000131077	-2.17E-05	0.000136421	-7.58E-06	-7.25E-05	-7.50E-05	2.00E-05	-4.57E-05	-5.09E-06	-0.00024526	5.12E-05	4.90E-06	-0.00015798	-0.000421263	-0.000367405	-3.30E-05	-4.92E-05	-0.000241291	-0.000449206	0.000270292	-0.000256021	-0.000584502	-0.000542976	-0.000152806
-0.35	-0.004287394	-0.002081258	0.0006089	0.001921617	-0.001497498	-0.001378054	-0.000699962	-0.000100927	0.00018677	0.000457725	-0.000535358	3.89E-05	-0.000272708	6.66E-05	-4.27E-05	0.000145859	-2.04E-05	-0.00013743	0.000119617	0.00017331	-2.42E-05	0.000269311	-5.25E-05	0.000170005	0.000162403	-7.12E-06	0.000181017	0.000280631	0.000103643	9.91E-05	-0.000151197	0.000498662	-6.64E-05	-0.000137876	3.51E-05	2.17E-05	0.0002914	0.000293607	-0.000290507	0.00035138	-8.86E-05	0.000228395	0.000144886	-0.000237015	0.000435321	-0.000571633	0.000174046	-3.09E-05	6.37E-05
-0.3	-0.000532714	-0.000413449	-0.000552976	0.00016071	0.001616331	-0.001176619	-0.000369991	-0.000334259	0.000754329	0.000581829	-0.000384062	-7.26E-05	-0.000121737	-8.68E-05	0.000163116	1.13E-05	-7.09E-05	-1.76E-05	0.000130463	0.000289637	4.25E-05	0.000246052	-0.000133838	0.000234833	-8.39E-05	-0.000135013	0.00018161	9.54E-05	2.99E-05	-0.000214818	3.83E-05	0.000211139	-0.000316246	-0.00021117	-3.50E-06	-0.000170581	0.000440041	0.000167146	-0.000542834	1.61E-05	-0.000137199	-7.82E-05	-0.000236793	-0.00037814	3.88E-06	-0.00088114	0.000199921	-4.03E-05	-0.000155554
-0.25	-0.000125025	-0.003635698	-0.000122851	-0.001890228	0.000742181	-0.001971571	-2.60E-05	-0.000507935	0.000657643	-8.53E-05	-0.000328852	-0.000561901	-8.47E-05	-2.83E-05	6.64E-05	-0.000338822	-9.98E-05	-6.95E-05	0.000222208	0.000240159	0.000129536	0.000108758	-7.33E-05	0.000122751	-5.88E-06	-6.36E-06	0.00031281	0.000287179	9.57E-05	7.90E-05	-0.00011239	0.000583476	1.62E-06	1.49E-05	-0.000157045	0.000213696	-2.56E-05	9.39E-05	-2.18E-06	0.000171707	8.33E-06	0.000164372	-0.000145995	0.000132185	4.53E-05	8.18E-05	-0.000185117	-0.000101657	0.000116281
-0.2	-0.00081339	-0.002536194	-0.001801206	-0.001413884	0.000146728	-0.001411369	-0.000215959	0.000722614	0.00031293	0.000426302	-0.000313561	-0.000251746	-0.000142584	0.00024415	0.000220928	-0.000375326	0.000221487	-4.54E-05	0.000284671	0.000145865	0.000345509	0.000145042	0.000310631	0.000240045	0.000147873	5.66E-05	0.000210684	0.000576107	0.000434874	7.52E-06	0.000128767	0.000577873	-2.11E-05	3.67E-05	-0.000167872	0.000140472	0.000343046	0.000204442	1.97E-05	0.00038883	-6.30E-05	0.000348121	-0.000209343	0.000215914	0.00012746	0.000483271	2.65E-05	-0.000194838	8.80E-05
-0.15	0.000226675	-0.002574114	0.002629511	0.001552782	0.00054976	-0.002166664	0.001093603	-0.000476933	0.000863936	0.000119966	-0.000288036	-0.000157352	5.66E-05	0.000363153	0.000144701	-0.000641239	0.000135012	-1.04E-05	0.000185503	-2.63E-06	5.69E-05	2.76E-05	0.00024024	-4.40E-05	0.000349176	-8.16E-05	0.000152975	0.000819167	6.90E-05	0.000191846	6.48E-06	0.000288825	-0.000114166	-0.000194845	-9.99E-06	-0.00025203	0.000218284	0.000170823	-0.000176248	0.000489914	-8.35E-05	-1.18E-05	0.000291077	3.79E-05	-0.000107689	-0.000200443	-0.00025699	-2.56E-05	0.000149426
-0.1	-0.002169929	-0.000377298	0.001542226	0.001839412	-0.000491773	-0.001891194	0.000817082	-0.000386837	0.000402214	-0.000253295	-0.000568612	-0.000570612	-0.000373357	0.000219528	-0.000502471	-0.000681158	-2.74E-05	-0.000204986	0.000219325	-2.44E-05	-0.000424538	0.000152868	0.000112618	-0.000192335	0.000172097	-0.000212008	1.31E-05	0.000482213	9.63E-05	2.41E-05	0.000214978	0.000338939	-5.39E-05	-0.000136118	5.17E-05	8.21E-05	0.000449263	0.000487488	7.27E-05	0.000362044	0.00017537	0.000275229	0.000115115	0.000183137	-0.000158554	0.000213349	-2.60E-05	0.000205811	0.00032212
-0.05	-0.001341829	0.001724307	-0.002459175	0.002394657	0.001379532	-0.001600634	0.00134609	-0.00088089	-0.000338059	0.000135706	-0.00062977	-0.000142414	-0.000570638	-0.000332948	-0.000551703	-0.000456997	0.000111447	-0.000258226	0.000182951	-3.28E-05	-0.000414752	0.000159213	4.69E-05	-8.41E-05	0.000124119	-2.25E-06	-7.63E-06	0.000435728	0.000238723	-2.75E-05	0.000197766	0.000560241	0.000241553	0.000244529	0.0002529	0.000667901	0.000191903	0.000489204	0.000256322	0.000672694	0.000739857	0.000406703	0.000342102	0.000568548	0.000516664	0.000339911	0.000386956	0.000429094	0.000514222
0	0.005918512	0.001236126	-0.001029214	0.002796765	0.001357941	-0.001074503	0.00171436	0.000200213	-0.000810256	0.000245159	-0.000399359	-8.14E-05	-0.000489176	-0.00049432	-7.88E-05	-0.000597239	-8.81E-05	-0.000481375	-1.26E-05	-9.01E-05	-0.000562453	-0.000168685	-0.000297497	-0.000175962	-0.000382866	-0.000435634	0.000214199	-0.000101625	-0.00017573	-0.000259992	-0.000118883	0.000193071	-0.000257835	-0.000150805	-0.000150265	0.000276716	5.74E-07	0.000110297	-1.69E-06	0.000125185	9.03E-05	8.78E-05	6.82E-05	-0.0001882	-3.74E-05	-0.000124564	0.000159511	2.33E-05	0.000605103
0.05	-0.005951115	0.001391158	-0.000670762	-0.000209216	0.001357194	-0.002701787	-7.12E-05	0.00018704	-0.000398003	-0.000522015	-0.000485991	-0.000448702	-0.000567235	4.84E-06	-0.00045755	-0.000278461	-0.000481875	-0.000669066	-0.000155458	-0.000207929	-0.000292183	-0.000331545	-0.000296997	-0.000351165	-0.000277371	-0.000458561	-0.000169615	-0.000310927	-0.000434964	-0.00019069	-0.000209408	-1.26E-05	9.54E-06	-0.000334452	-3.18E-05	-2.09E-05	-0.000373499	-0.000189211	-0.000262913	7.67E-05	0.000118565	0.000186656	-0.000540575	-9.28E-05	-0.000425968	-4.12E-05	0.000263938	3.16E-05	0.000317987
0.1	0.002228666	-0.001253445	0.004394515	0.003917548	0.000429978	-0.000911827	0.000400766	-0.00060987	0.00107652	6.12E-05	-0.000456026	-0.000569226	8.69E-05	0.000106121	-0.000501974	-0.000139863	-0.000364496	-0.000436883	7.86E-06	-0.000181874	-0.000257693	-0.000385054	-0.000151026	-0.000326138	-0.000199958	-0.000268011	-6.68E-05	-0.000403656	-0.000500912	-0.000279318	-8.78E-05	0.000152426	-0.000238923	-0.000316417	-0.000221025	-0.000547982	-7.04E-05	0.000128272	-0.000102372	-0.000160782	0.00015953	-2.95E-05	-0.000232588	-0.000406505	1.37E-05	0.000334972	-0.000308512	0.000216518	0.000215108
0.15	-0.000860769	-0.00210787	0.002401845	0.003223458	0.002962169	-0.002559572	0.000763964	-0.000265955	0.000843689	-0.000271131	-2.85E-07	-0.000148758	0.000716905	-1.74E-05	-0.000135165	-0.000240973	3.81E-05	-9.06E-05	-1.19E-06	-0.000109236	-0.00050126	-0.00028662	-0.000206461	-0.000244106	-0.00021257	-0.000285192	2.04E-05	-0.000172915	-0.000174946	-0.000172053	-0.000229428	-4.07E-05	-0.000197712	-5.84E-05	-0.000295434	3.25E-05	-0.000116766	-0.000109517	0.00020556	-0.000253002	-0.000234105	-4.04E-05	0.000119495	-0.000216903	0.000268015	6.30E-05	0.00013012	-0.000168168	6.95E-06
0.2	0.001140324	0.006561415	0.001353304	0.0013224	0.002205985	0.000202465	0.001849833	0.000571815	-0.000119946	-0.000309796	-0.000321962	-6.42E-05	0.000265949	-0.000222526	-0.000102892	-6.24E-05	-7.65E-05	-0.000195895	-0.000238732	-0.000148526	-0.000398021	-0.000119924	-0.000372196	-3.06E-05	-0.000241381	-0.000264617	-6.68E-05	-6.31E-05	-0.000253204	-0.000169105	-0.000334402	-0.000124924	-0.000267287	-0.000735068	-0.000308011	0.000232906	-0.000632572	-6.69E-05	-0.000482092	-0.000688474	-0.000212184	-0.000308056	-0.000265095	-0.000105707	-0.000725687	8.03E-06	-0.000848758	-0.000146612	7.40E-05
0.25	0.003778773	-0.001729446	0.000392109	0.000136604	0.00018059	0.000891875	-0.000179445	0.000497908	0.000476953	-0.000105463	-0.001067287	-8.65E-05	-0.000152094	-0.000271017	-9.14E-06	-2.43E-05	-9.00E-05	-0.000538385	-0.000138814	-0.000371627	-0.000312301	-0.000327127	-0.000294978	-0.000120543	-0.000132789	-0.000354382	-0.00033932	-0.00012042	-0.000329401	-0.000327253	-0.000288107	5.70E-05	-0.000793455	-0.000148284	-0.000398954	-0.000126757	-5.48E-05	-0.000338396	-0.000643388	-0.000208913	-0.000178109	-0.000553641	-0.000241349	-0.000468507	-0.00052259	-0.000526805	-0.000670878	-0.000325086	9.74E-05
0.3	-0.005756482	-0.00584054	0.000130265	0.00072828	-0.002212656	-0.000899208	-0.001015204	-0.000208245	0.000490299	0.000215595	-0.000598934	-0.000304259	4.76E-05	3.76E-05	2.62E-05	-0.000202341	9.93E-05	-0.000470004	-9.50E-05	-0.000481291	-0.000100313	-0.000358084	-0.000296103	-1.71E-05	-0.000139271	-0.000279117	-0.000352912	3.39E-05	-0.000457469	-0.000153108	-0.000226432	-7.34E-05	-0.00037773	-0.000335929	-0.000273913	-7.40E-05	-5.44E-05	-0.000370221	-7.51E-05	-7.31E-05	4.19E-06	-0.000176837	-0.000354177	-0.00050195	-9.08E-05	-0.000114859	-0.000150646	-0.000268885	-6.33E-05
0.35	-0.003104413	-0.006442121	0.001988021	0.000860558	0.000103637	-0.001414872	-0.000315573	0.000236657	-5.28E-05	0.000520429	-0.000490555	-0.000585814	7.48E-05	-0.000117896	6.38E-05	-0.000519709	-8.84E-05	-0.000178237	-0.000192374	-0.000293176	-0.000195307	-0.00020802	-0.000333073	-1.53E-05	-7.61E-05	-0.00018129	-0.000397304	-0.00036369	-0.000250702	-0.000386045	-0.000135522	-6.58E-05	-0.000507362	-0.000370282	-0.000120211	-0.000102037	-0.000191467	-2.08E-05	2.81E-06	4.27E-05	-0.000453775	-3.30E-05	-0.000142749	-0.000386268	-8.92E-06	-0.000172676	-0.00041895	-0.000163601	-0.000118598
0.4	-0.004856864	-0.002403429	-0.003572283	0.001946849	0.001171065	-0.001935359	-0.000401256	-0.000771535	0.000906855	-0.000223957	-0.000897415	-0.000351911	0.000278235	-0.000528912	1.45E-05	-0.000623782	-4.42E-05	-8.00E-05	-8.81E-05	-4.39E-05	-0.000271282	-0.000290668	-0.000258869	-0.000113057	8.46E-05	-0.000171595	-8.85E-05	-4.68E-05	-5.40E-05	-0.000291222	6.78E-05	-0.000218387	7.04E-05	-0.000350522	-0.000446509	2.59E-05	-0.000132131	-0.000163734	4.89E-05	-3.64E-05	0.000110096	-5.26E-05	-4.47E-05	-0.000197342	0.000174179	-0.000207409	-8.91E-05	-5.49E-05	-0.000236794
0.45	0.001304448	0.005440859	-0.002442713	0.001222523	0.002095721	-0.001050967	0.000789184	-0.000373056	0.000563512	-0.000313882	-0.00037951	-8.11E-05	-5.21E-05	-0.000221357	-0.000179428	-0.000453317	0.000139534	-3.78E-05	-1.47E-05	-0.000105491	-0.000105463	-0.000151766	-0.000341607	-0.000171781	6.64E-05	-0.000313822	-3.09E-05	0.000146717	3.95E-05	-0.000171821	-8.47E-05	3.36E-05	-0.000154335	-7.97E-06	-4.51E-05	0.000373344	0.000125612	4.45E-05	-0.000300379	-0.000235617	0.000257438	-0.000166786	-0.000151114	-0.000180281	8.17E-05	4.68E-06	-0.000337915	2.01E-05	-0.000240971
0.5	-0.005401938	-0.001276943	0.003912103	0.003139162	0.00240195	-0.00074228	0.00061194	7.30E-05	0.000779497	0.000668113	-0.00020639	8.78E-05	-0.000169171	6.12E-05	-9.29E-05	-0.000352546	-3.33E-05	-0.000276076	-6.25E-05	-0.00012695	2.23E-05	-0.000192356	-0.000120909	-0.000179868	-0.00014941	-0.000472821	0.000141333	-0.000186143	-0.000146721	-3.57E-05	-0.000133851	0.000188171	-0.000424466	-0.000630131	-0.000415671	6.47E-05	-0.00023338	0.000279057	-0.000200221	-7.37E-05	-0.000130719	0.000125429	-0.000339553	-0.000191536	-0.000201455	-7.58E-05	-0.000419638	1.07E-05	-0.000210797
0.55	-0.008998394	-0.003586063	-0.000336959	0.002821684	6.94E-05	0.00079237	-0.00028631	0.000205817	0.000503167	-2.43E-05	9.32E-07	-0.000134466	7.49E-05	-4.83E-05	-0.000138024	-0.000170045	-0.000131437	-0.000443272	-3.16E-06	-0.000141128	-0.000134705	-0.000435342	-0.000208218	-0.000189436	-0.000300636	-0.000355235	2.82E-05	-8.91E-05	-0.000126257	-8.72E-05	-3.52E-05	-0.000105777	-0.000187127	-0.000384695	-0.000178754	2.91E-05	2.76E-05	2.94E-05	-0.000535611	8.83E-05	-0.000387463	-0.000101187	-0.000296091	-0.000417842	0.000120468	-8.24E-05	-5.20E-05	0.000173602	-0.000265366
0.6	-0.00654009	0.000389133	-0.001569488	0.001210328	0.001054096	0.000215781	-0.000345395	-6.30E-05	0.000756913	-0.000559398	0.000272431	-0.000393022	-6.03E-05	-0.000115473	-7.74E-05	-4.29E-05	0.000117381	-0.00034072	-0.000264864	-5.03E-05	-0.00019194	-0.000246622	-0.000212768	-0.00010755	-0.000169964	-0.000277117	-7.79E-05	2.07E-06	-3.32E-05	-0.000102119	-0.00024275	9.75E-06	-7.10E-05	-0.000377936	-5.99E-05	-0.000242354	-0.000303514	0.00018135	-0.000189747	2.62E-05	-7.48E-05	7.95E-05	-0.000354922	-0.000525475	0.000189597	-0.000276802	-0.000339752	0.000108852	-0.000376264
0.65	0.006968769	-0.001350504	-0.002796797	0.002818276	-0.000319857	-0.000121851	-0.000265415	-0.000362767	0.000955226	-0.000474115	-0.000281249	-0.000232384	-0.000392265	-1.99E-05	-9.15E-05	-0.000216812	9.76E-05	-0.00027876	-0.000283112	0.000115043	-0.000107783	-0.000139238	-0.000166238	-0.000211298	-0.000102161	-0.000456732	-0.000200498	5.84E-05	-0.000530008	-0.000320532	-0.000335338	0.000140532	-0.000143751	-0.000320029	-0.000309662	-4.25E-05	-0.000244459	-0.000391835	-0.000253423	-0.000212159	-0.000177583	-0.000205696	-0.000170196	-0.000275441	8.24E-05	-8.01E-05	-0.000204524	-5.15E-05	-0.000342728
0.7	0.004636816	-0.007631132	0.001904279	0.003944675	0.001524033	-0.000209694	-1.02E-05	-0.000596544	0.000278064	-5.89E-05	3.38E-05	-0.000160388	-1.54E-05	0.000306704	-8.36E-05	-6.46E-05	-1.89E-05	-0.000176209	-5.58E-05	0.000266063	-0.000119389	6.76E-05	-0.000169973	-0.000220977	1.93E-05	-0.000125353	8.31E-05	-5.58E-05	-6.91E-05	1.40E-05	-0.000233018	0.000190837	-0.000169524	-0.000254808	-0.000115268	-3.35E-05	9.33E-05	-7.46E-05	2.36E-05	0.000100981	0.000137729	-4.74E-05	-0.000226996	-7.83E-05	-0.000554587	0.000603193	-0.000391087	6.78E-05	-3.02E-05
0.75	-0.000503487	-0.002544517	0.003697215	0.00412326	0.00216262	-1.68E-05	0.001189156	0.000816464	-0.000577023	0.000196333	4.14E-05	-0.000205319	0.000245805	0.000249424	-4.45E-05	-0.000111356	6.61E-06	-0.000229595	7.07E-05	-3.88E-05	-0.000317831	7.06E-05	-9.98E-05	-0.00029975	0.000145311	-0.000446056	3.48E-05	-4.95E-05	-0.000579714	0.000329429	-0.000225115	3.53E-05	-0.000108555	-0.000110843	-0.000157566	-7.95E-05	-6.26E-05	0.000224691	-0.000220995	5.63E-05	-4.76E-05	-0.000314543	-0.000399526	-0.000245708	8.73E-05	-0.000132067	-0.000216936	-0.000336137	-0.00016987
0.8	-0.000317752	-0.001137659	-0.004912614	0.003443872	-3.27E-05	0.000108538	0.000396281	7.25E-05	-6.20E-07	0.000231773	-0.000419197	-0.000384566	0.000253714	-6.47E-05	-4.34E-05	-0.000262069	0.000195539	-0.000305192	4.34E-05	-0.000166744	-0.000271516	-0.00013808	-0.000103301	-0.000143932	-0.0001551	-0.000168803	5.33E-05	0.000109627	-1.51E-05	-9.85E-05	-8.77E-05	-0.000125959	5.45E-05	-0.000138948	-0.000288132	9.98E-05	-0.000142306	8.89E-06	5.40E-05	-0.000273297	-1.77E-05	-0.000237195	-0.000353822	-0.000279912	0.00019916	-0.000294201	-0.000395206	-3.81E-05	-3.79E-05
0.85	0.006828813	-0.002941121	9.72E-05	0.001362954	-0.000153102	0.001428446	0.000329436	-0.000375808	0.00087848	0.000225037	-0.00066257	0.00038018	0.000366055	-0.000100603	0.000230792	-0.000175243	0.000180334	-0.000205549	-3.11E-05	-1.41E-05	-0.000206211	-5.04E-05	-0.000203272	-1.30E-07	-0.000210522	-6.06E-05	-3.01E-05	-1.82E-05	-0.000169276	-0.000342767	-0.000296759	0.000101654	-8.90E-05	0.000210084	-0.000278674	9.50E-05	-9.96E-05	0.000261685	2.78E-05	-0.000205109	9.50E-05	-0.000194224	-0.000159063	2.01E-05	0.000268543	2.34E-05	-0.00040318	1.67E-06	-0.000359629
0.9	-0.001242172	-0.001637146	-0.002283072	0.000348197	0.000311607	0.000198927	0.000726211	0.000154996	0.000480418	0.000294477	-0.000469114	0.000311636	0.000393016	-0.000133467	1.55E-05	-0.000266203	-4.10E-05	-0.000171901	-9.98E-05	6.69E-05	-0.000259975	8.50E-05	-0.000158544	7.75E-05	8.08E-05	-0.000313682	-0.000101676	0.000214897	-0.00021629	-0.000126751	-0.000247281	0.000145354	-4.10E-05	-0.000176849	-0.000201113	0.000196777	-0.000201868	9.10E-05	-2.62E-05	-0.000103787	0.000102129	-0.000244345	-0.000265229	-0.000319723	-0.000156968	-7.95E-05	-0.000147466	-0.000320182	-2.03E-05
0.95	-0.002854424	-0.004660376	0.000656756	0.002816017	-0.000215005	-0.001566474	0.000917029	0.000782371	-0.000651899	0.000334927	2.80E-05	-0.0001723	0.000302575	2.77E-05	-0.000124828	-7.47E-05	9.86E-05	-0.00018294	-4.66E-06	-2.46E-05	-0.000179764	0.00012833	-7.29E-05	-0.000108383	0.000108638	-0.000343417	-7.03E-06	2.04E-05	-5.31E-05	0.000193984	-0.000112561	-9.35E-06	0.000163272	-0.000165486	-9.93E-05	-0.000254885	-6.92E-05	0.000199741	-0.000318234	8.22E-05	-0.000203378	0.000181547	-0.000285541	1.93E-06	0.000118652	-0.000126345	5.21E-05	8.66E-05	0.00021662
1	-0.003309404	0.002484348	-0.000290224	0.003964237	0.002717248	-0.001406983	0.000738417	0.000436518	-0.000880156	0.000906761	3.79E-07	-9.31E-05	6.30E-05	0.000203749	-2.90E-05	5.92E-05	0.00024758	-0.000152848	5.70E-05	-4.02E-05	-0.000144835	0.000132084	-5.13E-05	-0.000189768	7.45E-05	-0.000318366	3.97E-05	-3.88E-05	-2.43E-05	0.000203474	-8.20E-05	-3.94E-05	0.00010623	-0.000172873	-0.000112215	-0.000294135	-6.53E-05	0.000207334	-0.00025467	4.22E-05	-0.000217102	7.82E-05	-0.000200905	-8.74E-05	3.12E-05	-0.000163438	-1.48E-05	-1.02E-05	0.000122666
1.25	-0.003239873	0.000124052	-0.000603797	0.002169416	-0.000782003	-0.000631486	0.001122966	0.000616792	-0.000455225	-3.77E-05	-0.000259247	0.000255756	0.000445478	-0.00040216	-0.000183289	-0.00027014	0.000150993	-4.35E-05	-0.000197126	0.000357937	-0.000321481	7.08E-05	-7.53E-05	-0.000125125	2.90E-05	-0.00027686	5.80E-05	-1.77E-05	-5.75E-05	-2.45E-05	-7.10E-05	-8.87E-05	-0.000253487	-0.000195651	-0.000193117	-0.000336856	-5.26E-05	0.000252593	-5.50E-05	-9.71E-05	-0.000273742	-0.000216621	1.26E-05	-0.000392085	-0.000198254	-0.000463178	-0.000219131	-0.000269712	-0.000154285
1.5	0.000169666	-0.004976524	0.001351851	0.001794117	-0.001050538	-0.000474818	-0.000958758	0.000237785	0.000498674	-0.000529553	-0.000655253	0.000250244	0.000160456	-0.000157274	0.000221781	-0.000172388	-0.000321386	-0.000310583	0.000109823	0.000169187	-0.000239121	-8.33E-05	-0.000206015	-7.86E-07	-1.53E-05	-0.000271703	-0.000231357	-0.000149903	-9.02E-05	-0.000141145	-0.000295517	-0.000109524	-0.000250322	-0.000113651	-0.000185825	-8.30E-05	-0.000163521	0.000284083	-0.00025344	-7.29E-05	-0.000302941	0.000149629	-0.000377808	-0.00026397	0.000107106	-0.000752035	-9.12E-05	1.86E-06	5.16E-05
1.75	-0.00341193	-0.000485797	-0.00225174	-0.00146583	-0.001455082	-0.000673332	0.001221801	-0.000518441	0.00039361	-0.000311956	0.000257994	-1.14E-06	-0.000374923	-5.90E-05	-0.000236459	-0.000316738	-3.84E-05	-0.000181803	4.99E-05	-7.76E-05	-6.88E-05	-0.00011437	-0.000122663	-8.24E-05	-9.63E-05	-0.000124365	0.000128202	-0.000110265	-0.000241717	-0.000208653	-0.000335298	-0.000103203	-2.11E-05	-0.000242936	-0.000113343	-0.000150801	-0.000575576	0.000100978	-0.000245114	-0.00022974	-0.000293851	-1.40E-05	-0.000195229	-0.000322385	-5.91E-05	-2.97E-05	-0.000190066	-0.000157922	-5.93E-05
2	0.000398548	-0.002363961	0.002327186	0.001965929	-0.000305506	-0.003046848	0.002149487	0.00016628	0.000118243	-0.000442965	-0.000357137	0.000201757	-7.65E-07	0.000102419	0.000399377	-0.000445832	0.000267033	-9.73E-05	0.000248047	-0.000238084	-0.000121337	-0.000232106	-0.000231393	-9.67E-05	-7.86E-05	-0.000157643	2.66E-05	4.82E-05	-0.000262516	-7.91E-06	-0.00019183	7.87E-05	-0.000102479	-0.000215875	-0.000111484	-0.000240919	-0.000182095	-0.000114502	-0.000151574	-0.000185633	6.31E-05	-0.000226147	0.00021243	-0.000395097	6.35E-05	-4.34E-05	-0.000147981	-1.59E-05	-9.77E-06
2.25	-0.000676167	0.006169425	0.000905176	0.004076561	0.000262695	-0.001557102	0.001225744	0.000662893	0.000699367	0.000762625	-0.000183392	0.000335356	0.000652702	6.59E-05	0.000607092	-0.000167741	0.000319427	-0.000113136	0.000336634	0.000160532	-9.25E-05	-0.000241841	8.24E-06	-2.85E-05	-0.000152992	-1.37E-05	-9.65E-05	0.000110167	0.000348024	-0.000100409	-0.000168323	0.00032765	-0.000238773	0.000306513	0.000257003	-4.24E-05	0.000296697	0.000191434	0.000198236	-8.84E-05	0.000306195	-8.13E-05	3.66E-05	-0.000386856	0.000139536	0.000286124	-0.00026829	-0.000200787	6.52E-05
2.5	0.00022492	-0.001124033	0.005466659	0.001449783	-0.000189385	9.70E-05	0.002277459	0.001094351	0.000740605	-0.000231597	3.03E-05	-0.000563762	0.000499698	0.000184186	-0.000236849	0.000240482	0.000228975	-0.000204553	0.000279663	0.000240088	-0.000247841	-0.000115352	-0.00023307	-0.000207511	4.00E-05	-0.000276545	0.000128355	-6.76E-05	0.000137333	0.000140426	-4.81E-05	0.000255729	-0.000167751	-3.22E-05	-0.000167627	9.78E-06	0.000249248	0.000212552	-0.00017226	0.000145401	0.000238638	-0.000120455	-7.87E-05	-1.64E-05	-0.000133716	0.000213689	-0.0002922	-7.24E-05	0.000100928
2.75	-0.001052395	0.007103612	0.00434461	0.001444666	0.002478226	-0.001089036	0.00208536	0.000534987	0.000347195	8.12E-05	0.000230398	-0.00014093	0.000229653	0.000426074	0.000274362	-0.000340304	0.000433217	-0.000143906	0.000322741	-4.30E-05	-0.000111741	8.81E-05	-5.27E-06	4.71E-05	0.000180239	-0.000189667	0.000209468	3.63E-05	4.70E-06	0.000207242	-0.000119708	0.000132595	0.000327722	-0.000220101	-0.000188643	0.000374711	0.00042893	0.00031156	7.53E-06	0.000101894	-2.11E-05	-0.000136851	2.08E-05	-0.000191186	-6.43E-05	-0.000147168	9.92E-05	3.98E-05	0.000258509
3	-0.005310941	-0.005340638	0.002097232	-0.001678574	0.002105967	-0.000409289	0.000109536	-0.0010395	0.000200776	-0.000444181	6.92E-05	6.85E-05	0.000123129	-0.000389867	0.000536478	-0.000575829	0.000363378	-0.0002157	0.000115094	0.00014292	7.78E-05	2.47E-05	-0.000267429	4.24E-05	0.000144961	-0.000225438	9.33E-05	1.41E-05	-0.000226462	9.38E-06	-0.000294365	7.03E-05	7.50E-06	0.000113314	-0.000328573	0.000195942	3.85E-05	0.000204696	0.000214713	0.000385605	0.000146932	-0.000269492	-8.88E-05	-0.000375128	3.88E-05	-0.000316426	-4.69E-06	9.56E-05	9.01E-06
3.25	0.001565559	-0.000944019	0.001606097	0.006013942	0.001401467	-0.001315293	0.000765917	0.001461737	0.000483199	0.00025661	0.000159893	-0.000287219	-0.000182648	7.02E-05	0.000502132	-8.68E-05	0.000433123	-4.29E-05	0.000317168	0.000101868	-2.23E-05	0.000205231	-8.77E-06	-9.16E-05	9.90E-05	1.14E-06	1.12E-05	-2.47E-05	0.000129987	-5.72E-05	-0.000329161	0.00014185	-0.00013471	-6.88E-05	-0.000197765	0.000338581	-4.77E-05	4.18E-05	5.11E-05	0.000231237	-4.28E-05	-0.00025244	3.41E-05	-7.56E-05	0.000181532	0.000238637	-9.25E-05	0.000196951	0.000122268
3.5	-0.002217472	-0.002163768	0.000251282	0.002987695	0.000308504	-0.001311582	0.00145991	-0.000735418	0.000630438	0.000397384	-0.00061382	-0.000144294	-0.000314266	0.000208268	-0.000147507	-7.81E-05	-0.000142644	-8.38E-05	0.00018196	0.000379273	-0.000394355	-6.73E-05	-0.000263071	-6.00E-05	0.00011584	-0.000190668	5.71E-05	1.59E-05	8.75E-05	0.000186721	-0.000342072	0.000251749	-0.000221115	-8.82E-05	-0.000421394	0.000171706	0.000118256	5.97E-06	-0.000185641	-4.26E-05	7.59E-06	-0.000394774	-0.000442803	-0.000195855	6.49E-05	-0.000266194	-4.34E-05	4.91E-05	8.87E-06
3.75	-0.002082809	0.003956064	0.004630696	0.003260956	-0.000907393	-0.00072963	0.001075852	8.38E-05	0.000733993	7.96E-05	0.000255074	0.000236884	-0.000255251	-9.63E-05	-9.01E-05	-6.77E-05	0.00020323	-0.000262407	0.000117502	0.000148141	-2.84E-05	0.000102916	-9.21E-05	4.02E-05	-8.07E-05	-0.000225722	-6.34E-05	0.00015716	-0.000104067	0.00018857	-0.000201635	0.000372974	-0.000329103	6.08E-05	-0.000176592	0.000158096	0.000146124	-6.89E-05	0.000164257	0.000176681	1.00E-05	-3.02E-05	-0.00033903	-0.000290409	-8.54E-05	-1.27E-05	-0.000399667	-5.45E-05	-0.000319822
4	-0.002736056	-0.000336065	-0.000242987	0.001785307	0.000783363	0.000242251	0.000114037	0.000467308	7.66E-05	-0.00030704	0.000191077	-4.56E-05	-0.000397128	-0.000233184	0.000408656	-0.000100952	0.000133893	-0.000223658	0.000315685	0.00021773	-0.000187538	-0.000285111	0.000224869	-0.000200377	-6.52E-05	4.39E-05	7.40E-05	0.000197951	-6.89E-05	5.33E-05	-5.78E-05	0.000134793	-0.000331883	2.61E-05	-0.000184375	0.0001338	-0.000300047	-8.19E-06	4.66E-05	1.04E-05	-0.000224467	-0.000157079	-0.000404036	-0.000134839	6.52E-05	-7.00E-06	-0.000345436	0.000174397	-0.000331981
4.25	0.00681251	0.003267419	0.001282925	0.003809088	0.000384648	-0.000553013	0.000444248	0.001161743	0.000431321	-0.000367391	-0.000360476	-4.01E-05	-0.00038682	0.000225501	2.75E-05	-9.46E-05	0.000629064	-3.14E-05	0.000109979	0.000262152	-3.93E-05	-0.000159762	5.16E-05	1.72E-05	-0.000107887	-4.78E-05	0.000109471	0.000149652	-0.000304079	0.000165117	-1.67E-05	-0.000135884	-0.000106222	6.86E-05	-0.000168016	6.28E-05	-4.92E-05	0.000113938	-5.49E-05	-4.29E-05	1.47E-06	-0.000269341	2.35E-05	-0.000201029	0.000365886	2.55E-05	-0.000106422	-9.42E-06	0.000234587
4.5	-0.00628364	-0.002243476	-0.00181198	0.000562395	0.000334767	-0.003419672	-0.000573542	0.000492612	-0.000375863	-0.000209535	-0.000285054	-0.000217974	-0.000404324	-0.000262273	5.02E-05	-0.000408659	-0.000320794	-0.000239555	-5.93E-05	9.13E-05	-0.00024151	-6.63E-05	-0.000288945	0.000200872	-0.000115056	-0.000168615	-6.35E-05	-0.000197122	-6.65E-05	-0.000188382	-0.000281005	2.08E-05	-0.000204602	-2.82E-05	-0.000325504	-2.59E-05	-0.000157614	-6.47E-05	-0.000416432	-0.000213466	-0.000198229	-0.000151734	-0.000102875	-0.000395277	5.94E-05	-0.000729029	-0.000368629	3.66E-06	-0.000269032
4.75	0.004086743	0.000128386	-0.005060778	0.003729717	0.000843647	-0.002131672	0.001041799	0.000247306	0.000537133	0.000621915	-0.000599981	-2.54E-05	0.000268764	1.04E-05	5.44E-05	-0.000261231	-0.000191187	-0.000267257	9.49E-05	0.000172619	-0.000278985	3.22E-05	1.72E-05	7.72E-05	-9.09E-05	-9.04E-05	-1.16E-05	-1.87E-05	-0.000160155	-6.90E-07	-0.000225047	-9.46E-05	-8.31E-05	0.000140721	-0.000192984	0.000201395	-3.93E-05	0.000112759	-9.64E-05	-0.000232369	-8.11E-05	2.83E-05	-8.10E-05	-0.000468962	6.07E-06	-0.000397323	-0.000211858	-3.91E-05	-0.000284847
5	0.001324935	-0.004568485	-0.002850868	0.003805629	0.000514323	0.000811199	0.000964874	3.63E-05	0.000137481	0.000640519	-0.000470078	5.44E-05	0.000785718	-8.38E-05	0.00017572	4.79E-05	2.92E-05	-0.000289024	0.000150097	0.000167845	-0.000396964	0.000314107	-0.000282603	-3.56E-05	1.39E-05	-4.16E-05	0.000158245	-2.25E-06	-8.55E-06	3.96E-05	-0.000201207	-0.000157447	0.000161249	-0.00025977	-0.000283729	0.000297258	0.000231948	0.000214544	5.87E-06	2.73E-05	-1.43E-05	-0.000378501	1.48E-05	-0.00034145	-7.51E-05	-0.000251052	-0.000117846	-0.000241314	0.000247393
6	-0.003829145	-0.000755849	0.000739227	0.002044325	0.002760532	-0.001208045	0.000920825	-0.000816016	0.000608254	-0.000325536	0.000513964	0.000113519	-0.000417175	0.000201586	0.000422639	0.00011608	6.02E-05	1.32E-05	0.000238228	0.000132205	5.18E-05	-0.000171434	0.000235556	9.96E-05	-3.85E-05	-0.000112031	-2.43E-06	-6.76E-05	-3.73E-05	0.000173876	-0.000231456	0.000514794	9.23E-05	-7.69E-05	0.000178176	0.00021992	5.53E-05	0.000218617	0.000257887	0.000215419	-2.79E-05	8.94E-05	-6.90E-06	2.32E-06	-0.000133857	-0.000213432	2.40E-05	-0.000202675	-0.000225994
7	-0.002201652	0.005003178	-0.00051669	0.002693255	-0.000621625	-0.000160129	0.001560983	0.000664116	0.000381181	-0.000284155	-1.47E-05	4.25E-05	-7.44E-05	6.81E-05	0.000152956	2.24E-05	7.50E-05	-0.000397978	7.61E-05	0.000191979	-6.19E-05	0.000108951	-0.000245727	0.00021609	0.000118984	-0.000173537	1.33E-05	0.000130191	-2.43E-05	-0.000205702	-4.99E-05	9.66E-05	-0.000152281	0.000248899	-0.000317127	0.000183835	-0.000118417	0.000366133	4.45E-05	-3.46E-05	0.000199272	-0.000111117	7.26E-05	-0.000218558	-0.000115512	0.000581849	-0.000253528	-5.38E-06	0.000152811
8	0.000390381	-0.001552989	0.004554676	0.003868135	0.001646598	0.001556163	0.000909616	0.000897297	0.00072462	0.000185215	0.000195122	0.000343688	-6.46E-05	0.000215496	0.000543675	0.000120933	0.000244122	-2.70E-05	0.00036943	0.000275992	-6.17E-05	8.07E-05	5.57E-05	0.00017017	3.48E-05	0.000128847	-0.000284098	0.000269736	0.000238517	0.000220138	0.00021357	0.000254122	0.000252161	2.05E-05	0.000101873	0.000283409	0.000150775	-0.000186529	0.000107651	0.000144456	0.000299968	-0.000227618	0.000360599	-7.38E-05	0.00022628	0.000105922	9.90E-06	-0.000421204	8.69E-05
9	-0.002322659	0.002174102	0.000693961	0.003627125	-0.00139245	1.35E-05	0.001427231	0.000554216	0.000897482	0.000469692	0.000256081	0.000246577	0.001133094	6.29E-05	0.000196853	-2.45E-05	0.000107662	-0.000353477	0.000527142	4.95E-05	0.000219851	8.14E-05	0.000159498	-7.66E-05	-2.13E-05	4.90E-05	1.08E-05	0.000326187	7.33E-05	0.000277433	2.70E-05	0.000179413	0.000234292	0.000130829	8.50E-05	-6.81E-06	0.000146366	-2.92E-06	0.000223127	-7.81E-05	0.000169381	2.59E-05	0.000197043	0.000327322	0.000335455	0.000376321	-0.000287575	0.000247254	-9.91E-05
10	0.00306898	-0.004103447	0.00168222	0.001531672	-0.001704915	-0.001120326	0.002208935	-0.000722187	0.000399649	0.000273245	-3.48E-05	4.05E-05	0.000242154	0.000597993	0.00073938	-8.60E-05	0.000241542	-0.000301607	0.000382329	0.000408975	-1.48E-05	0.000410392	-0.000104906	0.000256273	8.74E-05	-0.000186465	7.62E-05	8.41E-05	2.63E-05	0.000218578	0.000274335	0.000148711	0.000310831	3.22E-05	4.95E-05	0.000357597	0.000232912	0.000255747	0.000112289	-0.000166054	0.000206117	0.000252337	-2.11E-05	-7.56E-05	-0.000379585	-0.000253724	0.000483024	-7.74E-05	-6.47E-05
12	0.000248647	0.00543699	0.002156979	0.003504853	0.001769475	0.00079359	0.001224669	-0.000664343	0.001775576	0.000628617	-0.000206296	0.000513135	-0.000122901	-0.000130714	0.000368662	-0.000174008	0.000255185	-1.31E-06	0.000320883	0.000101379	-3.63E-07	-6.18E-05	8.45E-05	0.000178539	8.96E-05	-0.000147802	5.25E-05	0.000179851	0.000449616	-0.000293046	0.000249746	0.00013888	-4.82E-05	0.000192395	0.000176127	0.000356035	0.000307219	0.000458729	-0.000157581	0.000277726	0.000325425	3.64E-05	0.000128661	0.000142079	0.000102732	0.000111221	-0.000167961	4.00E-05	-0.000333597
14	-0.004119517	-8.04E-05	0.002983667	0.002571687	0.002413565	0.000564773	0.000545466	-0.000685312	0.000831276	0.000461803	0.000195832	0.000104182	-0.000583009	0.000307064	0.000235977	-0.000124366	-6.69E-05	0.000245931	0.000508457	-5.19E-05	-0.00029269	0.000205467	-0.000157319	-0.000125153	-3.06E-05	-4.89E-05	3.26E-05	5.74E-05	-0.000226115	-7.36E-06	9.69E-05	0.000361031	8.95E-05	7.93E-05	-0.000114657	8.04E-06	4.89E-05	0.000281363	-9.04E-05	0.000127456	-0.000134874	0.00021035	-2.57E-05	5.27E-05	-0.000249299	-0.000110278	-0.000110339	0.000136829	-0.000120341
16	0.000702792	-0.000490745	0.00180621	0.003306083	-0.000417199	-0.000130501	0.000424806	-0.001048972	0.001217214	-0.000471591	-0.000196092	-0.000539365	-0.000475749	0.000447962	0.000384867	0.000191549	2.27E-05	-0.000195635	-4.43E-05	0.000236044	-0.000201508	0.000260583	-9.75E-05	4.13E-05	0.00016818	-9.72E-05	-0.000192472	-0.000116543	9.63E-05	0.000171689	-0.000242142	-0.000237318	7.34E-06	0.000330856	-0.000167602	-0.000231897	0.000295406	0.000153505	4.18E-05	-3.97E-05	-9.07E-05	-2.70E-05	-0.000124106	3.34E-05	0.000294512	-0.000273706	-0.000459662	0.000431192	-4.42E-05
18	-0.000836293	0.004140123	0.004601944	0.001533353	0.001675579	-0.000130293	0.001369177	0.000144515	0.001540642	0.000253297	0.000719972	-0.000523704	0.000178098	0.000249103	0.000571693	0.000142823	0.000320982	-3.01E-05	0.000277575	0.000344388	-0.000221848	0.000350557	-0.000100128	0.000256425	0.000252798	-0.000185439	0.000297494	0.000199079	2.04E-05	9.27E-05	0.000338175	0.000121626	0.000243059	2.46E-05	-3.48E-05	2.90E-05	6.91E-05	7.32E-05	-9.35E-05	0.000325063	0.000281506	0.000131018	-0.000182761	1.31E-05	0.000214851	7.61E-05	-0.000115584	1.97E-05	8.13E-05
20	-0.004528046	0.002893339	-0.000465594	0.000968326	-0.000399719	-0.001632741	-0.000175977	-7.91E-05	0.000232071	0.000459273	-0.000386603	2.45E-06	0.000507579	-0.000158727	4.02E-05	-0.000187812	-8.20E-05	-9.65E-05	0.000222749	-7.93E-05	-0.000222303	-1.95E-05	0.000248917	0.000148722	3.03E-05	-2.11E-05	0.000171879	0.000320532	-0.000386329	0.000110032	-0.000104551	3.54E-05	-0.000144404	-9.56E-05	1.98E-05	0.000150647	-0.000145527	0.000118587	-0.000386199	-7.74E-06	0.000210911	6.74E-05	7.96E-05	-0.000158999	-0.000170716	-0.000487633	5.78E-05	-0.000313589	-6.16E-05
40	-0.001612922	0.004259071	-0.004433985	0.002634756	0.000787121	-0.000761722	-0.000716112	-0.000314765	-9.49E-05	-0.000112145	-0.000278665	-0.00012647	-0.000143814	-0.000500134	0.0002047	-0.000300352	7.96E-05	-0.000407903	-3.94E-05	0.000106791	-0.000201109	8.44E-05	-0.000404202	0.000311853	-0.000203116	-0.000355687	-0.000243846	-0.000162666	-0.000145009	-0.000120518	-0.000242953	0.000129283	-0.000169988	-2.32E-05	-0.000454917	0.000104494	0.000144703	-8.75E-05	-0.000144208	-4.06E-05	-0.00013365	0.000155504	-0.000271128	-2.00E-05	-0.00091018	-4.87E-05	-0.000125526	-0.000612413	-0.000180408
60	-0.012175904	0.001199053	0.003955807	0.002741226	0.001059521	-0.001308	0.001572686	0.000935806	0.001199482	0.00025113	8.19E-05	0.000430823	-0.000136232	0.000106574	9.85E-05	0.000105022	0.000117655	-0.000358473	0.000681816	-6.02E-05	0.000341267	0.000225607	3.82E-06	0.000264753	0.000187856	-0.000154332	0.00028067	0.000133242	-1.29E-05	6.90E-05	-5.26E-05	0.000154994	-0.000140705	-0.000131282	-0.000168363	0.000224463	0.000171129	0.000246893	-0.000148277	7.24E-05	4.00E-05	0.000237886	-8.71E-05	9.57E-05	2.19E-05	0.000362677	-6.56E-05	-0.000179588	0.000375633
80	-0.008815401	0.003453871	-9.61E-05	-0.00049899	-0.000297362	-0.001046036	-0.000163191	-0.000512928	0.000310538	-0.000543168	-6.05E-05	1.41E-05	-0.00033131	-0.000267994	0.000369832	-0.000547277	-0.000278131	1.17E-05	0.000322715	6.57E-06	1.90E-05	-0.000365838	6.41E-05	-0.000374065	0.000178769	-0.000211824	7.96E-05	0.000199637	-0.000485794	-9.28E-05	-0.000371468	0.000190488	0.000117227	-0.00019265	-0.000215463	-0.000218375	-0.000107071	0.000306536	0.000249202	-0.000367711	9.11E-05	4.58E-05	-0.00036118	7.33E-07	-0.0001265	-7.18E-05	-0.000650295	0.000175405	9.44E-05
100	0.000731609	-0.000379713	0.001803705	0.004689634	-0.000333144	-0.001525104	0.000146207	-0.000382275	0.000238411	-0.000116141	-0.000892534	0.00044555	0.000393861	3.07E-05	6.72E-05	-0.000416847	8.50E-05	-0.000199946	-3.37E-05	-2.13E-06	-0.000127116	2.95E-05	-3.62E-05	-0.000246557	0.000356301	8.60E-06	-0.000190885	0.000108006	-0.000160737	8.79E-05	0.000121549	6.97E-05	9.88E-05	-0.00066864	-6.09E-05	0.000592296	-0.000161529	0.000169038	0.00014156	-0.000157115	0.000272087	-5.12E-05	-0.000386986	0.000237618	0.000250977	0.000410634	-7.50E-05	-0.000309263	0.000243121
150	-0.005189999	-0.003678634	-0.000119929	0.001417503	-4.63E-05	9.14E-05	0.001484655	-0.000222983	-0.000199286	0.000225718	-0.000129437	0.000545006	0.000338412	-0.000107973	0.00025832	-0.000176479	6.63E-05	-0.000138784	0.000158477	-7.89E-05	-5.58E-05	0.000348759	-0.000148228	0.000191051	-8.57E-05	-0.000218129	0.00013686	0.000423589	0.000130219	-6.88E-05	2.05E-05	-1.19E-05	0.000205392	-0.00013156	-0.000101826	0.00023853	1.70E-06	-0.000104585	-0.00017253	4.27E-05	-0.000164904	0.000202607	-0.000130058	-0.000419415	0.000257415	-0.000304576	-0.000218318	-0.000365584	-0.000230335
200	-0.003796967	0.000285851	-0.00029186	0.000275531	0.000964053	-0.001516928	0.000412502	-0.000704922	0.000556669	0.00063947	-0.000176722	-2.34E-05	-0.000241977	-0.000176129	0.000172051	0.000123348	0.000114335	-0.000272733	0.000390232	-0.000173264	-0.000133192	0.000152287	-4.60E-05	0.000243968	-0.0001165	-0.000249273	-0.000146167	0.000120511	7.16E-05	-0.000162099	-0.000320752	0.000439238	-0.000156202	-2.38E-05	-0.000177211	0.000526082	1.36E-06	0.000422477	-0.000108594	-0.000141338	7.99E-05	-0.000364204	4.72E-05	-0.000249846	-0.000152441	-0.000382692	-0.000234286	7.31E-05	0.000734411
[truncated: 1,079 more columns]
