# Supplementary material for: In situ monitoring of polarons in a mixed conducting polymer using ultrafast transient absorption spectroelectrochemistry
Source: Chem Sci. 2025 Aug 27;16(38):17839–49. doi: 10.1039/d5sc04619j (PMC12412052; doi:10.1039/d5sc04619j)
Supplement: SC-016-D5SC04619J-s001 [file SC-016-D5SC04619J-s001.zip › TransientAbsorption_5pct_+0.1V.csv]

TA-SEC, 5%EG, 0.1 V
time (ps) / energy (eV)	0.652811005	0.654263088	0.655721647	0.657186723	0.65865836	0.660136603	0.661621497	0.663113085	0.664611414	0.66611653	0.667628478	0.669147305	0.670673059	0.672205787	0.673745536	0.675292355	0.676846293	0.6784074	0.679975724	0.681551316	0.683134227	0.684724507	0.686322209	0.687927385	0.689539527	0.691156322	0.692776794	0.694400951	0.696028885	0.697660616	0.699296141	0.70093546	0.702578578	0.704225495	0.705876214	0.707530738	0.709189069	0.710851209	0.71251716	0.714186925	0.715860504	0.717537899	0.719219114	0.720904148	0.722593005	0.724285684	0.725982188	0.727682518	0.729386676
-50	0.005752535	-0.002144623	-0.000196641	-0.001956857	0.000795258	0.000794392	-0.000638782	-0.000352187	0.00019567	-0.000905057	-0.000108342	0.000220402	0.0001794	6.52E-05	5.09E-05	0.000253417	0.000522169	-0.000195136	2.45E-05	5.19E-05	0.000136795	0.000398739	0.000194521	1.62E-05	-9.66E-06	-0.000118162	0.000133115	0.000128461	-3.01E-05	2.88E-05	0.000449247	-0.000385915	-0.000127743	0.000494013	-5.87E-05	0.000124193	-0.000133564	2.01E-05	-4.64E-05	0.00021016	0.000179561	-5.96E-05	-0.000280865	-3.80E-05	0.000311726	0.000367874	0.000267369	-0.000220352	0.000221228
-40	-0.002553404	-0.000106422	-0.000244349	-0.001885735	-0.000699179	0.000751265	-0.000992549	-0.001126428	-0.00019846	0.000108029	-0.000145244	7.57E-05	-0.000307809	8.86E-05	-0.000281095	0.000147235	-0.000538229	0.000219227	-2.67E-05	-0.000298841	-6.03E-05	-0.00015032	-0.000155434	-0.000155262	1.91E-05	-0.000265217	-1.15E-05	-0.000151877	-0.000138491	-6.91E-05	-0.000235865	7.47E-05	-0.000145314	-0.000244316	2.79E-05	-0.000178566	0.00024171	-0.000157352	-6.29E-05	-0.000468479	0.000288457	-0.000283852	1.76E-05	-0.000298314	-9.29E-05	-0.00035326	1.68E-05	-0.000227536	-0.000135831
-30	-0.004878559	-0.0012791	0.000800368	0.002238745	-0.000932566	-0.00045129	0.000591892	0.000650247	-0.000897463	0.000630288	0.000116424	-6.63E-05	-5.01E-05	-0.000325958	-7.99E-05	0.000116116	0.000229723	3.81E-05	-1.34E-05	0.000127549	0.000105068	-0.000247049	-8.01E-05	-3.06E-05	-5.60E-05	0.000371018	0.000104976	4.46E-06	8.17E-05	-0.00014661	0.000128374	0.000275051	8.00E-06	3.84E-05	9.44E-06	-0.000102496	-0.000328029	6.64E-06	0.000207919	0.00030768	-0.000166994	-0.00017593	-4.90E-05	0.00046622	-0.000499538	-2.19E-05	0.000294317	0.000167641	-0.000365666
-20	0.001878375	0.003405588	-0.000355786	0.001548265	0.000857549	-0.001065895	0.001020292	0.000822496	0.000895589	0.000139209	0.00013444	-0.000222255	0.000184386	0.000170557	0.000310813	-0.000506701	-0.000193809	-6.80E-05	1.62E-05	0.000122269	-0.000176466	7.64E-06	4.57E-05	0.000169822	4.58E-05	1.25E-05	-0.000222483	2.20E-05	8.68E-05	0.000186487	-0.000331426	3.02E-05	0.000262623	-0.000278698	2.04E-05	0.000158382	0.000215935	0.000130997	-9.83E-05	-4.50E-05	-0.000299384	0.000517879	0.000308792	-0.000128608	0.000282182	1.07E-05	-0.000575227	0.000278902	0.000281008
-10	-0.000197407	0.01066577	0.001920893	0.005865945	0.000556284	-0.000674138	0.000252666	0.001527078	0.000631566	-2.21E-05	0.000655197	0.000827308	-4.93E-05	0.000233029	0.000306158	0.000205752	0.000216915	-5.55E-05	-9.46E-05	0.000486883	9.63E-05	8.28E-05	0.000105425	0.000360919	0.000399678	0.000216487	-0.00021006	0.000138399	-4.26E-05	0.000197416	0.000406122	-1.85E-05	0.000405424	8.63E-05	-5.12E-05	0.000558571	-0.000208048	0.000229376	0.000467661	-6.91E-05	0.000312436	0.000141212	0.000301457	0.000100136	0.000569532	-0.000304231	0.000125941	0.000667507	6.44E-05
-5	-0.004756196	0.002540704	-0.00268232	0.001233289	-0.000507175	0.000529222	2.39E-05	0.000410223	-0.000668761	-0.001500479	0.00054015	0.000685837	-0.000455151	-0.000345989	0.00048747	-0.000408373	7.80E-05	-0.000251024	-0.000234537	-9.04E-05	-0.000373263	9.12E-05	1.89E-05	-0.000313611	-1.63E-05	-0.000194044	-0.000151294	-1.88E-06	-0.00021865	-7.92E-05	-3.89E-05	0.000145862	-0.00057896	-0.00029344	0.00013064	2.36E-05	5.14E-05	6.56E-05	-0.000185942	4.76E-05	0.000222535	0.000401666	-0.000524709	5.75E-05	3.98E-05	0.000159508	-0.000101891	-0.000318944	0.000325472
-4.5	-0.003801707	0.002931562	0.000682807	0.00123376	-0.000193039	0.000577914	-3.59E-05	-0.000314104	0.000389639	-0.001172476	0.000660574	0.000717834	-1.87E-05	-0.000357482	0.000735182	0.000144355	0.000302329	5.53E-05	6.88E-05	0.000172384	-5.03E-05	-4.92E-05	0.000461152	-0.000238035	0.000520025	0.0001743	9.35E-05	0.000260125	3.58E-05	-0.000119083	0.000271381	0.000159858	9.47E-05	0.000202485	0.000143724	5.51E-05	0.000284614	0.000234768	0.000295703	5.20E-05	2.88E-05	0.000247143	-0.000179643	-0.00015235	6.99E-05	0.000194353	-6.96E-06	5.32E-06	-0.000248999
-4	-0.003308518	0.004464951	0.001370584	0.001025027	0.001085892	0.000212073	0.000417508	0.00059502	0.000537646	-7.63E-05	0.00044236	0.000294985	-2.25E-05	-0.000380041	0.000332114	0.000124553	-6.21E-05	-3.65E-05	-0.000105629	-2.00E-05	4.20E-05	5.61E-05	0.000140202	-9.19E-05	0.000322498	0.000332017	0.000210395	1.65E-06	-0.000100792	-1.57E-05	1.89E-06	-3.16E-06	-0.000192921	3.88E-05	0.000171955	-0.000169663	5.37E-05	-9.90E-06	0.000472062	-7.36E-05	0.000273485	-2.32E-06	0.000214496	-0.000100612	0.000233698	8.90E-05	-0.000262021	0.000543875	-0.000152678
-3.5	-0.002074524	0.006283704	0.003415763	0.000650384	0.001826608	-0.001054523	0.000873144	0.000660753	-0.000328539	-0.000109665	0.000432169	0.000493834	-0.000313074	-0.000439113	0.000435124	3.26E-05	2.16E-05	-0.000159481	-3.37E-05	0.000245727	9.10E-05	0.000226536	6.05E-05	-7.68E-06	0.000168799	0.00020986	8.20E-05	-6.16E-05	-0.000120442	-7.68E-05	0.000124982	0.000106344	-0.000218388	-6.06E-05	-0.000439073	3.53E-05	0.000280547	-1.78E-05	0.000291567	-4.21E-05	-0.000133483	0.000167	-4.62E-05	-3.24E-06	-3.67E-05	0.000115994	-0.000138267	-7.66E-05	-0.000116059
-3	0.002122937	0.004106437	0.000982345	-0.000147861	0.001723643	0.000613632	0.000867307	0.000329626	0.000577329	-0.0010612	0.000489326	0.000455576	-0.000413998	-0.000231393	0.000234788	0.000148671	4.54E-05	-0.000242776	0.000138738	0.000193259	0.000140456	0.000167966	-0.000140178	-0.000151357	0.000454334	0.000332003	7.03E-05	0.000192018	2.96E-05	-0.000154946	-2.68E-05	8.30E-05	-8.06E-05	1.96E-05	0.000104972	-0.000335881	0.000395988	-4.70E-05	4.52E-05	4.15E-05	0.000235304	0.00012797	0.000178321	-0.000323301	0.000334196	0.000105976	7.85E-05	0.000251295	-0.000330648
-2.5	0.003837379	-0.001696197	0.001042772	0.001142111	-0.00029519	0.000368151	0.001823075	0.000532934	-0.000278314	-0.000461234	0.000347796	0.000722387	-2.23E-05	-5.28E-05	-1.81E-05	9.94E-05	0.000215477	-0.000153269	1.72E-05	1.45E-05	0.000111682	1.63E-05	-1.14E-05	-0.000101551	0.000553609	0.000264112	4.10E-05	-6.44E-05	1.53E-05	3.38E-05	-1.22E-05	-1.79E-05	0.000219241	-0.000317521	-0.000200584	0.000130859	3.45E-05	-0.000151137	0.000171067	7.37E-05	0.000255725	7.94E-06	0.000407407	-0.000555003	0.000121924	-0.000376105	3.77E-05	-0.000383284	6.14E-07
-2	0.001734515	0.003153403	0.002234016	0.002027817	-0.000331691	-0.000428094	0.000171396	0.000679884	-2.19E-05	-6.68E-05	0.000760752	3.21E-05	0.000186301	2.32E-05	-0.000285751	0.000111513	0.000178744	-0.000141232	-0.000149697	0.000104285	-0.000153329	0.000234378	-0.000303841	-5.00E-05	0.0002041	0.000100651	-8.59E-05	-8.51E-06	-0.000146323	-0.000193088	0.000301888	-0.000117598	-0.000107231	0.000288357	-0.000127877	0.000235296	-0.000142238	-8.72E-05	0.00018767	-9.22E-05	0.000166214	0.000196115	0.000171256	-0.000177645	0.000215929	-0.000249992	0.000259911	-0.000170836	0.000226193
-1.5	-0.001232879	0.006438047	-0.002021035	0.003124675	0.001545006	-0.000710672	-0.000829068	0.00157754	0.000117318	-2.08E-05	0.000355005	0.00028875	0.000115296	-9.60E-05	0.000209289	0.000470989	0.000366446	-0.000104029	1.78E-05	0.000231392	0.000116639	-8.96E-05	0.000128602	-4.92E-05	0.000107527	0.00028877	-0.000115416	0.000310994	-0.000276833	5.29E-05	0.000258696	0.000151991	0.00022545	9.58E-05	-5.00E-05	0.00015508	0.00024036	0.000168628	0.000202566	0.000296115	0.000133656	0.000182246	0.000209381	-0.000361485	0.000406572	-0.000446544	-2.32E-05	0.000388495	-0.000143461
-1	0.000247354	0.003566655	-0.002240816	0.001620061	6.22E-05	-0.0001032	0.000129957	0.0010718	0.000461271	-0.000437121	0.000131564	0.000522808	1.71E-05	7.52E-05	-2.56E-05	-9.94E-05	0.000220984	-0.000178775	9.99E-05	0.000183136	-0.000138086	-0.000135165	0.000197722	-0.000303513	9.99E-05	0.000647286	-0.000150027	-7.31E-05	-0.000148059	0.000244065	0.000191197	0.000394251	3.07E-05	-0.000208153	0.000119142	0.00036622	-0.00012091	0.000164847	0.000326656	-1.39E-05	3.83E-05	0.000417302	-9.43E-05	7.08E-05	0.000295664	-0.000667679	0.000242418	5.12E-05	6.41E-05
-0.9	0.000981946	0.002730156	-0.001695548	0.001047651	-0.000556506	8.82E-05	0.000418296	0.000832832	0.000572581	-0.000553584	0.000126575	0.000536136	-5.50E-07	0.000131799	-0.000133084	-0.000274889	0.000167548	-0.000200902	0.000107064	0.000164843	-0.000221915	-0.00011823	0.000182478	-0.000342204	0.000152452	0.000584597	-0.000157942	-5.28E-05	-0.000206401	0.000255043	0.000141551	0.000323357	-9.74E-05	-0.000178805	0.000164682	0.000404043	-0.000128276	0.000180394	0.000352251	7.58E-05	0.000142259	0.000309452	-0.000103633	-7.21E-05	0.000554039	-0.000685901	0.000243424	0.000342473	-0.000233336
-0.8	0.003368433	0.002719116	-0.000869595	0.001200946	0.000799099	0.000591214	0.001205823	0.000602098	0.000307218	-0.000515503	0.000366304	0.000608383	0.000439298	-0.000266452	0.00050637	0.000299908	-0.000262411	-0.000181069	-0.000141902	0.000156685	-9.28E-05	4.44E-05	0.000125405	-0.000156698	0.00051319	-2.98E-05	-0.000157702	0.000240998	-0.000399787	0.000197156	-2.70E-05	0.000118378	-0.000181912	3.26E-05	0.000212361	0.000132434	-0.000103728	1.73E-05	0.000399084	0.000134584	5.32E-05	8.74E-05	3.69E-05	-0.000237181	1.82E-05	-4.08E-05	8.25E-05	0.000119925	-0.000369625
-0.7	0.004975535	0.003024475	-0.000643943	0.000825856	0.002197556	0.000429155	0.000691793	0.000264012	0.000182812	-0.000658849	0.000264737	0.000829067	-0.000116749	-0.000365196	0.000137475	6.93E-05	0.000175293	-0.000191133	-0.000442459	0.000138408	0.000192357	-0.000152937	0.000163811	-2.21E-07	0.000330997	0.000460991	-0.000103999	-7.47E-05	-0.000201636	9.59E-05	-0.000158389	2.57E-05	-0.000129793	3.80E-05	5.68E-05	-0.000274969	-5.11E-05	-8.14E-05	0.000282614	0.000143705	-0.000138935	-2.95E-05	-9.63E-05	-0.000348444	-4.05E-05	-0.000151285	4.93E-05	-0.0001277	-0.000123257
-0.6	0.000109881	0.002044475	0.000132306	0.000266976	0.000759067	0.000545327	-0.00112942	0.000219658	-0.000178654	-0.000497943	0.000149316	0.000682579	-0.000792996	-8.34E-05	-0.000125821	-0.000195538	6.34E-05	-5.31E-05	-0.000238399	0.000119458	-0.000210025	-5.30E-05	-0.000110749	-0.000104494	3.17E-05	0.0002945	-3.44E-05	4.65E-05	-0.000382321	-9.24E-05	-2.16E-05	-0.000122749	-0.000307166	-0.000265966	-0.000170831	-0.000383923	0.000105795	0.000112169	-0.000138397	0.000215716	-0.000189745	-9.93E-05	-0.000321672	-6.04E-05	-0.000285869	6.22E-05	-9.14E-05	-0.000283798	-0.000110912
-0.5	-0.002885947	5.97E-05	0.000828257	0.00170418	-0.000108283	0.001017522	-0.000442228	0.000531061	-0.001239	0.000197117	-0.000123958	0.000501736	-0.000656808	-0.000443162	-0.000119644	-0.000281494	0.000115719	-0.000145636	-0.000189631	0.000233895	-1.40E-06	-0.00022294	-0.000122906	-0.000145414	0.000127008	0.00014283	-0.000209033	2.22E-05	-0.000388328	-0.000239544	0.00016041	9.89E-05	-4.45E-05	-0.000204817	-6.79E-05	-0.000301942	6.60E-05	0.000255461	-7.53E-05	0.000105597	-0.000202722	3.73E-05	-6.92E-05	6.75E-05	0.000174481	-0.000198525	-0.000183434	4.24E-05	-0.000306699
-0.45	-0.006134545	-0.002680026	-0.001102042	0.002346254	6.66E-05	0.000878818	0.000764598	0.000739482	-0.001572992	0.000566671	-0.000153163	0.000532263	-0.000407551	-0.000428605	-8.80E-05	-5.96E-05	9.71E-05	-5.62E-05	-0.000145773	0.00024017	-8.11E-05	-0.000259556	-5.48E-05	-7.97E-05	0.000202124	0.000326717	-0.000165418	4.71E-05	-0.000244056	-0.000149014	0.000268375	0.000154061	0.00029157	-4.31E-05	4.59E-06	-0.000101842	-5.18E-05	0.000306654	0.000240856	-9.30E-06	-0.000126606	0.000124146	0.000100141	-0.000137412	0.000579123	-0.000210079	-0.000213063	-7.19E-07	0.000137449
-0.4	-0.004304816	-0.001613888	-0.001621163	0.003530211	0.000415641	0.001014939	0.000588691	0.001065172	-0.000821289	0.000801342	0.000107112	0.000688007	-9.79E-05	-0.00018517	-5.20E-05	0.00027391	5.83E-05	6.58E-05	-9.85E-05	0.000243302	-0.000160044	-0.000276634	5.92E-06	-3.50E-05	0.000345358	0.000398689	-0.000191518	0.000163467	-0.000229887	2.11E-05	0.00012396	0.000176891	0.000288073	-0.000172722	-0.000386659	0.000114052	0.000383944	2.15E-05	1.20E-05	1.35E-05	0.000447631	-4.09E-05	-4.65E-06	-0.00039722	0.000564575	0.000183524	-3.09E-05	-4.18E-05	0.000425277
-0.35	9.80E-05	0.000814169	-0.001806257	0.004787962	0.000773654	0.001098619	0.000457335	0.001064753	-0.000105345	0.000571438	0.000225493	0.000786701	9.24E-05	-0.00031117	1.26E-05	0.00047971	-0.000148433	-0.000139544	-0.00013346	0.000225377	-0.000115425	-3.15E-05	2.49E-05	-2.98E-05	0.000536544	0.000180033	-0.000157665	0.000206065	-0.000244116	0.000192701	-5.15E-05	2.57E-05	0.000179069	0.000136102	-9.26E-05	6.08E-05	0.0002446	0.000142258	0.000330235	0.000262624	0.000194598	-1.47E-05	4.07E-06	9.27E-05	0.000310266	-6.08E-05	9.48E-05	0.0003052	0.00018411
-0.3	0.004185091	0.006979475	-0.002944532	0.001113042	-0.000910108	-0.001111922	0.000833589	-0.000119038	0.000346547	-0.000166818	0.000108775	0.000744529	0.000307	-0.000143142	-3.56E-05	0.000453577	-0.000205785	-9.22E-05	4.47E-05	0.000305998	0.000229122	3.81E-05	5.92E-05	8.62E-05	0.000252274	8.46E-05	3.91E-05	2.43E-05	-0.000223257	9.16E-05	-4.70E-05	0.000122305	-6.80E-05	-6.38E-05	0.000123908	-0.000108926	6.28E-05	7.52E-05	9.25E-05	0.000172551	1.47E-05	-0.000358581	8.11E-06	-5.38E-05	0.000357403	-0.000561566	4.63E-05	0.000115878	0.000296235
-0.25	0.004281159	0.000617715	0.001652431	-0.002047359	0.001855188	0.001279943	0.001763627	0.001144393	8.01E-05	0.000369702	9.43E-05	0.000351226	0.0003537	-2.71E-05	-0.00012845	0.000136243	-0.000108448	0.000218165	-0.000240935	0.000200147	-0.000209518	0.000139924	-0.000187675	-0.00019069	7.81E-05	0.000381057	2.23E-05	1.13E-05	-0.000144788	-0.000122706	9.69E-05	-0.000113841	-5.37E-06	-0.000178159	6.85E-05	0.000139071	5.59E-05	0.000229074	0.000222568	9.63E-05	0.000111874	0.000139456	3.06E-06	0.000183946	0.000278207	-0.000301355	0.000232046	-1.58E-06	0.000385518
-0.2	0.00068196	-0.003491532	-0.000210367	0.00052373	-0.001217787	0.000642491	0.001751612	0.000775857	-0.000172308	-1.33E-05	0.000111279	0.00016325	6.51E-05	-8.55E-05	-0.00036544	0.000414428	0.000114225	3.37E-05	2.21E-05	0.000381753	0.000162911	-0.00019303	6.90E-05	3.50E-05	0.000118988	0.000449967	-7.58E-05	0.000192146	-0.00017047	3.75E-05	-3.43E-05	-0.000122041	-3.85E-06	-8.45E-05	0.000223559	7.46E-05	6.64E-05	-2.54E-05	-6.40E-05	0.00038937	9.19E-05	0.000141375	0.000123779	0.000101706	0.000321052	-0.000115641	3.49E-05	0.000142553	1.30E-06
-0.15	0.000591076	9.65E-05	-0.001866596	0.002281907	0.00046219	-0.002068227	0.000388022	0.000220698	0.001229682	-0.000887885	-8.03E-05	0.000473395	0.000211288	-7.34E-05	-5.95E-05	0.000493397	-1.40E-05	0.000245505	-0.000212911	0.00011218	0.000262653	-0.0001452	-6.88E-05	0.00010907	0.000295283	0.000327808	-0.000296335	0.000210203	-0.000241199	0.000160846	-0.000249249	-3.07E-05	0.000112352	-0.000315411	8.90E-05	-6.04E-05	4.41E-05	-8.81E-05	8.15E-05	7.48E-05	8.83E-06	-8.63E-05	0.00023178	-0.000170986	0.000407004	-0.000264418	1.59E-05	-3.74E-05	-1.90E-05
-0.1	-0.001955473	0.002106916	-0.000765238	0.002934565	0.000460479	-0.00141164	0.001317745	-5.30E-05	-0.00051661	-0.000305986	-0.000154982	0.000154	-2.51E-05	-4.38E-05	-0.000133982	0.000189503	-0.00031303	0.000193758	-0.000197834	0.000221808	-0.000413611	-0.000407959	8.88E-05	1.24E-05	0.000325355	0.00010615	-2.27E-06	0.000198073	-0.000220629	0.000130407	-8.80E-05	0.000114876	9.44E-05	-5.09E-05	0.000114459	9.67E-05	0.000237769	7.48E-05	0.000220076	0.000249173	2.79E-05	-7.80E-05	0.000179922	0.000108744	0.000420308	-0.000321162	0.000152616	0.000266037	0.000267732
-0.05	-0.004519822	0.003669097	-0.004595339	0.000685423	2.54E-05	0.000202229	0.00114017	-0.000235448	-0.000549326	-0.000811118	0.000245254	0.000126424	-0.00047977	0.000222116	-9.91E-05	-9.25E-06	4.91E-05	-8.69E-05	-7.89E-05	0.000427289	-1.22E-05	-3.46E-05	0.00017297	-9.88E-05	0.000343451	4.58E-05	0.000139308	0.000403604	-0.000325241	0.000177289	5.89E-05	-4.29E-05	0.000216776	-5.01E-05	0.000360013	0.00011332	0.000324875	-0.000347015	0.000318669	0.000508224	0.000444868	-0.000157833	0.000289627	1.33E-06	0.000555784	-0.000654439	0.000385957	9.69E-05	0.000358913
0	-0.003903825	0.000598049	0.001348716	3.05E-05	-0.000516709	0.002204756	8.12E-05	-0.001064215	-6.56E-05	-4.14E-05	0.000331176	0.000352888	-2.34E-05	0.000113522	-0.000134134	0.000194604	-0.000232462	-0.000296264	0.000117891	0.000376046	-2.22E-06	0.000177748	-0.000136237	0.000146955	0.000413758	0.000257066	-6.89E-05	0.000316055	-1.48E-05	0.000165403	0.000289448	-7.08E-05	0.000175955	0.00022132	0.000149672	0.000367063	0.000168522	7.03E-05	0.000546166	0.000661252	0.000280274	0.00018377	0.000257662	-9.73E-08	0.000492721	-0.000319235	0.000378563	0.000106636	0.000644512
0.05	-0.00556616	0.00117006	0.000268899	0.000386006	-0.000928841	-0.000958807	-0.000477398	-0.000174794	-0.000922829	-0.000621397	-7.06E-05	-6.74E-05	0.000156449	-0.000181995	-0.000174316	1.43E-05	-2.85E-05	-0.000117895	0.000124212	0.000273605	2.34E-05	0.000153126	0.000268135	0.000220483	0.000556399	0.000317663	-6.47E-05	0.000184444	0.000124296	0.000122727	0.000353274	-2.17E-06	0.000211511	-5.89E-05	0.000205905	0.000185642	-5.01E-05	0.000521397	0.000285462	0.000395852	5.30E-05	0.000206132	0.000318729	0.00052209	0.000387541	0.000111829	0.000444309	0.00080334	0.000785177
0.1	-0.002028793	-2.50E-05	-0.001506616	-0.000457081	0.00090534	0.001793128	0.000345639	-3.73E-06	-0.000573184	-0.000227388	0.000443575	0.000494267	0.000101648	-0.000279227	-0.000127703	0.000269766	0.000194051	-0.00031361	-0.000155786	0.000315821	0.000139781	9.59E-05	0.000293438	-9.76E-05	0.0004092	0.000415482	-0.000327853	0.000183382	-7.47E-05	0.00015876	0.00033117	0.00021703	0.000323118	0.000449489	0.000125742	0.000631549	0.000243279	7.47E-05	0.000613177	0.000400213	0.000437492	0.000336625	0.000414107	0.00018104	0.000427886	0.000273639	0.0006664	0.000671174	0.000511426
0.15	0.002794965	-0.002367566	-0.00269187	0.001246351	-0.000563037	-0.00233137	0.00020097	-0.000494682	-0.000438643	-0.000306201	0.000491313	0.000872527	0.000439714	-0.00024568	-8.49E-05	0.000330373	0.00032503	-2.19E-05	-0.000123327	0.000127098	6.79E-05	0.000119142	6.16E-05	-2.08E-05	0.000140717	0.000389509	-0.000120233	0.000243993	-9.54E-06	-3.18E-05	0.000124585	0.000207254	0.000306148	0.000142234	0.000266892	0.000342662	0.000590271	-7.44E-05	0.000489287	0.000396731	0.00022257	0.000227748	9.00E-05	0.000237825	0.00037082	2.96E-05	0.000494908	0.000457672	0.000401125
0.2	0.002861117	0.004552014	0.002848713	0.001659042	0.001717306	-0.000909644	-0.000143086	0.000144783	0.000446923	-0.000226587	0.000458506	0.000236372	0.000397499	-7.97E-05	-0.000264662	0.000424986	-3.50E-05	3.39E-05	-0.000116692	-7.56E-05	0.000510751	0.000250969	-9.34E-05	0.000130272	0.000246958	0.000307466	-8.29E-05	9.89E-05	-0.000190373	0.000154129	-4.43E-06	0.000105997	0.000282589	-0.000134614	1.95E-05	0.000314833	0.00031839	0.00029704	-9.82E-06	6.81E-05	0.000447936	9.85E-05	3.58E-05	0.000211862	0.000388822	-0.000457694	0.000352768	0.000257879	0.000601094
0.25	0.002162449	0.002358349	-0.000189417	0.00221473	-0.001097411	-0.00059961	-0.00024781	0.000841444	0.000373957	-0.000136942	0.000399456	0.000261868	9.25E-05	-6.41E-05	-0.00016292	0.000214358	3.59E-05	0.0001205	-0.000258555	7.74E-05	0.000323011	-0.000267332	0.000103933	-6.88E-05	0.000279112	5.98E-05	-0.000141795	8.15E-05	-0.000287483	0.00023825	0.000129943	-0.000205076	0.000231217	-0.000115645	-7.69E-06	4.41E-05	0.000253037	-0.000217201	0.000257194	0.000423896	-0.000242249	7.49E-05	0.000218316	9.92E-05	0.000247804	-0.000276455	0.000298848	2.76E-05	0.000346059
0.3	-0.000333421	0.003665031	0.001311456	0.002747548	-0.000353513	-0.000560404	0.000624125	0.000756073	1.01E-05	4.04E-06	0.00057092	0.000152532	0.000310081	-0.000334633	0.000163752	-4.97E-05	0.000500629	-3.77E-05	-0.000187333	5.26E-05	6.45E-05	-0.000129894	7.21E-05	-5.04E-05	0.000297727	0.000122495	-5.05E-05	0.000154469	-0.000210694	3.62E-06	8.47E-05	-0.000170599	0.000227753	-7.32E-05	-7.06E-05	0.000370394	0.000105559	-0.000127702	0.00024782	-8.95E-05	-9.20E-05	-0.000183952	0.00029993	-0.000218297	0.00020725	-5.43E-05	0.000188516	0.000112546	0.000158503
0.35	0.003349463	0.000905621	0.001116498	0.001780409	0.000808802	0.000386811	-0.000445969	0.000627462	-7.46E-05	0.000522647	0.000201745	0.000165411	0.000470908	-0.000453417	8.33E-05	0.000172683	0.000324849	-2.90E-05	-0.000240854	0.000313231	-0.000211682	-8.47E-05	-0.000144285	6.43E-05	0.000332464	0.000339882	1.76E-05	0.000138761	-0.000233213	0.000101891	6.57E-05	8.88E-05	0.000207105	-9.85E-05	7.60E-05	0.000328202	-9.93E-05	0.000143409	0.000122465	0.00012774	-1.24E-05	0.000350144	4.84E-05	0.000267044	0.000189351	9.78E-05	4.66E-05	0.000114295	0.000138562
0.4	-0.001178011	0.001387257	-0.002468911	0.002337395	-6.31E-05	-0.000537709	0.000311362	0.000609743	0.000529263	-0.000187991	0.000356951	0.000384569	0.000575028	5.32E-05	-0.000202309	0.000299345	0.000684705	1.55E-06	-4.77E-05	-0.000266679	0.000150421	-0.000360035	8.31E-05	6.61E-05	0.000304242	0.000281578	0.000110951	-6.02E-05	3.20E-05	7.15E-05	9.78E-05	0.000213414	0.000159491	-0.000147888	0.000288308	0.00021804	-2.25E-06	0.000235407	0.000600189	-7.22E-05	0.000310033	0.000236357	0.000144711	-0.000174678	0.00022144	0.000274182	-0.000208861	0.000308382	7.30E-05
0.45	-0.000549385	0.003758279	0.001801579	0.003462358	-0.000640113	0.000871802	0.001363464	0.000631271	0.000219016	-0.000428662	0.000466505	0.000347893	0.000590798	-2.79E-05	-0.000314182	0.000412349	0.000307534	-9.43E-05	-2.99E-05	5.89E-05	4.65E-05	-0.00019975	3.64E-05	-2.26E-05	0.000164813	0.000231909	0.000197961	2.61E-05	-7.52E-05	-3.30E-05	0.000135848	0.000278945	-2.84E-05	-2.20E-05	0.000333867	-0.000125143	0.000532099	-0.000180252	-0.000112195	0.00022569	0.000553137	-0.000190961	-4.73E-05	-0.000140122	0.000110103	0.000160743	-5.10E-05	0.000245792	-9.63E-05
0.5	-6.44E-06	0.002232327	0.005492794	0.001257303	-0.002178198	0.001106625	-0.000278005	-0.000259849	6.03E-05	-0.000647445	0.000570841	0.000624829	7.86E-05	-0.00023376	2.54E-05	0.000285172	-1.34E-05	-5.70E-05	-8.37E-05	0.000248522	7.67E-05	-0.000281787	-0.000110505	-2.16E-05	0.000403742	0.000238447	1.72E-05	0.000149798	-0.000282749	-4.23E-05	6.28E-05	4.96E-05	-4.19E-05	-0.000339199	-0.000152921	0.000157286	6.97E-05	-0.000662645	0.000324969	0.000203152	0.000264181	-0.000325366	-0.000128041	-0.000182342	0.000275472	-7.83E-05	0.000355978	5.90E-05	-0.00026561
0.55	-0.002331482	0.001915672	0.003940232	0.003259937	0.001921197	-0.000167212	0.000396464	0.000579187	0.000348159	-0.000587035	0.000682742	0.000267854	-9.81E-05	-0.000139113	0.00020293	0.000106511	0.000146454	-0.000383039	-0.000138494	7.59E-05	-0.000160962	-0.000281049	-0.000101962	-5.08E-06	0.000111409	8.88E-05	-7.52E-05	0.000125542	-0.000283447	0.000126274	3.78E-05	3.15E-05	1.41E-05	-1.33E-05	-0.000329811	0.000403797	-0.00034942	0.000183306	0.000149808	0.000441997	2.38E-05	-6.44E-05	0.000238522	-0.000190397	0.000302218	7.45E-05	0.000285467	2.41E-05	8.27E-05
0.6	-0.000590994	-0.000147562	-0.003323687	0.002918426	-4.36E-05	-0.000242241	0.000745314	-0.000517583	0.000326082	-0.00058296	0.000564206	0.000522089	8.74E-05	-4.38E-06	-9.28E-05	0.000356591	0.000132207	-0.000180565	6.65E-05	0.000208116	-8.76E-05	-9.56E-05	0.000269309	0.0001233	3.57E-05	0.000106519	-0.000194134	0.000465665	-0.000406343	8.60E-05	-1.36E-05	-0.000110222	-8.54E-05	9.50E-06	-0.000125576	-7.53E-05	0.000291775	0.000204205	0.000269249	0.000132423	-0.000162804	-0.000175211	7.36E-05	-0.000420124	0.000525526	-8.86E-05	0.000157417	-0.000178669	0.000234171
0.65	0.001282213	-0.001030099	0.00075109	0.001675729	0.00454654	0.000943707	0.001561173	0.000428542	0.000696363	-0.000363433	0.000149666	0.000714601	0.000130115	-2.31E-05	-0.000189462	0.00025495	-1.61E-06	-0.000184139	-0.000523708	0.000158097	-0.000202547	-0.000262678	-9.24E-05	-6.89E-05	2.63E-05	6.47E-05	-0.000324147	0.000405173	-0.000383202	2.69E-05	-0.000116641	-4.47E-06	-7.70E-05	-0.00010907	-0.00022089	-0.000143873	0.000108088	4.86E-05	0.000443325	-0.000337324	0.000111053	-0.000201311	-0.000236399	-0.000173837	0.000469875	-0.000472185	-5.67E-05	4.93E-05	-5.15E-05
0.7	-0.002295361	0.005700897	0.000778082	-0.001714571	0.001877013	-0.000266463	0.001838845	-3.82E-05	-3.12E-05	-0.000226246	-9.22E-05	0.000303767	-4.00E-05	-0.000126548	-0.000102675	-3.99E-05	0.000237404	-0.000235838	-0.000146075	0.000172061	0.000152489	-0.000255046	3.16E-05	-0.000230506	0.000142246	-1.34E-05	5.12E-05	0.000265365	-0.000220395	0.000192595	-0.000288504	0.00013272	-0.000167962	-0.000319129	-0.00016894	-3.48E-05	0.000112151	9.39E-05	0.000237254	0.000608651	-0.000130763	-0.000113604	0.00011553	-7.37E-05	0.000483593	-0.000518331	-0.000247194	0.00029146	-0.00015312
0.75	-0.003002216	0.003788918	0.000573161	8.90E-05	0.001015868	0.001088431	-0.000398656	0.000779133	-0.000277771	0.000468041	-7.52E-05	0.000382892	5.03E-05	5.79E-05	-0.000149469	0.000317988	9.94E-05	-2.28E-05	-0.00023921	3.00E-05	0.000205232	-0.000249487	2.29E-07	-0.000190415	8.94E-05	0.000161569	-0.000102574	0.000136834	-5.94E-05	-7.61E-05	1.38E-05	0.000108522	-0.000198651	-5.53E-05	-0.000191036	5.29E-05	-0.000194352	4.41E-05	9.10E-05	0.000146404	0.000107512	-0.000192149	8.02E-05	-0.00021079	0.000312442	-0.000538715	-0.000146926	4.40E-05	-1.61E-05
0.8	-0.00320929	-0.000692819	0.000472295	0.001929563	-0.001161313	-0.001096676	-0.000325465	-4.13E-05	0.000437941	-1.29E-05	0.00030242	0.000152384	0.000118501	-0.000280566	-0.000155309	0.000190719	-6.44E-05	-9.93E-05	-0.000242126	3.85E-05	-0.000307711	-6.46E-05	-5.39E-06	-0.000243388	0.000168748	0.000410302	-0.000304808	2.76E-05	2.23E-05	-0.000241101	0.000147633	-5.95E-05	4.62E-05	9.22E-05	-0.000333777	0.000108139	-6.75E-05	-6.30E-06	-0.000140542	0.000407036	9.86E-05	-0.000308698	0.000338386	-0.000303537	-0.000149105	-0.000434088	0.000140292	-1.04E-05	2.40E-05
0.85	-0.001653829	-0.000564849	0.001151063	0.000351043	0.000890878	-0.00263962	-0.001632677	-0.000404861	0.000121304	-3.58E-05	0.000235256	5.42E-05	-4.41E-05	-0.000377397	3.49E-05	0.000260069	0.000353551	0.000184322	-0.000207432	0.000326513	-0.000116048	4.11E-05	8.62E-05	5.85E-06	9.06E-05	0.000405013	-7.63E-05	9.13E-05	6.69E-05	-0.000156138	6.91E-05	-0.000187549	-2.10E-05	-0.000146846	-7.38E-05	2.19E-05	6.36E-05	-0.000398126	0.000148581	3.09E-05	-0.000125956	-0.000376777	0.000282391	-0.000356549	7.59E-05	-0.000221072	-1.99E-06	-1.42E-05	-2.95E-05
0.9	-0.001244934	0.003240835	-0.00125182	0.000904558	0.000531814	0.000679031	0.001324127	0.000212062	-0.000590741	0.000302152	0.000442168	4.54E-05	-7.95E-06	-0.000241094	3.46E-05	5.96E-05	0.000124082	-0.000101733	-0.000331775	0.000178827	-8.43E-05	-0.000223889	1.16E-05	-0.000115853	-8.30E-06	0.000106276	-4.12E-05	3.32E-05	-0.000183648	-0.000112122	-0.00016056	3.81E-05	-5.93E-05	-0.000391825	5.83E-05	-2.04E-05	0.000104777	-0.000295706	0.000243166	-1.43E-06	-0.000107423	-0.000125194	-1.82E-05	-0.000181889	0.00030409	-0.000343453	-2.61E-05	-1.44E-05	-0.00012314
0.95	0.00125507	0.000271043	0.000695724	-0.000625272	0.001390073	0.000924086	-0.00029964	-0.000522797	-0.000434032	-0.000451618	0.000123275	-0.000580263	0.000148498	-0.000471111	-0.000127282	-0.000147695	-0.000262471	-6.47E-05	-0.000395416	0.000235117	-0.000223483	2.46E-05	-0.000396797	-0.000233756	-3.88E-05	0.00034862	-8.59E-05	-0.000147335	-0.000124994	1.01E-05	-0.00020376	-0.000110712	-0.000203517	-0.00054735	0.000142078	-0.000338706	-3.05E-05	-0.000300101	0.000160897	-8.51E-05	-2.60E-05	7.38E-05	-3.22E-05	-0.000271921	6.97E-05	-0.000840585	2.58E-05	-0.000110755	-3.81E-05
1	-0.001273941	-0.003810259	9.95E-06	-0.001655966	-0.000626203	-2.36E-05	-0.00162391	0.000295243	-0.000256061	-0.000412645	-0.000252927	-0.000291906	0.000206353	-0.000477976	-2.30E-05	-0.000375998	-0.000101933	-0.000280544	-0.000432517	7.07E-05	-7.19E-05	-1.95E-06	-7.59E-05	-0.000210797	5.78E-05	9.17E-05	-0.000186635	-0.000161925	-8.01E-06	-8.23E-05	2.14E-05	-0.000229699	-3.69E-05	-0.00037969	0.000287633	-9.56E-05	9.18E-05	-0.000168516	-0.000168667	0.000227639	-5.13E-05	2.61E-05	0.000260886	-0.000168832	0.000229111	-0.000504444	-7.50E-05	-8.94E-05	0.000264396
1.25	0.000255023	0.001561628	-0.000440523	0.001463297	-0.000115867	0.000684859	0.00010509	0.000277628	0.0001133	-0.00011236	7.10E-05	0.000282791	1.62E-05	-0.000238659	0.000161046	0.000477622	-0.000206978	3.07E-05	4.26E-05	-5.00E-05	0.000192347	-1.76E-05	-6.23E-05	-0.00011479	0.00021885	1.70E-05	-4.64E-06	7.23E-05	-8.93E-05	9.08E-05	9.55E-05	-0.000150093	4.10E-05	-0.000100074	0.000376368	0.000146697	-2.71E-05	0.000207455	0.00028402	3.07E-05	0.000310921	-0.000310724	0.000598858	-0.000476971	0.000543653	0.000274473	3.70E-05	0.000247947	6.41E-05
1.5	0.001805051	0.005064351	0.002412129	0.000497579	0.000435696	0.001275796	0.000842957	0.000269126	0.0009755	2.46E-05	0.000324408	0.000338049	0.000530983	-0.000397073	0.000268649	0.000220574	-8.97E-05	3.79E-05	-4.84E-05	0.000181957	0.000156403	-2.97E-05	3.92E-05	3.93E-05	0.000326887	0.000168039	0.000133153	-7.16E-05	5.78E-05	-0.000196828	0.000142329	0.000103821	0.000393582	-5.76E-05	-6.12E-05	0.000123072	8.90E-05	-3.46E-05	0.000167379	1.61E-05	0.000209717	0.000172176	-0.000273217	-0.000215779	0.000659087	5.02E-05	0.00018098	0.000143866	-0.000163287
1.75	-0.003727013	0.004207406	0.002563501	0.003093745	-0.000545782	-0.000413319	0.00071067	0.00113137	0.000453968	-0.000397496	0.000442056	0.000478891	0.000330155	-0.000205927	-0.000122015	-0.000230214	9.24E-05	-0.000186233	-0.000181751	-2.86E-05	-0.000102528	-0.000126093	9.46E-05	-5.64E-05	0.000194947	0.000159742	-2.72E-05	-6.32E-05	-0.000172587	-0.000206482	-0.000123004	-0.000258202	2.00E-05	-0.000117672	-0.000132473	-6.45E-05	-0.000155626	-2.04E-06	-0.00017576	2.63E-05	-8.42E-05	-7.35E-05	0.000114008	0.000264317	0.00011313	-0.000390091	8.90E-05	-0.000352357	4.51E-06
2	-0.005239228	0.000353306	1.79E-05	0.001722992	-0.000509325	-0.00155885	-0.000113908	0.000700519	-0.00011322	-0.000754282	0.000342801	-6.85E-05	-0.000204621	-0.00023742	-0.0001132	-0.00018386	-4.53E-05	-8.51E-05	-0.000176331	-0.000184053	-9.99E-05	-0.000135384	-6.47E-05	-0.00013259	5.44E-05	0.000305485	-0.000454584	-3.28E-05	-0.000277239	0.000138947	-7.81E-05	-0.000158809	-3.41E-05	7.94E-05	0.000107879	-9.40E-05	-0.000220244	-0.000426583	0.00011615	0.000246057	0.000154928	8.08E-05	0.000207851	-0.000161779	5.23E-05	-0.000615439	5.70E-05	-5.68E-05	0.000242626
2.25	0.002298359	0.001783138	0.001910142	0.000453136	-0.000234176	0.000897312	0.00108699	3.98E-05	0.000557611	-0.000620261	0.000238956	0.000147047	-9.62E-05	-0.000113972	2.72E-05	8.43E-06	7.79E-05	8.25E-06	-3.99E-05	-9.07E-05	0.000136958	-9.91E-05	-4.04E-05	-0.000222469	0.000148821	0.000262392	-0.000294919	5.00E-05	-0.000243523	0.000206799	3.32E-06	-3.51E-05	-0.000180464	0.000107483	5.42E-05	-2.76E-05	-7.83E-05	-0.000251038	-6.67E-05	0.000496204	-5.60E-05	0.000173205	-8.04E-05	-0.000244165	0.000497983	-0.000622757	0.000343484	0.000109189	0.000277625
2.5	-0.000839948	0.003840509	0.001712195	0.002374829	0.001197567	0.001988949	0.001126003	-0.00017399	0.000635221	-0.000432796	0.000466293	0.000301022	-9.09E-05	0.00013459	2.66E-05	-6.15E-05	0.000327929	-6.53E-06	-0.000168103	0.000269212	0.000108441	-0.00023447	0.000106596	-0.000197085	0.000307967	9.93E-05	1.37E-05	0.000136057	-0.00013037	-0.000195369	0.000224983	9.08E-06	-0.000231676	0.000110033	6.63E-05	-0.000285428	9.57E-05	-0.000187806	6.28E-05	-0.00010256	-9.99E-05	0.000226925	2.75E-05	0.000197078	0.000540406	-0.000300466	-7.73E-05	4.85E-05	-0.00020222
2.75	0.006859113	0.00100551	0.001488541	0.002854751	0.001710336	0.001663811	0.001025523	0.000387699	0.000392752	-0.000449925	0.000662334	0.000316083	9.70E-06	3.52E-05	0.000183058	0.000163578	0.000192886	1.64E-05	-0.000204939	0.000316559	-4.18E-05	-0.000195884	0.000138643	-5.33E-05	0.000303445	-1.26E-06	0.000130397	8.56E-05	4.67E-05	0.000162303	0.000223648	-7.28E-05	0.000161298	0.000226422	-8.99E-06	-4.74E-05	0.000455554	5.56E-06	0.0001574	0.000371522	-0.000159632	-1.22E-05	-5.08E-05	0.000443902	0.000222134	-0.00011131	-0.000115094	0.000148198	0.000114433
3	0.006437818	0.00455136	0.003110726	0.002166314	0.000820947	0.001291107	0.000772781	0.000810955	0.000709326	-0.000617654	0.000603067	0.00040348	8.05E-06	0.000119848	1.88E-05	0.00028928	0.000227929	-0.000105754	-0.000160637	5.11E-05	-3.66E-05	-0.000348937	2.60E-05	2.57E-05	6.52E-05	8.98E-05	-8.67E-05	-3.18E-05	-6.57E-05	0.000287164	0.000178247	-7.96E-05	-4.87E-05	0.00015277	5.43E-05	9.72E-05	-0.000211363	-1.64E-05	0.000468118	3.33E-05	-0.000165055	-0.000566807	0.000187566	-0.000149048	0.000614856	-0.000254299	-5.35E-07	0.000270579	0.000639348
3.25	0.00278326	-0.000361	0.001663606	0.00163065	0.001667757	0.000605414	8.97E-06	0.000329833	0.000636867	-0.000662531	0.000674939	0.000101353	0.00011362	3.64E-05	-8.17E-05	9.42E-06	0.000171181	-8.11E-05	-8.62E-05	9.41E-05	-0.00024273	-0.000165057	-4.49E-05	7.97E-05	0.000543366	2.68E-05	9.33E-05	3.03E-05	0.000159107	-2.99E-05	-1.75E-06	-9.62E-05	1.04E-05	-0.000151372	0.000258844	-2.09E-05	-5.65E-05	-0.000205897	0.000379876	8.11E-05	-2.27E-05	-0.000172203	0.000208845	-0.000196323	0.000230489	-0.000207525	-0.000123365	-0.000115001	0.000283898
3.5	0.001767608	0.000882584	0.000682368	0.001496501	0.000823327	0.002023479	-0.0004077	0.000827408	4.25E-05	-0.000531863	0.00028241	0.000337909	-0.000197169	-0.000106739	-0.000141611	8.06E-06	9.77E-06	-6.57E-05	-4.52E-05	0.000131484	-0.000161509	-5.38E-05	-0.000199815	-0.00010153	0.000251795	0.000175383	8.23E-05	-6.51E-05	-0.000134761	2.42E-05	-0.000245868	-4.14E-05	-7.60E-05	-9.14E-05	-9.77E-05	0.000124734	-0.000128379	2.63E-05	-0.000116129	0.000191609	-1.27E-06	-2.63E-05	0.000167389	-0.000233575	0.000110152	-0.000469387	5.75E-05	0.000485989	-0.000322761
3.75	-0.001866365	0.000605392	0.002095617	0.000724562	-0.000831661	0.000710321	0.000464546	0.001646463	0.000104885	-0.000189951	9.75E-05	0.000463823	-0.000345851	0.000254827	1.65E-05	8.49E-05	2.04E-05	0.000154143	7.92E-05	0.000117498	6.74E-05	0.000173438	0.000105524	-2.35E-05	0.000110648	0.000294281	4.33E-05	0.00017316	2.77E-05	0.000181053	-0.000202868	0.000195833	-5.93E-05	2.66E-05	-0.000163152	0.000130599	1.57E-05	0.000207245	0.000127021	0.000165028	0.00022445	-0.000269844	0.000339971	0.00033678	0.000483385	-0.000167512	3.99E-05	-0.000101263	0.000129578
4	0.003600914	0.004767633	-0.0005542	0.002375958	-0.000309261	0.000201122	0.001456953	0.000621044	0.000683603	-0.000215006	0.000455947	0.000319532	-5.56E-05	0.000477894	4.61E-05	4.09E-05	0.000128467	0.000143124	9.62E-05	0.000106653	-4.33E-05	0.000155276	8.42E-05	8.95E-05	0.000214527	0.000110029	-1.47E-05	0.000200214	6.98E-05	-0.000101867	4.43E-05	0.000120695	3.65E-05	0.000161495	5.60E-05	0.000356731	-9.54E-05	-0.000158693	0.000367553	-0.000127543	0.000124681	1.95E-05	-0.000252098	0.000100236	0.00050748	0.000255246	-0.000378187	0.000535226	0.00028558
4.25	0.001583879	0.001013273	-0.000538059	0.000562222	-0.001070996	0.00033447	0.000959834	-0.000392833	0.000333027	-0.000478694	0.000207314	0.000488899	-0.000286973	-7.65E-05	-7.99E-05	-0.000241534	0.000249198	-7.36E-05	-6.07E-05	-1.66E-05	-5.99E-05	1.09E-05	-0.000131551	4.15E-05	0.000240314	-3.93E-05	6.16E-05	-0.000132721	-6.86E-05	-0.000228787	-0.000108992	-6.52E-06	-6.76E-05	4.95E-05	2.04E-05	-2.29E-05	-0.000236389	-1.18E-05	0.000274978	-0.000189425	-0.000286244	-9.36E-05	-0.000426941	-0.000410468	9.06E-05	-0.000560456	-0.000159276	-0.000148495	-1.72E-05
4.5	0.001959566	-0.004377149	-0.000620161	-0.000746559	-0.001107249	0.000301981	0.001223372	-0.000494375	-1.61E-05	-0.000453406	-6.95E-06	0.000578789	-8.50E-05	-8.88E-05	0.00010091	1.90E-05	0.000313162	-0.0001296	-0.0001256	0.000140282	-9.94E-05	-0.000233934	-0.000143306	1.09E-05	0.000182535	0.00026478	0.00012356	5.41E-05	0.000132248	-0.000114035	0.000179635	-8.43E-05	-0.00014925	-0.000217388	0.000159558	0.000231246	-0.000326543	0.000114338	-0.000133743	0.000287377	0.000202142	-0.0001723	-0.000164069	-0.000190838	0.00018313	5.18E-05	-0.000458382	0.00016893	0.000203845
4.75	-0.001147112	-0.001462441	0.001445054	0.002008151	-0.000634848	0.000363423	7.16E-05	-0.000428353	-0.000149918	-0.000263294	8.62E-05	8.22E-05	-3.45E-05	-7.85E-05	0.000222497	1.45E-05	0.0001466	-0.000135131	-0.000252909	5.41E-05	-9.23E-05	-0.000391295	8.59E-05	-0.000306372	-6.36E-06	0.000225513	-0.000164596	4.11E-05	-0.000334421	-0.000139122	-6.55E-06	-0.000233579	0.000123936	-0.000327945	-0.00023181	0.000107769	-0.000129284	-0.000308455	0.00016118	-5.14E-05	-0.0003257	-0.000230248	-0.000109742	-0.000434648	-0.000349515	-0.000314221	-0.000239078	6.08E-07	-0.000549504
5	-0.002539529	-0.003262887	0.000347966	0.000827225	0.000500351	-0.000429509	-0.000890592	-0.000686573	-0.000377234	-0.000599576	-0.000179661	-0.000240952	-2.74E-05	-0.000495061	7.15E-05	-0.000278996	0.000203468	-0.000208839	-0.000246882	-1.63E-06	0.000107131	-0.00012036	-4.17E-05	-0.000162453	-0.000200835	0.000199856	-0.000110968	-4.83E-05	-0.000446912	-5.59E-05	5.53E-05	-0.000142246	-0.000102498	-0.00028483	-3.91E-05	0.000243382	-3.94E-05	-1.52E-05	5.31E-05	-8.29E-05	0.00012105	-6.55E-05	-0.000275689	-9.51E-05	0.00014409	-0.000257891	-0.000272083	0.000211186	9.87E-05
6	-0.003137176	0.000930685	0.001169433	0.000395529	0.002095171	0.001390377	-0.000108025	0.000313257	0.000836052	-0.000264855	7.99E-05	-4.35E-05	0.000750421	-0.000148584	0.000369792	0.00021245	0.000423956	-0.000143143	0.000125746	7.90E-06	2.54E-05	0.000204336	4.38E-05	0.000180649	0.000321207	0.000390662	-0.000163869	0.000298135	6.74E-05	3.01E-05	0.000244163	6.43E-05	0.000134578	-9.32E-05	0.000418425	0.000157153	-0.000218014	0.000139034	0.000287016	-0.000301531	0.000119412	0.000249437	9.59E-06	-0.000364507	0.000594573	-5.10E-05	0.000278447	0.000407129	-2.27E-05
7	0.004161936	0.006656116	-0.000811522	0.001015632	0.00124687	-0.000406942	0.000325312	-0.00047457	0.000709717	-0.00042839	-5.33E-05	0.000272289	0.000105467	-0.000584927	0.0001417	0.000221129	0.000174703	-0.000185686	-0.000202351	0.000221016	0.000402161	-0.000114437	0.000174978	-0.000119169	5.14E-06	0.000119739	-0.000194649	7.07E-05	0.000124346	7.21E-05	-3.63E-05	-6.83E-05	0.000128542	-0.00013874	0.000101644	8.08E-06	-0.00020177	0.000206355	-6.79E-05	0.00038606	0.000468584	-0.000438618	0.00013736	6.26E-05	0.000186335	-0.000113274	-9.95E-05	4.98E-05	-0.000178675
8	0.000160053	-0.000792418	0.000969572	0.000354511	-0.000969979	-0.000676472	0.002040301	0.000248714	0.000648056	-0.00018869	-0.000798485	-2.94E-05	7.64E-05	-0.000401934	-0.000289607	0.000309	-4.96E-05	-0.000147415	-0.000321176	0.000161656	0.000134212	-0.0004215	-5.42E-06	-0.000176841	-4.68E-05	-3.33E-05	6.33E-06	0.000117171	-0.000217413	-0.000199751	0.000119223	-0.000456902	0.000217138	4.62E-05	-0.000273511	-8.10E-05	0.000230831	-0.000299315	2.27E-05	-0.000257036	0.000100634	-8.34E-05	-2.89E-05	-0.000354279	0.000537405	-0.000215308	0.00019895	-0.000290079	4.68E-05
9	-0.002603908	0.001784672	0.000795535	0.001466476	-0.001049665	-0.001795395	0.001130507	0.000424208	0.00057915	-0.001173821	-0.000226784	0.000250157	-0.000917832	9.68E-06	-0.000328294	-0.00013562	5.19E-05	-0.000260212	-0.000389263	9.51E-05	-4.04E-05	-6.49E-05	-7.78E-05	-1.46E-05	4.70E-05	0.000119558	-0.000171278	5.15E-05	-0.00049063	4.62E-05	-0.000189274	-0.000150413	6.27E-06	-0.000375186	-1.44E-05	-3.22E-05	-0.000159523	-0.000253582	-0.000456727	0.000141742	-0.000176921	-5.81E-05	-0.000221628	-9.47E-05	0.000279258	-0.000466417	-0.000364802	2.87E-05	-1.64E-05
10	-0.002302583	0.00299035	0.004788249	0.000155671	0.001126348	0.001384266	0.001298751	0.001645783	0.001104616	-0.000493626	0.000157657	0.000875398	0.000166507	3.14E-05	0.00031211	0.000218145	0.000407725	-0.000170163	7.03E-05	0.000158993	0.000403233	-0.000108632	1.89E-05	6.52E-08	2.50E-05	0.000156193	4.08E-05	2.92E-05	0.000266505	-0.000285726	0.000242777	8.88E-05	0.000155835	7.45E-05	3.48E-05	0.000241857	0.000199628	-0.000139461	0.000333928	0.000276289	-0.000280158	6.38E-05	0.000538342	0.000506714	0.000241364	-0.000178113	0.000571472	-1.24E-05	-0.000185074
12	0.007054972	0.004901344	0.000787485	0.002994553	-0.000649645	-5.45E-05	0.00032638	-0.000739932	0.000631224	-0.000834976	-0.0004053	0.000520833	-0.000349604	-0.000351592	0.000237532	4.57E-05	0.000172961	-0.000275342	-0.000297765	0.000351779	-0.000161893	5.63E-05	-9.71E-05	-3.18E-05	-4.97E-05	-0.00010473	-0.000413811	0.000210488	-2.04E-06	0.000133612	-0.000314215	-3.91E-06	0.000196628	-0.000617283	9.44E-05	-1.77E-05	-8.28E-05	-0.000209543	7.95E-05	6.29E-06	-0.000103784	-1.99E-05	-0.000144749	-0.000407761	-7.95E-05	-0.000397761	1.22E-05	0.000309868	-0.000295397
14	-0.002660927	0.004784737	7.54E-05	0.002267916	0.000443505	0.004059812	0.001232631	-3.75E-05	-0.000415816	2.44E-05	0.000196391	0.000335991	0.000272744	-4.28E-05	7.91E-05	0.000149323	0.000251139	-9.21E-05	3.84E-05	0.000176298	9.50E-05	-0.000214722	0.000428741	-7.75E-05	0.000296289	0.000116584	-0.000125196	0.000237843	-8.37E-05	2.70E-05	0.00025185	-6.98E-05	2.80E-05	0.000241248	0.000324028	-0.000179805	0.000306186	-8.43E-05	0.00043017	0.000293653	0.000391352	0.00021704	-0.00010593	-0.000105174	9.94E-05	0.000639616	-0.000101861	7.36E-05	-2.81E-06
16	0.00240089	0.00024989	-0.002900303	0.000619854	0.001284253	-0.00014586	0.000845598	-0.00041591	0.000460149	0.000482993	0.00021288	0.000267804	0.000335836	1.59E-05	-0.000120941	0.000245007	0.00025001	4.27E-05	-0.000123391	4.16E-05	0.000202243	-0.000105607	0.0001972	-0.000129332	0.000617339	0.000414174	-0.000274869	-1.32E-05	-0.000216256	-5.61E-05	0.000204948	-7.88E-05	0.000217579	4.96E-05	-0.000135637	0.000315997	6.19E-05	5.61E-06	0.000221628	-6.63E-05	4.71E-05	0.000270754	3.97E-05	-0.00024889	0.000324327	-5.90E-05	0.00012417	0.00010681	-0.000370495
18	-0.00190373	0.001892805	-0.002543436	-0.00123367	0.002263807	-0.001339579	0.000114451	-0.000142786	-0.000177199	-0.000758927	-3.91E-05	2.22E-05	-0.000205507	-5.12E-05	-0.000176027	0.000221723	4.61E-05	-0.000162837	-0.000280197	0.000110765	0.000195977	-4.93E-05	1.04E-05	-9.42E-05	0.000317613	-0.000291672	-0.000175523	-0.000252483	8.66E-05	-0.000340616	-9.81E-05	0.000118839	-0.000163836	0.000198053	-0.000180156	-7.63E-05	-8.21E-05	-0.000212018	-0.000187496	0.000166595	0.000270394	-0.000245112	-0.000273613	-7.61E-06	-0.00019246	-0.000152826	-0.000303466	0.000713205	-0.000484043
20	0.004069261	0.001433084	-0.005775922	0.000684689	-0.001675039	-0.00033979	0.000533746	-0.000239271	-0.000561885	-0.000146916	-0.000533181	0.000368248	-0.000323523	-0.000435259	-0.000121751	-0.000501746	0.000123609	-0.000391205	-7.16E-05	-3.96E-05	3.44E-05	-0.000139736	0.000106225	-6.85E-05	0.000139265	0.000164578	-0.000426963	2.39E-05	0.000157275	-1.05E-05	6.27E-05	-0.000208621	4.96E-05	-0.000297128	-0.000163017	-3.55E-05	0.00014614	-4.51E-05	9.31E-05	0.00046526	6.41E-05	-0.000167661	4.00E-05	-0.000425252	-0.00015741	-0.000434537	-0.000218541	0.000271034	-0.000303416
40	-0.003064441	0.004363525	-0.001633629	0.001058139	0.000652446	0.001337639	0.001492245	0.001229712	8.97E-05	0.000282916	0.00078876	0.000366262	-2.79E-05	9.87E-05	0.000138151	0.000211071	0.00017142	-9.10E-05	-0.000101948	0.000204569	-0.000209661	0.000225783	-8.23E-05	0.000100688	0.00024897	0.000119139	-0.000197672	0.000227942	0.00016908	-8.99E-05	9.92E-05	0.000190467	-0.000184094	-6.05E-05	0.000139208	-7.59E-05	0.000297482	0.000100842	0.000152166	0.000407705	0.000151817	0.000183926	0.000205186	0.00025538	0.000254276	-0.000202418	-0.000139174	0.000424476	5.78E-05
60	0.000955013	0.002803568	0.000591221	-0.000861745	0.001584347	-0.000869552	0.002020948	9.74E-05	0.001281944	8.73E-06	0.00024597	0.00040655	-0.000120936	-1.30E-05	-0.000297812	0.000791861	0.000368016	-0.000149384	0.000415181	0.000297858	0.000262553	-0.000143069	-0.000158123	-1.84E-05	0.000399795	8.86E-05	3.32E-06	0.000392654	-0.000187522	9.53E-05	0.000109528	0.000282115	0.000161269	-4.82E-05	-0.000123837	0.00035919	0.000111512	0.000281516	0.000254797	0.000431087	0.000181157	-8.48E-05	8.78E-05	-0.000187667	0.000537942	-0.000480387	0.000722797	0.000394367	-0.000177513
80	-0.006161979	-0.001849355	0.003425816	0.000960481	-0.00042638	0.000360573	-0.00188738	0.000366207	-4.20E-05	-0.00113383	0.000417795	-0.000241227	-0.000372456	-9.17E-05	-0.000322145	-9.41E-05	0.000417751	-2.45E-05	-0.000265011	5.92E-05	-0.000378154	-0.000140658	0.000176026	-0.000411183	0.000194311	-1.20E-06	-0.000127282	0.000177877	-0.000182645	-0.00034845	0.000256567	-0.000354932	0.000171788	6.30E-05	-0.000122273	-0.000229066	0.000184333	-8.93E-05	6.78E-05	0.000142699	0.000211074	-0.000218381	2.89E-05	-0.000185231	0.000605431	-0.000512241	0.000332589	-1.70E-05	0.000132455
100	2.44E-05	0.003106644	0.002521781	-0.001197907	0.001548176	0.000791793	0.000768438	5.79E-05	0.000481294	-0.000121109	-0.000209061	-6.87E-05	0.000424529	0.000251262	-0.000141473	-1.04E-05	0.000250515	3.30E-05	-0.00041996	0.000102061	0.000155557	2.69E-05	-0.000125492	1.42E-05	0.000321733	2.23E-05	-0.000165733	0.000159023	-0.000184066	7.04E-05	0.000323098	-0.000170907	2.41E-05	2.74E-05	-4.50E-05	-0.000241113	0.000219211	-0.000410278	4.20E-05	0.000229049	0.000317331	-0.000715073	0.00050506	-0.000172933	0.000131231	-0.000239608	4.02E-05	0.000228345	0.00036676
150	0.005194458	-1.19E-05	0.00214773	0.001168718	0.00071716	0.000827107	-0.000156044	-0.000205392	-3.74E-05	-0.000602631	0.00088711	0.000537938	-6.75E-05	0.000145028	0.000232671	3.20E-05	9.80E-05	-0.000238693	-0.000260203	2.72E-05	0.000128148	-0.000301748	0.000140462	2.18E-06	0.000154018	0.000405694	0.000177516	0.000192024	-0.000109519	-8.40E-05	7.50E-05	-6.85E-05	0.000129687	7.91E-05	-0.000115343	0.000188283	-3.86E-05	-0.000109406	9.67E-05	0.000352832	0.000155679	-0.000267453	-7.19E-05	-0.000138848	8.05E-05	-0.000168895	-0.000244722	0.000342816	0.000662124
200	-0.000194528	0.004342873	-0.002025168	0.001324797	0.001122245	-0.000132636	-0.002224544	0.00291661	0.000610885	-0.000455564	0.000150159	0.000216886	0.000812099	-0.000539434	5.78E-05	0.000266547	0.000172751	-0.000463139	0.000109933	6.84E-05	-0.000285472	0.000152058	-4.25E-05	-0.000255227	1.33E-05	1.17E-05	-0.000166161	0.000256679	-0.000141005	1.23E-05	-0.000171607	0.000135399	-9.85E-05	-0.000252532	-0.000269972	-0.000221522	9.39E-06	0.000115843	-0.000193975	8.25E-06	-5.22E-05	-6.22E-05	-0.000362516	-1.05E-05	2.43E-05	0.000185759	-6.77E-05	-0.00016651	0.000192708
[truncated: 1,079 more columns]
